# Supplementary material for: Dynamic gene expression changes in response to micronutrient, macronutrient, and multiple stress exposures in soybean
Source: Funct Integr Genomics. 2019 Oct 26;20(3):321–41. doi: 10.1007/s10142-019-00709-9 (PMC7152590; doi:10.1007/s10142-019-00709-9)
Supplement: Supplementary file 9 — DEGs identified in –Fe and -Pi leaf samples (11,552 genes) with heatmap order information corresponding to Fig. 3 (XLSX 3172 kb) [file 10142_2019_709_MOESM5_ESM.xlsx]

## Sheet: AllGlymas_AllFeLeafDEGs_v1
O'Rourke et al. 2019 Electronic Supplementary Material 5. Genes differentially expressed (Log2 Fold Change >2, P-value <0.05, and FDR < 0.05) from –Fe and -Pi leaf samples. This dataet is composed of 11,552 genes. Only expression data of genes exceeding DE thresholds are provided. Also included in this dataset are the gene cluster designations and order within the cluster corresponding to O'Rourk…
GlymaID	FeT1_Leaf LogFC	FeT1Rec_Leaf LogFC	FeT1T2_Leaf LogFC	FeT2_Leaf LogFC		FeLeaf_7886 Heatmap Figure Cluster Number	FeLeaf_7866 Heatmap OrderWithin Cluster			PiT1_Leaf LogFC	PiT1Rec_Leaf LogFC	PiT1T2_Leaf LogFC	PiT2_Leaf LogFC		PiLeaf_7198 Heatmap Figure Cluster Number	PiLeaf_7198 Heatmap OrderWithinCluster		GlymaID	Protein Length (AA)	Top Uniref100 BLASTP Hit (2)	E-value (E<10-6)	% Coverage	Top Descriptive Uniref100 BLASTP Hit (3)	E-value (E<10-6)	% Coverage	Top Arabidopsis (TAIR10) BLASTP Hit (4)	E-value (E<10-6)	Coverage	Gene Ontology Biological Process IDs (5)	Gene Ontology Biological Process Descriptions	Gene Ontology Molecular Function IDs (6)	Gene Ontology Molecular Function Descriptions	Gene Ontology Cellular Component IDs (7)	Gene Ontology Cellular Component Descriptions	PFAM IDs (8)	PFAM_Descriptions	Panther IDs (9)	Panther_Descriptions	KOG IDs (10)	KOG_Desctiptions
Glyma.01G001200	-1.98					FeL1	511											Glyma.01G001200	806	UniRef100_I1J4A1 Uncharacterized protein n=1 Tax=Glycine max RepID=I1J4A1_SOYBN	0	100	UniRef100_F4IK92 ARM repeat superfamily protein n=1 Tax=Arabidopsis thaliana RepID=F4IK92_ARATH	0	96.59	AT2G07170.1|Symbols:|ARM repeat superfamily protein|chr2:2975565-2978692 FORWARD LENGTH=820	0	96.59	GO:0000910 GO:0006270 GO:0006275 GO:0006346 GO:0006886 GO:0007017 GO:0008283 GO:0009909 GO:0016192 GO:0016458 GO:0031048 GO:0034968 GO:0051567 GO:0051726	DNA replication initiation; "cell proliferation"; "chromatin silencing by small RNA"; "cytokinesis"; "gene silencing"; "histone H3-K9 methylation"; "histone lysine methylation"; "intracellular protein transport"; "methylation-dependent chromatin silencing"; "microtubule-based process"; "regulation of DNA replication"; "regulation of cell cycle"; "regulation of flower development"; "vesicle-mediat…	NA	NA	GO:0005737 GO:0030117	cytoplasm; "membrane coat"	NA	NA	NA	NA	NA	NA
Glyma.01G001600	-1.42					FeL6	1097				-1.73				PiL1	2020		Glyma.01G001600	907	UniRef100_I1J4A5 Uncharacterized protein n=1 Tax=Glycine max RepID=I1J4A5_SOYBN	0	100	UniRef100_B9HBB5 Transducin family protein n=1 Tax=Populus trichocarpa RepID=B9HBB5_POPTR	0	99.45	AT4G04940.1|Symbols:|transducin family protein / WD-40 repeat family protein|chr4:2511212-2517052 REVERSE LENGTH=910	0	99.45	GO:0000398 GO:0006364 GO:0006606 GO:0009220	mRNA splicing, via spliceosome; "protein import into nucleus"; "pyrimidine ribonucleotide biosynthetic process"; "rRNA processing"	GO:0000166	nucleotide binding	GO:0005634 GO:0080008	CUL4-RING ubiquitin ligase complex; "nucleus"	PF04192 PF00400	Utp21 specific WD40 associated putative domain ; "WD domain, G-beta repeat"	PTHR13889	PRE-MRNA SPLICING FACTOR PRP19-RELATED	KOG1539	WD_repeat_protein
Glyma.01G003600	-2.45					FeL6	432						1.07		PiL1	938		Glyma.01G003600	518	UniRef100_I1J4C7 Uncharacterized protein n=1 Tax=Glycine max RepID=I1J4C7_SOYBN	0	100	UniRef100_G7KJA6 Mitochondrial substrate carrier family protein R n=1 Tax=Medicago truncatula RepID=G7KJA6_MEDTR	5e-101	64.72	AT5G11780.1|Symbols:|unknown protein; Has 37 Blast hits to 37 proteins in 12 species: Archae - 0; Bacteria - 0; Metazoa - 0; Fungi - 3; Plants - 34; Viruses - 0; Other Eukaryotes - 0 (source: NCBI BLink).|chr5:3793928-3795983 FORWARD LENGTH=504	3e-36	99.01	GO:0008150 GO:0009909 GO:0016570 GO:0048449	biological process; "floral organ formation"; "histone modification"; "regulation of flower development"	GO:0003674	molecular function	GO:0005575	cellular component	NA	NA	NA	NA	NA	NA
Glyma.01G003800	-1.54			1.28		FeL6	1131				-1.2		1.1		PiL1	421		Glyma.01G003800	377	UniRef100_I1J4C9 Uncharacterized protein n=1 Tax=Glycine max RepID=I1J4C9_SOYBN	0	100	UniRef100_G7KJ80 Arginine methyltransferease n=1 Tax=Medicago truncatula RepID=G7KJ80_MEDTR	0	95.12	AT4G29510.1|Symbols:ATPRMT11, PRMT11, ATPRMT1B, PRMT1B|arginine methyltransferase 11|chr4:14491739-14493752 FORWARD LENGTH=390	0	90.77	GO:0006479 GO:0009909 GO:0034968	histone lysine methylation; "protein methylation"; "regulation of flower development"	GO:0005515 GO:0008276 GO:0016274	protein-arginine N-methyltransferase activity; "protein binding"; "protein methyltransferase activity"	GO:0005634 GO:0005737 GO:0005829	cytoplasm; "cytosol"; "nucleus"	PF06325	Ribosomal protein L11 methyltransferase (PrmA)	PTHR11006	PROTEIN ARGININE N-METHYLTRANSFERASE	KOG1499	Protein_arginine_N-methyltransferase_PRMT1_and_related_enzymes
Glyma.01G004100	1.15					FeL4	240				1.52				PiL6	2656		Glyma.01G004100	1065	UniRef100_K7K129 Uncharacterized protein n=1 Tax=Glycine max RepID=K7K129_SOYBN	0	100	UniRef100_G7KJ72 IST1-like protein n=1 Tax=Medicago truncatula RepID=G7KJ72_MEDTR	0	97.97	AT2G19710.1|Symbols:|Regulator of Vps4 activity in the MVB pathway protein|chr2:8506339-8509817 FORWARD LENGTH=937	4e-97	37.78	GO:0008150	biological process	NA	NA	NA	NA	PF03398	Regulator of Vps4 activity in the MVB pathway	PTHR12161	UNCHARACTERIZED DUF292	KOG2027	Spindle_pole_body_protein
Glyma.01G004200											3.32				PiL6	262		Glyma.01G004200	239	UniRef100_I1J4D5 Uncharacterized protein n=1 Tax=Glycine max RepID=I1J4D5_SOYBN	2e-172	100	UniRef100_G7KJ71 Caffeoyl-CoA O-methyltransferase n=1 Tax=Medicago truncatula RepID=G7KJ71_MEDTR	4e-139	100	AT4G26220.1|Symbols:|S-adenosyl-L-methionine-dependent methyltransferases superfamily protein|chr4:13284179-13285146 FORWARD LENGTH=232	2e-102	96.12	NA	NA	GO:0042409	caffeoyl-CoA O-methyltransferase activity	GO:0005829	cytosol	PF01596	O-methyltransferase	PTHR10509	O-METHYLTRANSFERASE-RELATED	KOG1663	O-methyltransferase
Glyma.01G004300	-1.31					FeL6	1304				-1.17				PiL1	919		Glyma.01G004300	121	UniRef100_C6SVR2 Uncharacterized protein n=1 Tax=Glycine max RepID=C6SVR2_SOYBN	1e-79	100	UniRef100_G7KIQ1 60S ribosomal protein L31 n=1 Tax=Medicago truncatula RepID=G7KIQ1_MEDTR	5e-75	99.17	AT2G19740.1|Symbols:|Ribosomal protein L31e family protein|chr2:8513577-8514346 FORWARD LENGTH=119	2e-65	100	GO:0006412 GO:0042254	ribosome biogenesis; "translation"	GO:0003735	structural constituent of ribosome	GO:0005622 GO:0005737 GO:0005840 GO:0005886 GO:0009507 GO:0022625 GO:0022626	chloroplast; "cytoplasm"; "cytosolic large ribosomal subunit"; "cytosolic ribosome"; "intracellular"; "plasma membrane"; "ribosome"	PF01198	Ribosomal protein L31e	PTHR10956	60S RIBOSOMAL PROTEIN L31	KOG0893	60S_ribosomal_protein_L31
Glyma.01G004700	-3.06					FeL7	1161											Glyma.01G004700	219	UniRef100_I1J4E4 Uncharacterized protein n=1 Tax=Glycine max RepID=I1J4E4_SOYBN	1e-157	100	UniRef100_Q8GYD2 Meiotic nuclear division protein 1 homolog n=2 Tax=Arabidopsis thaliana RepID=MND1_ARATH	3e-122	93.48	AT4G29170.1|Symbols:ATMND1|Mnd1 family protein|chr4:14382985-14385128 FORWARD LENGTH=230	3e-125	93.48	GO:0000278 GO:0000724 GO:0006261 GO:0006275 GO:0006302 GO:0006306 GO:0006312 GO:0006355 GO:0007062 GO:0007126 GO:0007129 GO:0007131 GO:0009553 GO:0009555 GO:0009560 GO:0010212 GO:0010332 GO:0016444 GO:0016568 GO:0031047 GO:0042138 GO:0042991 GO:0043687 GO:0045132 GO:0045893 GO:0051726	DNA-dependent DNA replication; "DNA methylation"; "chromatin modification"; "double-strand break repair"; "double-strand break repair via homologous recombination"; "embryo sac development"; "embryo sac egg cell differentiation"; "gene silencing by RNA"; "meiosis"; "meiotic DNA double-strand break formation"; "meiotic chromosome segregation"; "mitotic cell cycle"; "mitotic recombination"; "pollen…	GO:0003674 GO:0005515	molecular function; "protein binding"	GO:0005634	nucleus	PF03962	Mnd1 family	NA	NA	KOG3433	Protein_involved_in_meiotic_recombination/predicted_coiled-coil_protein
Glyma.01G005400				-1.24		FeL4	649						-1.31		PiL6	574		Glyma.01G005400	540	UniRef100_I1J4F8 Uncharacterized protein n=2 Tax=Glycine max RepID=I1J4F8_SOYBN	0	100	UniRef100_G7KHY6 6-phosphofructokinase n=1 Tax=Medicago truncatula RepID=G7KHY6_MEDTR	0	94.26	AT4G26270.1|Symbols:PFK3|phosphofructokinase 3|chr4:13301094-13304030 REVERSE LENGTH=489	0	99.39	GO:0006096 GO:0010053	glycolysis; "root epidermal cell differentiation"	GO:0003872 GO:0005524	6-phosphofructokinase activity; "ATP binding"	GO:0005737 GO:0005829 GO:0005945	6-phosphofructokinase complex; "cytoplasm"; "cytosol"	PF00365	Phosphofructokinase	PTHR13697	PHOSPHOFRUCTOKINASE	KOG2440	Pyrophosphate-dependent_phosphofructo-1-kinase
Glyma.01G005600		-1.3				FeL2	283											Glyma.01G005600	485	UniRef100_C6ZS06 Leucine-rich repeat family protein / extensin family protein n=1 Tax=Glycine max RepID=C6ZS06_SOYBN	0	100	UniRef100_C6ZS06 Leucine-rich repeat family protein / extensin family protein n=1 Tax=Glycine max RepID=C6ZS06_SOYBN	0	100	AT4G29240.1|Symbols:|Leucine-rich repeat (LRR) family protein|chr4:14418826-14420073 FORWARD LENGTH=415	9e-160	87.23	GO:0008150	biological process	NA	NA	GO:0005576	extracellular region	PF00560 PF08263	Leucine Rich Repeat; "Leucine rich repeat N-terminal domain"	PTHR26393	No Available Panther Description	NA	NA
Glyma.01G006700				-1.12		FeL4	1569						-1.13		PiL6	179		Glyma.01G006700	709	UniRef100_I1J4H3 Uncharacterized protein n=1 Tax=Glycine max RepID=I1J4H3_SOYBN	0	100	UniRef100_D7LZB3 Peptidase M28 family protein n=1 Tax=Arabidopsis lyrata subsp. lyrata RepID=D7LZB3_ARALL	0	99.71	AT5G19740.1|Symbols:|Peptidase M28 family protein|chr5:6673986-6676767 FORWARD LENGTH=681	0	99.85	GO:0006508	proteolysis	GO:0008233 GO:0016805	dipeptidase activity; "peptidase activity"	GO:0005773 GO:0005886	plasma membrane; "vacuole"	PF04253 PF04389 PF02225	Transferrin receptor-like dimerisation domain; "Peptidase family M28"; "PA domain"	PTHR10404	N-ACETYLATED-ALPHA-LINKED ACIDIC DIPEPTIDASE	KOG2195	Transferrin_receptor_and_related_proteins_containing_the_protease-associated_(PA)_domain
Glyma.01G006800											-1.28				PiL3	285		Glyma.01G006800	380	UniRef100_I1J4H5 Pectinesterase n=1 Tax=Glycine max RepID=I1J4H5_SOYBN	0	100	UniRef100_I1J4H5 Pectinesterase n=1 Tax=Glycine max RepID=I1J4H5_SOYBN	0	100	AT5G19730.1|Symbols:|Pectin lyase-like superfamily protein|chr5:6670562-6673202 FORWARD LENGTH=383	0	93.99	GO:0009411 GO:0009813 GO:0042545	cell wall modification; "flavonoid biosynthetic process"; "response to UV"	GO:0030599	pectinesterase activity	GO:0005618 GO:0005737 GO:0009505 GO:0009507	cell wall; "chloroplast"; "cytoplasm"; "plant-type cell wall"	PF01095	Pectinesterase	PTHR22931	PHOSPHOENOLPYRUVATE DIKINASE-RELATED	NA	NA
Glyma.01G007000	-1.53					FeL6	17											Glyma.01G007000	421	UniRef100_I1J4H8 Uncharacterized protein n=1 Tax=Glycine max RepID=I1J4H8_SOYBN	0	100	UniRef100_G7LGP8 IQ domain-containing protein n=1 Tax=Medicago truncatula RepID=G7LGP8_MEDTR	4e-109	97.34	AT3G16490.1|Symbols:IQD26|IQ-domain 26|chr3:5603962-5605489 REVERSE LENGTH=389	2e-88	101.54	GO:0008150	biological process	GO:0005516	calmodulin binding	GO:0005794	Golgi apparatus	PF00612	IQ calmodulin-binding motif	PTHR13140	MYOSIN	NA	NA
Glyma.01G007400											1.28				PiL6	1739		Glyma.01G007400	1014	UniRef100_I1J4I5 Uncharacterized protein n=1 Tax=Glycine max RepID=I1J4I5_SOYBN	0	100	UniRef100_G7KPN7 Receptor-like protein kinase n=1 Tax=Medicago truncatula RepID=G7KPN7_MEDTR	0	93.94	AT5G25930.1|Symbols:|Protein kinase family protein with leucine-rich repeat domain|chr5:9050880-9053978 FORWARD LENGTH=1005	0	94.03	GO:0002679 GO:0006468 GO:0006612 GO:0006944 GO:0009723 GO:0009738 GO:0010200 GO:0010363 GO:0035556 GO:0043069 GO:0052542	abscisic acid mediated signaling pathway; "cellular membrane fusion"; "defense response by callose deposition"; "intracellular signal transduction"; "negative regulation of programmed cell death"; "protein phosphorylation"; "protein targeting to membrane"; "regulation of plant-type hypersensitive response"; "respiratory burst involved in defense response"; "response to chitin"; "response to ethyl…	GO:0004672 GO:0004674 GO:0005524 GO:0016301 GO:0016772	ATP binding; "kinase activity"; "protein kinase activity"; "protein serine/threonine kinase activity"; "transferase activity, transferring phosphorus-containing groups"	GO:0005886 GO:0016020	membrane; "plasma membrane"	PF00560 PF08263 PF00069	Leucine Rich Repeat; "Leucine rich repeat N-terminal domain"; "Protein kinase domain"	PTHR24420	LEUCINE-RICH REPEAT RECEPTOR-LIKE PROTEIN KINASE	KOG1187	Serine/threonine_protein_kinase
Glyma.01G007800	-4.15					FeL7	75											Glyma.01G007800	876	UniRef100_K7K149 Cytosine-specific methyltransferase n=1 Tax=Glycine max RepID=K7K149_SOYBN	0	100	UniRef100_K7K149 Cytosine-specific methyltransferase n=1 Tax=Glycine max RepID=K7K149_SOYBN	0	100	AT1G69770.1|Symbols:CMT3|chromomethylase 3|chr1:26248496-26253519 REVERSE LENGTH=839	0	95.71	GO:0006260 GO:0006261 GO:0006270 GO:0006275 GO:0006306 GO:0006342 GO:0006346 GO:0008283 GO:0009909 GO:0010069 GO:0010425 GO:0016458 GO:0016572 GO:0031047 GO:0031048 GO:0034968 GO:0045814 GO:0051567 GO:0051726	DNA-dependent DNA replication; "DNA methylation"; "DNA methylation on cytosine within a CNG sequence"; "DNA replication"; "DNA replication initiation"; "cell proliferation"; "chromatin silencing"; "chromatin silencing by small RNA"; "gene silencing"; "gene silencing by RNA"; "histone H3-K9 methylation"; "histone lysine methylation"; "histone phosphorylation"; "methylation-dependent chromatin sile…	GO:0003677 GO:0003886	DNA (cytosine-5-)-methyltransferase activity; "DNA binding"	GO:0005634	nucleus	PF00145 PF00385	C-5 cytosine-specific DNA methylase; "Chromo (CHRromatin Organisation MOdifier) domain"	PTHR10629	CYTOSINE-SPECIFIC METHYLTRANSFERASE	NA	NA
Glyma.01G008100	1.92					FeL4	1882											Glyma.01G008100	378	UniRef100_I1J4J2 Uncharacterized protein n=1 Tax=Glycine max RepID=I1J4J2_SOYBN	0	100	UniRef100_B9H8Y7 Senescence/dehydration-associated family protein n=2 Tax=Populus trichocarpa RepID=B9H8Y7_POPTR	2e-127	93.68	AT4G15450.1|Symbols:|Senescence/dehydration-associated protein-related|chr4:8839437-8841162 FORWARD LENGTH=381	4e-132	92.65	NA	NA	NA	NA	NA	NA	PF06911	Senescence-associated protein	PTHR21068	FAMILY NOT NAMED	NA	NA
Glyma.01G008400		1.27				FeL1	190				2.01				PiL6	2120		Glyma.01G008400	333	UniRef100_I1J4J4 Uncharacterized protein n=1 Tax=Glycine max RepID=I1J4J4_SOYBN	0	100	UniRef100_G7L7G7 1-aminocyclopropane-1-carboxylate oxidase n=2 Tax=Medicago truncatula RepID=G7L7G7_MEDTR	0	100.92	AT1G35190.1|Symbols:|2-oxoglutarate (2OG) and Fe(II)-dependent oxygenase superfamily protein|chr1:12890544-12892632 FORWARD LENGTH=329	7e-170	100.3	GO:0009821 GO:0055114	alkaloid biosynthetic process; "oxidation-reduction process"	GO:0005506 GO:0016491 GO:0016706	iron ion binding; "oxidoreductase activity"; "oxidoreductase activity, acting on paired donors, with incorporation or reduction of molecular oxygen, 2-oxoglutarate as one donor, and incorporation of one atom each of oxygen into both donors"	GO:0005737	cytoplasm	PF03171	2OG-Fe(II) oxygenase superfamily	PTHR10209	OXIDOREDUCTASE, 2OG-FE(II) OXYGENASE FAMILY PROTEIN	KOG0143	Iron/ascorbate_family_oxidoreductases
Glyma.01G008800	-1.35					FeL7	1341											Glyma.01G008800	145	UniRef100_I1J4K1 Uncharacterized protein n=1 Tax=Glycine max RepID=I1J4K1_SOYBN	1e-100	100	UniRef100_I3NMK1 30S ribosomal protein S6B n=1 Tax=Hevea brasiliensis RepID=I3NMK1_HEVBR	4e-55	73.62	AT3G18760.1|Symbols:|Translation elongation factor EF1B/ribosomal protein S6 family protein|chr3:6457930-6459558 REVERSE LENGTH=139	1e-51	94.96	GO:0006412	translation	GO:0003735 GO:0019843	rRNA binding; "structural constituent of ribosome"	GO:0005840	ribosome	PF01250	Ribosomal protein S6	NA	NA	KOG4708	Mitochondrial_ribosomal_protein_MRP17
Glyma.01G009500		-1.94				FeL6	1781											Glyma.01G009500	232	UniRef100_K7K156 Uncharacterized protein n=1 Tax=Glycine max RepID=K7K156_SOYBN	2e-170	100	UniRef100_L0P1B3 Similar to isoflavone reductase homolog n=1 Tax=Lupinus angustifolius RepID=L0P1B3_LUPAN	2e-43	27.56	AT1G32100.1|Symbols:ATPRR1, PRR1|pinoresinol reductase 1|chr1:11546472-11547953 REVERSE LENGTH=317	7e-36	28.39	GO:0009807 GO:0010413 GO:0045492	glucuronoxylan metabolic process; "lignan biosynthetic process"; "xylan biosynthetic process"	GO:0000166 GO:0010283	nucleotide binding; "pinoresinol reductase activity"	GO:0005737	cytoplasm	PF05368	NmrA-like family	PTHR14194	NITROGEN METABOLIC REGULATION PROTEIN NMR-RELATED	NA	NA
Glyma.01G009700	-2					FeL6	601											Glyma.01G009700	538	UniRef100_I1J4L0 Uncharacterized protein n=1 Tax=Glycine max RepID=I1J4L0_SOYBN	0	100	NA	NA	NA	NA	NA	NA	NA	NA	NA	NA	NA	NA	NA	NA	NA	NA	NA	NA
Glyma.01G010100											-1.25				PiL2	140		Glyma.01G010100	804	UniRef100_I1J4L5 Uncharacterized protein n=1 Tax=Glycine max RepID=I1J4L5_SOYBN	0	100.75	UniRef100_B9MUA6 Early-responsive to dehydration family protein n=1 Tax=Populus trichocarpa RepID=B9MUA6_POPTR	0	100.88	AT1G32090.1|Symbols:|early-responsive to dehydration stress protein (ERD4)|chr1:11540244-11544041 REVERSE LENGTH=806	0	99.63	GO:0008150	biological process	GO:0003674	molecular function	GO:0005794 GO:0005886 GO:0009506 GO:0009507 GO:0016020	Golgi apparatus; "chloroplast"; "membrane"; "plasma membrane"; "plasmodesma"	PF02714	Domain of unknown function DUF221	PTHR13018	PROBABLE MEMBRANE PROTEIN DUF221-RELATED	KOG1134	Uncharacterized_conserved_protein
Glyma.01G010400	-2.06			1.61		FeL6	1184				-1.61		1.22		PiL1	519		Glyma.01G010400	538	UniRef100_I1J4L9 Uncharacterized protein n=1 Tax=Glycine max RepID=I1J4L9_SOYBN	0	100	UniRef100_C6G238 DEAD-box RNA helicase n=1 Tax=Glycine max RepID=C6G238_SOYBN	0	100	AT1G31970.1|Symbols:STRS1|DEA(D/H)-box RNA helicase family protein|chr1:11479921-11482707 FORWARD LENGTH=537	0	81.01	GO:0001510	RNA methylation	GO:0003676 GO:0004386 GO:0005524 GO:0008026	ATP-dependent helicase activity; "ATP binding"; "helicase activity"; "nucleic acid binding"	GO:0005634 GO:0005829	cytosol; "nucleus"	PF00270 PF00271	DEAD/DEAH box helicase; "Helicase conserved C-terminal domain"	PTHR24031	FAMILY NOT NAMED	KOG0331	ATP-dependent_RNA_helicase
Glyma.01G010500											2.16				PiL6	1086		Glyma.01G010500	935	UniRef100_C6ZS43 NBS-LRR type disease resistance protein n=1 Tax=Glycine max RepID=C6ZS43_SOYBN	0	100	UniRef100_C6ZS43 NBS-LRR type disease resistance protein n=1 Tax=Glycine max RepID=C6ZS43_SOYBN	0	100	AT3G07040.1|Symbols:RPM1, RPS3|NB-ARC domain-containing disease resistance protein|chr3:2226244-2229024 REVERSE LENGTH=926	1e-149	97.3	GO:0006952 GO:0009626	defense response; "plant-type hypersensitive response"	GO:0000166 GO:0005515 GO:0043531	ADP binding; "nucleotide binding"; "protein binding"	GO:0005886	plasma membrane	PF00931	NB-ARC domain	PTHR23155	LEUCINE-RICH REPEAT-CONTAINING PROTEIN	KOG4658	Apoptotic_ATPase
Glyma.01G010900	1.05					FeL4	856											Glyma.01G010900	152	UniRef100_C6TCP9 Uncharacterized protein n=1 Tax=Glycine max RepID=C6TCP9_SOYBN	5e-104	100	NA	NA	NA	AT1G31940.1|Symbols:|unknown protein; LOCATED IN: plasma membrane; EXPRESSED IN: 22 plant structures; EXPRESSED DURING: 13 growth stages; BEST Arabidopsis thaliana protein match is: unknown protein (TAIR:AT2G35585.1); Has 67 Blast hits to 67 proteins in 17 species: Archae - 0; Bacteria - 0; Metazoa - 0; Fungi - 0; Plants - 67; Viruses - 0; Other Eukaryotes - 0 (source: NCBI BLink).|chr1:11470293-…	1e-64	93.67	NA	NA	NA	NA	GO:0005634 GO:0005886	nucleus; "plasma membrane"	NA	NA	NA	NA	NA	NA
Glyma.01G011900	-4.54	-1.08				FeL2	51						3.53		PiL1	312		Glyma.01G011900	753	UniRef100_I1J4N4 Uncharacterized protein n=2 Tax=Glycine max RepID=I1J4N4_SOYBN	0	100	UniRef100_G7K9M3 Ankyrin repeat-containing protein n=1 Tax=Medicago truncatula RepID=G7K9M3_MEDTR	9e-180	98.18	AT3G18670.1|Symbols:|Ankyrin repeat family protein|chr3:6424135-6426471 REVERSE LENGTH=598	7e-90	93.98	NA	NA	NA	NA	NA	NA	NA	NA	NA	NA	KOG4412	26S_proteasome_regulatory_complex,_subunit_PSMD10
Glyma.01G012100	-3.34	-5.32				FeL7	1013						3.94		PiL1	162		Glyma.01G012100	572	UniRef100_I1J4N6 Uncharacterized protein n=1 Tax=Glycine max RepID=I1J4N6_SOYBN	0	100	UniRef100_U5G3G7 Lipase class 3 family protein n=1 Tax=Populus trichocarpa RepID=U5G3G7_POPTR	3e-132	88.57	AT4G16070.1|Symbols:|Mono-/di-acylglycerol lipase, N-terminal;Lipase, class 3|chr4:9096808-9100596 REVERSE LENGTH=654	4e-118	83.49	GO:0006629 GO:0016042	lipid catabolic process; "lipid metabolic process"	GO:0004091 GO:0004806	carboxylesterase activity; "triglyceride lipase activity"	GO:0005886	plasma membrane	PF01764	Lipase (class 3)	PTHR21493	CGI-141-RELATED/LIPASE CONTAINING PROTEIN	KOG2088	Predicted_lipase/calmodulin-binding_heat-shock_protein
Glyma.01G013500													1.82		PiL5	65		Glyma.01G013500	675	UniRef100_K7K178 Uncharacterized protein n=1 Tax=Glycine max RepID=K7K178_SOYBN	0	100	UniRef100_G7KDB1 Cysteine-rich receptor-like protein kinase n=1 Tax=Medicago truncatula RepID=G7KDB1_MEDTR	0	98.2	AT4G21410.1|Symbols:CRK29|cysteine-rich RLK (RECEPTOR-like protein kinase) 29|chr4:11402463-11405025 REVERSE LENGTH=679	0	96.47	GO:0006468 GO:0009737	protein phosphorylation; "response to abscisic acid stimulus"	GO:0004672 GO:0004674 GO:0005524 GO:0016301 GO:0016772	ATP binding; "kinase activity"; "protein kinase activity"; "protein serine/threonine kinase activity"; "transferase activity, transferring phosphorus-containing groups"	GO:0005576 GO:0005773 GO:0005886	extracellular region; "plasma membrane"; "vacuole"	PF07714 PF01657	Protein tyrosine kinase; "Salt stress response/antifungal"	PTHR24420	LEUCINE-RICH REPEAT RECEPTOR-LIKE PROTEIN KINASE	KOG1187	Serine/threonine_protein_kinase
Glyma.01G014000										2.92	3.99				PiL6	2692		Glyma.01G014000	1119	UniRef100_I1J4Q3 Uncharacterized protein n=1 Tax=Glycine max RepID=I1J4Q3_SOYBN	0	100	UniRef100_G7KCB0 Cellulose synthase-like protein n=1 Tax=Medicago truncatula RepID=G7KCB0_MEDTR	0	99.38	AT3G03050.1|Symbols:CSLD3, KJK, ATCSLD3|cellulose synthase-like D3|chr3:687873-691629 FORWARD LENGTH=1145	0	95.81	GO:0000271 GO:0009409 GO:0009832 GO:0010583 GO:0030244	cellulose biosynthetic process; "plant-type cell wall biogenesis"; "polysaccharide biosynthetic process"; "response to cold"; "response to cyclopentenone"	GO:0016757 GO:0016759 GO:0051753	cellulose synthase activity; "mannan synthase activity"; "transferase activity, transferring glycosyl groups"	GO:0005768 GO:0005783 GO:0005794 GO:0005802 GO:0005886 GO:0016020	Golgi apparatus; "endoplasmic reticulum"; "endosome"; "membrane"; "plasma membrane"; "trans-Golgi network"	PF03552	Cellulose synthase	PTHR10587	GLYCOSYL TRANSFERASE-RELATED	NA	NA
Glyma.01G014600													2.75		PiL5	127		Glyma.01G014600	790	UniRef100_I1J4R3 Uncharacterized protein n=1 Tax=Glycine max RepID=I1J4R3_SOYBN	0	100	UniRef100_G7KCC4 Homeobox-leucine zipper protein ROC3 n=1 Tax=Medicago truncatula RepID=G7KCC4_MEDTR	0	98.25	AT5G46880.1|Symbols:HB-7, HDG5|homeobox-7|chr5:19031540-19035388 FORWARD LENGTH=826	0	92.74	GO:0006355 GO:0006944 GO:0048497	cellular membrane fusion; "maintenance of floral organ identity"; "regulation of transcription, DNA-dependent"	GO:0003677 GO:0003700 GO:0043565	DNA binding; "sequence-specific DNA binding"; "sequence-specific DNA binding transcription factor activity"	GO:0005634	nucleus	PF01852 PF00046	START domain; "Homeobox domain"	PTHR24325	FAMILY NOT NAMED	NA	NA
Glyma.01G015600											1.56				PiL6	1262		Glyma.01G015600	274	UniRef100_I1J4T0 Uncharacterized protein n=1 Tax=Glycine max RepID=I1J4T0_SOYBN	0	100	UniRef100_Q8LJR4 Syntaxin n=1 Tax=Glycine max RepID=Q8LJR4_SOYBN	6e-166	95.6	AT5G46860.1|Symbols:VAM3, ATVAM3, SYP22, ATSYP22, SGR3|Syntaxin/t-SNARE family protein|chr5:19012342-19013795 REVERSE LENGTH=268	4e-144	97.39	GO:0000902 GO:0006623 GO:0006886 GO:0006944 GO:0007030 GO:0007033 GO:0009556 GO:0009660 GO:0009959 GO:0010118 GO:0016049 GO:0016192 GO:0016197 GO:0048193 GO:0052543	Golgi organization; "Golgi vesicle transport"; "amyloplast organization"; "callose deposition in cell wall"; "cell growth"; "cell morphogenesis"; "cellular membrane fusion"; "endosomal transport"; "intracellular protein transport"; "microsporogenesis"; "negative gravitropism"; "protein targeting to vacuole"; "stomatal movement"; "vacuole organization"; "vesicle-mediated transport"	GO:0005484 GO:0005515	SNAP receptor activity; "protein binding"	GO:0000325 GO:0005770 GO:0005773 GO:0005794 GO:0009705 GO:0030140	Golgi apparatus; "late endosome"; "plant-type vacuole"; "plant-type vacuole membrane"; "trans-Golgi network transport vesicle"; "vacuole"	PF00804 PF05739	Syntaxin; "SNARE domain"	PTHR19957	SYNTAXIN	KOG0811	SNARE_protein_PEP12/VAM3/Syntaxin_7/Syntaxin_17
Glyma.01G016200				-1.05		FeL4	1503						-1.13		PiL6	343		Glyma.01G016200	140	UniRef100_K7LF33 Uncharacterized protein n=1 Tax=Glycine max RepID=K7LF33_SOYBN	7e-52	16.5	UniRef100_G7KDN8 E3 ubiquitin-protein ligase RNF14 n=1 Tax=Medicago truncatula RepID=G7KDN8_MEDTR	3e-45	14.76	AT1G32340.1|Symbols:NHL8|NDR1/HIN1-like 8|chr1:11663462-11666037 REVERSE LENGTH=688	3e-36	14.24	GO:0006487 GO:0006499 GO:0008150 GO:0009610	N-terminal protein myristoylation; "biological process"; "protein N-linked glycosylation"; "response to symbiotic fungus"	GO:0008270	zinc ion binding	GO:0005634	nucleus	PF01485	IBR domain	PTHR11685	RBR FAMILY (RING FINGER AND IBR DOMAIN-CONTAINING)	NA	NA
Glyma.01G016500										1.93		1.38	1.96		PiL2	99		Glyma.01G016500	1247	UniRef100_I1J4T8 Uncharacterized protein n=5 Tax=Glycine RepID=I1J4T8_SOYBN	0	100	UniRef100_G7KDP1 ABC transporter B family member n=1 Tax=Medicago truncatula RepID=G7KDP1_MEDTR	0	99.76	AT4G25960.1|Symbols:PGP2|P-glycoprotein 2|chr4:13177438-13183425 FORWARD LENGTH=1273	0	97.17	GO:0006200 GO:0006810 GO:0010048 GO:0010315 GO:0010540 GO:0010541 GO:0043481 GO:0048440 GO:0055085	ATP catabolic process; "acropetal auxin transport"; "anthocyanin accumulation in tissues in response to UV light"; "auxin efflux"; "basipetal auxin transport"; "carpel development"; "transmembrane transport"; "transport"; "vernalization response"	GO:0000166 GO:0005524 GO:0016887 GO:0017111 GO:0042626	ATP binding; "ATPase activity"; "ATPase activity, coupled to transmembrane movement of substances"; "nucleoside-triphosphatase activity"; "nucleotide binding"	GO:0005886 GO:0009507 GO:0016020 GO:0016021	chloroplast; "integral to membrane"; "membrane"; "plasma membrane"	PF00664 PF00005	ABC transporter transmembrane region; "ABC transporter"	PTHR24221	FAMILY NOT NAMED	KOG0055	Multidrug/pheromone_exporter,_ABC_superfamily
Glyma.01G017000	1.45					FeL4	256				1.92				PiL6	2470		Glyma.01G017000	292	UniRef100_K7K1A3 Uncharacterized protein n=1 Tax=Glycine max RepID=K7K1A3_SOYBN	0	100	UniRef100_G7KDQ6 TPR domain protein n=1 Tax=Medicago truncatula RepID=G7KDQ6_MEDTR	1e-69	90.51	AT4G17940.1|Symbols:|Tetratricopeptide repeat (TPR)-like superfamily protein|chr4:9965787-9966778 FORWARD LENGTH=274	8e-52	83.58	GO:0008150	biological process	NA	NA	GO:0009507	chloroplast	NA	NA	PTHR26312	FAMILY NOT NAMED	NA	NA
Glyma.01G017300		-2.03				FeL2	263											Glyma.01G017300	365	UniRef100_I1J4U6 Uncharacterized protein n=1 Tax=Glycine max RepID=I1J4U6_SOYBN	0	100	UniRef100_G7KDR5 RING-H2 finger protein ATL3A n=1 Tax=Medicago truncatula RepID=G7KDR5_MEDTR	4e-167	75.26	AT3G03550.1|Symbols:|RING/U-box superfamily protein|chr3:850391-851461 REVERSE LENGTH=356	4e-68	88.48	GO:0080167	response to karrikin	GO:0008270	zinc ion binding	GO:0005634	nucleus	PF00097	Zinc finger, C3HC4 type (RING finger)	PTHR14155	RING FINGER DOMAIN-CONTAINING	NA	NA
Glyma.01G017700	1.55	1.08				FeL4	364				1.91				PiL6	2690		Glyma.01G017700	237	UniRef100_I1J4V0 Uncharacterized protein n=1 Tax=Glycine max RepID=I1J4V0_SOYBN	5e-176	100	UniRef100_B9MU31 Zinc-binding family protein n=1 Tax=Populus trichocarpa RepID=B9MU31_POPTR	3e-128	96.97	AT4G17900.1|Symbols:|PLATZ transcription factor family protein|chr4:9946046-9947697 FORWARD LENGTH=227	1e-123	100.88	GO:0008150	biological process	NA	NA	GO:0005739	mitochondrion	PF04640	PLATZ transcription factor	NA	NA	NA	NA
Glyma.01G018000		1.03				FeL3	221											Glyma.01G018000	135	UniRef100_K7K1A8 Uncharacterized protein n=2 Tax=Glycine max RepID=K7K1A8_SOYBN	7e-90	100	NA	NA	NA	NA	NA	NA	NA	NA	NA	NA	NA	NA	NA	NA	NA	NA	NA	NA
Glyma.01G018100													1.94		PiL1	149		Glyma.01G018100	216	NA	NA	NA	NA	NA	NA	NA	NA	NA	NA	NA	NA	NA	NA	NA	NA	NA	NA	NA	NA	NA
Glyma.01G018300	-2.08					FeL7	500											Glyma.01G018300	724	UniRef100_I1J4V4 Ubiquitin carboxyl-terminal hydrolase n=1 Tax=Glycine max RepID=I1J4V4_SOYBN	0	100	UniRef100_I1J4V4 Ubiquitin carboxyl-terminal hydrolase n=1 Tax=Glycine max RepID=I1J4V4_SOYBN	0	100	AT4G17895.1|Symbols:UBP20|ubiquitin-specific protease 20|chr4:9939914-9942698 FORWARD LENGTH=695	1e-117	49.78	GO:0006511	ubiquitin-dependent protein catabolic process	GO:0004221 GO:0004843	ubiquitin-specific protease activity; "ubiquitin thiolesterase activity"	GO:0005634	nucleus	PF00443	Ubiquitin carboxyl-terminal hydrolase	PTHR24006	FAMILY NOT NAMED	KOG1865	Ubiquitin_carboxyl-terminal_hydrolase
Glyma.01G018400	1.42					FeL1	155				1.85				PiL6	2016		Glyma.01G018400	643	UniRef100_K7K1B2 Uncharacterized protein n=1 Tax=Glycine max RepID=K7K1B2_SOYBN	0	100	UniRef100_Q41102 Phaseolin G-box binding protein PG2 (Fragment) n=1 Tax=Phaseolus vulgaris RepID=Q41102_PHAVU	0	98.21	AT1G32640.1|Symbols:ATMYC2, RD22BP1, JAI1, JIN1, MYC2, ZBF1|Basic helix-loop-helix (bHLH) DNA-binding family protein|chr1:11799042-11800913 REVERSE LENGTH=623	0	102.57	GO:0006568 GO:0006612 GO:0009269 GO:0009611 GO:0009620 GO:0009694 GO:0009695 GO:0009737 GO:0009738 GO:0009753 GO:0009759 GO:0009863 GO:0009867 GO:0009963 GO:0010200 GO:0010363 GO:0043069 GO:0043619 GO:0045893 GO:0048364 GO:0051090 GO:2000068	abscisic acid mediated signaling pathway; "indole glucosinolate biosynthetic process"; "jasmonic acid biosynthetic process"; "jasmonic acid mediated signaling pathway"; "jasmonic acid metabolic process"; "negative regulation of programmed cell death"; "positive regulation of flavonoid biosynthetic process"; "positive regulation of transcription, DNA-dependent"; "protein targeting to membrane"; "r…	GO:0003677 GO:0003700 GO:0005515	DNA binding; "protein binding"; "sequence-specific DNA binding transcription factor activity"	GO:0005634	nucleus	PF00010	Helix-loop-helix DNA-binding domain	PTHR11514	MYC	KOG4029	Transcription_factor_HAND2/Transcription_factor_TAL1/TAL2/LYL1
Glyma.01G019500				2.06		FeL7	750					2.5			PiL4	104		Glyma.01G019500	127	UniRef100_I1J4W8 Uncharacterized protein n=1 Tax=Glycine max RepID=I1J4W8_SOYBN	9e-85	100	UniRef100_G7KF59 Hydroxyproline-rich glycoprotein n=2 Tax=Medicago truncatula RepID=G7KF59_MEDTR	5e-45	92.25	AT5G65660.1|Symbols:|hydroxyproline-rich glycoprotein family protein|chr5:26245444-26246245 REVERSE LENGTH=136	2e-47	88.24	GO:0008150	biological process	GO:0003674	molecular function	GO:0005634 GO:0005886	nucleus; "plasma membrane"	NA	NA	NA	NA	NA	NA
Glyma.01G019600	-2.25					FeL7	1017											Glyma.01G019600	510	UniRef100_K7K1B9 Uncharacterized protein n=1 Tax=Glycine max RepID=K7K1B9_SOYBN	0	100	UniRef100_UPI00036F5753 hypothetical protein n=1 Tax=Lactobacillus rossiae RepID=UPI00036F5753	5e-09	91.07	NA	NA	NA	NA	NA	NA	NA	NA	NA	NA	NA	PTHR14000	FAMILY NOT NAMED	NA	NA
Glyma.01G019700											-1.84				PiL2	604		Glyma.01G019700	335	UniRef100_I1J4X0 Uncharacterized protein n=1 Tax=Glycine max RepID=I1J4X0_SOYBN	0	100	UniRef100_A9YWR2 BHLH transcription factor n=1 Tax=Medicago truncatula RepID=A9YWR2_MEDTR	0	102.77	AT5G65640.1|Symbols:bHLH093|beta HLH protein 93|chr5:26237137-26238904 FORWARD LENGTH=351	4e-87	54.42	NA	NA	GO:0003677 GO:0003700	DNA binding; "sequence-specific DNA binding transcription factor activity"	GO:0005634	nucleus	PF00010	Helix-loop-helix DNA-binding domain	PTHR12565	STEROL REGULATORY ELEMENT-BINDING PROTEIN	NA	NA
Glyma.01G019800	1.82					FeL3	295											Glyma.01G019800	853	UniRef100_I1J4X2 Uncharacterized protein n=1 Tax=Glycine max RepID=I1J4X2_SOYBN	0	100	UniRef100_A9YWR4 Glycine-rich protein n=1 Tax=Medicago truncatula RepID=A9YWR4_MEDTR	0	77.59	AT2G22660.2|Symbols:|Protein of unknown function (duplicated DUF1399)|chr2:9627737-9630840 FORWARD LENGTH=819	0	96.83	GO:0008150	biological process	GO:0003674	molecular function	GO:0005634 GO:0005737 GO:0005886	cytoplasm; "nucleus"; "plasma membrane"	PF07173	Protein of unknown function (DUF1399)	NA	NA	KOG4726	Ultrahigh_sulfur_keratin-associated_protein
Glyma.01G020800													2.44		PiL5	157		Glyma.01G020800	673	UniRef100_I1J4Y6 Uncharacterized protein n=1 Tax=Glycine max RepID=I1J4Y6_SOYBN	0	100	UniRef100_G7LII5 Rhamnogalacturonate lyase n=1 Tax=Medicago truncatula RepID=G7LII5_MEDTR	0	97.08	AT2G22620.1|Symbols:|Rhamnogalacturonate lyase family protein|chr2:9604902-9610156 REVERSE LENGTH=677	0	92.32	GO:0005975	carbohydrate metabolic process	GO:0003824 GO:0016829 GO:0030246	carbohydrate binding; "catalytic activity"; "lyase activity"	GO:0005576	extracellular region	PF06045	Rhamnogalacturonate lyase family	NA	NA	NA	NA
Glyma.01G021000		2.96				FeL3	210				8.36				PiL6	1633		Glyma.01G021000	360	UniRef100_UPI000151E3E2 PREDICTED: probable mannitol dehydrogenase n=1 Tax=Glycine max RepID=UPI000151E3E2	0	100	UniRef100_G7KGI0 Cinnamyl alcohol dehydrogenase n=1 Tax=Medicago truncatula RepID=G7KGI0_MEDTR	0	99.17	AT4G37990.1|Symbols:ELI3-2, ELI3, ATCAD8, CAD-B2|elicitor-activated gene 3-2|chr4:17855964-17857388 FORWARD LENGTH=359	2e-175	96.94	GO:0006865 GO:0009407 GO:0009617 GO:0009626 GO:0009809 GO:0010583 GO:0055114	amino acid transport; "lignin biosynthetic process"; "oxidation-reduction process"; "plant-type hypersensitive response"; "response to bacterium"; "response to cyclopentenone"; "toxin catabolic process"	GO:0000166 GO:0008270 GO:0016491 GO:0045551 GO:0047681	aryl-alcohol dehydrogenase (NADP+) activity; "cinnamyl-alcohol dehydrogenase activity"; "nucleotide binding"; "oxidoreductase activity"; "zinc ion binding"	GO:0005737	cytoplasm	PF08240 PF00107	Alcohol dehydrogenase GroES-like domain; "Zinc-binding dehydrogenase"	PTHR11695	ALCOHOL DEHYDROGENASE RELATED	KOG0023	Alcohol_dehydrogenase,_class_V
Glyma.01G021100		-1.09				FeL1	653											Glyma.01G021100	338	UniRef100_K7K1C7 Uncharacterized protein n=1 Tax=Glycine max RepID=K7K1C7_SOYBN	0	100	UniRef100_G7KGJ7 Dof zinc finger protein n=1 Tax=Medicago truncatula RepID=G7KGJ7_MEDTR	5e-112	100.3	AT5G65590.1|Symbols:|Dof-type zinc finger DNA-binding family protein|chr5:26212084-26213034 REVERSE LENGTH=316	2e-60	105.38	GO:0006355 GO:0010052 GO:0010118 GO:0045893 GO:1902066	guard cell differentiation; "positive regulation of transcription, DNA-dependent"; "regulation of cell wall pectin metabolic process"; "regulation of transcription, DNA-dependent"; "stomatal movement"	GO:0003677 GO:0003700 GO:0043565	DNA binding; "sequence-specific DNA binding"; "sequence-specific DNA binding transcription factor activity"	GO:0005634	nucleus	PF02701	Dof domain, zinc finger	NA	NA	NA	NA
Glyma.01G021200	-2.76					FeL1	496											Glyma.01G021200	1063	UniRef100_I1J4Y9 Uncharacterized protein n=1 Tax=Glycine max RepID=I1J4Y9_SOYBN	0	100	UniRef100_G7KGK0 Kinesin-4 n=1 Tax=Medicago truncatula RepID=G7KGK0_MEDTR	0	100.76	AT2G22610.2|Symbols:|Di-glucose binding protein with Kinesin motor domain|chr2:9599550-9604626 FORWARD LENGTH=1062	0	98.02	GO:0000226 GO:0000278 GO:0000911 GO:0006306 GO:0006342 GO:0009909 GO:0016458 GO:0016570 GO:0016572 GO:0031047 GO:0034968 GO:0048449 GO:0048451 GO:0048453 GO:0051567	DNA methylation; "chromatin silencing"; "cytokinesis by cell plate formation"; "floral organ formation"; "gene silencing"; "gene silencing by RNA"; "histone H3-K9 methylation"; "histone lysine methylation"; "histone modification"; "histone phosphorylation"; "microtubule cytoskeleton organization"; "mitotic cell cycle"; "petal formation"; "regulation of flower development"; "sepal formation"	GO:0003777 GO:0005524	ATP binding; "microtubule motor activity"	GO:0005737	cytoplasm	PF00225 PF11721	Kinesin motor domain; "Di-glucose binding within endoplasmic reticulum"	PTHR24115	FAMILY NOT NAMED	KOG0239	Kinesin_(KAR3_subfamily)
Glyma.01G021900				-1.35		FeL4	1284						-1.68		PiL6	404		Glyma.01G021900	302	UniRef100_K7K1C8 Uncharacterized protein n=1 Tax=Glycine max RepID=K7K1C8_SOYBN	0	100	UniRef100_Q8S997 Glucosyltransferase-12 n=1 Tax=Phaseolus angularis RepID=Q8S997_PHAAN	2e-150	62.63	AT1G22360.1|Symbols:AtUGT85A2, UGT85A2|UDP-glucosyl transferase 85A2|chr1:7895068-7897527 REVERSE LENGTH=481	6e-39	58.21	GO:0008152	metabolic process	GO:0008194 GO:0015020 GO:0016757 GO:0016758	UDP-glycosyltransferase activity; "glucuronosyltransferase activity"; "transferase activity, transferring glycosyl groups"; "transferase activity, transferring hexosyl groups"	GO:0005634	nucleus	PF00201	UDP-glucoronosyl and UDP-glucosyl transferase	PTHR11926	GLUCOSYL/GLUCURONOSYL TRANSFERASES	NA	NA
Glyma.01G022200	-3.09					FeL7	753											Glyma.01G022200	121	UniRef100_UPI00023BADC2 PREDICTED: uncharacterized protein LOC102668969 n=1 Tax=Glycine max RepID=UPI00023BADC2	5e-82	100	UniRef100_G1FMF2 Patatin-like phospholipase (Fragment) n=1 Tax=Populus tremula RepID=G1FMF2_POPTN	4e-42	55.61	AT3G63200.1|Symbols:PLP9, PLA IIIB|PATATIN-like protein 9|chr3:23346140-23347379 FORWARD LENGTH=384	5e-40	29.69	GO:0006629 GO:0008152 GO:0010075	lipid metabolic process; "metabolic process"; "regulation of meristem growth"	GO:0045735	nutrient reservoir activity	GO:0005576	extracellular region	NA	NA	PTHR10470	No Available Panther Description	NA	NA
Glyma.01G022400													1.81		PiL1	956		Glyma.01G022400	453	UniRef100_I1J502 Uncharacterized protein n=2 Tax=Glycine max RepID=I1J502_SOYBN	0	100	UniRef100_G7JWC6 Cysteine-rich receptor-like protein kinase n=1 Tax=Medicago truncatula RepID=G7JWC6_MEDTR	0	99.12	AT5G65530.1|Symbols:|Protein kinase superfamily protein|chr5:26190844-26192826 REVERSE LENGTH=456	3e-180	98.46	GO:0006468 GO:0046777	protein autophosphorylation; "protein phosphorylation"	GO:0004672 GO:0004674 GO:0004713 GO:0005524 GO:0016301 GO:0016772	ATP binding; "kinase activity"; "protein kinase activity"; "protein serine/threonine kinase activity"; "protein tyrosine kinase activity"; "transferase activity, transferring phosphorus-containing groups"	GO:0005737	cytoplasm	PF00069	Protein kinase domain	PTHR24420	LEUCINE-RICH REPEAT RECEPTOR-LIKE PROTEIN KINASE	KOG1187	Serine/threonine_protein_kinase
Glyma.01G022600				-1.02		FeL4	490						-1.27		PiL6	2719		Glyma.01G022600	802	UniRef100_I1J504 Uncharacterized protein n=1 Tax=Glycine max RepID=I1J504_SOYBN	0	100	UniRef100_G7JWD7 U-box domain-containing protein n=1 Tax=Medicago truncatula RepID=G7JWD7_MEDTR	0	99.13	AT5G65500.1|Symbols:|U-box domain-containing protein kinase family protein|chr5:26181093-26183997 REVERSE LENGTH=791	0	100.51	GO:0006468 GO:0016567	protein phosphorylation; "protein ubiquitination"	GO:0004672 GO:0004713 GO:0004842 GO:0005524 GO:0016301 GO:0016772	ATP binding; "kinase activity"; "protein kinase activity"; "protein tyrosine kinase activity"; "transferase activity, transferring phosphorus-containing groups"; "ubiquitin-protein ligase activity"	GO:0000151 GO:0005634	nucleus; "ubiquitin ligase complex"	PF04564 PF07714	U-box domain; "Protein tyrosine kinase"	PTHR24420	LEUCINE-RICH REPEAT RECEPTOR-LIKE PROTEIN KINASE	KOG1187	Serine/threonine_protein_kinase
Glyma.01G022800	-1.38					FeL6	616											Glyma.01G022800	539	UniRef100_K7K1D1 Uncharacterized protein n=2 Tax=Glycine max RepID=K7K1D1_SOYBN	0	100	UniRef100_G7JWE1 SGT1-like protein n=1 Tax=Medicago truncatula RepID=G7JWE1_MEDTR	0	80.12	AT5G65490.1|Symbols:|FUNCTIONS IN: molecular_function unknown; INVOLVED IN: biological_process unknown; LOCATED IN: chloroplast; EXPRESSED IN: 22 plant structures; EXPRESSED DURING: 13 growth stages; CONTAINS InterPro DOMAIN/s: SGT1 (InterPro:IPR010770); Has 1807 Blast hits to 1807 proteins in 277 species: Archae - 0; Bacteria - 0; Metazoa - 736; Fungi - 347; Plants - 385; Viruses - 0; Other Euka…	0	80.72	GO:0008150	biological process	GO:0003674	molecular function	GO:0009507	chloroplast	PF07093	SGT1 protein	PTHR13060	SGT1 PROTEIN (HSGT1) (SUPPRESSOR OF GCR2)	KOG2406	MADS_box_transcription_factor
Glyma.01G024000										1.52	1.79		1.26		PiL7	166		Glyma.01G024000	318	UniRef100_I1J520 Uncharacterized protein n=1 Tax=Glycine max RepID=I1J520_SOYBN	0	100	UniRef100_G7JXQ1 Mitochondrial 2-oxoglutarate/malate carrier protein n=1 Tax=Medicago truncatula RepID=G7JXQ1_MEDTR	0	98.45	AT2G22500.1|Symbols:UCP5, ATPUMP5, DIC1|uncoupling protein 5|chr2:9563531-9564472 REVERSE LENGTH=313	6e-168	101.28	GO:0006810 GO:0006839 GO:0010200 GO:0015992	mitochondrial transport; "proton transport"; "response to chitin"; "transport"	GO:0005310 GO:0017077	dicarboxylic acid transmembrane transporter activity; "oxidative phosphorylation uncoupler activity"	GO:0005739 GO:0005743 GO:0031966	mitochondrial inner membrane; "mitochondrial membrane"; "mitochondrion"	PF00153	Mitochondrial carrier protein	PTHR24089	FAMILY NOT NAMED	KOG0759	Mitochondrial_oxoglutarate/malate_carrier_proteins
Glyma.01G024300											2.29	1.79			PiL4	171		Glyma.01G024300	338	UniRef100_K7K1E5 Uncharacterized protein n=1 Tax=Glycine max RepID=K7K1E5_SOYBN	0	92.84	UniRef100_G7JZR6 Exocyst complex component n=1 Tax=Medicago truncatula RepID=G7JZR6_MEDTR	9e-32	23.82	NA	NA	NA	NA	NA	NA	NA	NA	NA	NA	NA	NA	NA	NA	NA
Glyma.01G024500	1.81	1.38				FeL3	306				4.15				PiL6	2391		Glyma.01G024500	249	UniRef100_K7K1E6 Uncharacterized protein n=1 Tax=Glycine max RepID=K7K1E6_SOYBN	0	100	UniRef100_G7IXC7 WRKY transcription factor n=1 Tax=Medicago truncatula RepID=G7IXC7_MEDTR	8e-38	65.75	NA	NA	NA	NA	NA	NA	NA	NA	NA	NA	NA	NA	NA	NA	NA
Glyma.01G024800		-1.45				FeL6	753											Glyma.01G024800	555	UniRef100_I1J525 Uncharacterized protein n=1 Tax=Glycine max RepID=I1J525_SOYBN	0	100	UniRef100_G7LJ94 6-phosphofructokinase n=1 Tax=Medicago truncatula RepID=G7LJ94_MEDTR	0	100.95	AT2G22480.1|Symbols:PFK5|phosphofructokinase 5|chr2:9545670-9548414 FORWARD LENGTH=537	0	98.7	GO:0006094 GO:0006096 GO:0007010 GO:0010498	cytoskeleton organization; "gluconeogenesis"; "glycolysis"; "proteasomal protein catabolic process"	GO:0003872 GO:0005524	6-phosphofructokinase activity; "ATP binding"	GO:0005945 GO:0009507	6-phosphofructokinase complex; "chloroplast"	PF00365	Phosphofructokinase	PTHR13697	PHOSPHOFRUCTOKINASE	KOG2440	Pyrophosphate-dependent_phosphofructo-1-kinase
Glyma.01G025700		1.39				FeL4	1568						-3.68		PiL6	717		Glyma.01G025700	52	UniRef100_K7K1E9 Uncharacterized protein n=1 Tax=Glycine max RepID=K7K1E9_SOYBN	1e-28	100	NA	NA	NA	NA	NA	NA	NA	NA	NA	NA	NA	NA	NA	NA	NA	NA	NA	NA
Glyma.01G025800	1.25			-1.45		FeL4	1272						-1.12		PiL6	411		Glyma.01G025800	232	UniRef100_I1J535 Uncharacterized protein n=1 Tax=Glycine max RepID=I1J535_SOYBN	1e-165	100	UniRef100_B9HLQ7 Octicosapeptide/Phox/Bem1p domain-containing family protein n=1 Tax=Populus trichocarpa RepID=B9HLQ7_POPTR	3e-47	110.99	AT3G26510.4|Symbols:|Octicosapeptide/Phox/Bem1p family protein|chr3:9711886-9712588 REVERSE LENGTH=196	2e-47	55.1	GO:0008150	biological process	GO:0005515	protein binding	GO:0005634	nucleus	PF00564	PB1 domain	NA	NA	NA	NA
Glyma.01G026100	-1.28					FeL6	1419				-1.31				PiL1	907		Glyma.01G026100	149	UniRef100_C6T670 Uncharacterized protein n=1 Tax=Glycine max RepID=C6T670_SOYBN	3e-101	100	UniRef100_B9H9L0 60S ribosomal protein L27a-2 n=3 Tax=Populus trichocarpa RepID=B9H9L0_POPTR	4e-91	101.37	AT1G70600.1|Symbols:|Ribosomal protein L18e/L15 superfamily protein|chr1:26621168-26621608 REVERSE LENGTH=146	2e-89	101.37	GO:0006412	translation	GO:0003735	structural constituent of ribosome	GO:0005622 GO:0005737 GO:0005829 GO:0005840 GO:0009506 GO:0016020 GO:0022625 GO:0022626	cytoplasm; "cytosol"; "cytosolic large ribosomal subunit"; "cytosolic ribosome"; "intracellular"; "membrane"; "plasmodesma"; "ribosome"	PF00828	Ribosomal protein L18e/L15	PTHR11721	60S RIBOSOMAL PROTEIN L27A	KOG1742	60s_ribosomal_protein_L15/L27
Glyma.01G026200	-2.24			1.51		FeL6	1538					1.61	1.61		PiL1	1307		Glyma.01G026200	519	UniRef100_K7K1F1 MATE efflux family protein n=1 Tax=Glycine max RepID=K7K1F1_SOYBN	0	100	UniRef100_K7K1F1 MATE efflux family protein n=1 Tax=Glycine max RepID=K7K1F1_SOYBN	0	100	AT3G26590.1|Symbols:|MATE efflux family protein|chr3:9761927-9765259 REVERSE LENGTH=500	0	99	GO:0006855 GO:0055085	drug transmembrane transport; "transmembrane transport"	GO:0005215 GO:0015238 GO:0015297	antiporter activity; "drug transmembrane transporter activity"; "transporter activity"	GO:0005773 GO:0005774 GO:0005886 GO:0016020	membrane; "plasma membrane"; "vacuolar membrane"; "vacuole"	PF01554	MatE	PTHR11206	MULTIDRUG RESISTANCE PROTEIN	KOG1347	Uncharacterized_membrane_protein,_predicted_efflux_pump
Glyma.01G026400											2.57				PiL5	335		Glyma.01G026400	612	UniRef100_UPI0002337802 PREDICTED: uncharacterized protein LOC100779659 n=1 Tax=Glycine max RepID=UPI0002337802	0	100	UniRef100_B9HTU1 Armadillo/beta-catenin repeat family protein n=1 Tax=Populus trichocarpa RepID=B9HTU1_POPTR	0	99.34	AT3G26600.1|Symbols:ARO4|armadillo repeat only 4|chr3:9769889-9771736 FORWARD LENGTH=615	0	98.54	GO:0008150	biological process	NA	NA	GO:0009506	plasmodesma	NA	NA	PTHR23315	BETA CATENIN-RELATED ARMADILLO REPEAT-CONTAINING	NA	NA
Glyma.01G026700	1.2					FeL4	700						-1.03		PiL6	604		Glyma.01G026700	482	UniRef100_I1J547 Uncharacterized protein n=1 Tax=Glycine max RepID=I1J547_SOYBN	0	100	UniRef100_A8IKE9 Alanine aminotransferase 3 n=1 Tax=Glycine max RepID=A8IKE9_SOYBN	0	100.21	AT1G70580.4|Symbols:AOAT2, GGT2|alanine-2-oxoglutarate aminotransferase 2|chr1:26613222-26615845 FORWARD LENGTH=481	0	100	GO:0009058 GO:0009853 GO:0010264 GO:0042218	1-aminocyclopropane-1-carboxylate biosynthetic process; "biosynthetic process"; "myo-inositol hexakisphosphate biosynthetic process"; "photorespiration"	GO:0003824 GO:0004021 GO:0008453 GO:0016740 GO:0016847 GO:0030170 GO:0047958	1-aminocyclopropane-1-carboxylate synthase activity; "L-alanine:2-oxoglutarate aminotransferase activity"; "alanine-glyoxylate transaminase activity"; "catalytic activity"; "glycine:2-oxoglutarate aminotransferase activity"; "pyridoxal phosphate binding"; "transferase activity"	GO:0005737 GO:0005777 GO:0009507 GO:0009570	chloroplast; "chloroplast stroma"; "cytoplasm"; "peroxisome"	PF00155	Aminotransferase class I and II	PTHR11751	SUBGROUP I AMINOTRANSFERASE RELATED	KOG0258	Alanine_aminotransferase
Glyma.01G027600	-1.12					FeL7	599											Glyma.01G027600	236	UniRef100_K7K1F8 Uncharacterized protein n=1 Tax=Glycine max RepID=K7K1F8_SOYBN	5e-173	100	UniRef100_T1QFU2 TLD family protein n=1 Tax=Elaeis guineensis var. tenera RepID=T1QFU2_ELAGV	1e-58	42.82	AT4G39870.2|Symbols:|TLD-domain containing nucleolar protein|chr4:18502234-18504275 FORWARD LENGTH=394	2e-52	40.36	GO:0008150	biological process	GO:0003674	molecular function	GO:0005739	mitochondrion	PF07534	TLD	PTHR23354	NUCLEOLAR PROTEIN 7/ESTROGEN RECEPTOR COACTIVATOR-RELATED	NA	NA
Glyma.01G027800													1.03		PiL2	30		Glyma.01G027800	472	UniRef100_I1J562 Uncharacterized protein n=1 Tax=Glycine max RepID=I1J562_SOYBN	0	100	UniRef100_G7K053 Carboxyl-terminal proteinase-like protein n=1 Tax=Medicago truncatula RepID=G7K053_MEDTR	0	92.83	AT1G70550.2|Symbols:|Protein of Unknown Function (DUF239)|chr1:26597675-26599888 FORWARD LENGTH=410	0	92.68	GO:0008150 GO:0009736 GO:0010413 GO:0045492	biological process; "cytokinin mediated signaling pathway"; "glucuronoxylan metabolic process"; "xylan biosynthetic process"	NA	NA	GO:0005576 GO:0005739	extracellular region; "mitochondrion"	PF03080	Domain of unknown function (DUF239)	NA	NA	NA	NA
Glyma.01G028100											1.8		1.33		PiL7	135		Glyma.01G028100	653	UniRef100_K7K1F9 Uncharacterized protein n=1 Tax=Glycine max RepID=K7K1F9_SOYBN	0	100	UniRef100_G7K057 Cysteine-rich receptor-like protein kinase n=1 Tax=Medicago truncatula RepID=G7K057_MEDTR	0	100.62	AT1G70520.1|Symbols:CRK2|cysteine-rich RLK (RECEPTOR-like protein kinase) 2|chr1:26584888-26587334 REVERSE LENGTH=649	0	98.15	GO:0006457 GO:0006468 GO:0006857 GO:0009408 GO:0009644 GO:0010193 GO:0034976 GO:0042542 GO:0046777	oligopeptide transport; "protein autophosphorylation"; "protein folding"; "protein phosphorylation"; "response to endoplasmic reticulum stress"; "response to heat"; "response to high light intensity"; "response to hydrogen peroxide"; "response to ozone"	GO:0004672 GO:0004674 GO:0005524 GO:0016301 GO:0016772	ATP binding; "kinase activity"; "protein kinase activity"; "protein serine/threonine kinase activity"; "transferase activity, transferring phosphorus-containing groups"	GO:0005576 GO:0005886 GO:0009506	extracellular region; "plasma membrane"; "plasmodesma"	PF01657 PF00069	Salt stress response/antifungal; "Protein kinase domain"	PTHR24420	LEUCINE-RICH REPEAT RECEPTOR-LIKE PROTEIN KINASE	KOG1187	Serine/threonine_protein_kinase
Glyma.01G028800											-1.22				PiL3	213		Glyma.01G028800	372	UniRef100_I1J572 Uncharacterized protein n=1 Tax=Glycine max RepID=I1J572_SOYBN	0	100	UniRef100_G7JXX3 F-box/kelch-repeat protein n=1 Tax=Medicago truncatula RepID=G7JXX3_MEDTR	4e-171	97.59	AT1G23390.1|Symbols:|Kelch repeat-containing F-box family protein|chr1:8309449-8310633 REVERSE LENGTH=394	7e-84	89.59	GO:0008150	biological process	GO:0003674	molecular function	GO:0005634	nucleus	PF00646	F-box domain	NA	NA	NA	NA
Glyma.01G029100				-1.09		FeL4	1405						-1.04		PiL6	434		Glyma.01G029100	334	UniRef100_I1J576 Uncharacterized protein n=1 Tax=Glycine max RepID=I1J576_SOYBN	0	100	NA	NA	NA	AT1G10660.1|Symbols:|unknown protein; LOCATED IN: endomembrane system; EXPRESSED IN: 24 plant structures; EXPRESSED DURING: 15 growth stages; BEST Arabidopsis thaliana protein match is: unknown protein (TAIR:AT5G62960.1); Has 155 Blast hits to 154 proteins in 22 species: Archae - 0; Bacteria - 0; Metazoa - 10; Fungi - 4; Plants - 139; Viruses - 0; Other Eukaryotes - 2 (source: NCBI BLink).|chr1:3…	2e-125	100.94	GO:0008150	biological process	GO:0003674	molecular function	GO:0005575	cellular component	NA	NA	NA	NA	NA	NA
Glyma.01G029200	-1.41					FeL6	372											Glyma.01G029200	156	UniRef100_C6T4R9 Uncharacterized protein n=1 Tax=Glycine max RepID=C6T4R9_SOYBN	7e-109	100	UniRef100_G7K080 Ubiquitin n=1 Tax=Medicago truncatula RepID=G7K080_MEDTR	1e-107	100	AT1G23410.1|Symbols:|Ribosomal protein S27a / Ubiquitin family protein|chr1:8314940-8315410 FORWARD LENGTH=156	1e-89	98.72	GO:0006342 GO:0006412 GO:0009165 GO:0042787 GO:0051567 GO:0052541 GO:0052546	cell wall pectin metabolic process; "chromatin silencing"; "histone H3-K9 methylation"; "nucleotide biosynthetic process"; "plant-type cell wall cellulose metabolic process"; "protein ubiquitination involved in ubiquitin-dependent protein catabolic process"; "translation"	GO:0003735	structural constituent of ribosome	GO:0005622 GO:0005794 GO:0005840 GO:0005886 GO:0009506 GO:0022627	Golgi apparatus; "cytosolic small ribosomal subunit"; "intracellular"; "plasma membrane"; "plasmodesma"; "ribosome"	PF00240 PF01599	Ubiquitin family; "Ribosomal protein S27a"	PTHR10666	UBIQUITIN	KOG0004	Ubiquitin/40S_ribosomal_protein_S27a_fusion
Glyma.01G029300		-4.79				FeL6	1699				-5.78				PiL1	796		Glyma.01G029300	265	UniRef100_K7K1G3 Uncharacterized protein n=2 Tax=Glycine max RepID=K7K1G3_SOYBN	0	100	UniRef100_G7K086 Axial regulator YABBY n=1 Tax=Medicago truncatula RepID=G7K086_MEDTR	5e-127	99.54	AT1G23420.1|Symbols:INO|Plant-specific transcription factor YABBY family protein|chr1:8317423-8319104 FORWARD LENGTH=231	3e-71	93.07	GO:0006333 GO:0009944 GO:0048481	chromatin assembly or disassembly; "ovule development"; "polarity specification of adaxial/abaxial axis"	GO:0003700 GO:0005515	protein binding; "sequence-specific DNA binding transcription factor activity"	GO:0005634	nucleus	PF04690	YABBY protein	NA	NA	KOG0381	HMG_box-containing_protein
Glyma.01G029400	-1.64					FeL7	1031											Glyma.01G029400	77	UniRef100_I1K9Q6 Uncharacterized protein n=1 Tax=Glycine max RepID=I1K9Q6_SOYBN	1e-39	94.2	UniRef100_M8D4I9 DNA-directed RNA polymerases I, II, and III subunit RPABC5 n=1 Tax=Aegilops tauschii RepID=M8D4I9_AEGTA	2e-37	27.39	AT1G61700.1|Symbols:|RNA polymerases N / 8 kDa subunit|chr1:22787105-22788112 FORWARD LENGTH=71	3e-40	90.14	GO:0006351	transcription, DNA-dependent	GO:0003677 GO:0003899 GO:0008270	DNA-directed RNA polymerase activity; "DNA binding"; "zinc ion binding"	GO:0005634	nucleus	PF01194	RNA polymerases N / 8 kDa subunit	PTHR23413	60S RIBOSOMAL PROTEIN L32 AND DNA-DIRECTED RNA POLYMERASE II, SUBUNIT N	KOG3497	DNA-directed_RNA_polymerase,_subunit_RPB10
Glyma.01G029500				-1.1		FeL4	1909											Glyma.01G029500	338	UniRef100_I1J580 Uncharacterized protein n=1 Tax=Glycine max RepID=I1J580_SOYBN	0	100	UniRef100_Q9SGY4 F20B24.9 n=1 Tax=Arabidopsis thaliana RepID=Q9SGY4_ARATH	9e-121	91.58	AT1G10650.1|Symbols:|SBP (S-ribonuclease binding protein) family protein|chr1:3524122-3525318 REVERSE LENGTH=339	2e-130	99.41	GO:0008150	biological process	GO:0008270	zinc ion binding	GO:0005737	cytoplasm	NA	NA	PTHR14493	UNCHARACTERIZED	KOG1100	Predicted_E3_ubiquitin_ligase
Glyma.01G030300	1.36					FeL1	180				2.08				PiL6	2143		Glyma.01G030300	252	UniRef100_I1J591 Uncharacterized protein n=1 Tax=Glycine max RepID=I1J591_SOYBN	0	100	NA	NA	NA	AT1G70420.1|Symbols:|Protein of unknown function (DUF1645)|chr1:26539840-26540658 REVERSE LENGTH=272	4e-56	86.4	GO:0080167	response to karrikin	GO:0003674	molecular function	GO:0005634	nucleus	PF07816	Protein of unknown function (DUF1645)	NA	NA	NA	NA
Glyma.01G030500													-1.04		PiL6	600		Glyma.01G030500	279	UniRef100_I1J593 Carbonic anhydrase n=2 Tax=Glycine max RepID=I1J593_SOYBN	0	100	UniRef100_I1J593 Carbonic anhydrase n=2 Tax=Glycine max RepID=I1J593_SOYBN	0	100	AT5G14740.2|Symbols:CA2, CA18, BETA CA2|carbonic anhydrase 2|chr5:4760536-4762382 FORWARD LENGTH=259	8e-133	98.84	GO:0000165 GO:0006612 GO:0009409 GO:0009595 GO:0009697 GO:0009814 GO:0009862 GO:0009867 GO:0010200 GO:0010310 GO:0010363 GO:0015976 GO:0019243 GO:0019684 GO:0031348 GO:0042742 GO:0043900 GO:0050832	MAPK cascade; "carbon utilization"; "defense response, incompatible interaction"; "defense response to bacterium"; "defense response to fungus"; "detection of biotic stimulus"; "jasmonic acid mediated signaling pathway"; "methylglyoxal catabolic process to D-lactate"; "negative regulation of defense response"; "photosynthesis, light reaction"; "protein targeting to membrane"; "regulation of hydro…	GO:0004089 GO:0008270	carbonate dehydratase activity; "zinc ion binding"	GO:0005737 GO:0005829 GO:0009507 GO:0009535 GO:0009570 GO:0009941 GO:0048046	apoplast; "chloroplast"; "chloroplast envelope"; "chloroplast stroma"; "chloroplast thylakoid membrane"; "cytoplasm"; "cytosol"	PF00484	Carbonic anhydrase	PTHR11002	CARBONIC ANHYDRASE	KOG1578	Predicted_carbonic_anhydrase_involved_in_protection_against_oxidative_damage
Glyma.01G031300	-3.29					FeL7	226											Glyma.01G031300	589	UniRef100_I1J5A3 Uncharacterized protein n=1 Tax=Glycine max RepID=I1J5A3_SOYBN	0	100	NA	NA	NA	AT1G23790.1|Symbols:|Plant protein of unknown function (DUF936)|chr1:8410099-8411917 FORWARD LENGTH=518	0	113.51	GO:0000226 GO:0000911 GO:0008150 GO:0008283 GO:0048451 GO:0048453	biological process; "cell proliferation"; "cytokinesis by cell plate formation"; "microtubule cytoskeleton organization"; "petal formation"; "sepal formation"	GO:0003674	molecular function	GO:0005634	nucleus	PF06075	Plant protein of unknown function (DUF936)	NA	NA	NA	NA
Glyma.01G031500													1.11		PiL1	1609		Glyma.01G031500	539	UniRef100_I1J5A5 Uncharacterized protein n=1 Tax=Glycine max RepID=I1J5A5_SOYBN	0	100	UniRef100_C7A2A0 Mitochondrial benzaldehyde dehydrogenase n=1 Tax=Antirrhinum majus RepID=C7A2A0_ANTMA	0	100.37	AT1G23800.1|Symbols:ALDH2B7, ALDH2B|aldehyde dehydrogenase 2B7|chr1:8412238-8414804 REVERSE LENGTH=534	0	94.94	GO:0008152 GO:0010228 GO:0016926 GO:0050665 GO:0055114	hydrogen peroxide biosynthetic process; "metabolic process"; "oxidation-reduction process"; "protein desumoylation"; "vegetative to reproductive phase transition of meristem"	GO:0004028 GO:0004029 GO:0016491	3-chloroallyl aldehyde dehydrogenase activity; "aldehyde dehydrogenase (NAD) activity"; "oxidoreductase activity"	GO:0009507	chloroplast	PF00171	Aldehyde dehydrogenase family	PTHR11699	ALDEHYDE DEHYDROGENASE-RELATED	KOG2450	Aldehyde_dehydrogenase
Glyma.01G031700	-1.19			1.11		FeL6	1133				-1				PiL1	974		Glyma.01G031700	339	UniRef100_C6T918 Uncharacterized protein n=1 Tax=Glycine max RepID=C6T918_SOYBN	0	100	UniRef100_G7K1F1 Spermidine synthase n=1 Tax=Medicago truncatula RepID=G7K1F1_MEDTR	0	98.25	AT1G23820.1|Symbols:SPDS1|spermidine synthase 1|chr1:8420278-8422724 FORWARD LENGTH=378	0	87.04	GO:0008295	spermidine biosynthetic process	GO:0003824 GO:0004766 GO:0005515	catalytic activity; "protein binding"; "spermidine synthase activity"	GO:0005829 GO:0009507	chloroplast; "cytosol"	PF01564	Spermine/spermidine synthase	PTHR11558	SPERMIDINE/SPERMINE SYNTHASE	KOG1562	Spermidine_synthase
Glyma.01G032000											-1.45				PiL1	1718		Glyma.01G032000	508	UniRef100_I1J5A9 Uncharacterized protein n=1 Tax=Glycine max RepID=I1J5A9_SOYBN	0	100	UniRef100_B9HJT0 NHL repeat-containing family protein n=1 Tax=Populus trichocarpa RepID=B9HJT0_POPTR	0	102.63	AT1G70280.2|Symbols:|NHL domain-containing protein|chr1:26466086-26468471 REVERSE LENGTH=509	0	90.77	GO:0000394 GO:0008150 GO:0009086	RNA splicing, via endonucleolytic cleavage and ligation; "biological process"; "methionine biosynthetic process"	GO:0003674	molecular function	GO:0005576 GO:0005634	extracellular region; "nucleus"	PF01436	NHL repeat	PTHR13833	FAMILY NOT NAMED	NA	NA
Glyma.01G032200		-1.66				FeL6	742				-2.38				PiL2	619		Glyma.01G032200	377	UniRef100_I1J5B1 Uncharacterized protein n=1 Tax=Glycine max RepID=I1J5B1_SOYBN	0	100	UniRef100_G7K1H8 RING finger protein n=1 Tax=Medicago truncatula RepID=G7K1H8_MEDTR	1e-162	102.17	AT5G40250.1|Symbols:|RING/U-box superfamily protein|chr5:16086056-16087186 FORWARD LENGTH=376	2e-114	85.37	NA	NA	GO:0008270	zinc ion binding	GO:0005634	nucleus	PF00097	Zinc finger, C3HC4 type (RING finger)	PTHR14155	RING FINGER DOMAIN-CONTAINING	KOG1493	Anaphase-promoting_complex_(APC),_subunit_11
Glyma.01G032300											2.78				PiL6	214		Glyma.01G032300	274	UniRef100_I1J5B2 Uncharacterized protein n=1 Tax=Glycine max RepID=I1J5B2_SOYBN	0	100	UniRef100_G7J2A2 NBS/LRR resistance protein-like protein n=1 Tax=Medicago truncatula RepID=G7J2A2_MEDTR	1e-17	10.04	NA	NA	NA	NA	NA	NA	NA	NA	NA	NA	NA	NA	NA	NA	NA
Glyma.01G032500	-1.26					FeL6	1145											Glyma.01G032500	718	UniRef100_I1J5B4 Uncharacterized protein n=1 Tax=Glycine max RepID=I1J5B4_SOYBN	0	100	UniRef100_G7K2Q8 Threonyl-tRNA synthetase n=1 Tax=Medicago truncatula RepID=G7K2Q8_MEDTR	0	100.7	AT5G26830.1|Symbols:|Threonyl-tRNA synthetase|chr5:9437351-9441568 FORWARD LENGTH=709	0	94.64	GO:0006094 GO:0006418 GO:0006435 GO:0007010 GO:0010498 GO:0043039	cytoskeleton organization; "gluconeogenesis"; "proteasomal protein catabolic process"; "tRNA aminoacylation"; "tRNA aminoacylation for protein translation"; "threonyl-tRNA aminoacylation"	GO:0000166 GO:0004812 GO:0004829 GO:0005524 GO:0016876	ATP binding; "aminoacyl-tRNA ligase activity"; "ligase activity, forming aminoacyl-tRNA and related compounds"; "nucleotide binding"; "threonine-tRNA ligase activity"	GO:0005618 GO:0005737 GO:0005739 GO:0005829 GO:0005886 GO:0009507 GO:0016020	cell wall; "chloroplast"; "cytoplasm"; "cytosol"; "membrane"; "mitochondrion"; "plasma membrane"	PF03129 PF02824 PF00587 PF07973	Anticodon binding domain; "TGS domain"; "tRNA synthetase class II core domain (G, H, P, S and T)"; "Threonyl and Alanyl tRNA synthetase second additional domain"	PTHR11451	TRNA SYNTHETASE-RELATED	KOG1637	Threonyl-tRNA_synthetase
Glyma.01G032600	-4.07	-2.36				FeL7	790											Glyma.01G032600	377	UniRef100_I1J5B5 Uncharacterized protein n=1 Tax=Glycine max RepID=I1J5B5_SOYBN	0	100	NA	NA	NA	AT1G60060.1|Symbols:|Serine/threonine-protein kinase WNK (With No Lysine)-related|chr1:22139282-22141585 FORWARD LENGTH=386	1e-155	75.91	GO:0008150	biological process	GO:0003674	molecular function	GO:0005576	extracellular region	NA	NA	PTHR13902	SERINE/THREONINE-PROTEIN KINASE WNK (WITH NO LYSINE)-RELATED	NA	NA
Glyma.01G033400											1.49				PiL6	44		Glyma.01G033400	32	NA	NA	NA	NA	NA	NA	NA	NA	NA	NA	NA	NA	NA	NA	NA	NA	NA	NA	NA	NA	NA
Glyma.01G033800	1.14					FeL4	1293											Glyma.01G033800	271	UniRef100_K7K1J7 Uncharacterized protein n=1 Tax=Glycine max RepID=K7K1J7_SOYBN	0	100	UniRef100_G7K2S7 Auxin-induced protein 5NG4 n=1 Tax=Medicago truncatula RepID=G7K2S7_MEDTR	4e-102	38.8	AT5G40240.1|Symbols:|nodulin MtN21 /EamA-like transporter family protein|chr5:16082325-16084466 REVERSE LENGTH=368	3e-46	60.05	NA	NA	GO:0003674	molecular function	GO:0016020	membrane	PF00892	EamA-like transporter family	NA	NA	NA	NA
Glyma.01G034000			1.94	2.29		FeL6	644					2.09	3.01		PiL1	1604		Glyma.01G034000	154	UniRef100_C6SYW1 Uncharacterized protein n=1 Tax=Glycine max RepID=C6SYW1_SOYBN	1e-106	100	UniRef100_B7FKA0 MLP-like protein n=1 Tax=Medicago truncatula RepID=B7FKA0_MEDTR	6e-74	98.08	AT1G24020.2|Symbols:MLP423|MLP-like protein 423|chr1:8500653-8501458 REVERSE LENGTH=155	6e-60	96.13	GO:0006952 GO:0016556	defense response; "mRNA modification"	NA	NA	GO:0009507 GO:0016020	chloroplast; "membrane"	PF00407	Pathogenesis-related protein Bet v I family	NA	NA	NA	NA
Glyma.01G034400				-1.25		FeL4	762											Glyma.01G034400	384	UniRef100_K7K1K2 Uncharacterized protein n=1 Tax=Glycine max RepID=K7K1K2_SOYBN	0	89.54	NA	NA	NA	AT1G70230.1|Symbols:TBL27|TRICHOME BIREFRINGENCE-LIKE 27|chr1:26450389-26451724 FORWARD LENGTH=416	6e-100	78.12	GO:0010167 GO:0010411 GO:0015706	nitrate transport; "response to nitrate"; "xyloglucan metabolic process"	NA	NA	GO:0005634 GO:0005794	Golgi apparatus; "nucleus"	PF03005	PF03005	PTHR13533	FAMILY NOT NAMED	NA	NA
Glyma.01G034700													-1.01		PiL6	325		Glyma.01G034700	479	UniRef100_I1J5D0 Uncharacterized protein n=1 Tax=Glycine max RepID=I1J5D0_SOYBN	0	100	UniRef100_O04523 Protein ALTERED XYLOGLUCAN 4 n=1 Tax=Arabidopsis thaliana RepID=TBL27_ARATH	6e-119	86.78	AT1G70230.1|Symbols:TBL27|TRICHOME BIREFRINGENCE-LIKE 27|chr1:26450389-26451724 FORWARD LENGTH=416	7e-122	86.78	GO:0010167 GO:0010411 GO:0015706	nitrate transport; "response to nitrate"; "xyloglucan metabolic process"	NA	NA	GO:0005634 GO:0005794	Golgi apparatus; "nucleus"	PF03005	PF03005	PTHR13533	FAMILY NOT NAMED	NA	NA
Glyma.01G034800				-1.51		FeL4	586						-1.41		PiL6	611		Glyma.01G034800	422	UniRef100_I1J5D1 Uncharacterized protein n=1 Tax=Glycine max RepID=I1J5D1_SOYBN	0	97.68	NA	NA	NA	AT1G70230.1|Symbols:TBL27|TRICHOME BIREFRINGENCE-LIKE 27|chr1:26450389-26451724 FORWARD LENGTH=416	1e-101	95.67	GO:0010167 GO:0010411 GO:0015706	nitrate transport; "response to nitrate"; "xyloglucan metabolic process"	NA	NA	GO:0005634 GO:0005794	Golgi apparatus; "nucleus"	PF03005	PF03005	NA	NA	NA	NA
Glyma.01G034900													1.58		PiL2	542		Glyma.01G034900	438	UniRef100_K7K1K6 Uncharacterized protein n=1 Tax=Glycine max RepID=K7K1K6_SOYBN	0	100	UniRef100_O04523 Protein ALTERED XYLOGLUCAN 4 n=1 Tax=Arabidopsis thaliana RepID=TBL27_ARATH	1e-147	84.62	AT1G70230.1|Symbols:TBL27|TRICHOME BIREFRINGENCE-LIKE 27|chr1:26450389-26451724 FORWARD LENGTH=416	1e-150	84.62	GO:0010167 GO:0010411 GO:0015706	nitrate transport; "response to nitrate"; "xyloglucan metabolic process"	NA	NA	GO:0005634 GO:0005794	Golgi apparatus; "nucleus"	PF03005	PF03005	PTHR13533	FAMILY NOT NAMED	NA	NA
Glyma.01G035000		-1.03				FeL6	680											Glyma.01G035000	570	UniRef100_K7K1K7 Uncharacterized protein n=2 Tax=Glycine max RepID=K7K1K7_SOYBN	0	100	UniRef100_G7LFG1 Nucleobase ascorbate transporter n=1 Tax=Medicago truncatula RepID=G7LFG1_MEDTR	0	96.54	AT1G60030.1|Symbols:ATNAT7, NAT7|nucleobase-ascorbate transporter 7|chr1:22113993-22116648 REVERSE LENGTH=538	0	97.96	GO:0006810 GO:0055085	transmembrane transport; "transport"	GO:0005215 GO:0022857	transmembrane transporter activity; "transporter activity"	GO:0005886 GO:0009506 GO:0016020	membrane; "plasma membrane"; "plasmodesma"	PF00860	Permease family	PTHR11119	XANTHINE-URACIL / VITAMIN C PERMEASE FAMILY MEMBER	KOG1292	Xanthine/uracil_transporters
Glyma.01G035100	1.39					FeL5	24											Glyma.01G035100	272	UniRef100_C6TIA6 Uncharacterized protein n=2 Tax=Glycine max RepID=C6TIA6_SOYBN	0	100	UniRef100_G7K2U6 Sterol 4-alpha-methyl-oxidase n=1 Tax=Medicago truncatula RepID=G7K2U6_MEDTR	0	100	AT1G07420.1|Symbols:ATSMO2, SMO2-1|sterol 4-alpha-methyl-oxidase 2-1|chr1:2277910-2280033 FORWARD LENGTH=266	2e-168	98.12	GO:0006333 GO:0006633 GO:0016126 GO:0046520 GO:0055114	chromatin assembly or disassembly; "fatty acid biosynthetic process"; "oxidation-reduction process"; "sphingoid biosynthetic process"; "sterol biosynthetic process"	GO:0000254 GO:0005506 GO:0016491 GO:0080065	4-alpha-methyl-delta7-sterol-4alpha-methyl oxidase activity; "C-4 methylsterol oxidase activity"; "iron ion binding"; "oxidoreductase activity"	GO:0009941	chloroplast envelope	PF04116	Fatty acid hydroxylase superfamily	PTHR11863	STEROL DESATURASE	KOG0873	C-4_sterol_methyl_oxidase
Glyma.01G035800											1.56				PiL6	1690		Glyma.01G035800	442	UniRef100_K7K1L2 Uncharacterized protein n=1 Tax=Glycine max RepID=K7K1L2_SOYBN	0	100.92	UniRef100_G7K2V7 Resistance protein n=1 Tax=Medicago truncatula RepID=G7K2V7_MEDTR	0	88.18	AT3G14470.1|Symbols:|NB-ARC domain-containing disease resistance protein|chr3:4857940-4861104 FORWARD LENGTH=1054	8e-81	37.57	GO:0006952 GO:0009627 GO:0009697	defense response; "salicylic acid biosynthetic process"; "systemic acquired resistance"	GO:0005515 GO:0043531	ADP binding; "protein binding"	GO:0005576	extracellular region	PF00931	NB-ARC domain	PTHR23155	LEUCINE-RICH REPEAT-CONTAINING PROTEIN	NA	NA
Glyma.01G036000	-2.59					FeL7	28						1.91		PiL4	118		Glyma.01G036000	466	UniRef100_I1J5E3 Uncharacterized protein n=1 Tax=Glycine max RepID=I1J5E3_SOYBN	0	100	UniRef100_G7K464 N-hydroxythioamide S-beta-glucosyltransferase n=1 Tax=Medicago truncatula RepID=G7K464_MEDTR	0	98.93	AT1G24100.1|Symbols:UGT74B1|UDP-glucosyl transferase 74B1|chr1:8525547-8527010 REVERSE LENGTH=460	9e-167	96.52	GO:0006569 GO:0008152 GO:0009684 GO:0019761 GO:0042742 GO:0048767 GO:0052544	defense response by callose deposition in cell wall; "defense response to bacterium"; "glucosinolate biosynthetic process"; "indoleacetic acid biosynthetic process"; "metabolic process"; "root hair elongation"; "tryptophan catabolic process"	GO:0008194 GO:0016757 GO:0016758 GO:0047251	UDP-glycosyltransferase activity; "thiohydroximate beta-D-glucosyltransferase activity"; "transferase activity, transferring glycosyl groups"; "transferase activity, transferring hexosyl groups"	GO:0005634	nucleus	PF00201	UDP-glucoronosyl and UDP-glucosyl transferase	PTHR11926	GLUCOSYL/GLUCURONOSYL TRANSFERASES	KOG1192	UDP-glucuronosyl_and_UDP-glucosyl_transferase
Glyma.01G036800		1.33				FeL3	2				1.98	2.37			PiL4	259		Glyma.01G036800	434	UniRef100_I1J5E9 Uncharacterized protein n=1 Tax=Glycine max RepID=I1J5E9_SOYBN	0	100	UniRef100_G7K5I2 WD repeat-containing protein-like protein n=1 Tax=Medicago truncatula RepID=G7K5I2_MEDTR	9e-177	95.76	AT1G24130.1|Symbols:|Transducin/WD40 repeat-like superfamily protein|chr1:8534183-8535430 REVERSE LENGTH=415	3e-136	94.46	GO:0008150	biological process	GO:0000166	nucleotide binding	GO:0005737 GO:0005834	cytoplasm; "heterotrimeric G-protein complex"	PF00400 PF11715	WD domain, G-beta repeat; "Nucleoporin Nup120/160"	PTHR22844	F-BOX AND WD40 DOMAIN PROTEIN	KOG0645	WD40_repeat_protein
Glyma.01G036900	1.49					FeL4	1696				1.54				PiL6	2738		Glyma.01G036900	358	UniRef100_C6TMH1 Uncharacterized protein n=1 Tax=Glycine max RepID=C6TMH1_SOYBN	0	100	UniRef100_Q93Z89 Matrix metalloproteinase MMP2 n=1 Tax=Glycine max RepID=Q93Z89_SOYBN	0	100	AT1G59970.1|Symbols:|Matrixin family protein|chr1:22073601-22074683 FORWARD LENGTH=360	2e-37	68.61	GO:0006508 GO:0008152	metabolic process; "proteolysis"	GO:0004222 GO:0008237 GO:0008270	metalloendopeptidase activity; "metallopeptidase activity"; "zinc ion binding"	GO:0005576 GO:0005886 GO:0031012 GO:0031225	anchored to membrane; "extracellular matrix"; "extracellular region"; "plasma membrane"	PF00413 PF01471	Matrixin; "Putative peptidoglycan binding domain"	PTHR10201	MATRIX METALLOPROTEINASE	NA	NA
Glyma.01G037200		1.1				FeL3	237				3.63				PiL6	1105		Glyma.01G037200	380	UniRef100_I1J5F2 Uncharacterized protein n=1 Tax=Glycine max RepID=I1J5F2_SOYBN	0	100	UniRef100_G7K5L1 Matrix metalloproteinase-9 n=1 Tax=Medicago truncatula RepID=G7K5L1_MEDTR	1e-177	91.09	AT1G24140.1|Symbols:|Matrixin family protein|chr1:8536131-8537285 REVERSE LENGTH=384	2e-128	95.57	GO:0006508 GO:0008152 GO:0009693 GO:0010200 GO:0030968	endoplasmic reticulum unfolded protein response; "ethylene biosynthetic process"; "metabolic process"; "proteolysis"; "response to chitin"	GO:0004222 GO:0008237 GO:0008270	metalloendopeptidase activity; "metallopeptidase activity"; "zinc ion binding"	GO:0005576 GO:0031012 GO:0031225	anchored to membrane; "extracellular matrix"; "extracellular region"	PF00413 PF01471	Matrixin; "Putative peptidoglycan binding domain"	PTHR10201	MATRIX METALLOPROTEINASE	NA	NA
Glyma.01G037800		1.58				FeL1	381											Glyma.01G037800	221	UniRef100_C7S8B9 Germin-like protein 5 n=1 Tax=Glycine max RepID=C7S8B9_SOYBN	2e-156	100	UniRef100_C7S8B9 Germin-like protein 5 n=1 Tax=Glycine max RepID=C7S8B9_SOYBN	2e-156	100	AT1G10460.1|Symbols:GLP7|germin-like protein 7|chr1:3439578-3440231 REVERSE LENGTH=217	2e-82	92.63	GO:0008150	biological process	GO:0030145 GO:0045735	manganese ion binding; "nutrient reservoir activity"	GO:0005576 GO:0048046	apoplast; "extracellular region"	PF00190	Cupin	NA	NA	NA	NA
Glyma.01G037900	1.12					FeL4	1590											Glyma.01G037900	379	UniRef100_UPI000189D461 PREDICTED: probable galacturonosyltransferase-like 9-like n=1 Tax=Glycine max RepID=UPI000189D461	0	100	UniRef100_G7K5M7 Glycosyltransferase CAZy family GT8 n=1 Tax=Medicago truncatula RepID=G7K5M7_MEDTR	0	95.7	AT1G70090.2|Symbols:GATL9, LGT8|glucosyl transferase family 8|chr1:26400927-26402099 FORWARD LENGTH=390	0	93.33	GO:0016051	carbohydrate biosynthetic process	GO:0016757 GO:0016758 GO:0047262	polygalacturonate 4-alpha-galacturonosyltransferase activity; "transferase activity, transferring glycosyl groups"; "transferase activity, transferring hexosyl groups"	GO:0005794	Golgi apparatus	PF01501	Glycosyl transferase family 8	PTHR13778	GLYCOSYLTRANSFERASE 8 DOMAIN-CONTAINING PROTEIN	NA	NA
Glyma.01G038500											1.35				PiL6	1165		Glyma.01G038500	606	UniRef100_K7K1N3 Uncharacterized protein n=1 Tax=Glycine max RepID=K7K1N3_SOYBN	0	100	UniRef100_B9S2H4 UPF0392 protein RCOM_0530710 n=1 Tax=Ricinus communis RepID=Y232_RICCO	0	104.33	AT1G27200.1|Symbols:|Domain of unknown function (DUF23)|chr1:9449812-9451539 REVERSE LENGTH=575	0	96	GO:0008150	biological process	NA	NA	GO:0005634 GO:0005794	Golgi apparatus; "nucleus"	PF01697	Glycosyltransferase family 92	NA	NA	NA	NA
Glyma.01G038600													-1.02		PiL6	419		Glyma.01G038600	301	UniRef100_I1J5G9 Uncharacterized protein n=1 Tax=Glycine max RepID=I1J5G9_SOYBN	0	100	UniRef100_Q0PJI4 MYB transcription factor MYB138 n=1 Tax=Glycine max RepID=Q0PJI4_SOYBN	3e-168	101.35	AT1G70000.2|Symbols:|myb-like transcription factor family protein|chr1:26363674-26364635 REVERSE LENGTH=261	2e-80	114.94	GO:0006355 GO:0009651 GO:0009723 GO:0009733 GO:0009737 GO:0009739 GO:0009751 GO:0009753 GO:0046686 GO:0080167	regulation of transcription, DNA-dependent; "response to abscisic acid stimulus"; "response to auxin stimulus"; "response to cadmium ion"; "response to ethylene stimulus"; "response to gibberellin stimulus"; "response to jasmonic acid stimulus"; "response to karrikin"; "response to salicylic acid stimulus"; "response to salt stress"	GO:0003676 GO:0003677 GO:0003700 GO:0008270	DNA binding; "nucleic acid binding"; "sequence-specific DNA binding transcription factor activity"; "zinc ion binding"	GO:0005634	nucleus	PF00249	Myb-like DNA-binding domain	PTHR12374	TRANSCRIPTIONAL ADAPTOR 2 (ADA2)-RELATED	NA	NA
Glyma.01G038900			-1.7	-1.2		FeL4	741											Glyma.01G038900	109	UniRef100_I1J5H3 Uncharacterized protein n=1 Tax=Glycine max RepID=I1J5H3_SOYBN	1e-70	100	UniRef100_E9L548 CLE02 protein n=1 Tax=Glycine max RepID=E9L548_SOYBN	7e-62	73.28	AT1G69970.2|Symbols:CLE26|CLAVATA3/ESR-RELATED 26|chr1:26353079-26354256 REVERSE LENGTH=102	4e-12	93.14	GO:0007165	signal transduction	GO:0005102 GO:0033612	receptor binding; "receptor serine/threonine kinase binding"	GO:0005576 GO:0048046	apoplast; "extracellular region"	NA	NA	NA	NA	NA	NA
Glyma.01G039000	1.09					FeL4	994											Glyma.01G039000	1380	UniRef100_I1J5H4 Uncharacterized protein n=2 Tax=Glycine max RepID=I1J5H4_SOYBN	0	100	UniRef100_V5UP77 TIR-NBS-LRR disease resistance protein n=1 Tax=Cicer arietinum RepID=V5UP77_CICAR	0	97.63	AT1G27170.1|Symbols:|transmembrane receptors;ATP binding|chr1:9434718-9439219 FORWARD LENGTH=1384	0	98.55	GO:0006952 GO:0007165	defense response; "signal transduction"	GO:0043531	ADP binding	GO:0005622 GO:0005737 GO:0009506 GO:0009507	chloroplast; "cytoplasm"; "intracellular"; "plasmodesma"	PF01582 PF00560 PF00931	TIR domain; "Leucine Rich Repeat"; "NB-ARC domain"	PTHR23155	LEUCINE-RICH REPEAT-CONTAINING PROTEIN	KOG4658	Apoptotic_ATPase
Glyma.01G039600	-1.93					FeL7	1050											Glyma.01G039600	639	UniRef100_C6ZS05 Receptor-kinase like protein n=2 Tax=Glycine max RepID=C6ZS05_SOYBN	0	100	UniRef100_C6ZS05 Receptor-kinase like protein n=2 Tax=Glycine max RepID=C6ZS05_SOYBN	0	100	AT5G23400.1|Symbols:|Leucine-rich repeat (LRR) family protein|chr5:7880603-7882372 FORWARD LENGTH=589	6e-94	103.74	GO:0006952 GO:0007165	defense response; "signal transduction"	NA	NA	GO:0005618 GO:0005886 GO:0009506	cell wall; "plasma membrane"; "plasmodesma"	PF08263 PF00560	Leucine rich repeat N-terminal domain; "Leucine Rich Repeat"	PTHR24420	LEUCINE-RICH REPEAT RECEPTOR-LIKE PROTEIN KINASE	KOG0472	Leucine-rich_repeat_protein
Glyma.01G040400											2.4	1.74			PiL6	93		Glyma.01G040400	516	UniRef100_I1J5I7 Uncharacterized protein n=1 Tax=Glycine max RepID=I1J5I7_SOYBN	0	100	UniRef100_Q0WQH3 Actin cross-linking protein n=2 Tax=Arabidopsis thaliana RepID=Q0WQH3_ARATH	6e-167	96.92	AT1G27100.1|Symbols:|Actin cross-linking protein|chr1:9407557-9411074 REVERSE LENGTH=519	7e-170	96.92	GO:0006612 GO:0008150 GO:0009963 GO:0010363	biological process; "positive regulation of flavonoid biosynthetic process"; "protein targeting to membrane"; "regulation of plant-type hypersensitive response"	GO:0003674	molecular function	GO:0005634 GO:0005773	nucleus; "vacuole"	PF04601	Protein of unknown function (DUF569)	NA	NA	NA	NA
Glyma.01G040600	1.78	1.05				FeL4	196				1.73				PiL6	1783		Glyma.01G040600	278	UniRef100_I1J5I9 Uncharacterized protein n=1 Tax=Glycine max RepID=I1J5I9_SOYBN	0	100	UniRef100_G7K8E9 DnaJ homolog subfamily B member n=1 Tax=Medicago truncatula RepID=G7K8E9_MEDTR	4e-118	97.86	AT1G59725.1|Symbols:|DNAJ heat shock family protein|chr1:21950738-21952210 FORWARD LENGTH=331	4e-108	80.97	GO:0006457	protein folding	GO:0031072 GO:0051082	heat shock protein binding; "unfolded protein binding"	GO:0005737	cytoplasm	PF00226 PF01556	DnaJ domain; "DnaJ C terminal domain"	PTHR24077	FAMILY NOT NAMED	KOG0712	Molecular_chaperone_(DnaJ_superfamily)
Glyma.01G040700	1.28					FeL4	422											Glyma.01G040700	139	UniRef100_C6T3W8 Thioredoxin n=1 Tax=Glycine max RepID=C6T3W8_SOYBN	1e-97	100	UniRef100_C6T3W8 Thioredoxin n=1 Tax=Glycine max RepID=C6T3W8_SOYBN	1e-97	100	AT5G39950.1|Symbols:ATTRX2, ATH2, ATTRXH2, TRXH2, TRX2|thioredoxin 2|chr5:15990885-15991881 REVERSE LENGTH=133	8e-41	96.99	GO:0000103 GO:0000280 GO:0006499 GO:0006662 GO:0007000 GO:0045454	N-terminal protein myristoylation; "cell redox homeostasis"; "glycerol ether metabolic process"; "nuclear division"; "nucleolus organization"; "sulfate assimilation"	GO:0009055 GO:0015035 GO:0016671	electron carrier activity; "oxidoreductase activity, acting on a sulfur group of donors, disulfide as acceptor"; "protein disulfide oxidoreductase activity"	GO:0005737 GO:0005739 GO:0005829 GO:0005886	cytoplasm; "cytosol"; "mitochondrion"; "plasma membrane"	PF00085	Thioredoxin	PTHR10438	THIOREDOXIN	KOG0907	Thioredoxin
Glyma.01G040900				-1.72		FeL4	1647						-1.35		PiL6	2591		Glyma.01G040900	1033	UniRef100_K7K1P9 Uncharacterized protein n=1 Tax=Glycine max RepID=K7K1P9_SOYBN	0	100	UniRef100_U5FLI1 RNA helicase family protein n=1 Tax=Populus trichocarpa RepID=U5FLI1_POPTR	0	97.35	AT1G32490.1|Symbols:EMB2733, ESP3|RNA helicase family protein|chr1:11742356-11749286 REVERSE LENGTH=1044	0	98.37	GO:0006306 GO:0006342 GO:0007267 GO:0008380 GO:0009616 GO:0009793 GO:0010267 GO:0035194 GO:0035196	DNA methylation; "RNA splicing"; "cell-cell signaling"; "chromatin silencing"; "embryo development ending in seed dormancy"; "posttranscriptional gene silencing by RNA"; "production of miRNAs involved in gene silencing by miRNA"; "production of ta-siRNAs involved in RNA interference"; "virus induced gene silencing"	GO:0003676 GO:0004004 GO:0004386 GO:0005524 GO:0008026	ATP-dependent RNA helicase activity; "ATP-dependent helicase activity"; "ATP binding"; "helicase activity"; "nucleic acid binding"	GO:0005634 GO:0016020	membrane; "nucleus"	PF00271 PF04408 PF07717 PF00270	Helicase conserved C-terminal domain; "Helicase associated domain (HA2)"; "Oligonucleotide/oligosaccharide-binding (OB)-fold"; "DEAD/DEAH box helicase"	PTHR18934	ATP-DEPENDENT RNA HELICASE	KOG0923	mRNA_splicing_factor_ATP-dependent_RNA_helicase
Glyma.01G041400													1.64		PiL7	132		Glyma.01G041400	621	UniRef100_I1J5J6 Uncharacterized protein n=1 Tax=Glycine max RepID=I1J5J6_SOYBN	0	100	UniRef100_G7K9P5 Peptide transporter PTR1 n=1 Tax=Medicago truncatula RepID=G7K9P5_MEDTR	0	98.36	AT1G69870.1|Symbols:NRT1.7|nitrate transporter 1.7|chr1:26316208-26320097 FORWARD LENGTH=620	0	91.29	GO:0006857 GO:0015706 GO:0019761 GO:0080055	glucosinolate biosynthetic process; "low affinity nitrate transport"; "nitrate transport"; "oligopeptide transport"	GO:0005215 GO:0080054	low affinity nitrate transmembrane transporter activity; "transporter activity"	GO:0005886 GO:0016020	membrane; "plasma membrane"	PF00854	POT family	PTHR11654	OLIGOPEPTIDE TRANSPORTER-RELATED	KOG1237	H+/oligopeptide_symporter
Glyma.01G041700	-1.25					FeL1	255				2.04				PiL6	1588		Glyma.01G041700	346	UniRef100_I1J5K2 Uncharacterized protein n=2 Tax=Glycine max RepID=I1J5K2_SOYBN	0	100	UniRef100_Q93XA4 Homeodomain leucine zipper protein HDZ2 n=1 Tax=Phaseolus vulgaris RepID=Q93XA4_PHAVU	0	105.5	AT3G01470.1|Symbols:ATHB-1, ATHB1, HD-ZIP-1, HAT5, HB-1|homeobox 1|chr3:182648-184034 REVERSE LENGTH=272	1e-43	51.47	GO:0006355 GO:0009637 GO:0009651 GO:0009965 GO:0010167 GO:0015706 GO:0015996 GO:0045893	chlorophyll catabolic process; "leaf morphogenesis"; "nitrate transport"; "positive regulation of transcription, DNA-dependent"; "regulation of transcription, DNA-dependent"; "response to blue light"; "response to nitrate"; "response to salt stress"	GO:0000976 GO:0003677 GO:0003700 GO:0042803 GO:0043565	DNA binding; "protein homodimerization activity"; "sequence-specific DNA binding"; "sequence-specific DNA binding transcription factor activity"; "transcription regulatory region sequence-specific DNA binding"	GO:0005634	nucleus	PF02183 PF00046	Homeobox associated leucine zipper; "Homeobox domain"	PTHR24326	FAMILY NOT NAMED	KOG0483	Transcription_factor_HEX,_contains_HOX_and_HALZ_domains
Glyma.01G042100													-1.88		PiL6	542		Glyma.01G042100	580	UniRef100_I1J5K4 Uncharacterized protein n=2 Tax=Glycine max RepID=I1J5K4_SOYBN	0	100	UniRef100_G7K9S1 Nitrate transporter NTL1 n=1 Tax=Medicago truncatula RepID=G7K9S1_MEDTR	0	98.97	AT1G69850.1|Symbols:ATNRT1:2, NTL1, NRT1:2|nitrate transporter 1:2|chr1:26296945-26300407 REVERSE LENGTH=585	0	98.97	GO:0009624 GO:0010119 GO:0080168	abscisic acid transport; "regulation of stomatal movement"; "response to nematode"	GO:0005215 GO:0005509 GO:0090440	abscisic acid transporter activity; "calcium ion binding"; "transporter activity"	GO:0005886 GO:0016020	membrane; "plasma membrane"	PF00854	POT family	PTHR11654	OLIGOPEPTIDE TRANSPORTER-RELATED	KOG1237	H+/oligopeptide_symporter
Glyma.01G042300				-1.02		FeL3	474						-1		PiL6	1750		Glyma.01G042300	389	UniRef100_I1J5K5 Uncharacterized protein n=1 Tax=Glycine max RepID=I1J5K5_SOYBN	0	100	UniRef100_D0PPG4 PAS/LOV protein 1 n=2 Tax=Glycine max RepID=D0PPG4_SOYBN	0	99.49	AT2G02710.2|Symbols:PLP, PLPA|PAS/LOV protein B|chr2:758812-760608 REVERSE LENGTH=397	7e-149	88.92	GO:0000160 GO:0006355 GO:0006468 GO:0007165 GO:0010155 GO:0023014 GO:0046777	phosphorelay signal transduction system; "protein autophosphorylation"; "protein phosphorylation"; "regulation of proton transport"; "regulation of transcription, DNA-dependent"; "signal transduction"; "signal transduction by phosphorylation"	GO:0000155 GO:0004871	phosphorelay sensor kinase activity; "signal transducer activity"	GO:0005886	plasma membrane	PF00989	PAS fold	PTHR23244	KELCH REPEAT DOMAIN	NA	NA
Glyma.01G043700		1.33				FeL2	327											Glyma.01G043700	745	UniRef100_I1J5M1 Uncharacterized protein n=1 Tax=Glycine max RepID=I1J5M1_SOYBN	0	100	UniRef100_U5GNC1 Leucine-rich repeat transmembrane protein kinase n=1 Tax=Populus trichocarpa RepID=U5GNC1_POPTR	0	97.45	AT1G14390.1|Symbols:|Leucine-rich repeat protein kinase family protein|chr1:4924277-4926794 FORWARD LENGTH=747	0	95.72	GO:0006468 GO:0007169	protein phosphorylation; "transmembrane receptor protein tyrosine kinase signaling pathway"	GO:0004672 GO:0004674 GO:0004713 GO:0005524 GO:0016772	ATP binding; "protein kinase activity"; "protein serine/threonine kinase activity"; "protein tyrosine kinase activity"; "transferase activity, transferring phosphorus-containing groups"	GO:0005886	plasma membrane	PF00069 PF00560	Protein kinase domain; "Leucine Rich Repeat"	PTHR24420	LEUCINE-RICH REPEAT RECEPTOR-LIKE PROTEIN KINASE	KOG1187	Serine/threonine_protein_kinase
Glyma.01G044100											2.53				PiL6	2023		Glyma.01G044100	412	UniRef100_I1J5M4 Uncharacterized protein n=2 Tax=Glycine max RepID=I1J5M4_SOYBN	0	100	UniRef100_Q2HTW4 Protein kinase n=1 Tax=Medicago truncatula RepID=Q2HTW4_MEDTR	0	100.24	AT2G02800.2|Symbols:APK2B|protein kinase 2B|chr2:796889-799250 REVERSE LENGTH=426	0	96.24	GO:0006468	protein phosphorylation	GO:0004672 GO:0004674 GO:0005524 GO:0016301 GO:0016772	ATP binding; "kinase activity"; "protein kinase activity"; "protein serine/threonine kinase activity"; "transferase activity, transferring phosphorus-containing groups"	GO:0005634 GO:0005737 GO:0005886 GO:0009507	chloroplast; "cytoplasm"; "nucleus"; "plasma membrane"	PF07714	Protein tyrosine kinase	PTHR24420	LEUCINE-RICH REPEAT RECEPTOR-LIKE PROTEIN KINASE	KOG1187	Serine/threonine_protein_kinase
Glyma.01G044200											1.32				PiL5	572		Glyma.01G044200	331	UniRef100_I1J5M6 Uncharacterized protein n=1 Tax=Glycine max RepID=I1J5M6_SOYBN	0	100	UniRef100_Q2HTW1 Solute carrier family protein n=2 Tax=Medicago truncatula RepID=Q2HTW1_MEDTR	0	95.48	AT1G14360.1|Symbols:ATUTR3, UTR3|UDP-galactose transporter 3|chr1:4911362-4913029 REVERSE LENGTH=331	0	99.4	GO:0006457 GO:0009408 GO:0009553 GO:0009555 GO:0009627 GO:0009644 GO:0030968 GO:0034976 GO:0042542 GO:0055085	embryo sac development; "endoplasmic reticulum unfolded protein response"; "pollen development"; "protein folding"; "response to endoplasmic reticulum stress"; "response to heat"; "response to high light intensity"; "response to hydrogen peroxide"; "systemic acquired resistance"; "transmembrane transport"	GO:0005460 GO:0015165	UDP-glucose transmembrane transporter activity; "pyrimidine nucleotide-sugar transmembrane transporter activity"	GO:0030173 GO:0030176	integral to Golgi membrane; "integral to endoplasmic reticulum membrane"	PF08449	UAA transporter family	PTHR10778	SOLUTE CARRIER FAMILY 35 MEMBER B	KOG1581	UDP-galactose_transporter_related_protein
Glyma.01G044300	-1.64					FeL5	544											Glyma.01G044300	473	UniRef100_K7K1S1 Uncharacterized protein n=1 Tax=Glycine max RepID=K7K1S1_SOYBN	0	100	UniRef100_D9ZJ68 MYB domain class transcription factor n=1 Tax=Malus domestica RepID=D9ZJ68_MALDO	0	97.44	AT2G02820.2|Symbols:MYB88|myb domain protein 88|chr2:804716-807139 REVERSE LENGTH=484	3e-177	97.31	GO:0006355 GO:0010052	guard cell differentiation; "regulation of transcription, DNA-dependent"	GO:0003677 GO:0003700	DNA binding; "sequence-specific DNA binding transcription factor activity"	GO:0005634	nucleus	PF00249	Myb-like DNA-binding domain	PTHR10641	MYB-LIKE DNA-BINDING PROTEIN MYB	KOG0048	Transcription_factor,_Myb_superfamily
Glyma.01G044800		1.4				FeL4	1936											Glyma.01G044800	94	UniRef100_I1J5N3 Uncharacterized protein n=1 Tax=Glycine max RepID=I1J5N3_SOYBN	4e-57	100	UniRef100_G7KCF8 Transcription factor bHLH135 n=1 Tax=Medicago truncatula RepID=G7KCF8_MEDTR	2e-41	83.87	AT1G26945.1|Symbols:KDR|basic helix-loop-helix (bHLH) DNA-binding superfamily protein|chr1:9351571-9352474 FORWARD LENGTH=94	5e-39	78.72	GO:0009416	response to light stimulus	NA	NA	GO:0005634	nucleus	PF00010	Helix-loop-helix DNA-binding domain	PTHR12565	STEROL REGULATORY ELEMENT-BINDING PROTEIN	NA	NA
Glyma.01G045400													1.78		PiL5	138		Glyma.01G045400	186	UniRef100_C6SZI3 Uncharacterized protein n=1 Tax=Glycine max RepID=C6SZI3_SOYBN	3e-135	100	UniRef100_G7KCI8 HVA22-like protein c n=1 Tax=Medicago truncatula RepID=G7KCI8_MEDTR	5e-116	100.55	AT1G69700.1|Symbols:ATHVA22C, HVA22C|HVA22 homologue C|chr1:26220337-26221663 FORWARD LENGTH=184	4e-78	98.91	GO:0009414 GO:0009737 GO:0042538	hyperosmotic salinity response; "response to abscisic acid stimulus"; "response to water deprivation"	GO:0003674	molecular function	GO:0005634 GO:0009506	nucleus; "plasmodesma"	PF03134	TB2/DP1, HVA22 family	PTHR12300	HVA22-LIKE PROTEINS	KOG1725	Protein_involved_in_membrane_traffic_(YOP1/TB2/DP1/HVA22_family)
Glyma.01G046000			1.08			FeL6	1754											Glyma.01G046000	451	UniRef100_I1J5P4 Uncharacterized protein n=1 Tax=Glycine max RepID=I1J5P4_SOYBN	0	100	UniRef100_B9GQE8 Fatty acid desaturase/cytochrome b5 fusion protein mRNA n=1 Tax=Populus trichocarpa RepID=B9GQE8_POPTR	0	100	AT2G46210.1|Symbols:|Fatty acid/sphingolipid desaturase|chr2:18977542-18978891 FORWARD LENGTH=449	0	99.33	GO:0006629 GO:0006633 GO:0055114	fatty acid biosynthetic process; "lipid metabolic process"; "oxidation-reduction process"	GO:0005506 GO:0016491 GO:0016717 GO:0020037	heme binding; "iron ion binding"; "oxidoreductase activity"; "oxidoreductase activity, acting on paired donors, with oxidation of a pair of donors resulting in the reduction of molecular oxygen to two molecules of water"	NA	NA	PF00173 PF00487	Cytochrome b5-like Heme/Steroid binding domain; "Fatty acid desaturase"	PTHR19353	FATTY ACID DESATURASE 2	KOG4232	Delta_6-fatty_acid_desaturase/delta-8_sphingolipid_desaturase
Glyma.01G046400	-8.92					FeL7	720											Glyma.01G046400	287	UniRef100_I1J5Q0 Uncharacterized protein n=1 Tax=Glycine max RepID=I1J5Q0_SOYBN	0	100	UniRef100_G7KDX2 Origin recognition complex subunit n=1 Tax=Medicago truncatula RepID=G7KDX2_MEDTR	1e-168	99.65	AT1G26840.1|Symbols:ORC6, ATORC6|origin recognition complex protein 6|chr1:9298822-9300603 FORWARD LENGTH=284	7e-131	100	GO:0006260 GO:0006261	DNA-dependent DNA replication; "DNA replication"	GO:0003677 GO:0005515	DNA binding; "protein binding"	GO:0000808 GO:0005634 GO:0005664	nuclear origin of replication recognition complex; "nucleus"; "origin recognition complex"	PF05460	Origin recognition complex subunit 6 (ORC6)	PTHR13394	ORIGIN RECOGNITION COMPLEX SUBUNIT 6	KOG4557	Origin_recognition_complex,_subunit_6
Glyma.01G046900				-1.1		FeL4	1248											Glyma.01G046900	1036	UniRef100_K7K1U0 Uncharacterized protein n=1 Tax=Glycine max RepID=K7K1U0_SOYBN	0	99.42	UniRef100_G7KDY8 Disease resistance-like protein n=1 Tax=Medicago truncatula RepID=G7KDY8_MEDTR	0	94.06	AT5G36930.1|Symbols:|Disease resistance protein (TIR-NBS-LRR class) family|chr5:14567771-14571907 REVERSE LENGTH=1188	2e-163	72.14	GO:0006952 GO:0007165	defense response; "signal transduction"	GO:0043531	ADP binding	GO:0005622 GO:0005737	cytoplasm; "intracellular"	PF01582 PF00931	TIR domain; "NB-ARC domain"	PTHR11017	LEUCINE-RICH REPEAT-CONTAINING PROTEIN	KOG4658	Apoptotic_ATPase
Glyma.01G047000	-1.22			1.01		FeL6	1262				-1.3				PiL1	451		Glyma.01G047000	121	UniRef100_I1J5Q7 Uncharacterized protein n=1 Tax=Glycine max RepID=I1J5Q7_SOYBN	1e-78	100	UniRef100_A9PDF8 Ribosomal protein L34 n=2 Tax=Populus trichocarpa RepID=A9PDF8_POPTR	3e-77	100	AT1G26880.1|Symbols:|Ribosomal protein L34e superfamily protein|chr1:9315640-9316681 REVERSE LENGTH=120	7e-76	100	GO:0001510 GO:0006412 GO:0042254	RNA methylation; "ribosome biogenesis"; "translation"	GO:0003735	structural constituent of ribosome	GO:0005622 GO:0005730 GO:0005737 GO:0005840 GO:0009507	chloroplast; "cytoplasm"; "intracellular"; "nucleolus"; "ribosome"	PF01199	Ribosomal protein L34e	PTHR10759	60S RIBOSOMAL PROTEIN L34	KOG1790	60s_ribosomal_protein_L34
Glyma.01G048600	-2.39					FeL7	1297					1.18			PiL1	1328		Glyma.01G048600	151	UniRef100_K7K1V2 Uncharacterized protein n=1 Tax=Glycine max RepID=K7K1V2_SOYBN	6e-105	100	UniRef100_G7KFC6 50S ribosomal protein L18 n=1 Tax=Medicago truncatula RepID=G7KFC6_MEDTR	7e-21	49.74	AT1G14205.1|Symbols:|Ribosomal L18p/L5e family protein|chr1:4855582-4856762 FORWARD LENGTH=165	2e-12	55.76	GO:0006412	translation	GO:0003735	structural constituent of ribosome	GO:0005622 GO:0005840 GO:0009507	chloroplast; "intracellular"; "ribosome"	NA	NA	NA	NA	NA	NA
Glyma.01G048700		-1.52				FeL6	1512											Glyma.01G048700	230	UniRef100_I1J5R7 Uncharacterized protein n=1 Tax=Glycine max RepID=I1J5R7_SOYBN	3e-165	100	UniRef100_A9PB64 Zinc finger family protein n=1 Tax=Populus trichocarpa RepID=A9PB64_POPTR	4e-74	99.54	AT1G26800.1|Symbols:|RING/U-box superfamily protein|chr1:9285576-9286190 REVERSE LENGTH=204	1e-56	95.59	NA	NA	GO:0008270	zinc ion binding	GO:0005634	nucleus	PF00097	Zinc finger, C3HC4 type (RING finger)	PTHR22763	RING ZINC FINGER PROTEIN	NA	NA
Glyma.01G048800													1.59		PiL2	172		Glyma.01G048800	572	UniRef100_K7K1V3 Uncharacterized protein n=1 Tax=Glycine max RepID=K7K1V3_SOYBN	0	100	UniRef100_G7KGL1 (R)-mandelonitrile lyase n=1 Tax=Medicago truncatula RepID=G7KGL1_MEDTR	0	99.45	AT1G14190.1|Symbols:|Glucose-methanol-choline (GMC) oxidoreductase family protein|chr1:4852802-4854307 FORWARD LENGTH=501	0	98	GO:0006066 GO:0055114	alcohol metabolic process; "oxidation-reduction process"	GO:0008812 GO:0016614 GO:0016832 GO:0050660	aldehyde-lyase activity; "choline dehydrogenase activity"; "flavin adenine dinucleotide binding"; "oxidoreductase activity, acting on CH-OH group of donors"	GO:0005634	nucleus	PF05199 PF00732	GMC oxidoreductase; "GMC oxidoreductase"	PTHR11552	GLUCOSE-METHANOL-CHOLINE (GMC) OXIDOREDUCTASE	KOG1238	Glucose_dehydrogenase/choline_dehydrogenase/mandelonitrile_lyase_(GMC_oxidoreductase_family)
Glyma.01G050100				1.58		FeL6	967				-1.55	1.15	1.17		PiL1	846		Glyma.01G050100	251	UniRef100_I1J5S5 Uncharacterized protein n=1 Tax=Glycine max RepID=I1J5S5_SOYBN	0	100	UniRef100_C6TN48 Expansin A4 n=1 Tax=Glycine max RepID=C6TN48_SOYBN	2e-180	100	AT1G69530.2|Symbols:ATEXPA1, EXP1, AT-EXP1, ATEXP1, ATHEXP ALPHA 1.2, EXPA1|expansin A1|chr1:26142034-26143051 FORWARD LENGTH=250	1e-151	100	GO:0006949 GO:0009664 GO:0009739 GO:0009826 GO:0009828 GO:0010114 GO:0010119	plant-type cell wall loosening; "plant-type cell wall organization"; "regulation of stomatal movement"; "response to gibberellin stimulus"; "response to red light"; "syncytium formation"; "unidimensional cell growth"	NA	NA	GO:0005576 GO:0009505	extracellular region; "plant-type cell wall"	PF01357 PF03330	Pollen allergen; "Rare lipoprotein A (RlpA)-like double-psi beta-barrel"	NA	NA	NA	NA
Glyma.01G051800	2.16					FeL4	1024											Glyma.01G051800	141	UniRef100_K7K1X1 Uncharacterized protein n=1 Tax=Glycine max RepID=K7K1X1_SOYBN	2e-95	100	UniRef100_Q38IX0 Glyceraldehyde-3-phosphate dehydrogenase B subunit n=1 Tax=Glycine max RepID=Q38IX0_SOYBN	8e-55	21.95	AT1G42970.1|Symbols:GAPB|glyceraldehyde-3-phosphate dehydrogenase B subunit|chr1:16127552-16129584 FORWARD LENGTH=447	2e-50	22.15	GO:0006006 GO:0006096 GO:0006098 GO:0006364 GO:0006636 GO:0009409 GO:0009416 GO:0009637 GO:0009644 GO:0009657 GO:0009744 GO:0009749 GO:0009773 GO:0009902 GO:0010114 GO:0010155 GO:0010207 GO:0010218 GO:0010304 GO:0015994 GO:0015995 GO:0019216 GO:0019253 GO:0019288 GO:0019344 GO:0031408 GO:0042742 GO:0042744 GO:0046686 GO:0055114	PSII associated light-harvesting complex II catabolic process; "chlorophyll biosynthetic process"; "chlorophyll metabolic process"; "chloroplast relocation"; "cysteine biosynthetic process"; "defense response to bacterium"; "glucose metabolic process"; "glycolysis"; "hydrogen peroxide catabolic process"; "isopentenyl diphosphate biosynthetic process, mevalonate-independent pathway"; "oxidation-re…	GO:0000166 GO:0004365 GO:0016620 GO:0047100 GO:0050661 GO:0051287	NADP binding; "NAD binding"; "glyceraldehyde-3-phosphate dehydrogenase (NAD+) (phosphorylating) activity"; "glyceraldehyde-3-phosphate dehydrogenase (NADP+) (phosphorylating) activity"; "nucleotide binding"; "oxidoreductase activity, acting on the aldehyde or oxo group of donors, NAD or NADP as acceptor"	GO:0009507 GO:0009535 GO:0009570 GO:0009941 GO:0010319 GO:0016020 GO:0048046	apoplast; "chloroplast"; "chloroplast envelope"; "chloroplast stroma"; "chloroplast thylakoid membrane"; "membrane"; "stromule"	PF00044	Glyceraldehyde 3-phosphate dehydrogenase, NAD binding domain	PTHR10836	GLYCERALDEHYDE 3-PHOSPHATE DEHYDROGENASE	NA	NA
Glyma.01G052300				-1.2		FeL4	143				1.28				PiL6	2501		Glyma.01G052300	500	UniRef100_K7K1X7 Uncharacterized protein n=1 Tax=Glycine max RepID=K7K1X7_SOYBN	0	100	UniRef100_Q93ZE3 Arabinanase/levansucrase/invertase n=1 Tax=Arabidopsis thaliana RepID=Q93ZE3_ARATH	7e-155	84.91	AT1G26761.1|Symbols:|Arabinanase/levansucrase/invertase|chr1:9250269-9251603 REVERSE LENGTH=444	8e-158	84.91	GO:0008150	biological process	GO:0003674	molecular function	NA	NA	NA	NA	NA	NA	NA	NA
Glyma.01G052600	1.34					FeL4	1534				1.19				PiL6	2285		Glyma.01G052600	428	UniRef100_I1J5U2 Uncharacterized protein n=1 Tax=Glycine max RepID=I1J5U2_SOYBN	0	100	UniRef100_V9LYD5 Mitogen-activated protein kinase kinase kinase Raf17.1 n=1 Tax=Brassica napus RepID=V9LYD5_BRANA	0	97.26	AT1G14000.1|Symbols:VIK|VH1-interacting kinase|chr1:4797606-4800043 FORWARD LENGTH=438	0	97.26	GO:0000165 GO:0006468 GO:0006612 GO:0007154 GO:0007165 GO:0009409 GO:0009414 GO:0009723 GO:0009733 GO:0009734 GO:0009738 GO:0009742 GO:0009753 GO:0009862 GO:0009863 GO:0009867 GO:0009966 GO:0010305 GO:0010363 GO:0030968 GO:0031348 GO:0035556 GO:0042538 GO:0043069 GO:0050832	MAPK cascade; "abscisic acid mediated signaling pathway"; "auxin mediated signaling pathway"; "brassinosteroid mediated signaling pathway"; "cell communication"; "defense response to fungus"; "endoplasmic reticulum unfolded protein response"; "hyperosmotic salinity response"; "intracellular signal transduction"; "jasmonic acid mediated signaling pathway"; "leaf vascular tissue pattern formation";…	GO:0004672 GO:0004674 GO:0004712 GO:0005524 GO:0016772	ATP binding; "protein kinase activity"; "protein serine/threonine/tyrosine kinase activity"; "protein serine/threonine kinase activity"; "transferase activity, transferring phosphorus-containing groups"	GO:0005634	nucleus	PF00023 PF00069	Ankyrin repeat; "Protein kinase domain"	PTHR23257	SERINE-THREONINE PROTEIN KINASE	KOG0192	Tyrosine_kinase_specific_for_activated_(GTP-bound)_p21cdc42Hs
Glyma.01G052700		1.1				FeL3	353				2.43				PiL6	974		Glyma.01G052700	255	UniRef100_I1J5U4 Uncharacterized protein n=1 Tax=Glycine max RepID=I1J5U4_SOYBN	0	100	UniRef100_Q9LMF9 F16A14.21 n=1 Tax=Arabidopsis thaliana RepID=Q9LMF9_ARATH	6e-88	79	AT1G13990.1|Symbols:|unknown protein; FUNCTIONS IN: molecular_function unknown; INVOLVED IN: biological_process unknown; LOCATED IN: chloroplast; EXPRESSED IN: 23 plant structures; EXPRESSED DURING: 13 growth stages; CONTAINS InterPro DOMAIN/s: Protein of unknown function DUF3110 (InterPro:IPR021503); Has 25 Blast hits to 25 proteins in 8 species: Archae - 0; Bacteria - 0; Metazoa - 0; Fungi - 0;…	1e-100	90.97	GO:0008150 GO:0009646	biological process; "response to absence of light"	GO:0003674	molecular function	GO:0009507	chloroplast	PF11360	Protein of unknown function (DUF3110)	NA	NA	NA	NA
Glyma.01G053100		1.31				FeL6	702											Glyma.01G053100	1030	UniRef100_K7K1Y3 Uncharacterized protein n=1 Tax=Glycine max RepID=K7K1Y3_SOYBN	0	100	UniRef100_D3GBV1 Reduced leaflet 3 n=1 Tax=Lotus japonicus RepID=D3GBV1_LOTJA	0	100.88	AT1G69440.1|Symbols:AGO7, ZIP|Argonaute family protein|chr1:26101565-26105016 REVERSE LENGTH=990	0	87.88	GO:0010050 GO:0010267 GO:0010599 GO:0035195 GO:0040034	gene silencing by miRNA; "production of lsiRNA involved in RNA interference"; "production of ta-siRNAs involved in RNA interference"; "regulation of development, heterochronic"; "vegetative phase change"	GO:0003676	nucleic acid binding	GO:0005737	cytoplasm	PF02170 PF02171 PF08699	PAZ domain; "Piwi domain"; "Domain of unknown function (DUF1785)"	PTHR22891	EUKARYOTIC TRANSLATION INITIATION FACTOR 2C	KOG1041	Translation_initiation_factor_2C_(eIF-2C)_and_related_proteins
Glyma.01G053300											-1.29				PiL2	209		Glyma.01G053300	624	UniRef100_I1J5V1 S-acyltransferase n=1 Tax=Glycine max RepID=I1J5V1_SOYBN	0	100	UniRef100_I1J5V1 S-acyltransferase n=1 Tax=Glycine max RepID=I1J5V1_SOYBN	0	100	AT1G69420.1|Symbols:|DHHC-type zinc finger family protein|chr1:26093690-26096736 FORWARD LENGTH=596	0	99.33	GO:0007020 GO:0008150 GO:0009664 GO:0009832 GO:0010075	biological process; "microtubule nucleation"; "plant-type cell wall biogenesis"; "plant-type cell wall organization"; "regulation of meristem growth"	GO:0008270	zinc ion binding	NA	NA	PF01529	DHHC palmitoyltransferase	PTHR13433	No Available Panther Description	KOG1311	DHHC-type_Zn-finger_proteins
Glyma.01G054100	-3.56					FeL7	939											Glyma.01G054100	331	UniRef100_I1J5W0 Uncharacterized protein n=3 Tax=Glycine max RepID=I1J5W0_SOYBN	0	100	UniRef100_G7JWN6 Mitotic checkpoint protein bub3 n=1 Tax=Medicago truncatula RepID=G7JWN6_MEDTR	3e-166	91.62	AT1G69400.1|Symbols:|Transducin/WD40 repeat-like superfamily protein|chr1:26087027-26088806 FORWARD LENGTH=314	1e-115	100.64	NA	NA	GO:0000166 GO:0005515	nucleotide binding; "protein binding"	GO:0005634 GO:0080008	CUL4-RING ubiquitin ligase complex; "nucleus"	PF00400	WD domain, G-beta repeat	PTHR10971	MRNA EXPORT FACTOR AND BUB3	KOG1036	Mitotic_spindle_checkpoint_protein_BUB3,_WD_repeat_superfamily
Glyma.01G054500	-2.09	1.15				FeL7	948											Glyma.01G054500	315	UniRef100_K7K1Z6 Uncharacterized protein n=1 Tax=Glycine max RepID=K7K1Z6_SOYBN	0	100	UniRef100_G7JWQ4 Chorismate mutase n=1 Tax=Medicago truncatula RepID=G7JWQ4_MEDTR	8e-140	85.02	AT1G69370.1|Symbols:CM3, cm-3|chorismate mutase 3|chr1:26080098-26081559 FORWARD LENGTH=316	1e-137	94.94	GO:0000162 GO:0009073 GO:0042742 GO:0046417	aromatic amino acid family biosynthetic process; "chorismate metabolic process"; "defense response to bacterium"; "tryptophan biosynthetic process"	GO:0004106	chorismate mutase activity	GO:0009507 GO:0009536	chloroplast; "plastid"	PF01817	Chorismate mutase type II	PTHR21145	CHORISMATE MUTASE	KOG0795	Chorismate_mutase
Glyma.01G054900	-2.43			1.92		FeL7	1064						1.41		PiL1	701		Glyma.01G054900	829	UniRef100_K7K204 Uncharacterized protein n=1 Tax=Glycine max RepID=K7K204_SOYBN	0	100	UniRef100_B9HIC3 Pentatricopeptide repeat-containing family protein n=1 Tax=Populus trichocarpa RepID=B9HIC3_POPTR	0	100.4	AT1G69350.1|Symbols:|Tetratricopeptide repeat (TPR)-like superfamily protein|chr1:26069882-26072245 FORWARD LENGTH=787	0	99.75	GO:0008150	biological process	GO:0003674	molecular function	GO:0005739	mitochondrion	PF01535	PPR repeat	PTHR24015	FAMILY NOT NAMED	NA	NA
Glyma.01G055700		2.18				FeL4	1671				7.07				PiL6	2709		Glyma.01G055700	84	UniRef100_K7K208 Uncharacterized protein n=2 Tax=Glycine max RepID=K7K208_SOYBN	8e-55	100	UniRef100_B9GKZ0 Anion exchange family protein n=1 Tax=Populus trichocarpa RepID=B9GKZ0_POPTR	1e-18	8.27	AT1G15460.1|Symbols:ATBOR4, BOR4|HCO3- transporter family|chr1:5310196-5313376 REVERSE LENGTH=683	2e-20	8.05	GO:0006820 GO:0046713 GO:0080029	anion transport; "borate transport"; "cellular response to boron-containing substance levels"	GO:0005452 GO:0015301 GO:0080139	anion:anion antiporter activity; "borate efflux transmembrane transporter activity"; "inorganic anion exchanger activity"	GO:0005886 GO:0016020 GO:0016021	integral to membrane; "membrane"; "plasma membrane"	NA	NA	PTHR11453	ANION EXCHANGE PROTEIN	NA	NA
Glyma.01G055900	1.17					FeL4	1150											Glyma.01G055900	263	UniRef100_I1J5X8 Uncharacterized protein n=1 Tax=Glycine max RepID=I1J5X8_SOYBN	0	100	UniRef100_B9HXL6 Zinc finger family protein n=1 Tax=Populus trichocarpa RepID=B9HXL6_POPTR	5e-114	98.87	AT1G69330.1|Symbols:|RING/U-box superfamily protein|chr1:26064138-26064950 REVERSE LENGTH=270	9e-106	96.67	NA	NA	GO:0008270	zinc ion binding	NA	NA	NA	NA	PTHR13139	RING FINGER AND CCCH-TYPE ZINC FINGER DOMAIN-CONTAINING PROTEIN	NA	NA
Glyma.01G056100		1.28				FeL1	809											Glyma.01G056100	351	UniRef100_UPI000189D306 PREDICTED: protein SRG1 n=1 Tax=Glycine max RepID=UPI000189D306	0	100	UniRef100_G7K0H8 SRG1-like protein n=1 Tax=Medicago truncatula RepID=G7K0H8_MEDTR	0	98.87	AT1G17020.1|Symbols:SRG1, ATSRG1|senescence-related gene 1|chr1:5820258-5821741 FORWARD LENGTH=358	5e-139	95.81	GO:0009737 GO:0009793 GO:0009813 GO:0009830 GO:0009845 GO:0010162 GO:0010260 GO:0055114	cell wall modification involved in abscission; "embryo development ending in seed dormancy"; "flavonoid biosynthetic process"; "organ senescence"; "oxidation-reduction process"; "response to abscisic acid stimulus"; "seed dormancy process"; "seed germination"	GO:0016491 GO:0016682 GO:0016706	oxidoreductase activity; "oxidoreductase activity, acting on diphenols and related substances as donors, oxygen as acceptor"; "oxidoreductase activity, acting on paired donors, with incorporation or reduction of molecular oxygen, 2-oxoglutarate as one donor, and incorporation of one atom each of oxygen into both donors"	GO:0005737	cytoplasm	PF03171	2OG-Fe(II) oxygenase superfamily	PTHR10209	OXIDOREDUCTASE, 2OG-FE(II) OXYGENASE FAMILY PROTEIN	KOG0143	Iron/ascorbate_family_oxidoreductases
Glyma.01G058100	-2.14					FeL7	1465											Glyma.01G058100	83	UniRef100_K7K222 Uncharacterized protein n=1 Tax=Glycine max RepID=K7K222_SOYBN	1e-51	100	NA	NA	NA	NA	NA	NA	NA	NA	NA	NA	NA	NA	NA	NA	NA	NA	NA	NA
Glyma.01G058200	-1.65			1.26		FeL6	461				-1.31				PiL1	994		Glyma.01G058200	617	UniRef100_K7K223 Uncharacterized protein n=1 Tax=Glycine max RepID=K7K223_SOYBN	0	100	UniRef100_G7JWU3 Pentatricopeptide repeat-containing protein n=1 Tax=Medicago truncatula RepID=G7JWU3_MEDTR	0	100.16	AT1G26460.1|Symbols:|Tetratricopeptide repeat (TPR)-like superfamily protein|chr1:9151816-9154407 FORWARD LENGTH=630	0	97.78	GO:0008150 GO:0009220	biological process; "pyrimidine ribonucleotide biosynthetic process"	GO:0003674	molecular function	GO:0005739	mitochondrion	PF01535	PPR repeat	PTHR24015	FAMILY NOT NAMED	NA	NA
Glyma.01G058400													1.39		PiL2	827		Glyma.01G058400	344	UniRef100_I1J5Z8 Uncharacterized protein n=1 Tax=Glycine max RepID=I1J5Z8_SOYBN	0	100	UniRef100_G7JWW5 2-hydroxy-6-oxo-6-phenylhexa-2,4-dienoate hydrolase n=1 Tax=Medicago truncatula RepID=G7JWW5_MEDTR	0	91.27	AT1G13820.1|Symbols:|alpha/beta-Hydrolases superfamily protein|chr1:4735622-4737617 FORWARD LENGTH=339	5e-159	94.4	NA	NA	GO:0003824 GO:0016787	catalytic activity; "hydrolase activity"	GO:0005737	cytoplasm	PF00561	alpha/beta hydrolase fold	PTHR10992	ALPHA/BETA HYDROLASE FOLD-CONTAINING PROTEIN	KOG1454	Predicted_hydrolase/acyltransferase_(alpha/beta_hydrolase_superfamily)
Glyma.01G058500	1.28					FeL4	632											Glyma.01G058500	434	UniRef100_I1J5Z9 Uncharacterized protein n=1 Tax=Glycine max RepID=I1J5Z9_SOYBN	0	100	UniRef100_Q41706 Probable ureide permease A3 (Fragment) n=1 Tax=Vigna unguiculata RepID=UPSA3_VIGUN	0	100	AT2G03530.2|Symbols:UPS2, ATUPS2|ureide permease 2|chr2:1071951-1073522 FORWARD LENGTH=398	0	100.75	GO:0015931	nucleobase-containing compound transport	GO:0015505	uracil:cation symporter activity	GO:0005886	plasma membrane	PF07168	Ureide permease	NA	NA	NA	NA
Glyma.01G060300											3.56				PiL6	1283		Glyma.01G060300	408	UniRef100_I1J610 Uncharacterized protein n=1 Tax=Glycine max RepID=I1J610_SOYBN	0	100	UniRef100_V5KZR9 Ninja-family protein AFP1-like protein n=1 Tax=Solanum nigrum RepID=V5KZR9_SOLNI	3e-86	70.69	AT1G13740.1|Symbols:AFP2|ABI five binding protein 2|chr1:4713969-4715158 FORWARD LENGTH=348	1e-74	108.33	GO:0009414 GO:0009737 GO:0009738 GO:0045893	abscisic acid mediated signaling pathway; "positive regulation of transcription, DNA-dependent"; "response to abscisic acid stimulus"; "response to water deprivation"	GO:0005515	protein binding	GO:0005634	nucleus	PF07897	Protein of unknown function (DUF1675)	NA	NA	NA	NA
Glyma.01G060600	-3	-2.69				FeL7	559											Glyma.01G060600	220	UniRef100_K7K247 Uncharacterized protein (Fragment) n=1 Tax=Glycine max RepID=K7K247_SOYBN	2e-150	80.9	UniRef100_B9GXG3 High mobility group family protein n=1 Tax=Populus trichocarpa RepID=B9GXG3_POPTR	4e-92	43.96	AT4G11080.1|Symbols:|HMG (high mobility group) box protein|chr4:6760898-6763272 REVERSE LENGTH=446	1e-83	47.53	NA	NA	GO:0003700	sequence-specific DNA binding transcription factor activity	GO:0000793 GO:0000794 GO:0005634	condensed chromosome; "condensed nuclear chromosome"; "nucleus"	PF00505	HMG (high mobility group) box	PTHR13711	SWI/SNF-RELATED CHROMATIN BINDING PROTEIN	KOG0381	HMG_box-containing_protein
Glyma.01G061100	2.58					FeL4	1869											Glyma.01G061100	521	UniRef100_K7K252 Uncharacterized protein n=1 Tax=Glycine max RepID=K7K252_SOYBN	0	100	UniRef100_G7JZ14 Cytochrome P450 78A11 n=1 Tax=Medicago truncatula RepID=G7JZ14_MEDTR	0	99.23	AT1G13710.1|Symbols:CYP78A5, KLU|cytochrome P450, family 78, subfamily A, polypeptide 5|chr1:4702932-4704592 REVERSE LENGTH=517	0	100	GO:0008284 GO:0010075 GO:0010338 GO:0035265 GO:0040009 GO:0046622 GO:0048437 GO:0055114	floral organ development; "leaf formation"; "organ growth"; "oxidation-reduction process"; "positive regulation of cell proliferation"; "positive regulation of organ growth"; "regulation of growth rate"; "regulation of meristem growth"	GO:0005506 GO:0009055 GO:0016705 GO:0019825 GO:0020037	electron carrier activity; "heme binding"; "iron ion binding"; "oxidoreductase activity, acting on paired donors, with incorporation or reduction of molecular oxygen"; "oxygen binding"	GO:0005783	endoplasmic reticulum	PF00067	Cytochrome P450	PTHR24298	FAMILY NOT NAMED	KOG0156	Cytochrome_P450_CYP2_subfamily
Glyma.01G062100	-3.54			1.5		FeL6	258											Glyma.01G062100	574	UniRef100_I1J631 Uncharacterized protein n=1 Tax=Glycine max RepID=I1J631_SOYBN	0	100	UniRef100_G7JY18 Fructokinase-2 n=1 Tax=Medicago truncatula RepID=G7JY18_MEDTR	0	97.92	AT1G69200.1|Symbols:FLN2|fructokinase-like 2|chr1:26016018-26018365 FORWARD LENGTH=616	0	92.05	GO:0006364 GO:0006399 GO:0009220 GO:0009658 GO:0009662 GO:0042793 GO:0045036 GO:0045893	chloroplast organization; "etioplast organization"; "positive regulation of transcription, DNA-dependent"; "protein targeting to chloroplast"; "pyrimidine ribonucleotide biosynthetic process"; "rRNA processing"; "tRNA metabolic process"; "transcription from plastid promoter"	GO:0016301	kinase activity	GO:0005737 GO:0009295 GO:0042644	chloroplast nucleoid; "cytoplasm"; "nucleoid"	PF00294	pfkB family carbohydrate kinase	PTHR10584	SUGAR KINASE	KOG2855	Ribokinase
Glyma.01G062200	-2.15					FeL6	1675				-1.37				PiL1	895		Glyma.01G062200	503	UniRef100_K7K260 Uncharacterized protein n=1 Tax=Glycine max RepID=K7K260_SOYBN	0	100	UniRef100_O04862 Dihydropterin pyrophosphokinase /dihydropteroate synthase n=1 Tax=Pisum sativum RepID=O04862_PEA	0	85.05	AT4G30000.1|Symbols:|Dihydropterin pyrophosphokinase / Dihydropteroate synthase|chr4:14670524-14672397 REVERSE LENGTH=554	0	77.98	GO:0009396 GO:0042558 GO:0044237	cellular metabolic process; "folic acid-containing compound biosynthetic process"; "pteridine-containing compound metabolic process"	GO:0003848 GO:0004156	2-amino-4-hydroxy-6-hydroxymethyldihydropteridine diphosphokinase activity; "dihydropteroate synthase activity"	GO:0005739	mitochondrion	PF00809 PF01288	Pterin binding enzyme; "7,8-dihydro-6-hydroxymethylpterin-pyrophosphokinase (HPPK)"	PTHR20941	FOLATE SYNTHESIS PROTEINS	NA	NA
Glyma.01G062400	-4.67					FeL7	644											Glyma.01G062400	673	UniRef100_I1J635 Amine oxidase n=1 Tax=Glycine max RepID=I1J635_SOYBN	0	100	UniRef100_I1J635 Amine oxidase n=1 Tax=Glycine max RepID=I1J635_SOYBN	0	100	AT1G31710.1|Symbols:|Copper amine oxidase family protein|chr1:11349855-11355339 FORWARD LENGTH=681	0	92.07	GO:0006569 GO:0009308 GO:0009611 GO:0009684 GO:0009805 GO:0055114	amine metabolic process; "coumarin biosynthetic process"; "indoleacetic acid biosynthetic process"; "oxidation-reduction process"; "response to wounding"; "tryptophan catabolic process"	GO:0005507 GO:0008131 GO:0048038	copper ion binding; "primary amine oxidase activity"; "quinone binding"	GO:0005576	extracellular region	PF02728 PF02727 PF01179	Copper amine oxidase, N3 domain; "Copper amine oxidase, N2 domain"; "Copper amine oxidase, enzyme domain"	PTHR10638	COPPER AMINE OXIDASE	KOG1186	Copper_amine_oxidase
Glyma.01G063700											2.15				PiL6	1570		Glyma.01G063700	484	UniRef100_UPI0003DEAA1D PREDICTED: squamosa promoter-binding-like protein 6-like isoform X3 n=1 Tax=Glycine max RepID=UPI0003DEAA1D	0	100	UniRef100_G7JX04 Squamosa promoter binding protein n=1 Tax=Medicago truncatula RepID=G7JX04_MEDTR	0	101.9	AT1G69170.1|Symbols:|Squamosa promoter-binding protein-like (SBP domain) transcription factor family protein|chr1:26005626-26007041 FORWARD LENGTH=405	1e-64	95.56	GO:0006355 GO:0010468 GO:0042742	defense response to bacterium; "regulation of gene expression"; "regulation of transcription, DNA-dependent"	GO:0003677 GO:0003700	DNA binding; "sequence-specific DNA binding transcription factor activity"	GO:0005634	nucleus	PF03110	SBP domain	NA	NA	NA	NA
Glyma.01G063800	-1.46	1.61				FeL7	1550											Glyma.01G063800	349	UniRef100_I1J644 Uncharacterized protein n=1 Tax=Glycine max RepID=I1J644_SOYBN	0	100	NA	NA	NA	AT1G13670.1|Symbols:|unknown protein; Has 22 Blast hits to 22 proteins in 7 species: Archae - 0; Bacteria - 0; Metazoa - 0; Fungi - 0; Plants - 22; Viruses - 0; Other Eukaryotes - 0 (source: NCBI BLink).|chr1:4688201-4688878 FORWARD LENGTH=225	4e-09	58.22	GO:0008150	biological process	GO:0003674	molecular function	GO:0005634	nucleus	NA	NA	NA	NA	NA	NA
Glyma.01G065400										1.88			1.47		PiL2	721		Glyma.01G065400	504	UniRef100_I1J655 Uncharacterized protein n=1 Tax=Glycine max RepID=I1J655_SOYBN	0	100	UniRef100_G7IQZ7 Lysosomal Pro-X carboxypeptidase n=1 Tax=Medicago truncatula RepID=G7IQZ7_MEDTR	0	101.67	AT5G22860.1|Symbols:|Serine carboxypeptidase S28 family protein|chr5:7639511-7642945 REVERSE LENGTH=502	0	96.41	GO:0006508	proteolysis	GO:0008233 GO:0008236	peptidase activity; "serine-type peptidase activity"	GO:0005576 GO:0009507	chloroplast; "extracellular region"	PF05577	Serine carboxypeptidase S28	PTHR11010	PROTEASE S28 PRO-X CARBOXYPEPTIDASE-RELATED	KOG2183	Prolylcarboxypeptidase_(angiotensinase_C)
Glyma.01G067100											2.67				PiL5	390		Glyma.01G067100	467	UniRef100_I1J667 Uncharacterized protein n=1 Tax=Glycine max RepID=I1J667_SOYBN	0	100	UniRef100_Q8S9A5 Glucosyltransferase like protein (Fragment) n=1 Tax=Phaseolus angularis RepID=Q8S9A5_PHAAN	0	100.23	AT5G03490.1|Symbols:|UDP-Glycosyltransferase superfamily protein|chr5:871550-872947 FORWARD LENGTH=465	6e-154	97.2	GO:0008152	metabolic process	GO:0008194 GO:0016757 GO:0016758 GO:0035251	UDP-glucosyltransferase activity; "UDP-glycosyltransferase activity"; "transferase activity, transferring glycosyl groups"; "transferase activity, transferring hexosyl groups"	GO:0005634	nucleus	PF00201	UDP-glucoronosyl and UDP-glucosyl transferase	PTHR11926	GLUCOSYL/GLUCURONOSYL TRANSFERASES	KOG1192	UDP-glucuronosyl_and_UDP-glucosyl_transferase
Glyma.01G068000	-1.71					FeL7	1068											Glyma.01G068000	794	UniRef100_I1J675 Uncharacterized protein n=1 Tax=Glycine max RepID=I1J675_SOYBN	0	100	UniRef100_B9HIV4 Heat shock family protein n=1 Tax=Populus trichocarpa RepID=B9HIV4_POPTR	0	99.87	AT2G04030.1|Symbols:CR88, EMB1956, HSP90.5, Hsp88.1, AtHsp90.5|Chaperone protein htpG family protein|chr2:1281983-1285909 FORWARD LENGTH=780	0	101.28	GO:0006457 GO:0009408 GO:0009414 GO:0009651 GO:0009658 GO:0009704 GO:0009793 GO:0010157 GO:0045037 GO:0048481	chloroplast organization; "de-etiolation"; "embryo development ending in seed dormancy"; "ovule development"; "protein folding"; "protein import into chloroplast stroma"; "response to chlorate"; "response to heat"; "response to salt stress"; "response to water deprivation"	GO:0005524 GO:0051082	ATP binding; "unfolded protein binding"	GO:0005739 GO:0005774 GO:0009507 GO:0009536 GO:0009570 GO:0009941	chloroplast; "chloroplast envelope"; "chloroplast stroma"; "mitochondrion"; "plastid"; "vacuolar membrane"	PF02518 PF00183	Histidine kinase-, DNA gyrase B-, and HSP90-like ATPase; "Hsp90 protein"	PTHR11528	HEAT SHOCK PROTEIN 90	KOG0019	Molecular_chaperone_(HSP90_family)
Glyma.01G068200		1.8				FeL1	445											Glyma.01G068200	250	UniRef100_UPI0003DE7FAD PREDICTED: protein SRG1-like isoform X2 n=1 Tax=Glycine max RepID=UPI0003DE7FAD	0	73.45	UniRef100_G7K0G3 Protein SRG1 n=1 Tax=Medicago truncatula RepID=G7K0G3_MEDTR	3e-128	70.06	AT1G17020.1|Symbols:SRG1, ATSRG1|senescence-related gene 1|chr1:5820258-5821741 FORWARD LENGTH=358	2e-103	68.72	GO:0009737 GO:0009793 GO:0009813 GO:0009830 GO:0009845 GO:0010162 GO:0010260 GO:0055114	cell wall modification involved in abscission; "embryo development ending in seed dormancy"; "flavonoid biosynthetic process"; "organ senescence"; "oxidation-reduction process"; "response to abscisic acid stimulus"; "seed dormancy process"; "seed germination"	GO:0016491 GO:0016682 GO:0016706	oxidoreductase activity; "oxidoreductase activity, acting on diphenols and related substances as donors, oxygen as acceptor"; "oxidoreductase activity, acting on paired donors, with incorporation or reduction of molecular oxygen, 2-oxoglutarate as one donor, and incorporation of one atom each of oxygen into both donors"	GO:0005737	cytoplasm	PF03171	2OG-Fe(II) oxygenase superfamily	PTHR10209	OXIDOREDUCTASE, 2OG-FE(II) OXYGENASE FAMILY PROTEIN	KOG0143	Iron/ascorbate_family_oxidoreductases
Glyma.01G068900											-1.06				PiL1	1688		Glyma.01G068900	65	NA	NA	NA	NA	NA	NA	NA	NA	NA	NA	NA	NA	NA	NA	NA	NA	NA	NA	NA	NA	NA
Glyma.01G069000	1.76					FeL3	405				3.32				PiL6	114		Glyma.01G069000	117	UniRef100_I1J684 Uncharacterized protein n=1 Tax=Glycine max RepID=I1J684_SOYBN	2e-78	100	NA	NA	NA	NA	NA	NA	NA	NA	NA	NA	NA	NA	NA	NA	NA	NA	NA	NA
Glyma.01G070400		1.04				FeL4	909											Glyma.01G070400	319	UniRef100_C6TG17 Putative uncharacterized protein n=1 Tax=Glycine max RepID=C6TG17_SOYBN	0	100	UniRef100_B6UFR4 Glutamate formiminotransferase n=1 Tax=Zea mays RepID=B6UFR4_MAIZE	2e-106	91.87	AT2G20830.1|Symbols:|transferases;folic acid binding|chr2:8968370-8969798 REVERSE LENGTH=297	2e-94	100.67	GO:0008152	metabolic process	GO:0005542 GO:0016740	folic acid binding; "transferase activity"	GO:0009507	chloroplast	PF07837	Formiminotransferase domain, N-terminal subdomain	PTHR12234	FORMIMINOTRANSFERASE-CYCLODEAMINASE	NA	NA
Glyma.01G071500			1.84			FeL6	689				-1.87		1.54		PiL2	573		Glyma.01G071500	108	NA	NA	NA	NA	NA	NA	NA	NA	NA	NA	NA	NA	NA	NA	NA	NA	NA	NA	NA	NA	NA
Glyma.01G073100												1.34			PiL4	274		Glyma.01G073100	208	UniRef100_UPI00023BB18A PREDICTED: GATA transcription factor 9-like n=1 Tax=Glycine max RepID=UPI00023BB18A	8e-154	100	UniRef100_E4MW74 mRNA, clone: RTFL01-03-P20 n=2 Tax=Eutrema RepID=E4MW74_THEHA	3e-26	37.17	AT4G34680.2|Symbols:GATA3|GATA transcription factor 3|chr4:16553700-16554610 FORWARD LENGTH=269	3e-28	25.28	GO:0006355 GO:0007623 GO:0045893	circadian rhythm; "positive regulation of transcription, DNA-dependent"; "regulation of transcription, DNA-dependent"	GO:0003677 GO:0003700 GO:0008270 GO:0043565	DNA binding; "sequence-specific DNA binding"; "sequence-specific DNA binding transcription factor activity"; "zinc ion binding"	GO:0005634 GO:0005730	nucleolus; "nucleus"	PF00320	GATA zinc finger	PTHR10071	TRANSCRIPTION FACTOR GATA (GATA BINDING FACTOR)	NA	NA
Glyma.01G073400	-1.76					FeL2	373											Glyma.01G073400	879	UniRef100_K7K2G5 Uncharacterized protein n=1 Tax=Glycine max RepID=K7K2G5_SOYBN	0	100	UniRef100_UPI000193D29E chromatin remodeling complex subunit, partial n=1 Tax=Populus trichocarpa RepID=UPI000193D29E	0	100.35	AT2G44980.2|Symbols:|SNF2 domain-containing protein / helicase domain-containing protein|chr2:18552343-18556669 REVERSE LENGTH=877	0	99.89	NA	NA	GO:0003676 GO:0003677 GO:0004386 GO:0005524	ATP binding; "DNA binding"; "helicase activity"; "nucleic acid binding"	GO:0005634	nucleus	PF00176 PF00271	SNF2 family N-terminal domain; "Helicase conserved C-terminal domain"	PTHR10799	SWI/SNF-RELATED MATRIX-ASSOCIATED ACTIN-DEPENDENT REGULATOR OF CHROMATIN SUBFAMILY-RELATED	KOG0385	Chromatin_remodeling_complex_WSTF-ISWI,_small_subunit
Glyma.01G074500											2.23				PiL6	1426		Glyma.01G074500	315	UniRef100_UPI0003DE89FD PREDICTED: uncharacterized protein LOC100780830 isoform X3 n=1 Tax=Glycine max RepID=UPI0003DE89FD	0	100.96	UniRef100_Q8LE79 PRIB5 protein n=1 Tax=Arabidopsis thaliana RepID=Q8LE79_ARATH	2e-89	85.77	AT3G60450.1|Symbols:|Phosphoglycerate mutase family protein|chr3:22340982-22342187 FORWARD LENGTH=274	4e-93	85.77	GO:0008150 GO:0009627 GO:0034976	biological process; "response to endoplasmic reticulum stress"; "systemic acquired resistance"	NA	NA	GO:0005634 GO:0005829	cytosol; "nucleus"	PF00300	Histidine phosphatase superfamily (branch 1)	PTHR16469	FAMILY NOT NAMED	KOG3734	Predicted_phosphoglycerate_mutase
Glyma.01G075400	-1.05					FeL7	1255											Glyma.01G075400	440	UniRef100_I1J6F0 Uncharacterized protein n=2 Tax=Glycine max RepID=I1J6F0_SOYBN	0	100	UniRef100_U5GU57 Elongation factor G family protein n=1 Tax=Populus trichocarpa RepID=U5GU57_POPTR	0	58.15	AT1G45332.1|Symbols:|Translation elongation factor EFG/EF2 protein|chr1:17172507-17176683 REVERSE LENGTH=754	0	58.22	GO:0006414	translational elongation	GO:0003746 GO:0003924 GO:0005524 GO:0005525 GO:0008135	ATP binding; "GTP binding"; "GTPase activity"; "translation elongation factor activity"; "translation factor activity, nucleic acid binding"	GO:0005622 GO:0005739	intracellular; "mitochondrion"	PF03144 PF00679 PF03764	Elongation factor Tu domain 2; "Elongation factor G C-terminus"; "Elongation factor G, domain IV"	PTHR23115	TRANSLATION FACTOR	NA	NA
Glyma.01G078200													-1.09		PiL6	2702		Glyma.01G078200	163	UniRef100_UPI0000F35E42 PREDICTED: uncharacterized protein LOC100783436 n=1 Tax=Glycine max RepID=UPI0000F35E42	3e-114	100	UniRef100_G7J151 Auxin-induced SAUR-like protein n=1 Tax=Medicago truncatula RepID=G7J151_MEDTR	3e-52	102.67	AT3G60690.1|Symbols:|SAUR-like auxin-responsive protein family|chr3:22435262-22435774 FORWARD LENGTH=170	5e-49	88.24	GO:0009733 GO:0009862	response to auxin stimulus; "systemic acquired resistance, salicylic acid mediated signaling pathway"	NA	NA	GO:0005739	mitochondrion	PF02519	Auxin responsive protein	NA	NA	NA	NA
Glyma.01G080200	-1					FeL7	1276											Glyma.01G080200	160	UniRef100_C6T2G5 Uncharacterized protein n=1 Tax=Glycine max RepID=C6T2G5_SOYBN	3e-110	100	UniRef100_B0BLA0 CM0216.550.nc protein n=1 Tax=Lotus japonicus RepID=B0BLA0_LOTJA	2e-91	95.12	AT1G17880.1|Symbols:BTF3, ATBTF3|basic transcription factor 3|chr1:6152572-6153425 REVERSE LENGTH=165	2e-83	90.91	GO:0009651	response to salt stress	GO:0003700 GO:0005515	protein binding; "sequence-specific DNA binding transcription factor activity"	GO:0005634	nucleus	PF01849	NAC domain	PTHR10351	TRANSCRIPTION FACTOR BTF3	KOG2240	RNA_polymerase_II_general_transcription_factor_BTF3_and_related_proteins
Glyma.01G080500											1.46				PiL6	1471		Glyma.01G080500	318	UniRef100_I1J6J6 Uncharacterized protein n=1 Tax=Glycine max RepID=I1J6J6_SOYBN	0	100	NA	NA	NA	AT1G68440.1|Symbols:|unknown protein; BEST Arabidopsis thaliana protein match is: unknown protein (TAIR:AT1G25400.2); Has 86 Blast hits to 86 proteins in 29 species: Archae - 0; Bacteria - 6; Metazoa - 27; Fungi - 11; Plants - 24; Viruses - 0; Other Eukaryotes - 18 (source: NCBI BLink).|chr1:25658115-25659035 FORWARD LENGTH=306	5e-32	98.04	GO:0006598 GO:0008150 GO:0009698 GO:0042398	biological process; "cellular modified amino acid biosynthetic process"; "phenylpropanoid metabolic process"; "polyamine catabolic process"	GO:0003674	molecular function	GO:0005634	nucleus	NA	NA	NA	NA	NA	NA
Glyma.01G080600											1.88		1.53		PiL7	146		Glyma.01G080600	395	UniRef100_I1J6J7 Uncharacterized protein n=1 Tax=Glycine max RepID=I1J6J7_SOYBN	0	100	UniRef100_G7K1K2 Monoglyceride lipase n=1 Tax=Medicago truncatula RepID=G7K1K2_MEDTR	0	99.75	AT1G77420.1|Symbols:|alpha/beta-Hydrolases superfamily protein|chr1:29093641-29095442 FORWARD LENGTH=382	1e-170	89.79	NA	NA	GO:0016787	hydrolase activity	NA	NA	PF12146	Putative lysophospholipase	PTHR11614	PHOSPHOLIPASE-RELATED	KOG1455	Lysophospholipase
Glyma.01G080900	-1					FeL2	350											Glyma.01G080900	192	UniRef100_I1J6K1 Uncharacterized protein n=1 Tax=Glycine max RepID=I1J6K1_SOYBN	1e-135	100	UniRef100_G7JX88 COSII n=1 Tax=Medicago truncatula RepID=G7JX88_MEDTR	2e-122	100	AT1G13380.1|Symbols:|Protein of unknown function (DUF1218)|chr1:4589218-4590362 REVERSE LENGTH=188	3e-90	101.6	GO:0008150	biological process	GO:0003674	molecular function	GO:0005576	extracellular region	PF06749	Protein of unknown function (DUF1218)	NA	NA	NA	NA
Glyma.01G081300											-1.53				PiL2	161		Glyma.01G081300	929	UniRef100_I1J6K4 Uncharacterized protein n=1 Tax=Glycine max RepID=I1J6K4_SOYBN	0	100	UniRef100_G7JXA7 Alpha-D-xylosidase n=1 Tax=Medicago truncatula RepID=G7JXA7_MEDTR	0	96.44	AT1G68560.1|Symbols:ATXYL1, XYL1, TRG1|alpha-xylosidase 1|chr1:25734435-25737897 REVERSE LENGTH=915	0	98.14	GO:0000272 GO:0005975 GO:0005982 GO:0009664 GO:0009832 GO:0010411 GO:0045493 GO:0046686	carbohydrate metabolic process; "plant-type cell wall biogenesis"; "plant-type cell wall organization"; "polysaccharide catabolic process"; "response to cadmium ion"; "starch metabolic process"; "xylan catabolic process"; "xyloglucan metabolic process"	GO:0004553 GO:0009044 GO:0046556 GO:0080176	alpha-N-arabinofuranosidase activity; "hydrolase activity, hydrolyzing O-glycosyl compounds"; "xylan 1,4-beta-xylosidase activity"; "xyloglucan 1,6-alpha-xylosidase activity"	GO:0005576 GO:0005618 GO:0009505 GO:0009506 GO:0009507 GO:0048046	apoplast; "cell wall"; "chloroplast"; "extracellular region"; "plant-type cell wall"; "plasmodesma"	PF01055	Glycosyl hydrolases family 31	PTHR22762	ALPHA-GLUCOSIDASE	KOG1065	Maltase_glucoamylase_and_related_hydrolases,_glycosyl_hydrolase_family_31
Glyma.01G082400	1.05					FeL3	317				1.27				PiL6	2421		Glyma.01G082400	675	UniRef100_K7K2M6 Uncharacterized protein n=2 Tax=Glycine max RepID=K7K2M6_SOYBN	0	100	UniRef100_G7JZF1 Agenet and bromo-adjacent homology (BAH) domain-containing protein-like protein n=2 Tax=Medicago truncatula RepID=G7JZF1_MEDTR	0	97.37	AT1G68580.2|Symbols:|agenet domain-containing protein / bromo-adjacent homology (BAH) domain-containing protein|chr1:25752869-25755631 FORWARD LENGTH=648	2e-158	102.93	GO:0006333 GO:0008150	biological process; "chromatin assembly or disassembly"	GO:0003677 GO:0003723	DNA binding; "RNA binding"	GO:0005634 GO:0009506	nucleus; "plasmodesma"	PF01426 PF05641	BAH domain; "Agenet domain"	NA	NA	NA	NA
Glyma.01G082700	1.09					FeL4	1476											Glyma.01G082700	859	UniRef100_K7K2M8 Uncharacterized protein n=1 Tax=Glycine max RepID=K7K2M8_SOYBN	0	100	UniRef100_Q8RWN3 Protein kinase-like protein n=3 Tax=Arabidopsis thaliana RepID=Q8RWN3_ARATH	3e-126	49.3	AT3G25840.2|Symbols:|Protein kinase superfamily protein|chr3:9452993-9456322 REVERSE LENGTH=673	2e-131	68.5	GO:0000956 GO:0006468 GO:0006486	nuclear-transcribed mRNA catabolic process; "protein glycosylation"; "protein phosphorylation"	GO:0004672 GO:0004674 GO:0005524 GO:0016772	ATP binding; "protein kinase activity"; "protein serine/threonine kinase activity"; "transferase activity, transferring phosphorus-containing groups"	GO:0005634 GO:0005737	cytoplasm; "nucleus"	PF00069	Protein kinase domain	PTHR24056	CELL DIVISION PROTEIN KINASE	KOG0670	U4/U6-associated_splicing_factor_PRP4
Glyma.01G082800				-1.07		FeL4	327				1.04				PiL6	2326		Glyma.01G082800	83	NA	NA	NA	NA	NA	NA	NA	NA	NA	NA	NA	NA	NA	NA	NA	NA	NA	NA	NA	NA	NA
Glyma.01G083000	1.76	1.1				FeL4	226				2.13				PiL6	2693		Glyma.01G083000	404	UniRef100_C6TEJ2 Uncharacterized protein n=1 Tax=Glycine max RepID=C6TEJ2_SOYBN	0	100	NA	NA	NA	AT1G13340.1|Symbols:|Regulator of Vps4 activity in the MVB pathway protein|chr1:4569622-4571043 REVERSE LENGTH=409	1e-90	98.53	GO:0006979 GO:0009697 GO:0009863 GO:0031348 GO:0045087	innate immune response; "negative regulation of defense response"; "response to oxidative stress"; "salicylic acid biosynthetic process"; "salicylic acid mediated signaling pathway"	NA	NA	GO:0005737	cytoplasm	PF03398	Regulator of Vps4 activity in the MVB pathway	PTHR12161	UNCHARACTERIZED DUF292	KOG2027	Spindle_pole_body_protein
Glyma.01G083100	-3.42					FeL1	557											Glyma.01G083100	228	UniRef100_I1J6M0 Uncharacterized protein n=1 Tax=Glycine max RepID=I1J6M0_SOYBN	8e-162	100	UniRef100_G7JZE5 Homologous-pairing protein-like protein n=1 Tax=Medicago truncatula RepID=G7JZE5_MEDTR	1e-128	100.44	AT1G13330.1|Symbols:AHP2|Arabidopsis Hop2 homolog|chr1:4568008-4569410 FORWARD LENGTH=226	1e-117	100.44	GO:0006261 GO:0006302 GO:0010332 GO:0051026	DNA-dependent DNA replication; "chiasma assembly"; "double-strand break repair"; "response to gamma radiation"	GO:0003674	molecular function	GO:0005634	nucleus	PF07106	Tat binding protein 1(TBP-1)-interacting protein (TBPIP)	PTHR15938	TBP-1 INTERACTING PROTEIN	KOG4603	TBP-1_interacting_protein
Glyma.01G085200	-3.96	-4.54				FeL6	1410											Glyma.01G085200	128	UniRef100_I1J6N8 Uncharacterized protein n=1 Tax=Glycine max RepID=I1J6N8_SOYBN	8e-85	100	UniRef100_D2DW75 Hydroxyproline-rich protein n=1 Tax=Phaseolus vulgaris RepID=D2DW75_PHAVU	1e-54	95.49	AT3G02120.1|Symbols:|hydroxyproline-rich glycoprotein family protein|chr3:377122-377577 FORWARD LENGTH=126	5e-20	80.95	GO:0000226 GO:0000911 GO:0010583	cytokinesis by cell plate formation; "microtubule cytoskeleton organization"; "response to cyclopentenone"	GO:0003674	molecular function	GO:0005634	nucleus	NA	NA	NA	NA	NA	NA
Glyma.01G086000	-2.73			1.55		FeL6	253						1.45		PiL1	200		Glyma.01G086000	436	UniRef100_I1J6P4 Ribosome biogenesis protein WDR12 homolog n=1 Tax=Glycine max RepID=I1J6P4_SOYBN	0	100	UniRef100_I1J6P4 Ribosome biogenesis protein WDR12 homolog n=1 Tax=Glycine max RepID=I1J6P4_SOYBN	0	100	AT5G15550.1|Symbols:|Transducin/WD40 repeat-like superfamily protein|chr5:5059051-5062003 REVERSE LENGTH=433	0	98.61	GO:0000478 GO:0001510 GO:0006606 GO:0006626 GO:0008150 GO:0051604	RNA methylation; "biological process"; "endonucleolytic cleavage involved in rRNA processing"; "protein import into nucleus"; "protein maturation"; "protein targeting to mitochondrion"	GO:0000166	nucleotide binding	GO:0005634 GO:0005730 GO:0005834 GO:0009506 GO:0080008	CUL4-RING ubiquitin ligase complex; "heterotrimeric G-protein complex"; "nucleolus"; "nucleus"; "plasmodesma"	PF08154 PF00400	NLE (NUC135) domain; "WD domain, G-beta repeat"	PTHR19855	WD40 REPEAT PROTEIN 12, 37	KOG0313	Microtubule_binding_protein_YTM1_(contains_WD40_repeats)
Glyma.01G086700		1.52				FeL6	157					2.62	2		PiL4	277		Glyma.01G086700	380	UniRef100_I1J6P8 Uncharacterized protein n=1 Tax=Glycine max RepID=I1J6P8_SOYBN	0	100	UniRef100_G7JYB4 Two-component response regulator ARR14 n=1 Tax=Medicago truncatula RepID=G7JYB4_MEDTR	2.33e-156	104.61	AT1G25550.1|Symbols:|myb-like transcription factor family protein|chr1:8976644-8977942 FORWARD LENGTH=344	2e-84	96.51	GO:0006355 GO:0010167 GO:0015706	nitrate transport; "regulation of transcription, DNA-dependent"; "response to nitrate"	GO:0003677 GO:0003700	DNA binding; "sequence-specific DNA binding transcription factor activity"	GO:0005634	nucleus	PF00249	Myb-like DNA-binding domain	NA	NA	NA	NA
Glyma.01G087000	-1.43					FeL7	752											Glyma.01G087000	202	UniRef100_I1J6Q1 Methionine aminopeptidase n=2 Tax=Glycine max RepID=I1J6Q1_SOYBN	2e-146	100	UniRef100_I1J6Q1 Methionine aminopeptidase n=2 Tax=Glycine max RepID=I1J6Q1_SOYBN	2e-146	100	AT1G13270.1|Symbols:MAP1C, MAP1B|methionine aminopeptidase 1B|chr1:4544999-4547155 FORWARD LENGTH=369	6e-124	54.47	GO:0006508 GO:0009987 GO:0019243 GO:0031365	N-terminal protein amino acid modification; "cellular process"; "methylglyoxal catabolic process to D-lactate"; "proteolysis"	GO:0004177 GO:0008235	aminopeptidase activity; "metalloexopeptidase activity"	GO:0005739 GO:0009507	chloroplast; "mitochondrion"	PF00557	Metallopeptidase family M24	PTHR10804	PROTEASE FAMILY M24 (METHIONYL AMINOPEPTIDASE, AMINOPEPTIDASE P)	NA	NA
Glyma.01G087400											1.04				PiL6	1601		Glyma.01G087400	277	UniRef100_K7K2R5 Uncharacterized protein n=1 Tax=Glycine max RepID=K7K2R5_SOYBN	0	100	UniRef100_E5GBH4 F-box family protein n=1 Tax=Cucumis melo subsp. melo RepID=E5GBH4_CUCME	3e-20	48.61	AT1G23780.1|Symbols:|F-box family protein|chr1:8407053-8408480 REVERSE LENGTH=475	5e-13	43.16	GO:0006635 GO:0016558	fatty acid beta-oxidation; "protein import into peroxisome matrix"	NA	NA	GO:0005739	mitochondrion	NA	NA	NA	NA	NA	NA
Glyma.01G087500											1.46				PiL6	2248		Glyma.01G087500	385	UniRef100_I1J6Q5 Uncharacterized protein n=1 Tax=Glycine max RepID=I1J6Q5_SOYBN	0	100	UniRef100_G7JY94 AP2 domain-containing transcription factor n=1 Tax=Medicago truncatula RepID=G7JY94_MEDTR	0	93.2	AT1G25560.1|Symbols:TEM1, EDF1|AP2/B3 transcription factor family protein|chr1:8981891-8982976 REVERSE LENGTH=361	2e-150	105.26	GO:0006355 GO:0009873 GO:0030003 GO:0048573 GO:0070838	cellular cation homeostasis; "divalent metal ion transport"; "ethylene mediated signaling pathway"; "photoperiodism, flowering"; "regulation of transcription, DNA-dependent"	GO:0003677 GO:0003700	DNA binding; "sequence-specific DNA binding transcription factor activity"	GO:0005634	nucleus	PF00847 PF02362	AP2 domain; "B3 DNA binding domain"	NA	NA	NA	NA
Glyma.01G087600	-1.52					FeL7	1271											Glyma.01G087600	90	UniRef100_K7K2R6 Uncharacterized protein n=1 Tax=Glycine max RepID=K7K2R6_SOYBN	3e-57	100	NA	NA	NA	NA	NA	NA	NA	NA	NA	NA	NA	NA	NA	NA	NA	NA	NA	NA
Glyma.01G087800	1.37					FeL1	697				2.24	1.31	1.48		PiL5	318		Glyma.01G087800	339	UniRef100_I1J6Q7 Uncharacterized protein n=1 Tax=Glycine max RepID=I1J6Q7_SOYBN	0	100	UniRef100_G7J889 Glycosyltransferase CAZy family GT8 n=1 Tax=Medicago truncatula RepID=G7J889_MEDTR	0	98.54	AT1G13250.1|Symbols:GATL3|galacturonosyltransferase-like 3|chr1:4528965-4530002 REVERSE LENGTH=345	7e-176	90.72	GO:0016051	carbohydrate biosynthetic process	GO:0016757 GO:0016758 GO:0047262	polygalacturonate 4-alpha-galacturonosyltransferase activity; "transferase activity, transferring glycosyl groups"; "transferase activity, transferring hexosyl groups"	GO:0005794	Golgi apparatus	PF01501	Glycosyl transferase family 8	PTHR13778	GLYCOSYLTRANSFERASE 8 DOMAIN-CONTAINING PROTEIN	NA	NA
Glyma.01G088200											2.09				PiL5	349		Glyma.01G088200	452	UniRef100_I1J6R0 Uncharacterized protein n=1 Tax=Glycine max RepID=I1J6R0_SOYBN	0	95.77	UniRef100_G7JX37 NAC domain-containing protein n=1 Tax=Medicago truncatula RepID=G7JX37_MEDTR	0	91.69	AT1G25580.1|Symbols:SOG1, ANAC008|NAC (No Apical Meristem) domain transcriptional regulator superfamily protein|chr1:8997064-8999600 REVERSE LENGTH=449	1e-160	90.87	GO:0000077 GO:0006355 GO:0007275 GO:0010332 GO:0040020	DNA damage checkpoint; "multicellular organismal development"; "regulation of meiosis"; "regulation of transcription, DNA-dependent"; "response to gamma radiation"	GO:0003677 GO:0003700	DNA binding; "sequence-specific DNA binding transcription factor activity"	GO:0005634	nucleus	PF02365	No apical meristem (NAM) protein	NA	NA	NA	NA
Glyma.01G089100													-1.12		PiL6	694		Glyma.01G089100	307	UniRef100_I1J6R3 Uncharacterized protein n=1 Tax=Glycine max RepID=I1J6R3_SOYBN	0	100	UniRef100_G7I4X2 Coiled-coil domain-containing protein n=1 Tax=Medicago truncatula RepID=G7I4X2_MEDTR	0	97.12	AT1G25682.1|Symbols:|Family of unknown function (DUF572) _x0001_|chr1:9002532-9004550 REVERSE LENGTH=310	1e-163	98.06	GO:0008150	biological process	GO:0003674	molecular function	GO:0005634	nucleus	PF04502	Family of unknown function (DUF572)	PTHR12111	CELL CYCLE CONTROL PROTEIN CWF16-RELATED	KOG2990	C2C2-type_Zn-finger_protein
Glyma.01G092300													3.2		PiL1	1079		Glyma.01G092300	275	UniRef100_I1J6T7 Uncharacterized protein n=1 Tax=Glycine max RepID=I1J6T7_SOYBN	9e-168	100	NA	NA	NA	NA	NA	NA	NA	NA	NA	NA	NA	NA	NA	NA	NA	NA	NA	NA
Glyma.01G092800	-4.67	1.56				FeL6	1757											Glyma.01G092800	573	UniRef100_K7K2U8 Uncharacterized protein n=1 Tax=Glycine max RepID=K7K2U8_SOYBN	3e-116	99.44	UniRef100_G7IDV7 Topoisomerase 1-associated factor n=1 Tax=Medicago truncatula RepID=G7IDV7_MEDTR	1e-38	13.71	AT2G45660.1|Symbols:AGL20, SOC1, ATSOC1|AGAMOUS-like 20|chr2:18807799-18810193 REVERSE LENGTH=214	2e-20	28.5	GO:0000060 GO:0006355 GO:0009409 GO:0009739 GO:0009908 GO:0009911 GO:0010048 GO:0010077 GO:0043481 GO:0045893 GO:0048440 GO:0048481	anthocyanin accumulation in tissues in response to UV light; "carpel development"; "flower development"; "maintenance of inflorescence meristem identity"; "ovule development"; "positive regulation of flower development"; "positive regulation of transcription, DNA-dependent"; "protein import into nucleus, translocation"; "regulation of transcription, DNA-dependent"; "response to cold"; "response t…	GO:0003700 GO:0005515 GO:0008134	protein binding; "sequence-specific DNA binding transcription factor activity"; "transcription factor binding"	GO:0005634 GO:0005737	cytoplasm; "nucleus"	PF01486 PF05029	K-box region; "Timeless protein C terminal region"	PTHR22940	TIMEOUT/TIMELESS-2	NA	NA
Glyma.01G092900											1.62				PiL5	424		Glyma.01G092900	1199	UniRef100_I1J6T9 Uncharacterized protein n=1 Tax=Glycine max RepID=I1J6T9_SOYBN	0	100	UniRef100_Q9LI83 Phospholipid-transporting ATPase 10 n=1 Tax=Arabidopsis thaliana RepID=ALA10_ARATH	0	97.25	AT1G68710.1|Symbols:|ATPase E1-E2 type family protein / haloacid dehalogenase-like hydrolase family protein|chr1:25793498-25797975 REVERSE LENGTH=1200	0	98.08	GO:0006812 GO:0008152 GO:0015914	cation transport; "metabolic process"; "phospholipid transport"	GO:0000166 GO:0000287 GO:0003824 GO:0004012 GO:0005524 GO:0015662 GO:0016820 GO:0046872	ATP binding; "ATPase activity, coupled to transmembrane movement of ions, phosphorylative mechanism"; "catalytic activity"; "hydrolase activity, acting on acid anhydrides, catalyzing transmembrane movement of substances"; "magnesium ion binding"; "metal ion binding"; "nucleotide binding"; "phospholipid-translocating ATPase activity"	GO:0016020 GO:0016021	integral to membrane; "membrane"	PF00702 PF00122	haloacid dehalogenase-like hydrolase; "E1-E2 ATPase"	PTHR24092	FAMILY NOT NAMED	KOG0206	P-type_ATPase
Glyma.01G093100	1.2					FeL4	425				1.59				PiL6	2522		Glyma.01G093100	721	UniRef100_I1J6U1 Uncharacterized protein n=1 Tax=Glycine max RepID=I1J6U1_SOYBN	0	99.45	UniRef100_Q9C660 Proline-rich receptor-like protein kinase PERK10 n=1 Tax=Arabidopsis thaliana RepID=PEK10_ARATH	0	54.59	AT1G26150.1|Symbols:ATPERK10, PERK10|proline-rich extensin-like receptor kinase 10|chr1:9039790-9042873 REVERSE LENGTH=762	0	54.59	GO:0006468	protein phosphorylation	GO:0004672 GO:0004674 GO:0004713 GO:0005524 GO:0016772	ATP binding; "protein kinase activity"; "protein serine/threonine kinase activity"; "protein tyrosine kinase activity"; "transferase activity, transferring phosphorus-containing groups"	GO:0005886	plasma membrane	PF00069	Protein kinase domain	PTHR24420	LEUCINE-RICH REPEAT RECEPTOR-LIKE PROTEIN KINASE	KOG1187	Serine/threonine_protein_kinase
Glyma.01G094600	-2.53			1.75		FeL7	712						1.55		PiL1	91		Glyma.01G094600	71	UniRef100_K7K2D9 Uncharacterized protein n=1 Tax=Glycine max RepID=K7K2D9_SOYBN	3e-43	100	NA	NA	NA	NA	NA	NA	NA	NA	NA	NA	NA	NA	NA	NA	NA	NA	NA	NA
Glyma.01G095000	-4.94					FeL3	141											Glyma.01G095000	204	UniRef100_C6SWW4 Uncharacterized protein n=1 Tax=Glycine max RepID=C6SWW4_SOYBN	2e-147	100	UniRef100_P25272 Kunitz-type trypsin inhibitor KTI1 n=1 Tax=Glycine max RepID=KTI1_SOYBN	2e-146	100	AT1G73260.1|Symbols:ATKTI1, KTI1|kunitz trypsin inhibitor 1|chr1:27547410-27548057 REVERSE LENGTH=215	1e-24	87.91	GO:0009651 GO:0009751 GO:0010167 GO:0012501 GO:0015706 GO:0042542 GO:0042742	defense response to bacterium; "nitrate transport"; "programmed cell death"; "response to hydrogen peroxide"; "response to nitrate"; "response to salicylic acid stimulus"; "response to salt stress"	GO:0004866	endopeptidase inhibitor activity	GO:0005576 GO:0005739	extracellular region; "mitochondrion"	PF00197	Trypsin and protease inhibitor	NA	NA	NA	NA
Glyma.01G095500											-1.62				PiL2	248		Glyma.01G095500	304	UniRef100_I1KDQ1 Uncharacterized protein n=1 Tax=Glycine max RepID=I1KDQ1_SOYBN	0	100	UniRef100_G7LH18 Transcription factor bHLH96 n=1 Tax=Medicago truncatula RepID=G7LH18_MEDTR	2e-144	96.47	AT5G46690.1|Symbols:bHLH071|beta HLH protein 71|chr5:18945639-18947434 FORWARD LENGTH=327	6e-69	92.66	GO:0006355	regulation of transcription, DNA-dependent	GO:0003677 GO:0003700	DNA binding; "sequence-specific DNA binding transcription factor activity"	GO:0005634	nucleus	PF00010	Helix-loop-helix DNA-binding domain	PTHR11534	MYOGENIC FACTOR	NA	NA
Glyma.01G096000													-1.17		PiL6	719		Glyma.01G096000	211	UniRef100_I1J6B7 Uncharacterized protein n=1 Tax=Glycine max RepID=I1J6B7_SOYBN	7e-156	100	UniRef100_I0B672 PLATZ n=1 Tax=Gossypium hirsutum RepID=I0B672_GOSHI	7e-121	98.13	AT4G17900.1|Symbols:|PLATZ transcription factor family protein|chr4:9946046-9947697 FORWARD LENGTH=227	3e-106	89.87	GO:0008150	biological process	NA	NA	GO:0005739	mitochondrion	PF04640	PLATZ transcription factor	NA	NA	NA	NA
Glyma.01G096200				-1		FeL4	1049											Glyma.01G096200	213	UniRef100_C6T3I9 Uncharacterized protein n=1 Tax=Glycine max RepID=C6T3I9_SOYBN	2e-150	100	UniRef100_P01070 Trypsin inhibitor A n=1 Tax=Glycine max RepID=ITRA_SOYBN	1e-70	96.76	AT1G73260.1|Symbols:ATKTI1, KTI1|kunitz trypsin inhibitor 1|chr1:27547410-27548057 REVERSE LENGTH=215	3e-21	90.23	GO:0009651 GO:0009751 GO:0010167 GO:0012501 GO:0015706 GO:0042542 GO:0042742	defense response to bacterium; "nitrate transport"; "programmed cell death"; "response to hydrogen peroxide"; "response to nitrate"; "response to salicylic acid stimulus"; "response to salt stress"	GO:0004866	endopeptidase inhibitor activity	GO:0005576 GO:0005739	extracellular region; "mitochondrion"	PF00197	Trypsin and protease inhibitor	NA	NA	NA	NA
Glyma.01G096700				-2.57		FeL1	91											Glyma.01G096700	92	UniRef100_K7K2F1 Uncharacterized protein n=1 Tax=Glycine max RepID=K7K2F1_SOYBN	1e-60	100	UniRef100_D2E850 Granule-bound starch synthase (Fragment) n=1 Tax=Triphysaria eriantha RepID=D2E850_9LAMI	6e-09	22.12	AT1G32900.1|Symbols:|UDP-Glycosyltransferase superfamily protein|chr1:11920582-11923506 REVERSE LENGTH=610	6e-08	4.75	GO:0001666 GO:0009058 GO:0009250 GO:0010264 GO:0019375	biosynthetic process; "galactolipid biosynthetic process"; "glucan biosynthetic process"; "myo-inositol hexakisphosphate biosynthetic process"; "response to hypoxia"	GO:0005515 GO:0009011 GO:0016757	protein binding; "starch synthase activity"; "transferase activity, transferring glycosyl groups"	GO:0009507	chloroplast	NA	NA	NA	NA	NA	NA
Glyma.01G097100													-1.03		PiL6	802		Glyma.01G097100	298	UniRef100_C6TA29 Uncharacterized protein n=1 Tax=Glycine max RepID=C6TA29_SOYBN	0	100	UniRef100_G7KF41 Mitochondrial carnitine/acylcarnitine carrier-like protein n=1 Tax=Medicago truncatula RepID=G7KF41_MEDTR	0	100	AT5G46800.1|Symbols:BOU|Mitochondrial substrate carrier family protein|chr5:18988779-18989810 REVERSE LENGTH=300	2e-169	99	GO:0006810 GO:0006839 GO:0015822 GO:0055085	mitochondrial transport; "ornithine transport"; "transmembrane transport"; "transport"	GO:0005215	transporter activity	GO:0005739 GO:0005743 GO:0009507 GO:0009536	chloroplast; "mitochondrial inner membrane"; "mitochondrion"; "plastid"	PF00153	Mitochondrial carrier protein	PTHR24089	FAMILY NOT NAMED	KOG0758	Mitochondrial_carnitine-acylcarnitine_carrier_protein
Glyma.01G097900	1.11					FeL5	427											Glyma.01G097900	649	UniRef100_I1J6W3 Uncharacterized protein n=1 Tax=Glycine max RepID=I1J6W3_SOYBN	0	100	UniRef100_G7LHS8 Zinc finger protein n=1 Tax=Medicago truncatula RepID=G7LHS8_MEDTR	0	106.06	AT2G22680.1|Symbols:|Zinc finger (C3HC4-type RING finger) family protein|chr2:9645433-9647484 FORWARD LENGTH=683	1e-147	94.88	GO:0009062 GO:0009690 GO:0016132	brassinosteroid biosynthetic process; "cytokinin metabolic process"; "fatty acid catabolic process"	GO:0004842 GO:0008270	ubiquitin-protein ligase activity; "zinc ion binding"	GO:0005576	extracellular region	PF00097 PF00092	Zinc finger, C3HC4 type (RING finger); "von Willebrand factor type A domain"	PTHR11210	RING BOX	KOG0320	Predicted_E3_ubiquitin_ligase
Glyma.01G098400													1.79		PiL5	45		Glyma.01G098400	414	UniRef100_I1J6W7 Uncharacterized protein n=1 Tax=Glycine max RepID=I1J6W7_SOYBN	0	100	UniRef100_C6ZRU1 Protein kinase n=1 Tax=Glycine max RepID=C6ZRU1_SOYBN	0	100.24	AT2G28930.3|Symbols:APK1B, PK1B|protein kinase 1B|chr2:12424551-12426565 FORWARD LENGTH=415	0	99.28	GO:0006468 GO:0006499	N-terminal protein myristoylation; "protein phosphorylation"	GO:0004672 GO:0004674 GO:0004713 GO:0005524 GO:0016301 GO:0016772	ATP binding; "kinase activity"; "protein kinase activity"; "protein serine/threonine kinase activity"; "protein tyrosine kinase activity"; "transferase activity, transferring phosphorus-containing groups"	GO:0005886 GO:0009507	chloroplast; "plasma membrane"	PF00069	Protein kinase domain	PTHR24420	LEUCINE-RICH REPEAT RECEPTOR-LIKE PROTEIN KINASE	KOG1187	Serine/threonine_protein_kinase
Glyma.01G098700				-1.39		FeL4	1529											Glyma.01G098700	303	UniRef100_I1J6W9 Uncharacterized protein n=1 Tax=Glycine max RepID=I1J6W9_SOYBN	0	100	UniRef100_K7WEQ0 Catalytic/ hydrolase n=1 Tax=Zea mays RepID=K7WEQ0_MAIZE	7e-138	107.86	AT5G02230.2|Symbols:|Haloacid dehalogenase-like hydrolase (HAD) superfamily protein|chr5:449132-450507 FORWARD LENGTH=280	5e-137	107.86	GO:0008152	metabolic process	GO:0003824 GO:0016787	catalytic activity; "hydrolase activity"	NA	NA	NA	NA	PTHR18901	2-DEOXYGLUCOSE-6-PHOSPHATE PHOSPHATASE 2	KOG3109	Haloacid_dehalogenase-like_hydrolase
Glyma.01G099000	-1.72					FeL7	934											Glyma.01G099000	144	UniRef100_UPI0003DE8D21 PREDICTED: acyl-coenzyme A oxidase 4, peroxisomal-like n=1 Tax=Glycine max RepID=UPI0003DE8D21	1e-37	20.51	UniRef100_J7K895 Acyl-CoA oxidase 4 n=1 Tax=Prunus persica RepID=J7K895_PRUPE	2e-33	20.37	AT3G51840.1|Symbols:ACX4, ATSCX, ATG6|acyl-CoA oxidase 4|chr3:19225653-19229008 REVERSE LENGTH=436	1e-32	20.64	GO:0006623 GO:0006635 GO:0007030 GO:0007033 GO:0008152 GO:0009793 GO:0016192 GO:0016558 GO:0044265 GO:0046459 GO:0055114	Golgi organization; "cellular macromolecule catabolic process"; "embryo development ending in seed dormancy"; "fatty acid beta-oxidation"; "metabolic process"; "oxidation-reduction process"; "protein import into peroxisome matrix"; "protein targeting to vacuole"; "short-chain fatty acid metabolic process"; "vacuole organization"; "vesicle-mediated transport"	GO:0003995 GO:0003997 GO:0016491 GO:0016627 GO:0050660	acyl-CoA dehydrogenase activity; "acyl-CoA oxidase activity"; "flavin adenine dinucleotide binding"; "oxidoreductase activity"; "oxidoreductase activity, acting on the CH-CH group of donors"	GO:0005739 GO:0005777	mitochondrion; "peroxisome"	PF02770	Acyl-CoA dehydrogenase, middle domain	PTHR10909	ELECTRON TRANSPORT OXIDOREDUCTASE	NA	NA
Glyma.01G099500	1.48			-1.4		FeL4	198					-1.52	-1.29		PiL6	1785		Glyma.01G099500	130	UniRef100_K7K2X6 Uncharacterized protein n=1 Tax=Glycine max RepID=K7K2X6_SOYBN	2e-88	100	NA	NA	NA	AT1G53035.1|Symbols:|unknown protein; FUNCTIONS IN: molecular_function unknown; INVOLVED IN: biological_process unknown; LOCATED IN: endomembrane system; EXPRESSED IN: 23 plant structures; EXPRESSED DURING: 13 growth stages; BEST Arabidopsis thaliana protein match is: unknown protein (TAIR:AT3G15358.1); Has 49 Blast hits to 49 proteins in 9 species: Archae - 0; Bacteria - 0; Metazoa - 0; Fungi - …	2e-54	86	GO:0007623 GO:0008150	biological process; "circadian rhythm"	GO:0003674	molecular function	GO:0009507	chloroplast	NA	NA	NA	NA	NA	NA
Glyma.01G100000		3.01				FeL3	246											Glyma.01G100000	290	UniRef100_UPI00023379DB PREDICTED: putative cyclin-D7-1-like n=1 Tax=Glycine max RepID=UPI00023379DB	0	100	UniRef100_A8Y924 D7-type cyclin n=1 Tax=Populus trichocarpa RepID=A8Y924_POPTR	3e-83	79.78	AT5G02110.1|Symbols:CYCD7;1, CYCD7|CYCLIN D7;1|chr5:417087-418553 FORWARD LENGTH=341	4e-42	77.42	GO:0009790 GO:0051726	embryo development; "regulation of cell cycle"	GO:0004693 GO:0005515	cyclin-dependent protein serine/threonine kinase activity; "protein binding"	GO:0005634	nucleus	PF00134	Cyclin, N-terminal domain	PTHR10177	CYCLINE	KOG0656	G1/S-specific_cyclin_D
Glyma.01G100900	-2.53			1.27		FeL6	1404				-1.13				PiL1	659		Glyma.01G100900	370	UniRef100_C6TAG0 Uncharacterized protein n=1 Tax=Glycine max RepID=C6TAG0_SOYBN	0	100	UniRef100_F4K000 Metal-dependent protein hydrolase n=2 Tax=Arabidopsis thaliana RepID=F4K000_ARATH	0	90.08	AT5G41970.1|Symbols:|Metal-dependent protein hydrolase|chr5:16791198-16792961 FORWARD LENGTH=373	0	90.08	GO:0006626 GO:0008150	biological process; "protein targeting to mitochondrion"	GO:0003674	molecular function	GO:0005739 GO:0005829	cytosol; "mitochondrion"	PF03690	Uncharacterised protein family (UPF0160)	PTHR11215	METAL DEPENDENT HYDROLASE - RELATED	KOG2948	Predicted_metal-binding_protein
Glyma.01G102200	1.49					FeL5	182											Glyma.01G102200	694	UniRef100_I1J6Y9 Uncharacterized protein n=1 Tax=Glycine max RepID=I1J6Y9_SOYBN	0	100	NA	NA	NA	AT5G45540.1|Symbols:|Protein of unknown function (DUF594)|chr5:18458294-18460705 REVERSE LENGTH=803	4e-51	44.21	GO:0008150	biological process	GO:0003674	molecular function	GO:0005739	mitochondrion	PF04578	Protein of unknown function, DUF594	NA	NA	NA	NA
Glyma.01G103200											1.06				PiL5	240		Glyma.01G103200	387	UniRef100_I1J702 Uncharacterized protein n=1 Tax=Glycine max RepID=I1J702_SOYBN	0	100	UniRef100_B7FKA1 Hsp70 nucleotide exchange factor fes1 n=1 Tax=Medicago truncatula RepID=B7FKA1_MEDTR	0	99.73	AT3G09350.1|Symbols:Fes1A|Fes1A|chr3:2871216-2873109 FORWARD LENGTH=363	0	100.83	GO:0006457 GO:0009408 GO:0009644 GO:0009651 GO:0042542	protein folding; "response to heat"; "response to high light intensity"; "response to hydrogen peroxide"; "response to salt stress"	GO:0030544	Hsp70 protein binding	GO:0005634 GO:0005737	cytoplasm; "nucleus"	PF02985 PF08609	HEAT repeat; "Nucleotide exchange factor Fes1"	PTHR19316	PROTEIN FOLDING REGULATOR	KOG2160	Armadillo/beta-catenin-like_repeat-containing_protein
Glyma.01G103400	-1.54					FeL1	696											Glyma.01G103400	70	UniRef100_K7K309 Uncharacterized protein n=1 Tax=Glycine max RepID=K7K309_SOYBN	5e-41	100	UniRef100_E3W9C2 Protein disulfide isomerase S-1 (Fragment) n=1 Tax=Glycine max RepID=E3W9C2_SOYBN	1e-33	24.64	AT2G47470.1|Symbols:ATPDIL2-1, UNE5, MEE30, PDI11, ATPDI11|thioredoxin family protein|chr2:19481503-19483683 FORWARD LENGTH=361	6e-23	19.11	GO:0006094 GO:0006096 GO:0006662 GO:0009553 GO:0009567 GO:0009627 GO:0009651 GO:0009793 GO:0034976 GO:0045454 GO:0046686 GO:0048868	cell redox homeostasis; "double fertilization forming a zygote and endosperm"; "embryo development ending in seed dormancy"; "embryo sac development"; "gluconeogenesis"; "glycerol ether metabolic process"; "glycolysis"; "pollen tube development"; "response to cadmium ion"; "response to endoplasmic reticulum stress"; "response to salt stress"; "systemic acquired resistance"	GO:0003756 GO:0009055 GO:0015035 GO:0016853	electron carrier activity; "isomerase activity"; "protein disulfide isomerase activity"; "protein disulfide oxidoreductase activity"	GO:0005576 GO:0005774 GO:0005783 GO:0009505	endoplasmic reticulum; "extracellular region"; "plant-type cell wall"; "vacuolar membrane"	PF07749	Endoplasmic reticulum protein ERp29, C-terminal domain	NA	NA	NA	NA
Glyma.01G103500											1.01				PiL7	108		Glyma.01G103500	693	UniRef100_K7K310 Auxin response factor n=1 Tax=Glycine max RepID=K7K310_SOYBN	0	100	UniRef100_K7K310 Auxin response factor n=1 Tax=Glycine max RepID=K7K310_SOYBN	0	100	AT4G23980.1|Symbols:ARF9|auxin response factor 9|chr4:12451592-12454737 FORWARD LENGTH=638	0	103.13	GO:0006355 GO:0009725	regulation of transcription, DNA-dependent; "response to hormone stimulus"	GO:0003700 GO:0005515	protein binding; "sequence-specific DNA binding transcription factor activity"	GO:0005634	nucleus	PF02309 PF06507 PF02362	AUX/IAA family; "Auxin response factor"; "B3 DNA binding domain"	NA	NA	NA	NA
Glyma.01G104100											-1.17				PiL3	271		Glyma.01G104100	564	UniRef100_I1J709 Uncharacterized protein n=1 Tax=Glycine max RepID=I1J709_SOYBN	0	100	UniRef100_G7JQL8 Isochorismate synthase n=1 Tax=Medicago truncatula RepID=G7JQL8_MEDTR	0	98.25	AT1G18870.1|Symbols:ICS2, ATICS2|isochorismate synthase 2|chr1:6515486-6519176 FORWARD LENGTH=562	0	90.93	GO:0009058 GO:0042372	biosynthetic process; "phylloquinone biosynthetic process"	GO:0008909	isochorismate synthase activity	GO:0009507 GO:0009536	chloroplast; "plastid"	PF00425	chorismate binding enzyme	PTHR11236	AMINOBENZOATE/ANTHRANILATE SYNTHASE	KOG1223	Isochorismate_synthase
Glyma.01G104600	-3.15					FeL7	796											Glyma.01G104600	870	UniRef100_K7K315 Uncharacterized protein n=1 Tax=Glycine max RepID=K7K315_SOYBN	0	100	NA	NA	NA	AT3G56870.1|Symbols:|unknown protein; Has 204 Blast hits to 201 proteins in 58 species: Archae - 0; Bacteria - 10; Metazoa - 72; Fungi - 8; Plants - 41; Viruses - 0; Other Eukaryotes - 73 (source: NCBI BLink).|chr3:21053077-21055518 FORWARD LENGTH=700	1e-36	33.57	GO:0006275 GO:0006346 GO:0008150 GO:0009909 GO:0010389 GO:0016458 GO:0031048 GO:0034968 GO:0051567	biological process; "chromatin silencing by small RNA"; "gene silencing"; "histone H3-K9 methylation"; "histone lysine methylation"; "methylation-dependent chromatin silencing"; "regulation of DNA replication"; "regulation of G2/M transition of mitotic cell cycle"; "regulation of flower development"	GO:0003674	molecular function	GO:0005634	nucleus	NA	NA	NA	NA	NA	NA
Glyma.01G104800											-1.02				PiL2	244		Glyma.01G104800	548	UniRef100_I1J712 Uncharacterized protein n=1 Tax=Glycine max RepID=I1J712_SOYBN	0	100	UniRef100_C8CPQ3 Glyoxal oxidase n=1 Tax=Vitis vinifera RepID=C8CPQ3_VITVI	0	98.28	AT3G53950.1|Symbols:|glyoxal oxidase-related protein|chr3:19975704-19977341 FORWARD LENGTH=545	0	96.33	GO:0008150	biological process	GO:0003674	molecular function	GO:0005576	extracellular region	PF07250 PF09118	Glyoxal oxidase N-terminus; "Domain of unknown function (DUF1929)"	NA	NA	NA	NA
Glyma.01G106100	-1.25					FeL2	127						1.33		PiL1	1240		Glyma.01G106100	227	UniRef100_I1J727 Uncharacterized protein n=1 Tax=Glycine max RepID=I1J727_SOYBN	4e-165	100	UniRef100_G7L6G9 Glutathione S-transferase GST n=1 Tax=Medicago truncatula RepID=G7L6G9_MEDTR	2e-98	100.89	AT3G09270.1|Symbols:ATGSTU8, GSTU8|glutathione S-transferase TAU 8|chr3:2848407-2849226 REVERSE LENGTH=224	3e-78	97.32	GO:0006635 GO:0009407 GO:0010583 GO:0043161 GO:0046686 GO:0051788 GO:0080129	fatty acid beta-oxidation; "proteasomal ubiquitin-dependent protein catabolic process"; "proteasome core complex assembly"; "response to cadmium ion"; "response to cyclopentenone"; "response to misfolded protein"; "toxin catabolic process"	GO:0004364	glutathione transferase activity	GO:0005737	cytoplasm	PF02798 PF00043	Glutathione S-transferase, N-terminal domain; "Glutathione S-transferase, C-terminal domain"	PTHR11260	GLUTATHIONE S-TRANSFERASE, GST, SUPERFAMILY, GST DOMAIN CONTAINING	KOG0406	Glutathione_S-transferase
Glyma.01G106500													1.61		PiL5	7		Glyma.01G106500	358	UniRef100_I1J729 Uncharacterized protein n=1 Tax=Glycine max RepID=I1J729_SOYBN	0	100	NA	NA	NA	AT3G54000.1|Symbols:|CONTAINS InterPro DOMAIN/s: Uncharacterised conserved protein UCP022260 (InterPro:IPR016802); Has 94 Blast hits to 94 proteins in 14 species: Archae - 0; Bacteria - 0; Metazoa - 0; Fungi - 0; Plants - 94; Viruses - 0; Other Eukaryotes - 0 (source: NCBI BLink).|chr3:19996757-19998197 FORWARD LENGTH=352	3e-24	79.26	GO:0008150	biological process	GO:0003674	molecular function	GO:0005634	nucleus	NA	NA	NA	NA	NA	NA
Glyma.01G106700		2.09				FeL1	222											Glyma.01G106700	145	UniRef100_K7K327 Uncharacterized protein n=2 Tax=Glycine max RepID=K7K327_SOYBN	2e-100	77.84	UniRef100_B9HPB1 Copper transporter family protein n=1 Tax=Populus trichocarpa RepID=B9HPB1_POPTR	1e-33	80	AT2G26975.1|Symbols:|Ctr copper transporter family|chr2:11512992-11513429 FORWARD LENGTH=145	2e-30	93.1	GO:0006825 GO:0035434	copper ion transmembrane transport; "copper ion transport"	GO:0005375	copper ion transmembrane transporter activity	GO:0005773 GO:0016021	integral to membrane; "vacuole"	PF04145	Ctr copper transporter family	PTHR12483	SOLUTE CARRIER FAMILY 31 (COPPER TRANSPORTERS)	KOG3386	Copper_transporter
Glyma.01G106800		3.47				FeL4	115				7.25				PiL6	2461		Glyma.01G106800	145	UniRef100_I1J732 Uncharacterized protein n=1 Tax=Glycine max RepID=I1J732_SOYBN	2e-96	100	UniRef100_H6TB47 HSP18.1B n=1 Tax=Citrullus lanatus RepID=H6TB47_CITLA	7e-64	90.57	AT1G53540.1|Symbols:|HSP20-like chaperones superfamily protein|chr1:19980510-19980983 FORWARD LENGTH=157	2e-64	91.72	GO:0006457 GO:0009408 GO:0009644 GO:0034976 GO:0042542	protein folding; "response to endoplasmic reticulum stress"; "response to heat"; "response to high light intensity"; "response to hydrogen peroxide"	NA	NA	GO:0005737	cytoplasm	PF00011	Hsp20/alpha crystallin family	PTHR11527	SMALL HEAT-SHOCK PROTEIN (HSP20) FAMILY	KOG3591	Alpha_crystallins
Glyma.01G106900	1.59					FeL2	431											Glyma.01G106900	364	UniRef100_I1J733 Uncharacterized protein n=1 Tax=Glycine max RepID=I1J733_SOYBN	0	100	UniRef100_G7L2Y6 GDSL esterase/lipase n=1 Tax=Medicago truncatula RepID=G7L2Y6_MEDTR	0	98.37	AT5G33370.1|Symbols:|GDSL-like Lipase/Acylhydrolase superfamily protein|chr5:12602773-12604670 REVERSE LENGTH=366	0	95.08	GO:0006629	lipid metabolic process	GO:0004091 GO:0016788	carboxylesterase activity; "hydrolase activity, acting on ester bonds"	GO:0005576	extracellular region	PF00657	GDSL-like Lipase/Acylhydrolase	PTHR22835	ZINC FINGER FYVE DOMAIN CONTAINING PROTEIN	NA	NA
Glyma.01G107900													1.17		PiL1	1174		Glyma.01G107900	435	UniRef100_K7K333 Uncharacterized protein n=1 Tax=Glycine max RepID=K7K333_SOYBN	0	100	UniRef100_B9IG10 Kinase family protein n=1 Tax=Populus trichocarpa RepID=B9IG10_POPTR	0	88.39	AT3G54030.1|Symbols:|Protein kinase protein with tetratricopeptide repeat domain|chr3:20011162-20013490 FORWARD LENGTH=490	0	88.16	GO:0006468 GO:0006499	N-terminal protein myristoylation; "protein phosphorylation"	GO:0004672 GO:0005524 GO:0016301 GO:0016772	ATP binding; "kinase activity"; "protein kinase activity"; "transferase activity, transferring phosphorus-containing groups"	GO:0005886	plasma membrane	PF07714	Protein tyrosine kinase	PTHR24420	LEUCINE-RICH REPEAT RECEPTOR-LIKE PROTEIN KINASE	NA	NA
Glyma.01G108000													1.68		PiL2	888		Glyma.01G108000	315	UniRef100_UPI0001B63EB2 PREDICTED: phosphatidylinositol:ceramide inositolphosphotransferase 1 n=1 Tax=Glycine max RepID=UPI0001B63EB2	0	100	UniRef100_Q9M325 Phosphatidylinositol:ceramide inositolphosphotransferase 1 n=1 Tax=Arabidopsis thaliana RepID=IPCS1_ARATH	2e-176	102.95	AT3G54020.1|Symbols:AtIPCS1|Arabidopsis Inositol phosphorylceramide synthase 1|chr3:20006098-20008020 FORWARD LENGTH=305	2e-179	102.95	GO:0030148	sphingolipid biosynthetic process	GO:0045140	inositol phosphoceramide synthase activity	GO:0005886	plasma membrane	NA	NA	PTHR21290	SPHINGOMYELIN SYNTHETASE	KOG3058	Uncharacterized_conserved_protein
Glyma.01G108700											3.42		1.29		PiL5	320		Glyma.01G108700	181	UniRef100_I1J747 Uncharacterized protein n=1 Tax=Glycine max RepID=I1J747_SOYBN	2e-126	100	UniRef100_Q9FXS6 NtEIG-E80 protein n=1 Tax=Nicotiana tabacum RepID=Q9FXS6_TOBAC	2e-73	101.71	AT3G54040.1|Symbols:|PAR1 protein|chr3:20014032-20015299 REVERSE LENGTH=183	8e-67	98.36	GO:0000041 GO:0008150	biological process; "transition metal ion transport"	GO:0003674	molecular function	GO:0009507	chloroplast	PF06521	PAR1 protein	NA	NA	NA	NA
Glyma.01G109300				1.02		FeL2	81											Glyma.01G109300	450	UniRef100_I1J752 Uncharacterized protein n=1 Tax=Glycine max RepID=I1J752_SOYBN	0	100	UniRef100_P12460 Tubulin beta-2 chain n=1 Tax=Glycine max RepID=TBB2_SOYBN	0	100	AT5G23860.2|Symbols:TUB8|tubulin beta 8|chr5:8042962-8044528 FORWARD LENGTH=449	0	98.66	GO:0006094 GO:0006184 GO:0007010 GO:0007017 GO:0007018 GO:0009409 GO:0009651 GO:0010498 GO:0010583 GO:0051258	GTP catabolic process; "cytoskeleton organization"; "gluconeogenesis"; "microtubule-based movement"; "microtubule-based process"; "proteasomal protein catabolic process"; "protein polymerization"; "response to cold"; "response to cyclopentenone"; "response to salt stress"	GO:0003924 GO:0005198 GO:0005200 GO:0005515 GO:0005525	GTP binding; "GTPase activity"; "protein binding"; "structural constituent of cytoskeleton"; "structural molecule activity"	GO:0005737 GO:0005794 GO:0005874 GO:0016020 GO:0043234 GO:0045298	Golgi apparatus; "cytoplasm"; "membrane"; "microtubule"; "protein complex"; "tubulin complex"	PF03953 PF00091	Tubulin C-terminal domain; "Tubulin/FtsZ family, GTPase domain"	PTHR11588	TUBULIN	KOG1375	Beta_tubulin
Glyma.01G109600											1.16	1.17			PiL4	225		Glyma.01G109600	113	UniRef100_K7K345 Uncharacterized protein n=2 Tax=Glycine max RepID=K7K345_SOYBN	2e-72	100	NA	NA	NA	AT2G37975.1|Symbols:|Yos1-like protein|chr2:15891900-15892136 REVERSE LENGTH=78	4e-36	98.72	GO:0008150	biological process	GO:0003674	molecular function	GO:0005739	mitochondrion	PF08571	Yos1-like	PTHR15858	UNCHARACTERIZED	KOG4779	Predicted_membrane_protein
Glyma.01G109700	-2.6			1.43		FeL6	1007				-1.48				PiL1	1967		Glyma.01G109700	468	UniRef100_I1J756 Uncharacterized protein n=1 Tax=Glycine max RepID=I1J756_SOYBN	0	100	UniRef100_D9IWP6 Fructokinase-like protein 1 n=1 Tax=Vigna unguiculata RepID=D9IWP6_VIGUN	0	97.22	AT3G54090.1|Symbols:FLN1|fructokinase-like 1|chr3:20028145-20029835 FORWARD LENGTH=471	0	93.42	GO:0006364 GO:0006399 GO:0009658 GO:0009793 GO:0010027 GO:0010228 GO:0016226 GO:0042793 GO:0045893 GO:0048481	chloroplast organization; "embryo development ending in seed dormancy"; "iron-sulfur cluster assembly"; "ovule development"; "positive regulation of transcription, DNA-dependent"; "rRNA processing"; "tRNA metabolic process"; "thylakoid membrane organization"; "transcription from plastid promoter"; "vegetative to reproductive phase transition of meristem"	GO:0016301 GO:0016773	kinase activity; "phosphotransferase activity, alcohol group as acceptor"	GO:0005634 GO:0005737 GO:0009295 GO:0009507 GO:0042644	chloroplast; "chloroplast nucleoid"; "cytoplasm"; "nucleoid"; "nucleus"	PF00294	pfkB family carbohydrate kinase	PTHR10584	SUGAR KINASE	KOG2855	Ribokinase
Glyma.01G109800	2.01	1.33				FeL4	150			2.79	3.89				PiL6	2542		Glyma.01G109800	640	UniRef100_K7K347 Uncharacterized protein n=1 Tax=Glycine max RepID=K7K347_SOYBN	0	100	UniRef100_G7JS84 DUF246 domain-containing protein n=1 Tax=Medicago truncatula RepID=G7JS84_MEDTR	0	108.67	AT3G54100.1|Symbols:|O-fucosyltransferase family protein|chr3:20034451-20037874 REVERSE LENGTH=638	0	94.04	GO:0008150 GO:0030968	biological process; "endoplasmic reticulum unfolded protein response"	GO:0016757	transferase activity, transferring glycosyl groups	GO:0005794	Golgi apparatus	PF10250	GDP-fucose protein O-fucosyltransferase	NA	NA	NA	NA
Glyma.01G110200											-1.04				PiL2	193		Glyma.01G110200	383	UniRef100_I1J760 Uncharacterized protein n=1 Tax=Glycine max RepID=I1J760_SOYBN	0	100	UniRef100_G7IES6 UDP-N-acetylglucosamine/UDP-glucose/GDP-mannose transporter n=1 Tax=Medicago truncatula RepID=G7IES6_MEDTR	0	92.33	AT1G76340.1|Symbols:GONST3|golgi nucleotide sugar transporter 3|chr1:28635188-28636306 REVERSE LENGTH=372	0	93.82	GO:0015780	nucleotide-sugar transport	NA	NA	GO:0005886 GO:0016020	membrane; "plasma membrane"	PF03151	Triose-phosphate Transporter family	PTHR11132	SOLUTE CARRIER FAMILY 35	KOG1444	Nucleotide-sugar_transporter_VRG4/SQV-7
Glyma.01G110400													1.93		PiL2	451		Glyma.01G110400	306	UniRef100_K7K348 Uncharacterized protein n=2 Tax=Glycine max RepID=K7K348_SOYBN	0	100	UniRef100_G7JR69 Mitochondrial uncoupling protein n=2 Tax=Medicago truncatula RepID=G7JR69_MEDTR	0	100.66	AT3G54110.1|Symbols:ATPUMP1, UCP, PUMP1, ATUCP1, UCP1|plant uncoupling mitochondrial protein 1|chr3:20038890-20040996 FORWARD LENGTH=306	0	97.39	GO:0006007 GO:0006810 GO:0006839 GO:0009744 GO:0009749 GO:0009750 GO:0009853 GO:0015979	glucose catabolic process; "mitochondrial transport"; "photorespiration"; "photosynthesis"; "response to fructose stimulus"; "response to glucose stimulus"; "response to sucrose stimulus"; "transport"	GO:0017077	oxidative phosphorylation uncoupler activity	GO:0005739 GO:0005743 GO:0005774 GO:0009506 GO:0009507 GO:0031966	chloroplast; "mitochondrial inner membrane"; "mitochondrial membrane"; "mitochondrion"; "plasmodesma"; "vacuolar membrane"	PF00153	Mitochondrial carrier protein	PTHR24089	FAMILY NOT NAMED	KOG0753	Mitochondrial_fatty_acid_anion_carrier_protein/Uncoupling_protein
Glyma.01G110600	-1.44					FeL6	1270						1.11		PiL1	462		Glyma.01G110600	144	UniRef100_I1J764 Uncharacterized protein n=1 Tax=Glycine max RepID=I1J764_SOYBN	2e-97	88.27	NA	NA	NA	AT5G57230.1|Symbols:|Thioredoxin superfamily protein|chr5:23190572-23191485 FORWARD LENGTH=160	7e-80	89.38	GO:0008150	biological process	GO:0003674	molecular function	GO:0005739	mitochondrion	NA	NA	NA	NA	NA	NA
Glyma.01G112900												1.63	1.43		PiL1	1278		Glyma.01G112900	475	UniRef100_I1J785 Uncharacterized protein n=1 Tax=Glycine max RepID=I1J785_SOYBN	0	100	UniRef100_G7JMZ5 BAHD acyltransferase DCR n=1 Tax=Medicago truncatula RepID=G7JMZ5_MEDTR	0	96.73	AT5G01210.1|Symbols:|HXXXD-type acyl-transferase family protein|chr5:84554-85981 FORWARD LENGTH=475	0	99.37	NA	NA	GO:0016740 GO:0016747	transferase activity; "transferase activity, transferring acyl groups other than amino-acyl groups"	GO:0005737	cytoplasm	PF02458	Transferase family	NA	NA	NA	NA
Glyma.01G113000										1.13		1.17			PiL3	295		Glyma.01G113000	524	UniRef100_I1J786 Uncharacterized protein n=1 Tax=Glycine max RepID=I1J786_SOYBN	0	100	UniRef100_Q07A02 Sulfoquinovosyldiacylglycerol synthase type 2 n=1 Tax=Vigna unguiculata RepID=Q07A02_VIGUN	0	100	AT5G01220.1|Symbols:SQD2|sulfoquinovosyldiacylglycerol 2|chr5:86907-89885 REVERSE LENGTH=510	0	88.24	GO:0006636 GO:0009058 GO:0009247 GO:0015995 GO:0016036 GO:0016117 GO:0019288 GO:0019375 GO:0019761 GO:0046506	biosynthetic process; "carotenoid biosynthetic process"; "cellular response to phosphate starvation"; "chlorophyll biosynthetic process"; "galactolipid biosynthetic process"; "glucosinolate biosynthetic process"; "glycolipid biosynthetic process"; "isopentenyl diphosphate biosynthetic process, mevalonate-independent pathway"; "sulfolipid biosynthetic process"; "unsaturated fatty acid biosynthetic…	GO:0008194 GO:0016757 GO:0046510	UDP-glycosyltransferase activity; "UDP-sulfoquinovose:DAG sulfoquinovosyltransferase activity"; "transferase activity, transferring glycosyl groups"	GO:0005886 GO:0009507 GO:0009536 GO:0009941	chloroplast; "chloroplast envelope"; "plasma membrane"; "plastid"	PF00534	Glycosyl transferases group 1	PTHR12526	GLYCOSYLTRANSFERASE	KOG1111	N-acetylglucosaminyltransferase_complex,_subunit_PIG-A/SPT14,_required_for_phosphatidylinositol_biosynthesis/Sulfolipid_synthase
Glyma.01G113100		-1.39				FeL6	277						1.95		PiL1	224		Glyma.01G113100	132	UniRef100_I1J787 Uncharacterized protein n=1 Tax=Glycine max RepID=I1J787_SOYBN	3e-89	100	NA	NA	NA	AT3G09032.1|Symbols:|unknown protein; BEST Arabidopsis thaliana protein match is: unknown protein (TAIR:AT5G01225.1); Has 35333 Blast hits to 34131 proteins in 2444 species: Archae - 798; Bacteria - 22429; Metazoa - 974; Fungi - 991; Plants - 531; Viruses - 0; Other Eukaryotes - 9610 (source: NCBI BLink).|chr3:2757605-2758045 REVERSE LENGTH=146	3e-09	80.14	GO:0008150	biological process	GO:0003674	molecular function	GO:0005634	nucleus	NA	NA	NA	NA	NA	NA
Glyma.01G113200													1.54		PiL2	82		Glyma.01G113200	493	UniRef100_I1J788 Uncharacterized protein n=1 Tax=Glycine max RepID=I1J788_SOYBN	0	100	UniRef100_G7L6J6 ER glycerol-phosphate acyltransferase n=1 Tax=Medicago truncatula RepID=G7L6J6_MEDTR	0	98.99	AT2G38110.1|Symbols:ATGPAT6, GPAT6|glycerol-3-phosphate acyltransferase 6|chr2:15952816-15955364 REVERSE LENGTH=501	0	97.01	GO:0006655 GO:0008152 GO:0009908 GO:0010143	cutin biosynthetic process; "flower development"; "metabolic process"; "phosphatidylglycerol biosynthetic process"	GO:0016746 GO:0016791 GO:0090447	glycerol-3-phosphate 2-O-acyltransferase activity; "phosphatase activity"; "transferase activity, transferring acyl groups"	GO:0005739	mitochondrion	PF01553	Acyltransferase	PTHR15486	ANCIENT UBIQUITOUS PROTEIN	NA	NA
Glyma.01G114000													1.01		PiL2	529		Glyma.01G114000	484	UniRef100_I1JLI6 Uncharacterized protein n=1 Tax=Glycine max RepID=I1JLI6_SOYBN	0	100	UniRef100_Q9FEL7 Auxin transporter-like protein 2 n=2 Tax=Medicago truncatula RepID=LAX2_MEDTR	0	96.28	AT2G38120.1|Symbols:AUX1, WAV5, PIR1, MAP1|Transmembrane amino acid transporter family protein|chr2:15973493-15976792 FORWARD LENGTH=485	0	98.76	GO:0000271 GO:0001736 GO:0006865 GO:0006949 GO:0007155 GO:0007389 GO:0008361 GO:0009624 GO:0009723 GO:0009733 GO:0009825 GO:0009926 GO:0009932 GO:0009958 GO:0010015 GO:0010090 GO:0010218 GO:0010311 GO:0010817 GO:0040007 GO:0043481 GO:0045010 GO:0048765 GO:0048767 GO:0048829 GO:0071555	actin nucleation; "amino acid transport"; "anthocyanin accumulation in tissues in response to UV light"; "auxin polar transport"; "cell adhesion"; "cell tip growth"; "cell wall organization"; "establishment of planar polarity"; "growth"; "lateral root formation"; "multidimensional cell growth"; "pattern specification process"; "polysaccharide biosynthetic process"; "positive gravitropism"; "regul…	GO:0005215 GO:0010011 GO:0010328 GO:0015171	amino acid transmembrane transporter activity; "auxin binding"; "auxin influx transmembrane transporter activity"; "transporter activity"	GO:0005768 GO:0005794 GO:0005886 GO:0009986 GO:0016020	Golgi apparatus; "cell surface"; "endosome"; "membrane"; "plasma membrane"	PF01490	Transmembrane amino acid transporter protein	PTHR22950	AMINO ACID TRANSPORTER	KOG1303	Amino_acid_transporters
Glyma.01G114400		1.38				FeL3	178				4.35				PiL6	1714		Glyma.01G114400	460	UniRef100_K7K376 Uncharacterized protein n=1 Tax=Glycine max RepID=K7K376_SOYBN	0	100	UniRef100_G7JN13 Otubain n=1 Tax=Medicago truncatula RepID=G7JN13_MEDTR	2e-114	27.79	AT4G31980.1|Symbols:|unknown protein; CONTAINS InterPro DOMAIN/s: Protein of unknown function DUF247, plant (InterPro:IPR004158), Protein of unknown function DUF862, eukaryotic (InterPro:IPR008580); BEST Arabidopsis thaliana protein match is: Plant protein of unknown function (DUF247) (TAIR:AT5G11290.1); Has 1967 Blast hits to 1844 proteins in 183 species: Archae - 0; Bacteria - 6; Metazoa - 223;…	3e-36	62.35	GO:0006865 GO:0008150	amino acid transport; "biological process"	GO:0003674	molecular function	GO:0005886	plasma membrane	PF03140	Plant protein of unknown function	NA	NA	NA	NA
Glyma.01G115000	1.01			-1.27		FeL4	1611						-1.27		PiL6	631		Glyma.01G115000	463	UniRef100_I1J7A3 Uncharacterized protein n=1 Tax=Glycine max RepID=I1J7A3_SOYBN	0	100	UniRef100_G7JN22 Alpha-amylase n=1 Tax=Medicago truncatula RepID=G7JN22_MEDTR	1e-161	87.31	AT5G01260.1|Symbols:|Carbohydrate-binding-like fold|chr5:105367-106488 FORWARD LENGTH=306	2e-39	64.71	GO:0005975 GO:0010264	carbohydrate metabolic process; "myo-inositol hexakisphosphate biosynthetic process"	GO:0003824 GO:0030246 GO:2001070	carbohydrate binding; "catalytic activity"; "starch binding"	GO:0005576	extracellular region	PF00686	Starch binding domain	PTHR10357	ALPHA-AMYLASE	NA	NA
Glyma.01G115500		2.13				FeL1	819											Glyma.01G115500	203	UniRef100_C6T4B0 Uncharacterized protein n=1 Tax=Glycine max RepID=C6T4B0_SOYBN	2e-144	100	NA	NA	NA	NA	NA	NA	NA	NA	NA	NA	NA	NA	NA	NA	NA	NA	NA	NA
Glyma.01G117900											2.37	1.96			PiL4	25		Glyma.01G117900	816	UniRef100_K7K3A2 Serine/threonine-protein kinase n=2 Tax=Glycine max RepID=K7K3A2_SOYBN	0	100	UniRef100_K7K3A2 Serine/threonine-protein kinase n=2 Tax=Glycine max RepID=K7K3A2_SOYBN	0	100	AT4G21380.1|Symbols:ARK3, RK3|receptor kinase 3|chr4:11389219-11393090 REVERSE LENGTH=850	0	88.82	GO:0006468 GO:0046777 GO:0048544	protein autophosphorylation; "protein phosphorylation"; "recognition of pollen"	GO:0004672 GO:0004674 GO:0004675 GO:0005524 GO:0016301 GO:0016772 GO:0030246 GO:0031625	ATP binding; "carbohydrate binding"; "kinase activity"; "protein kinase activity"; "protein serine/threonine kinase activity"; "transferase activity, transferring phosphorus-containing groups"; "transmembrane receptor protein serine/threonine kinase activity"; "ubiquitin protein ligase binding"	GO:0005773 GO:0005886 GO:0009506	plasma membrane; "plasmodesma"; "vacuole"	PF07714 PF00954 PF08276 PF01453	Protein tyrosine kinase; "S-locus glycoprotein family"; "PAN-like domain"; "D-mannose binding lectin"	PTHR24420	LEUCINE-RICH REPEAT RECEPTOR-LIKE PROTEIN KINASE	KOG1187	Serine/threonine_protein_kinase
Glyma.01G119400	-1.41			1.11		FeL6	1042				-1.64				PiL1	2037		Glyma.01G119400	391	UniRef100_I1J7C8 Uncharacterized protein n=1 Tax=Glycine max RepID=I1J7C8_SOYBN	0	100	UniRef100_A0EVX1 EBP1 n=1 Tax=Ammopiptanthus mongolicus RepID=A0EVX1_9FABA	0	98.23	AT3G51800.3|Symbols:ATG2|metallopeptidase M24 family protein|chr3:19211261-19213568 REVERSE LENGTH=385	0	99.48	GO:0001510 GO:0006164 GO:0006508 GO:0006606 GO:0009220 GO:0009640 GO:0009987 GO:0010388	RNA methylation; "cellular process"; "cullin deneddylation"; "photomorphogenesis"; "protein import into nucleus"; "proteolysis"; "purine nucleotide biosynthetic process"; "pyrimidine ribonucleotide biosynthetic process"	GO:0004177 GO:0008235	aminopeptidase activity; "metalloexopeptidase activity"	GO:0005634 GO:0005730 GO:0005886	nucleolus; "nucleus"; "plasma membrane"	PF00557	Metallopeptidase family M24	PTHR10804	PROTEASE FAMILY M24 (METHIONYL AMINOPEPTIDASE, AMINOPEPTIDASE P)	KOG2776	Metallopeptidase
Glyma.01G119500	-1.05					FeL6	1539											Glyma.01G119500	847	UniRef100_K7K3C2 Uncharacterized protein n=1 Tax=Glycine max RepID=K7K3C2_SOYBN	0	100	UniRef100_G7JQ45 AMP deaminase n=1 Tax=Medicago truncatula RepID=G7JQ45_MEDTR	0	101.32	AT2G38280.2|Symbols:FAC1, ATAMPD|AMP deaminase, putative / myoadenylate deaminase, putative|chr2:16033767-16038793 REVERSE LENGTH=839	0	100.6	GO:0006188 GO:0007062 GO:0009165 GO:0009168 GO:0009640 GO:0009737 GO:0009793 GO:0009845 GO:0009880 GO:0009909 GO:0009933 GO:0010072 GO:0010162 GO:0010182 GO:0010228 GO:0010431 GO:0010564 GO:0016567 GO:0019915 GO:0045595 GO:0048366 GO:0048825 GO:0050826 GO:0051301	IMP biosynthetic process; "cell division"; "cotyledon development"; "embryo development ending in seed dormancy"; "embryonic pattern specification"; "leaf development"; "lipid storage"; "meristem structural organization"; "nucleotide biosynthetic process"; "photomorphogenesis"; "primary shoot apical meristem specification"; "protein ubiquitination"; "purine ribonucleoside monophosphate biosynthet…	GO:0003876 GO:0005515 GO:0019239 GO:0043424	AMP deaminase activity; "deaminase activity"; "protein binding"; "protein histidine kinase binding"	GO:0005634 GO:0005829 GO:0031307 GO:0043231	cytosol; "integral to mitochondrial outer membrane"; "intracellular membrane-bounded organelle"; "nucleus"	PF00962	Adenosine/AMP deaminase	PTHR11359	AMP DEAMINASE	KOG1096	Adenosine_monophosphate_deaminase
Glyma.01G120000												4.49			PiL3	303		Glyma.01G120000	1124	UniRef100_K7K3C7 Uncharacterized protein n=1 Tax=Glycine max RepID=K7K3C7_SOYBN	0	100	UniRef100_C6ZRY7 Disease resistance protein n=1 Tax=Glycine max RepID=C6ZRY7_SOYBN	0	100.37	AT1G45616.1|Symbols:AtRLP6, RLP6|receptor like protein 6|chr1:17183550-17186534 REVERSE LENGTH=994	1e-145	104.83	GO:0002237 GO:0006952 GO:0007165 GO:0010103 GO:0048443	defense response; "response to molecule of bacterial origin"; "signal transduction"; "stamen development"; "stomatal complex morphogenesis"	NA	NA	GO:0016020	membrane	PF08263 PF00560	Leucine rich repeat N-terminal domain; "Leucine Rich Repeat"	PTHR24420	LEUCINE-RICH REPEAT RECEPTOR-LIKE PROTEIN KINASE	KOG0472	Leucine-rich_repeat_protein
Glyma.01G120100												4.17			PiL4	247		Glyma.01G120100	1087	UniRef100_K7K3C8 Uncharacterized protein n=1 Tax=Glycine max RepID=K7K3C8_SOYBN	0	100	UniRef100_C6ZRY7 Disease resistance protein n=1 Tax=Glycine max RepID=C6ZRY7_SOYBN	0	97.07	AT1G45616.1|Symbols:AtRLP6, RLP6|receptor like protein 6|chr1:17183550-17186534 REVERSE LENGTH=994	9e-138	99.4	GO:0002237 GO:0006952 GO:0007165 GO:0010103 GO:0048443	defense response; "response to molecule of bacterial origin"; "signal transduction"; "stamen development"; "stomatal complex morphogenesis"	NA	NA	GO:0016020	membrane	PF00560 PF08263	Leucine Rich Repeat; "Leucine rich repeat N-terminal domain"	PTHR24420	LEUCINE-RICH REPEAT RECEPTOR-LIKE PROTEIN KINASE	KOG0472	Leucine-rich_repeat_protein
Glyma.01G120300												4.63			PiL4	248		Glyma.01G120300	1299	UniRef100_UPI0003DE8959 PREDICTED: LRR receptor-like serine/threonine-protein kinase GSO1-like n=1 Tax=Glycine max RepID=UPI0003DE8959	0	97.42	UniRef100_C6ZRY7 Disease resistance protein n=1 Tax=Glycine max RepID=C6ZRY7_SOYBN	0	98.72	AT1G45616.1|Symbols:AtRLP6, RLP6|receptor like protein 6|chr1:17183550-17186534 REVERSE LENGTH=994	2e-151	102.31	GO:0002237 GO:0006952 GO:0007165 GO:0010103 GO:0048443	defense response; "response to molecule of bacterial origin"; "signal transduction"; "stamen development"; "stomatal complex morphogenesis"	NA	NA	GO:0016020	membrane	PF00560 PF08263	Leucine Rich Repeat; "Leucine rich repeat N-terminal domain"	PTHR24420	LEUCINE-RICH REPEAT RECEPTOR-LIKE PROTEIN KINASE	KOG0472	Leucine-rich_repeat_protein
Glyma.01G120800		1.03				FeL3	471				2.91				PiL6	1742		Glyma.01G120800	415	UniRef100_I1J7D9 Uncharacterized protein n=1 Tax=Glycine max RepID=I1J7D9_SOYBN	0	100	UniRef100_Q9M035 ALC-interacting protein 1 n=1 Tax=Arabidopsis thaliana RepID=Q9M035_ARATH	2e-10	95.78	AT5G01370.1|Symbols:ACI1|ALC-interacting protein 1|chr5:152575-154295 FORWARD LENGTH=427	2e-13	95.78	GO:0010047	fruit dehiscence	GO:0005515	protein binding	GO:0005634	nucleus	NA	NA	NA	NA	NA	NA
Glyma.01G123500	2.15			-1.9		FeL4	1521						-1.83		PiL6	772		Glyma.01G123500	80	UniRef100_K7K3F6 Uncharacterized protein n=1 Tax=Glycine max RepID=K7K3F6_SOYBN	2e-48	100	NA	NA	NA	NA	NA	NA	NA	NA	NA	NA	NA	NA	NA	NA	NA	NA	NA	NA
Glyma.01G124300	-2.06			1.43		FeL6	356				-1.48	1.15	1.45		PiL1	538		Glyma.01G124300	265	UniRef100_UPI00019AA88F PREDICTED: 40S ribosomal protein S4 n=1 Tax=Glycine max RepID=UPI00019AA88F	0	100	UniRef100_Q8LJW0 40S ribosomal S4 protein n=1 Tax=Glycine max RepID=Q8LJW0_SOYBN	0	100	AT5G58420.1|Symbols:|Ribosomal protein S4 (RPS4A) family protein|chr5:23619599-23620896 FORWARD LENGTH=262	0	99.24	GO:0001510 GO:0006412	RNA methylation; "translation"	GO:0003723 GO:0003735	RNA binding; "structural constituent of ribosome"	GO:0005622 GO:0005730 GO:0005737 GO:0005829 GO:0005840 GO:0016020 GO:0022626 GO:0022627	cytoplasm; "cytosol"; "cytosolic ribosome"; "cytosolic small ribosomal subunit"; "intracellular"; "membrane"; "nucleolus"; "ribosome"	PF08071 PF01479 PF00467 PF00900	RS4NT (NUC023) domain; "S4 domain"; "KOW motif"; "Ribosomal family S4e"	PTHR11581	30S/40S RIBOSOMAL PROTEIN S4	KOG0378	40S_ribosomal_protein_S4
Glyma.01G124500		1.61		1.76		FeL2	181						1.96		PiL1	1133		Glyma.01G124500	258	UniRef100_I1J7H3 Ferritin n=1 Tax=Glycine max RepID=I1J7H3_SOYBN	0	100	UniRef100_I1J7H3 Ferritin n=1 Tax=Glycine max RepID=I1J7H3_SOYBN	0	100	AT5G01600.1|Symbols:ATFER1, FER1|ferretin 1|chr5:228149-229594 REVERSE LENGTH=255	1e-110	77.65	GO:0000302 GO:0006826 GO:0006879 GO:0009409 GO:0009617 GO:0009908 GO:0010039 GO:0010043 GO:0015979 GO:0042542 GO:0048366 GO:0055072 GO:0055114	cellular iron ion homeostasis; "flower development"; "iron ion homeostasis"; "iron ion transport"; "leaf development"; "oxidation-reduction process"; "photosynthesis"; "response to bacterium"; "response to cold"; "response to hydrogen peroxide"; "response to iron ion"; "response to reactive oxygen species"; "response to zinc ion"	GO:0005506 GO:0008199 GO:0016491 GO:0046914	ferric iron binding; "iron ion binding"; "oxidoreductase activity"; "transition metal ion binding"	GO:0005739 GO:0009507 GO:0009535 GO:0009570 GO:0009579 GO:0016020	chloroplast; "chloroplast stroma"; "chloroplast thylakoid membrane"; "membrane"; "mitochondrion"; "thylakoid"	PF00210	Ferritin-like domain	PTHR11431	FERRITIN	KOG2332	Ferritin
Glyma.01G125000	-1.6					FeL7	1006											Glyma.01G125000	448	UniRef100_UPI0001890C40 PREDICTED: protein YLS7 n=1 Tax=Glycine max RepID=UPI0001890C40	0	100	UniRef100_Q8RXQ1-2 Isoform 2 of Protein trichome birefringence-like 35 n=1 Tax=Arabidopsis thaliana RepID=Q8RXQ1-2	0	97.37	AT5G01620.3|Symbols:TBL35|TRICHOME BIREFRINGENCE-LIKE 35|chr5:232882-234821 FORWARD LENGTH=457	0	97.37	NA	NA	NA	NA	NA	NA	PF03005	PF03005	PTHR13533	FAMILY NOT NAMED	NA	NA
Glyma.01G125800	-3.76					FeL7	196											Glyma.01G125800	860	UniRef100_I1J7I3 Uncharacterized protein n=1 Tax=Glycine max RepID=I1J7I3_SOYBN	0	100	UniRef100_B9IGI0 LRR-kinase family protein n=1 Tax=Populus trichocarpa RepID=B9IGI0_POPTR	0	99.52	AT3G51740.1|Symbols:IMK2|inflorescence meristem receptor-like kinase 2|chr3:19189248-19191842 FORWARD LENGTH=836	0	92.58	GO:0006468 GO:0007169 GO:0008283	cell proliferation; "protein phosphorylation"; "transmembrane receptor protein tyrosine kinase signaling pathway"	GO:0004672 GO:0004674 GO:0005524 GO:0016301 GO:0016772	ATP binding; "kinase activity"; "protein kinase activity"; "protein serine/threonine kinase activity"; "transferase activity, transferring phosphorus-containing groups"	GO:0005618 GO:0005886 GO:0009505 GO:0009506 GO:0016020	cell wall; "membrane"; "plant-type cell wall"; "plasma membrane"; "plasmodesma"	PF00069 PF08263 PF00560	Protein kinase domain; "Leucine rich repeat N-terminal domain"; "Leucine Rich Repeat"	PTHR24420	LEUCINE-RICH REPEAT RECEPTOR-LIKE PROTEIN KINASE	KOG1187	Serine/threonine_protein_kinase
Glyma.01G127200		1.51				FeL3	146				4.37				PiL4	31		Glyma.01G127200	189	UniRef100_I1J7J5 Uncharacterized protein n=1 Tax=Glycine max RepID=I1J7J5_SOYBN	2e-132	100	UniRef100_G7JKK5 Disease resistance response protein n=1 Tax=Medicago truncatula RepID=G7JKK5_MEDTR	1e-58	93.19	AT5G49040.1|Symbols:|Disease resistance-responsive (dirigent-like protein) family protein|chr5:19882676-19883251 REVERSE LENGTH=191	3e-51	94.24	GO:0006952 GO:0009807	defense response; "lignan biosynthetic process"	GO:0003674	molecular function	GO:0009507	chloroplast	PF03018	Dirigent-like protein	PTHR21495	NUCLEOPORIN-RELATED	NA	NA
Glyma.01G127900											1.48				PiL4	61		Glyma.01G127900	453	UniRef100_UPI0002336EA8 PREDICTED: uncharacterized protein LOC100811015 n=1 Tax=Glycine max RepID=UPI0002336EA8	0	92.62	UniRef100_Q9M005 Methyltransferase n=1 Tax=Arabidopsis thaliana RepID=Q9M005_ARATH	0	88.11	AT5G01710.1|Symbols:|methyltransferases|chr5:263709-265250 REVERSE LENGTH=513	0	88.11	GO:0006944 GO:0008152 GO:0048193	Golgi vesicle transport; "cellular membrane fusion"; "metabolic process"	GO:0008168	methyltransferase activity	NA	NA	NA	NA	NA	NA	NA	NA
Glyma.01G128100										3.33	5.37				PiL6	2165		Glyma.01G128100	508	UniRef100_K7K3I8 Uncharacterized protein n=2 Tax=Glycine max RepID=K7K3I8_SOYBN	0	100	UniRef100_B3U398 WRKY transcription factor WRKY108715 n=2 Tax=Medicago truncatula RepID=B3U398_MEDTR	3e-177	84.04	AT2G38470.1|Symbols:WRKY33, ATWRKY33|WRKY DNA-binding protein 33|chr2:16108476-16110539 FORWARD LENGTH=519	5e-102	54.91	GO:0000165 GO:0002679 GO:0006355 GO:0006612 GO:0006944 GO:0006970 GO:0009408 GO:0009409 GO:0009414 GO:0009595 GO:0009651 GO:0009697 GO:0009862 GO:0009863 GO:0009867 GO:0010120 GO:0010200 GO:0010310 GO:0010363 GO:0010508 GO:0031348 GO:0034605 GO:0035556 GO:0042742 GO:0043069 GO:0043900 GO:0050832 GO:0070370	MAPK cascade; "camalexin biosynthetic process"; "cellular heat acclimation"; "cellular membrane fusion"; "cellular response to heat"; "defense response to bacterium"; "defense response to fungus"; "detection of biotic stimulus"; "intracellular signal transduction"; "jasmonic acid mediated signaling pathway"; "negative regulation of defense response"; "negative regulation of programmed cell death"…	GO:0003700 GO:0005515	protein binding; "sequence-specific DNA binding transcription factor activity"	GO:0005634	nucleus	PF03106	WRKY DNA -binding domain	NA	NA	NA	NA
Glyma.01G129100		1.19				FeL1	645				4.21		2.25		PiL5	209		Glyma.01G129100	199	UniRef100_C6T3J7 Uncharacterized protein n=1 Tax=Glycine max RepID=C6T3J7_SOYBN	6e-145	100	NA	NA	NA	AT5G01750.2|Symbols:|Protein of unknown function (DUF567)|chr5:290034-291109 FORWARD LENGTH=217	2e-93	88.94	GO:0006569 GO:0006995 GO:0008150 GO:0009684 GO:0030003 GO:0070838	biological process; "cellular cation homeostasis"; "cellular response to nitrogen starvation"; "divalent metal ion transport"; "indoleacetic acid biosynthetic process"; "tryptophan catabolic process"	GO:0003674	molecular function	GO:0009507	chloroplast	PF04525	Tubby C 2	NA	NA	NA	NA
Glyma.01G129400			-1.44	-1.64		FeL3	343				2.23	-1.34	-1.46		PiL6	1059		Glyma.01G129400	476	UniRef100_UPI00018C6B79 PREDICTED: alanine--glyoxylate aminotransferase 2 homolog 2, mitochondrial n=1 Tax=Glycine max RepID=UPI00018C6B79	0	100	UniRef100_G7KX17 Alanine glyoxylate aminotransferase-like protein n=1 Tax=Medicago truncatula RepID=G7KX17_MEDTR	0	98.75	AT2G38400.1|Symbols:AGT3|alanine:glyoxylate aminotransferase 3|chr2:16083779-16085974 FORWARD LENGTH=477	0	99.58	NA	NA	GO:0003824 GO:0008453 GO:0008483 GO:0030170	alanine-glyoxylate transaminase activity; "catalytic activity"; "pyridoxal phosphate binding"; "transaminase activity"	GO:0005739	mitochondrion	PF00202	Aminotransferase class-III	PTHR11986	AMINOTRANSFERASE CLASS III	KOG1404	Alanine-glyoxylate_aminotransferase_AGT2
Glyma.01G130000	-2.87					FeL6	593						1.68		PiL2	431		Glyma.01G130000	120	UniRef100_K7K3K2 Non-specific lipid-transfer protein n=1 Tax=Glycine max RepID=K7K3K2_SOYBN	1e-75	100	UniRef100_K7K3K2 Non-specific lipid-transfer protein n=1 Tax=Glycine max RepID=K7K3K2_SOYBN	1e-75	100	AT5G59320.1|Symbols:LTP3|lipid transfer protein 3|chr5:23929051-23929492 FORWARD LENGTH=115	1e-30	99.13	GO:0006869 GO:0009409 GO:0009414 GO:0009737 GO:0042538	hyperosmotic salinity response; "lipid transport"; "response to abscisic acid stimulus"; "response to cold"; "response to water deprivation"	GO:0008289	lipid binding	GO:0005576 GO:0005618 GO:0048046	apoplast; "cell wall"; "extracellular region"	PF00234	Protease inhibitor/seed storage/LTP family	NA	NA	NA	NA
Glyma.01G131200													1.32		PiL2	671		Glyma.01G131200	179	UniRef100_I1J7M7 Uncharacterized protein n=1 Tax=Glycine max RepID=I1J7M7_SOYBN	7e-123	100	NA	NA	NA	AT5G01790.1|Symbols:|unknown protein; FUNCTIONS IN: molecular_function unknown; INVOLVED IN: biological_process unknown; LOCATED IN: chloroplast; EXPRESSED IN: 19 plant structures; EXPRESSED DURING: 13 growth stages; Has 121 Blast hits to 121 proteins in 12 species: Archae - 0; Bacteria - 0; Metazoa - 0; Fungi - 0; Plants - 121; Viruses - 0; Other Eukaryotes - 0 (source: NCBI BLink).|chr5:305057-…	1e-05	31.25	GO:0008150 GO:0042546	biological process; "cell wall biogenesis"	GO:0003674	molecular function	GO:0009507	chloroplast	NA	NA	NA	NA	NA	NA
Glyma.01G131500										1.56	1.3				PiL6	497		Glyma.01G131500	468	UniRef100_I1J7N3 Uncharacterized protein n=1 Tax=Glycine max RepID=I1J7N3_SOYBN	0	100	UniRef100_A0MNK8 CBL-interacting protein kinase 22 n=1 Tax=Populus trichocarpa RepID=A0MNK8_POPTR	0	98.3	AT5G58380.1|Symbols:CIPK10, PKS2, SIP1, SNRK3.8|SOS3-interacting protein 1|chr5:23597092-23598531 REVERSE LENGTH=479	0	91.86	GO:0006468 GO:0007165	protein phosphorylation; "signal transduction"	GO:0004672 GO:0004674 GO:0005524 GO:0016301 GO:0016772	ATP binding; "kinase activity"; "protein kinase activity"; "protein serine/threonine kinase activity"; "transferase activity, transferring phosphorus-containing groups"	GO:0005886	plasma membrane	PF00069 PF03822	Protein kinase domain; "NAF domain"	PTHR24343	SERINE/THREONINE KINASE	KOG0583	Serine/threonine_protein_kinase
Glyma.01G131800		1.2				FeL3	201				1.94				PiL6	1519		Glyma.01G131800	703	UniRef100_I1J7N4 Uncharacterized protein n=1 Tax=Glycine max RepID=I1J7N4_SOYBN	0	100	UniRef100_B9HDH9 Armadillo/beta-catenin repeat family protein n=1 Tax=Populus trichocarpa RepID=B9HDH9_POPTR	0	102.21	AT5G01830.1|Symbols:|ARM repeat superfamily protein|chr5:320983-323007 FORWARD LENGTH=674	0	102.23	GO:0010200 GO:0016567	protein ubiquitination; "response to chitin"	GO:0004842	ubiquitin-protein ligase activity	GO:0000151	ubiquitin ligase complex	PF04564 PF00514	U-box domain; "Armadillo/beta-catenin-like repeat"	PTHR22849	WDSAM1 PROTEIN	NA	NA
Glyma.01G132000											2.64				PiL6	202		Glyma.01G132000	610	UniRef100_K7K3L1 Uncharacterized protein n=1 Tax=Glycine max RepID=K7K3L1_SOYBN	0	100	UniRef100_B0L641 WNK1 n=1 Tax=Glycine max RepID=B0L641_SOYBN	0	99.84	AT3G51630.2|Symbols:WNK5|with no lysine (K) kinase 5|chr3:19149487-19151924 FORWARD LENGTH=549	0	75.23	GO:0006468 GO:0048573	photoperiodism, flowering; "protein phosphorylation"	GO:0004672 GO:0004674 GO:0005515 GO:0005524 GO:0016772 GO:0043424	ATP binding; "protein binding"; "protein histidine kinase binding"; "protein kinase activity"; "protein serine/threonine kinase activity"; "transferase activity, transferring phosphorus-containing groups"	GO:0005886	plasma membrane	PF00069	Protein kinase domain	PTHR13902	SERINE/THREONINE-PROTEIN KINASE WNK (WITH NO LYSINE)-RELATED	KOG0584	Serine/threonine_protein_kinase
Glyma.01G132500										1.51			1.33		PiL2	736		Glyma.01G132500	119	UniRef100_I1J7P1 Non-specific lipid-transfer protein n=1 Tax=Glycine max RepID=I1J7P1_SOYBN	2e-76	100	UniRef100_I1J7P1 Non-specific lipid-transfer protein n=1 Tax=Glycine max RepID=I1J7P1_SOYBN	2e-76	100	AT5G59310.1|Symbols:LTP4|lipid transfer protein 4|chr5:23925296-23925772 REVERSE LENGTH=112	8e-33	98.21	GO:0006869 GO:0009409 GO:0009414 GO:0009651 GO:0009737 GO:0042538	hyperosmotic salinity response; "lipid transport"; "response to abscisic acid stimulus"; "response to cold"; "response to salt stress"; "response to water deprivation"	GO:0008289	lipid binding	GO:0005576	extracellular region	PF00234	Protease inhibitor/seed storage/LTP family	NA	NA	NA	NA
Glyma.01G132600													2.85		PiL1	1233		Glyma.01G132600	123	UniRef100_C6SVW1 Non-specific lipid-transfer protein n=1 Tax=Glycine max RepID=C6SVW1_SOYBN	4e-83	100	UniRef100_C6SVW1 Non-specific lipid-transfer protein n=1 Tax=Glycine max RepID=C6SVW1_SOYBN	4e-83	100	AT2G38540.1|Symbols:LP1, LTP1, ATLTP1|lipid transfer protein 1|chr2:16130418-16130893 FORWARD LENGTH=118	1e-27	94.92	GO:0006869	lipid transport	GO:0005516 GO:0008289	calmodulin binding; "lipid binding"	GO:0005576 GO:0005886 GO:0009505 GO:0009534 GO:0048046	apoplast; "chloroplast thylakoid"; "extracellular region"; "plant-type cell wall"; "plasma membrane"	PF00234	Protease inhibitor/seed storage/LTP family	NA	NA	NA	NA
Glyma.01G132700	-3.94	4.19				FeL1	712											Glyma.01G132700	269	UniRef100_UPI0003DEC098 PREDICTED: serine/threonine-protein phosphatase 7 long form homolog isoform X2 n=1 Tax=Glycine max RepID=UPI0003DEC098	0	100	UniRef100_M1BDZ2 E3 ubiquitin-protein ligase n=1 Tax=Solanum tuberosum RepID=M1BDZ2_SOLTU	3e-15	35.14	AT2G04865.1|Symbols:|Aminotransferase-like, plant mobile domain family protein|chr2:1712149-1714599 FORWARD LENGTH=667	2e-16	26.09	GO:0008150	biological process	GO:0003674	molecular function	GO:0005634	nucleus	PF10536	Plant mobile domain	NA	NA	NA	NA
Glyma.01G133000											-1.02				PiL1	1465		Glyma.01G133000	909	UniRef100_K7K3M0 Uncharacterized protein n=1 Tax=Glycine max RepID=K7K3M0_SOYBN	0	100	UniRef100_G7JIB0 B3 domain-containing protein n=1 Tax=Medicago truncatula RepID=G7JIB0_MEDTR	0	100.89	AT4G32010.1|Symbols:HSL1, HSI2-L1, VAL2|HSI2-like 1|chr4:15481231-15484897 FORWARD LENGTH=780	0	112.44	GO:0006355 GO:0007062 GO:0009630 GO:0009790 GO:0009880 GO:0010030 GO:0010072 GO:0010162 GO:0010431 GO:0010564 GO:0043687 GO:0045595 GO:0045893 GO:0048316 GO:0048366 GO:0048825 GO:0051301 GO:2000034	cell division; "cotyledon development"; "embryo development"; "embryonic pattern specification"; "gravitropism"; "leaf development"; "positive regulation of seed germination"; "positive regulation of transcription, DNA-dependent"; "post-translational protein modification"; "primary shoot apical meristem specification"; "regulation of cell cycle process"; "regulation of cell differentiation"; "reg…	GO:0003700 GO:0005515	protein binding; "sequence-specific DNA binding transcription factor activity"	GO:0005634	nucleus	PF07496 PF02362	CW-type Zinc Finger; "B3 DNA binding domain"	PTHR23336	ZINC FINGER CW-TYPE COILED-COIL DOMAIN PROTEIN 3.	NA	NA
Glyma.01G133500	1.24					FeL5	372											Glyma.01G133500	184	UniRef100_K7K3M7 Uncharacterized protein n=2 Tax=Glycine max RepID=K7K3M7_SOYBN	2e-128	100	UniRef100_Q8GZ38 Transcription factor UNE10 n=1 Tax=Arabidopsis thaliana RepID=UNE10_ARATH	2e-25	40.85	AT4G00050.1|Symbols:UNE10|basic helix-loop-helix (bHLH) DNA-binding superfamily protein|chr4:17863-19848 FORWARD LENGTH=399	3e-28	40.85	GO:0006355 GO:0009567	double fertilization forming a zygote and endosperm; "regulation of transcription, DNA-dependent"	GO:0003677 GO:0003700	DNA binding; "sequence-specific DNA binding transcription factor activity"	GO:0005634 GO:0009506	nucleus; "plasmodesma"	PF00010	Helix-loop-helix DNA-binding domain	PTHR10014	BASIC HELIX-LOOP-HELIX/LEUCINE ZIPPER TRANSCRIPTION FACTOR	NA	NA
Glyma.01G137000	-4.01					FeL7	143											Glyma.01G137000	271	UniRef100_I1J7S3 Uncharacterized protein n=1 Tax=Glycine max RepID=I1J7S3_SOYBN	0	100	UniRef100_Q9LZZ7 Spindle and kinetochore-associated protein 1 homolog n=1 Tax=Arabidopsis thaliana RepID=SKA1_ARATH	2e-133	99.26	AT3G60660.1|Symbols:|unknown protein; CONTAINS InterPro DOMAIN/s: Protein of unknown function DUF1395 (InterPro:IPR009829); Has 131 Blast hits to 131 proteins in 44 species: Archae - 0; Bacteria - 0; Metazoa - 83; Fungi - 0; Plants - 45; Viruses - 0; Other Eukaryotes - 3 (source: NCBI BLink).|chr3:22421481-22423167 FORWARD LENGTH=272	2e-136	99.26	GO:0006261 GO:0008150	DNA-dependent DNA replication; "biological process"	GO:0003674	molecular function	GO:0005737	cytoplasm	PF07160	Protein of unknown function (DUF1395)	NA	NA	KOG4832	Uncharacterized_conserved_protein
Glyma.01G140100	-1.01			1.07		FeL6	438											Glyma.01G140100	341	UniRef100_K7K3R4 Ribosomal protein L19 n=1 Tax=Glycine max RepID=K7K3R4_SOYBN	0	100	UniRef100_K7K3R4 Ribosomal protein L19 n=1 Tax=Glycine max RepID=K7K3R4_SOYBN	0	100	AT3G16780.1|Symbols:|Ribosomal protein L19e family protein|chr3:5708982-5710249 FORWARD LENGTH=209	4e-105	95.22	GO:0001510 GO:0006342 GO:0006412 GO:0009165 GO:0009220 GO:0042254 GO:0051567	RNA methylation; "chromatin silencing"; "histone H3-K9 methylation"; "nucleotide biosynthetic process"; "pyrimidine ribonucleotide biosynthetic process"; "ribosome biogenesis"; "translation"	GO:0003735	structural constituent of ribosome	GO:0005622 GO:0005737 GO:0005840 GO:0005886 GO:0022625	cytoplasm; "cytosolic large ribosomal subunit"; "intracellular"; "plasma membrane"; "ribosome"	PF01280	Ribosomal protein L19e	PTHR10722	60S RIBOSOMAL PROTEIN L19	KOG1696	60s_ribosomal_protein_L19
Glyma.01G141900	1.57	1.06	-1.92	-2.8		FeL4	206				2.92	-1.67	-1.86		PiL6	2567		Glyma.01G141900	305	UniRef100_C6TEE3 Uncharacterized protein n=1 Tax=Glycine max RepID=C6TEE3_SOYBN	0	102.01	UniRef100_Q5VNV0 Glycine-rich protein-like n=2 Tax=Oryza sativa RepID=Q5VNV0_ORYSJ	1e-60	89	AT2G45380.1|Symbols:|FUNCTIONS IN: molecular_function unknown; INVOLVED IN: biological_process unknown; LOCATED IN: cellular_component unknown; EXPRESSED IN: inflorescence meristem, flower, cultured cell; EXPRESSED DURING: petal differentiation and expansion stage; BEST Arabidopsis thaliana protein match is: Calcium-binding EF-hand family protein (TAIR:AT4G34070.1); Has 171 Blast hits to 170 prot…	1e-60	55.06	GO:0008150	biological process	GO:0003674	molecular function	GO:0005634	nucleus	NA	NA	NA	NA	NA	NA
Glyma.01G142400	-1.72					FeL4	79				1.96				PiL7	122		Glyma.01G142400	284	UniRef100_P39657 RuBisCO-associated protein n=1 Tax=Glycine max RepID=RUAP_SOYBN	0	100	UniRef100_P39657 RuBisCO-associated protein n=1 Tax=Glycine max RepID=RUAP_SOYBN	0	100	NA	NA	NA	NA	NA	NA	NA	NA	NA	PF00704	Glycosyl hydrolases family 18	NA	NA	NA	NA
Glyma.01G143100	-1.26					FeL7	384											Glyma.01G143100	347	UniRef100_C6TIZ1 Uncharacterized protein n=1 Tax=Glycine max RepID=C6TIZ1_SOYBN	0	100	UniRef100_B9I4J9 AT hook motif-containing family protein n=1 Tax=Populus trichocarpa RepID=B9I4J9_POPTR	7e-100	81.71	AT4G12080.1|Symbols:AHL1, ATAHL1|AT-hook motif nuclear-localized protein 1|chr4:7239466-7241246 FORWARD LENGTH=356	2e-97	75.84	GO:0016132	brassinosteroid biosynthetic process	GO:0003677	DNA binding	GO:0005634 GO:0005730 GO:0005737 GO:0005739	cytoplasm; "mitochondrion"; "nucleolus"; "nucleus"	PF03479	Domain of unknown function (DUF296)	NA	NA	NA	NA
Glyma.01G144500	-1.58	-2.82				FeL6	1832				-2.07				PiL2	659		Glyma.01G144500	899	UniRef100_K7K3V4 Uncharacterized protein n=1 Tax=Glycine max RepID=K7K3V4_SOYBN	0	100	UniRef100_G7L0A2 Armadillo repeat-containing kinesin-like protein n=1 Tax=Medicago truncatula RepID=G7L0A2_MEDTR	0	92.07	AT1G01950.1|Symbols:ARK2|armadillo repeat kinesin 2|chr1:325473-330403 FORWARD LENGTH=894	0	99.89	GO:0007018 GO:0048364	microtubule-based movement; "root development"	GO:0003777 GO:0005524	ATP binding; "microtubule motor activity"	NA	NA	PF00225 PF00514	Kinesin motor domain; "Armadillo/beta-catenin-like repeat"	PTHR24115	FAMILY NOT NAMED	KOG0240	Kinesin_(SMY1_subfamily)
Glyma.01G145200				-1.42		FeL4	600						-1.12		PiL6	683		Glyma.01G145200	344	UniRef100_K7K3V9 Uncharacterized protein n=2 Tax=Glycine max RepID=K7K3V9_SOYBN	0	100	NA	NA	NA	NA	NA	NA	NA	NA	NA	NA	NA	NA	NA	NA	NA	NA	NA	NA
Glyma.01G147400	-3.12			1.5		FeL6	1526											Glyma.01G147400	720	UniRef100_I1J815 Uncharacterized protein n=1 Tax=Glycine max RepID=I1J815_SOYBN	0	101.99	UniRef100_G7L853 CRS2-associated factor n=1 Tax=Medicago truncatula RepID=G7L853_MEDTR	0	87.97	AT2G20020.1|Symbols:CAF1, ATCAF1|RNA-binding CRS1 / YhbY (CRM) domain-containing protein|chr2:8644464-8647090 FORWARD LENGTH=701	0	101.85	GO:0000373 GO:0006364 GO:0006399 GO:0009658	Group II intron splicing; "chloroplast organization"; "rRNA processing"; "tRNA metabolic process"	GO:0003723	RNA binding	GO:0009507	chloroplast	PF01985	CRS1 / YhbY (CRM) domain	NA	NA	NA	NA
Glyma.01G147500	-1.8					FeL6	1453											Glyma.01G147500	597	UniRef100_K7K3X1 Uncharacterized protein n=1 Tax=Glycine max RepID=K7K3X1_SOYBN	0	100	UniRef100_Q9FGV3 Similarity to limonene cyclase n=1 Tax=Arabidopsis thaliana RepID=Q9FGV3_ARATH	0	105.72	AT5G37000.1|Symbols:|Exostosin family protein|chr5:14618107-14620282 FORWARD LENGTH=547	0	103.66	GO:0008150	biological process	GO:0003824	catalytic activity	GO:0005794 GO:0016020	Golgi apparatus; "membrane"	PF03016	Exostosin family	PTHR11062	EXOSTOSIN (HEPARAN SULFATE GLYCOSYLTRANSFERASE)-RELATED	KOG1021	Acetylglucosaminyltransferase_EXT1/exostosin_1
Glyma.01G148000	-1.1					FeL6	1703											Glyma.01G148000	219	UniRef100_K7K3X7 Uncharacterized protein n=1 Tax=Glycine max RepID=K7K3X7_SOYBN	3e-159	100	UniRef100_Q850K7 Expansin-like B1 n=2 Tax=Oryza sativa RepID=EXLB1_ORYSJ	4e-82	77.34	AT4G17030.1|Symbols:ATEXLB1, EXPR, AT-EXPR, ATEXPR1, ATHEXP BETA 3.1, EXLB1|expansin-like B1|chr4:9581817-9583181 REVERSE LENGTH=250	7e-41	78.8	GO:0009826 GO:0009828 GO:0019953	plant-type cell wall loosening; "sexual reproduction"; "unidimensional cell growth"	NA	NA	GO:0005576	extracellular region	PF03330 PF01357	Rare lipoprotein A (RlpA)-like double-psi beta-barrel; "Pollen allergen"	NA	NA	NA	NA
Glyma.01G148900	1.08					FeL5	373											Glyma.01G148900	349	UniRef100_K7K3Y4 Uncharacterized protein n=2 Tax=Glycine max RepID=K7K3Y4_SOYBN	0	100	UniRef100_L0P1C1 Similar to protein BREVIS RADIX-like n=1 Tax=Lupinus angustifolius RepID=L0P1C1_LUPAN	3e-162	90.99	AT1G31880.1|Symbols:NLM9, BRX|DZC (Disease resistance/zinc finger/chromosome condensation-like region) domain containing protein|chr1:11447804-11450053 FORWARD LENGTH=344	6e-154	101.16	GO:0009734 GO:0009736 GO:0009737 GO:0048364 GO:0048527	auxin mediated signaling pathway; "cytokinin mediated signaling pathway"; "lateral root development"; "response to abscisic acid stimulus"; "root development"	GO:0015250 GO:0042802	identical protein binding; "water channel activity"	GO:0005634	nucleus	PF08381	Transcription factor regulating root and shoot growth via Pin3	PTHR22870	REGULATOR OF CHROMOSOME CONDENSATION	NA	NA
Glyma.01G149100	2.1					FeL5	126											Glyma.01G149100	80	UniRef100_K7K3Y6 Uncharacterized protein (Fragment) n=1 Tax=Glycine max RepID=K7K3Y6_SOYBN	4e-45	67.57	NA	NA	NA	NA	NA	NA	NA	NA	NA	NA	NA	NA	NA	NA	NA	NA	NA	NA
Glyma.01G149800	1.21					FeL4	967											Glyma.01G149800	695	UniRef100_K7K3Y9 Uncharacterized protein n=1 Tax=Glycine max RepID=K7K3Y9_SOYBN	0	100	UniRef100_B9GSQ7 NO POLLEN GERMINATION 1 family protein n=1 Tax=Populus trichocarpa RepID=B9GSQ7_POPTR	0	100.44	AT2G43040.1|Symbols:NPG1|tetratricopeptide repeat (TPR)-containing protein|chr2:17896049-17898524 REVERSE LENGTH=704	0	96.88	GO:0009846 GO:0016132	brassinosteroid biosynthetic process; "pollen germination"	GO:0005516	calmodulin binding	GO:0005634	nucleus	NA	NA	PTHR23083	TETRATRICOPEPTIDE REPEAT PROTEIN, TPR	KOG4162	Predicted_calmodulin-binding_protein
Glyma.01G150000	-3.3					FeL7	328											Glyma.01G150000	253	UniRef100_K7K3Z1 Uncharacterized protein n=1 Tax=Glycine max RepID=K7K3Z1_SOYBN	0	100	UniRef100_D7KAM7 F21J9.14 n=1 Tax=Arabidopsis lyrata subsp. lyrata RepID=D7KAM7_ARALL	2e-114	96.23	AT1G24480.1|Symbols:|S-adenosyl-L-methionine-dependent methyltransferases superfamily protein|chr1:8676440-8677159 REVERSE LENGTH=239	7e-115	95.4	GO:0008152	metabolic process	GO:0008168	methyltransferase activity	GO:0005576	extracellular region	PF08241	Methyltransferase domain	PTHR10108	METHYLTRANSFERASE	NA	NA
Glyma.01G150100	-5.53	2.21				FeL1	681											Glyma.01G150100	187	UniRef100_K7K3Z2 Uncharacterized protein n=1 Tax=Glycine max RepID=K7K3Z2_SOYBN	3e-131	100	UniRef100_Q6Z9U4 Kinesin-like n=1 Tax=Oryza sativa subsp. japonica RepID=Q6Z9U4_ORYSJ	4e-34	57.62	NA	NA	NA	NA	NA	NA	NA	NA	NA	NA	NA	NA	NA	NA	NA
Glyma.01G150800											1.58				PiL6	1583		Glyma.01G150800	363	UniRef100_I1J846 Uncharacterized protein n=1 Tax=Glycine max RepID=I1J846_SOYBN	0	100	UniRef100_G7K5G6 Rho guanine nucleotide exchange factor n=1 Tax=Medicago truncatula RepID=G7K5G6_MEDTR	0	98.91	AT1G31440.1|Symbols:|SH3 domain-containing protein|chr1:11256150-11258479 REVERSE LENGTH=439	3e-137	82.46	NA	NA	GO:0005515 GO:0030276	clathrin binding; "protein binding"	GO:0005634 GO:0005886 GO:0012505	endomembrane system; "nucleus"; "plasma membrane"	PF00018	SH3 domain	PTHR22820	SH2 DOMAIN ADAPTOR PROTEIN	NA	NA
Glyma.01G150900	-2.55	-2.64				FeL7	1077											Glyma.01G150900	257	UniRef100_I1J847 Uncharacterized protein n=1 Tax=Glycine max RepID=I1J847_SOYBN	0	100	UniRef100_Q9LR35 F26F24.11 n=1 Tax=Arabidopsis thaliana RepID=Q9LR35_ARATH	1e-12	29.44	AT1G31460.1|Symbols:|unknown protein; FUNCTIONS IN: molecular_function unknown; INVOLVED IN: biological_process unknown; LOCATED IN: plasma membrane; EXPRESSED IN: 23 plant structures; EXPRESSED DURING: 13 growth stages; BEST Arabidopsis thaliana protein match is: unknown protein (TAIR:AT1G23270.1); Has 1251 Blast hits to 756 proteins in 185 species: Archae - 0; Bacteria - 295; Metazoa - 374; Fun…	3e-27	83.72	GO:0008150	biological process	GO:0003674	molecular function	GO:0005634 GO:0005886	nucleus; "plasma membrane"	NA	NA	NA	NA	NA	NA
Glyma.01G151300	1.4					FeL4	1059											Glyma.01G151300	576	UniRef100_I1J851 Uncharacterized protein n=1 Tax=Glycine max RepID=I1J851_SOYBN	0	100	UniRef100_F4KD53 Major facilitator protein n=1 Tax=Arabidopsis thaliana RepID=F4KD53_ARATH	0	100.88	AT5G45275.1|Symbols:|Major facilitator superfamily protein|chr5:18334476-18337240 REVERSE LENGTH=570	0	100.88	GO:0008150	biological process	GO:0003674	molecular function	NA	NA	PF06813	Nodulin-like	PTHR21576	UNCHARACTERIZED NODULIN-LIKE PROTEIN	NA	NA
Glyma.01G151600	1.05					FeL4	1565											Glyma.01G151600	451	UniRef100_K7K3Z6 Uncharacterized protein n=1 Tax=Glycine max RepID=K7K3Z6_SOYBN	0	100	UniRef100_B3V945 PAE n=1 Tax=Litchi chinensis RepID=B3V945_LITCN	0	100	AT4G19420.1|Symbols:|Pectinacetylesterase family protein|chr4:10587504-10589807 REVERSE LENGTH=397	0	99.24	GO:0008150	biological process	GO:0004091	carboxylesterase activity	GO:0005576	extracellular region	PF03283	Pectinacetylesterase	PTHR21562	NOTUM-RELATED	KOG4287	Pectin_acetylesterase_and_similar_proteins
Glyma.01G152000		-2.59				FeL6	166											Glyma.01G152000	453	UniRef100_I1J859 Uncharacterized protein n=1 Tax=Glycine max RepID=I1J859_SOYBN	0	100	UniRef100_Q3ZPN4 Anthraniloyl-CoA:methanol acyltransferase n=1 Tax=Vitis labrusca RepID=ACMAT_VITLA	7e-177	96.66	AT5G17540.1|Symbols:|HXXXD-type acyl-transferase family protein|chr5:5782061-5783682 REVERSE LENGTH=461	8e-130	93.06	NA	NA	GO:0016747	transferase activity, transferring acyl groups other than amino-acyl groups	GO:0005737	cytoplasm	PF02458	Transferase family	NA	NA	NA	NA
Glyma.01G152200											2.93				PiL4	161		Glyma.01G152200	218	UniRef100_K7K404 Uncharacterized protein n=1 Tax=Glycine max RepID=K7K404_SOYBN	6e-157	100	UniRef100_G7JXZ8 Kinase-like protein n=1 Tax=Medicago truncatula RepID=G7JXZ8_MEDTR	3e-96	20.23	AT3G47580.1|Symbols:|Leucine-rich repeat protein kinase family protein|chr3:17532687-17535810 FORWARD LENGTH=1011	1e-55	20.08	GO:0006468 GO:0007169	protein phosphorylation; "transmembrane receptor protein tyrosine kinase signaling pathway"	GO:0004672 GO:0004674 GO:0005524 GO:0016301 GO:0016772	ATP binding; "kinase activity"; "protein kinase activity"; "protein serine/threonine kinase activity"; "transferase activity, transferring phosphorus-containing groups"	GO:0005886	plasma membrane	PF00069	Protein kinase domain	PTHR24420	LEUCINE-RICH REPEAT RECEPTOR-LIKE PROTEIN KINASE	NA	NA
Glyma.01G152700				-1.36		FeL4	1244						-1.37		PiL6	713		Glyma.01G152700	265	UniRef100_K7K412 Uncharacterized protein n=1 Tax=Glycine max RepID=K7K412_SOYBN	0	100	NA	NA	NA	AT4G19390.1|Symbols:|Uncharacterised protein family (UPF0114)|chr4:10574903-10576355 REVERSE LENGTH=273	4e-82	85.35	GO:0008150	biological process	GO:0003674	molecular function	GO:0005886 GO:0009941	chloroplast envelope; "plasma membrane"	PF03350	Uncharacterized protein family, UPF0114	NA	NA	NA	NA
Glyma.01G152900	2.07					FeL5	466						2.25		PiL2	10		Glyma.01G152900	810	UniRef100_I1J866 Uncharacterized protein n=1 Tax=Glycine max RepID=I1J866_SOYBN	0	100	UniRef100_V4S9P4 Long-chain-alcohol oxidase n=1 Tax=Citrus clementina RepID=V4S9P4_9ROSI	0	99.62	AT4G19380.1|Symbols:|Long-chain fatty alcohol dehydrogenase family protein|chr4:10568427-10572288 REVERSE LENGTH=726	0	102.2	GO:0055114	oxidation-reduction process	GO:0009055 GO:0016614 GO:0046577 GO:0050660	electron carrier activity; "flavin adenine dinucleotide binding"; "long-chain-alcohol oxidase activity"; "oxidoreductase activity, acting on CH-OH group of donors"	GO:0005575	cellular component	PF00732 PF05199	GMC oxidoreductase; "GMC oxidoreductase"	PTHR10668	PHYTOENE DEHYDROGENASE	KOG1238	Glucose_dehydrogenase/choline_dehydrogenase/mandelonitrile_lyase_(GMC_oxidoreductase_family)
Glyma.01G153100	-1.03					FeL2	87											Glyma.01G153100	565	UniRef100_I1J869 Uncharacterized protein n=1 Tax=Glycine max RepID=I1J869_SOYBN	0	100	UniRef100_G7K419 LSM14-like protein n=1 Tax=Medicago truncatula RepID=G7K419_MEDTR	2e-83	67.65	AT5G45330.1|Symbols:DCP5-L|decapping 5-like|chr5:18363701-18366544 REVERSE LENGTH=571	4e-74	91.07	NA	NA	NA	NA	GO:0009507	chloroplast	PF09542 PF09532	PF09542	PTHR13586	SCD6 PROTEIN-RELATED	NA	NA
Glyma.01G153300	2.81	2.84				FeL1	146			3.42	5.46				PiL6	2019		Glyma.01G153300	468	UniRef100_I1J871 Uncharacterized protein n=2 Tax=Glycine max RepID=I1J871_SOYBN	0	100	UniRef100_B0L642 Abscisic acid 8'-hydroxylase n=1 Tax=Glycine max RepID=B0L642_SOYBN	0	99.79	AT4G19230.1|Symbols:CYP707A1|cytochrome P450, family 707, subfamily A, polypeptide 1|chr4:10521524-10523517 FORWARD LENGTH=467	0	98.93	GO:0009639 GO:0009687 GO:0048838 GO:0050832 GO:0055114	abscisic acid metabolic process; "defense response to fungus"; "oxidation-reduction process"; "release of seed from dormancy"; "response to red or far red light"	GO:0005506 GO:0009055 GO:0010295 GO:0016705 GO:0019825 GO:0020037	(+)-abscisic acid 8'-hydroxylase activity; "electron carrier activity"; "heme binding"; "iron ion binding"; "oxidoreductase activity, acting on paired donors, with incorporation or reduction of molecular oxygen"; "oxygen binding"	GO:0005576	extracellular region	PF00067	Cytochrome P450	PTHR24286	FAMILY NOT NAMED	KOG0157	Cytochrome_P450_CYP4/CYP19/CYP26_subfamilies
Glyma.01G154400				1.45		FeL6	1506					1.58	1.54		PiL1	686		Glyma.01G154400	660	UniRef100_I1J884 Uncharacterized protein n=1 Tax=Glycine max RepID=I1J884_SOYBN	0	100	UniRef100_G7K406 ABC transporter-like protein n=1 Tax=Medicago truncatula RepID=G7K406_MEDTR	0	101.07	AT1G31770.1|Symbols:ABCG14|ATP-binding cassette 14|chr1:11375252-11377644 REVERSE LENGTH=648	0	101.7	NA	NA	GO:0000166 GO:0005524 GO:0016887 GO:0017111 GO:0042626	ATP binding; "ATPase activity"; "ATPase activity, coupled to transmembrane movement of substances"; "nucleoside-triphosphatase activity"; "nucleotide binding"	GO:0016020	membrane	PF01061 PF00005	ABC-2 type transporter; "ABC transporter"	PTHR19241	ATP-BINDING CASSETTE TRANSPORTER	KOG0061	Transporter,_ABC_superfamily_(Breast_cancer_resistance_protein)
Glyma.01G154800	1.02					FeL6	176					1.29			PiL4	271		Glyma.01G154800	95	UniRef100_I1J887 Uncharacterized protein n=1 Tax=Glycine max RepID=I1J887_SOYBN	9e-61	100	UniRef100_Q9S9M0 T24D18.25 protein n=2 Tax=Arabidopsis thaliana RepID=Q9S9M0_ARATH	1e-19	76.42	AT1G79660.1|Symbols:|unknown protein; BEST Arabidopsis thaliana protein match is: unknown protein (TAIR:AT1G16170.1); Has 30201 Blast hits to 17322 proteins in 780 species: Archae - 12; Bacteria - 1396; Metazoa - 17338; Fungi - 3422; Plants - 5037; Viruses - 0; Other Eukaryotes - 2996 (source: NCBI BLink).|chr1:29976294-29976575 FORWARD LENGTH=93	3e-26	101.08	GO:0008150	biological process	GO:0003674	molecular function	GO:0005739	mitochondrion	NA	NA	NA	NA	NA	NA
Glyma.01G155000	-2.78					FeL7	1442											Glyma.01G155000	424	UniRef100_UPI00023372C1 PREDICTED: pentatricopeptide repeat-containing protein At1g31790-like n=1 Tax=Glycine max RepID=UPI00023372C1	0	100	UniRef100_G7K2Q2 Pentatricopeptide repeat-containing protein n=1 Tax=Medicago truncatula RepID=G7K2Q2_MEDTR	0	94.02	AT1G31790.1|Symbols:|Tetratricopeptide repeat (TPR)-like superfamily protein|chr1:11394744-11395973 REVERSE LENGTH=409	6e-107	81.42	GO:0008150	biological process	NA	NA	GO:0009507	chloroplast	PF01535	PPR repeat	PTHR24015	FAMILY NOT NAMED	NA	NA
Glyma.01G155900	1.07					FeL4	758											Glyma.01G155900	764	UniRef100_I1J896 Uncharacterized protein n=1 Tax=Glycine max RepID=I1J896_SOYBN	0	100	UniRef100_G7K2N3 Subtilisin-like protease n=1 Tax=Medicago truncatula RepID=G7K2N3_MEDTR	0	98.82	AT2G04160.1|Symbols:AIR3|Subtilisin-like serine endopeptidase family protein|chr2:1401450-1407694 REVERSE LENGTH=772	0	93.39	GO:0006508 GO:0008152 GO:0009733 GO:0010102 GO:0019761 GO:0043086	glucosinolate biosynthetic process; "lateral root morphogenesis"; "metabolic process"; "negative regulation of catalytic activity"; "proteolysis"; "response to auxin stimulus"	GO:0004252 GO:0042802	identical protein binding; "serine-type endopeptidase activity"	GO:0005576 GO:0005618	cell wall; "extracellular region"	PF00082 PF02225 PF05922	Subtilase family; "PA domain"; "Peptidase inhibitor I9"	PTHR10795	PROPROTEIN CONVERTASE SUBTILISIN/KEXIN	NA	NA
Glyma.01G157000	1.22					FeL4	60											Glyma.01G157000	575	UniRef100_I1J8A7 Uncharacterized protein n=1 Tax=Glycine max RepID=I1J8A7_SOYBN	0	100	UniRef100_G7K2L1 Leucine-rich repeat-containing protein n=1 Tax=Medicago truncatula RepID=G7K2L1_MEDTR	0	98.12	AT4G35470.1|Symbols:PIRL4|plant intracellular ras group-related LRR 4|chr4:16846531-16848448 FORWARD LENGTH=549	0	103.46	GO:0008150 GO:0009740 GO:0010162	biological process; "gibberellic acid mediated signaling pathway"; "seed dormancy process"	NA	NA	GO:0005634 GO:0005886	nucleus; "plasma membrane"	PF00560	Leucine Rich Repeat	PTHR23155	LEUCINE-RICH REPEAT-CONTAINING PROTEIN	KOG0617	Ras_suppressor_protein_(contains_leucine-rich_repeats)
Glyma.01G157900	1.12			-1.01		FeL4	1361						-1.02		PiL6	360		Glyma.01G157900	939	UniRef100_I1J8B7 Glutamate receptor n=1 Tax=Glycine max RepID=I1J8B7_SOYBN	0	100	UniRef100_I1J8B7 Glutamate receptor n=1 Tax=Glycine max RepID=I1J8B7_SOYBN	0	100	AT3G51480.1|Symbols:ATGLR3.6, GLR3.6|glutamate receptor 3.6|chr3:19101256-19104681 FORWARD LENGTH=903	0	100.89	GO:0006810 GO:0006874 GO:0007186 GO:0009416 GO:0030003	G-protein coupled receptor signaling pathway; "cellular calcium ion homeostasis"; "cellular cation homeostasis"; "response to light stimulus"; "transport"	GO:0004965 GO:0004970 GO:0005215 GO:0005217 GO:0005234	G-protein coupled GABA receptor activity; "extracellular-glutamate-gated ion channel activity"; "intracellular ligand-gated ion channel activity"; "ionotropic glutamate receptor activity"; "transporter activity"	GO:0005576 GO:0016020 GO:0016021	extracellular region; "integral to membrane"; "membrane"	PF00060 PF01094 PF00497	Ligand-gated ion channel; "Receptor family ligand binding region"; "Bacterial extracellular solute-binding proteins, family 3"	PTHR18966	IONOTROPIC GLUTAMATE RECEPTOR	KOG1052	Glutamate-gated_kainate-type_ion_channel_receptor_subunit_GluR5_and_related_subunits
Glyma.01G159100	-1.89			1.7		FeL6	996				-1.81		1.65		PiL1	1579		Glyma.01G159100	767	UniRef100_K7K445 Uncharacterized protein n=1 Tax=Glycine max RepID=K7K445_SOYBN	0	100	UniRef100_G7K172 Pentatricopeptide repeat-containing protein n=1 Tax=Medicago truncatula RepID=G7K172_MEDTR	0	94.34	AT4G39530.1|Symbols:|Tetratricopeptide repeat (TPR)-like superfamily protein|chr4:18374736-18377240 REVERSE LENGTH=834	2e-140	87.65	GO:0008150	biological process	NA	NA	GO:0005739	mitochondrion	PF01535	PPR repeat	PTHR24015	FAMILY NOT NAMED	NA	NA
Glyma.01G159600	-1.43					FeL6	1690											Glyma.01G159600	715	UniRef100_K7K447 Uncharacterized protein n=2 Tax=Glycine max RepID=K7K447_SOYBN	0	100	UniRef100_G7K015 Poly(A) polymerase n=1 Tax=Medicago truncatula RepID=G7K015_MEDTR	0	96.74	AT2G17580.1|Symbols:|Polynucleotide adenylyltransferase family protein|chr2:7646507-7650066 FORWARD LENGTH=757	4e-159	61.69	GO:0006396	RNA processing	GO:0003723 GO:0016779	RNA binding; "nucleotidyltransferase activity"	GO:0005739 GO:0009507	chloroplast; "mitochondrion"	PF01743	Poly A polymerase head domain	PTHR13734	TRNA-NUCLEOTIDYLTRANSFERASE/POLY(A) POLYMERASE FAMILY MEMBER	KOG2159	tRNA_nucleotidyltransferase/poly(A)_polymerase
Glyma.01G159700	-3.3					FeL1	495											Glyma.01G159700	433	UniRef100_K7K449 Uncharacterized protein n=1 Tax=Glycine max RepID=K7K449_SOYBN	0	100	UniRef100_P46277 G2/mitotic-specific cyclin-1 n=1 Tax=Medicago sativa subsp. varia RepID=CCNB1_MEDSV	0	100.93	AT1G20610.1|Symbols:CYCB2;3|Cyclin B2;3|chr1:7135073-7137273 REVERSE LENGTH=429	2e-170	99.07	GO:0000079 GO:0051726	regulation of cell cycle; "regulation of cyclin-dependent protein serine/threonine kinase activity"	GO:0005515 GO:0016538 GO:0019901	cyclin-dependent protein serine/threonine kinase regulator activity; "protein binding"; "protein kinase binding"	GO:0005634	nucleus	PF02984 PF00134	Cyclin, C-terminal domain; "Cyclin, N-terminal domain"	PTHR10177	CYCLINE	KOG0653	Cyclin_B_and_related_kinase-activating_proteins
Glyma.01G160100		1.71				FeL3	60				3.19				PiL6	1602		Glyma.01G160100	276	UniRef100_I1J8E1 Uncharacterized protein n=1 Tax=Glycine max RepID=I1J8E1_SOYBN	0	100	UniRef100_O81934 Chitinase n=1 Tax=Canavalia ensiformis RepID=O81934_CANEN	1e-147	100.74	AT3G12500.1|Symbols:ATHCHIB, PR3, PR-3, CHI-B, B-CHI, HCHIB|basic chitinase|chr3:3962501-3963984 REVERSE LENGTH=335	6e-113	72.84	GO:0005975 GO:0009871 GO:0010167 GO:0015706 GO:0016998 GO:0046686 GO:0050832	carbohydrate metabolic process; "cell wall macromolecule catabolic process"; "defense response to fungus"; "jasmonic acid and ethylene-dependent systemic resistance, ethylene mediated signaling pathway"; "nitrate transport"; "response to cadmium ion"; "response to nitrate"	GO:0004568 GO:0008061	chitin binding; "chitinase activity"	GO:0005576 GO:0005773 GO:0005774 GO:0005829	cytosol; "extracellular region"; "vacuolar membrane"; "vacuole"	PF00182	Chitinase class I	PTHR22595	CHITINASE-RELATED	KOG4742	Predicted_chitinase
Glyma.01G160300	-3.82					FeL7	207											Glyma.01G160300	834	UniRef100_I1J8E3 Uncharacterized protein n=1 Tax=Glycine max RepID=I1J8E3_SOYBN	0	100	UniRef100_G7K003 DNA (Cytosine-5)-methyltransferase n=1 Tax=Medicago truncatula RepID=G7K003_MEDTR	0	96.17	AT1G80740.1|Symbols:CMT1, DMT4|chromomethylase 1|chr1:30342394-30346831 FORWARD LENGTH=791	0	100.76	GO:0006306 GO:0009294	DNA mediated transformation; "DNA methylation"	GO:0003677	DNA binding	GO:0005634	nucleus	PF00385 PF01426 PF00145	Chromo (CHRromatin Organisation MOdifier) domain; "BAH domain"; "C-5 cytosine-specific DNA methylase"	PTHR10629	CYTOSINE-SPECIFIC METHYLTRANSFERASE	NA	NA
Glyma.01G161000		-2.71				FeL5	365											Glyma.01G161000	313	UniRef100_I1J8F1 Uncharacterized protein n=2 Tax=Glycine max RepID=I1J8F1_SOYBN	0	100	NA	NA	NA	AT4G35690.1|Symbols:|Arabidopsis protein of unknown function (DUF241)|chr4:16921886-16922740 FORWARD LENGTH=284	2e-46	103.17	GO:0008150	biological process	GO:0003674	molecular function	GO:0009507	chloroplast	PF03087	Arabidopsis protein of unknown function	NA	NA	NA	NA
Glyma.01G161200										1.31					PiL3	286		Glyma.01G161200	205	UniRef100_I1J8F3 Uncharacterized protein n=1 Tax=Glycine max RepID=I1J8F3_SOYBN	1e-147	100	UniRef100_K7VP44 Ganglioside-induced differentiation-associated protein n=1 Tax=Phaseolus vulgaris RepID=K7VP44_PHAVU	1e-126	100.49	AT4G35750.1|Symbols:|SEC14 cytosolic factor family protein / phosphoglyceride transfer family protein|chr4:16940865-16941674 REVERSE LENGTH=202	7e-115	100.99	GO:0008150	biological process	GO:0003674	molecular function	GO:0005737	cytoplasm	NA	NA	PTHR11106	GANGLIOSIDE INDUCED DIFFERENTIATION ASSOCIATED PROTEIN 2-RELATED	KOG2633	Hismacro_and_SEC14_domain-containing_proteins
Glyma.01G161500			-1.3	-1.72		FeL4	289				1.43	-1.26	-1.89		PiL6	2297		Glyma.01G161500	187	UniRef100_C6SXE2 Uncharacterized protein n=1 Tax=Glycine max RepID=C6SXE2_SOYBN	2e-135	100	UniRef100_V7CKR8 Sulfurtransferase n=1 Tax=Phaseolus vulgaris RepID=V7CKR8_PHAVU	7e-99	98.39	AT4G35770.1|Symbols:SEN1, ATSEN1, DIN1|Rhodanese/Cell cycle control phosphatase superfamily protein|chr4:16945073-16945983 FORWARD LENGTH=182	5e-57	77.47	GO:0006979 GO:0007568 GO:0009416 GO:0009611 GO:0009744 GO:0009750 GO:0009753	aging; "response to fructose stimulus"; "response to jasmonic acid stimulus"; "response to light stimulus"; "response to oxidative stress"; "response to sucrose stimulus"; "response to wounding"	GO:0003674	molecular function	GO:0009507	chloroplast	PF00581	Rhodanese-like domain	PTHR13253	FAMILY NOT NAMED	KOG1530	Rhodanese-related_sulfurtransferase
Glyma.01G161600											1.08				PiL5	404		Glyma.01G161600	572	UniRef100_I1J8F7 Uncharacterized protein n=1 Tax=Glycine max RepID=I1J8F7_SOYBN	0	100	UniRef100_G7JYS9 Dual specificity protein kinase pyk2 n=1 Tax=Medicago truncatula RepID=G7JYS9_MEDTR	0	99.48	AT4G35780.1|Symbols:|ACT-like protein tyrosine kinase family protein|chr4:16946729-16950405 REVERSE LENGTH=570	0	98.77	GO:0006468 GO:0007015 GO:0008152 GO:0009658	actin filament organization; "chloroplast organization"; "metabolic process"; "protein phosphorylation"	GO:0004672 GO:0004674 GO:0004712 GO:0004713 GO:0005524 GO:0016597 GO:0016772	ATP binding; "amino acid binding"; "protein kinase activity"; "protein serine/threonine/tyrosine kinase activity"; "protein serine/threonine kinase activity"; "protein tyrosine kinase activity"; "transferase activity, transferring phosphorus-containing groups"	GO:0005829	cytosol	PF07714 PF01842	Protein tyrosine kinase; "ACT domain"	PTHR23257	SERINE-THREONINE PROTEIN KINASE	KOG0192	Tyrosine_kinase_specific_for_activated_(GTP-bound)_p21cdc42Hs
Glyma.01G161700											-1.07				PiL3	116		Glyma.01G161700	326	UniRef100_UPI0003DE85C7 PREDICTED: bifunctional nuclease 2-like isoform X2 n=1 Tax=Glycine max RepID=UPI0003DE85C7	0	100	UniRef100_F4JZ19 Wound-responsive family protein n=2 Tax=Arabidopsis thaliana RepID=F4JZ19_ARATH	1e-72	94.31	AT5G66050.1|Symbols:|Wound-responsive family protein|chr5:26412333-26414428 REVERSE LENGTH=340	2e-83	83.24	GO:0006289	nucleotide-excision repair	GO:0003677 GO:0004518	DNA binding; "nuclease activity"	GO:0005634	nucleus	PF02577	Bifunctional nuclease	NA	NA	NA	NA
Glyma.01G162300	1.07					FeL4	142				1.31				PiL6	2493		Glyma.01G162300	81	UniRef100_K7K467 Uncharacterized protein n=1 Tax=Glycine max RepID=K7K467_SOYBN	2e-46	76.84	UniRef100_D7L9H5 Protein-methionine-s-oxide reductase n=1 Tax=Arabidopsis lyrata subsp. lyrata RepID=D7L9H5_ARALL	2e-34	59.06	AT2G17705.1|Symbols:|unknown protein; FUNCTIONS IN: molecular_function unknown; INVOLVED IN: biological_process unknown; LOCATED IN: plasma membrane; EXPRESSED IN: cultured cell; BEST Arabidopsis thaliana protein match is: unknown protein (TAIR:AT4G08330.1); Has 135 Blast hits to 135 proteins in 32 species: Archae - 5; Bacteria - 29; Metazoa - 0; Fungi - 0; Plants - 91; Viruses - 0; Other Eukaryo…	1e-36	59.84	GO:0008150	biological process	GO:0003674	molecular function	GO:0005886 GO:0009507	chloroplast; "plasma membrane"	NA	NA	NA	NA	NA	NA
Glyma.01G163000											1.73				PiL6	2128		Glyma.01G163000	509	UniRef100_I1J8H3 Uncharacterized protein n=1 Tax=Glycine max RepID=I1J8H3_SOYBN	0	100	UniRef100_G7JXM9 Aspartic proteinase-like protein n=1 Tax=Medicago truncatula RepID=G7JXM9_MEDTR	0	92.6	AT2G17760.1|Symbols:|Eukaryotic aspartyl protease family protein|chr2:7713488-7716269 FORWARD LENGTH=513	1e-177	92.4	GO:0006508 GO:0006865	amino acid transport; "proteolysis"	GO:0004190	aspartic-type endopeptidase activity	GO:0031225	anchored to membrane	PF00026	Eukaryotic aspartyl protease	PTHR13683	ASPARTYL PROTEASES	KOG1339	Aspartyl_protease
Glyma.01G163800	-1.55			1.53		FeL6	1406					1.06	1.19		PiL1	658		Glyma.01G163800	580	UniRef100_I1J8I4 Uncharacterized protein n=1 Tax=Glycine max RepID=I1J8I4_SOYBN	0	100	UniRef100_G7JXL5 Pentatricopeptide repeat-containing protein n=1 Tax=Medicago truncatula RepID=G7JXL5_MEDTR	0	86.32	AT3G51320.1|Symbols:|Pentatricopeptide repeat (PPR) superfamily protein|chr3:19049853-19051445 REVERSE LENGTH=530	6e-167	93.58	GO:0008150	biological process	NA	NA	GO:0005739	mitochondrion	PF01535	PPR repeat	PTHR24015	FAMILY NOT NAMED	NA	NA
Glyma.01G164400		2.38				FeL1	248				2.59				PiL6	1326		Glyma.01G164400	298	UniRef100_I1J8J4 Uncharacterized protein n=1 Tax=Glycine max RepID=I1J8J4_SOYBN	0	100	NA	NA	NA	AT2G24960.2|Symbols:|unknown protein; FUNCTIONS IN: molecular_function unknown; INVOLVED IN: biological_process unknown; LOCATED IN: cellular_component unknown; EXPRESSED IN: 21 plant structures; EXPRESSED DURING: 12 growth stages; BEST Arabidopsis thaliana protein match is: unknown protein (TAIR:AT4G02210.2); Has 30201 Blast hits to 17322 proteins in 780 species: Archae - 12; Bacteria - 1396; Me…	3e-26	17.96	GO:0008150	biological process	GO:0003674	molecular function	GO:0005634	nucleus	NA	NA	NA	NA	NA	NA
Glyma.01G164500	-3.41	2.2				FeL1	821											Glyma.01G164500	626	UniRef100_I1J8J5 Uncharacterized protein n=1 Tax=Glycine max RepID=I1J8J5_SOYBN	0	100	UniRef100_U5G4Q6 Proline-rich family protein n=1 Tax=Populus trichocarpa RepID=U5G4Q6_POPTR	0	95.57	AT3G51290.2|Symbols:|Protein of unknown function (DUF630) ;Protein of unknown function (DUF632)|chr3:19039980-19044215 FORWARD LENGTH=798	0	77.57	GO:0000226 GO:0000911 GO:0006184 GO:0006306 GO:0006346 GO:0006499 GO:0007165 GO:0007264 GO:0009909 GO:0015031 GO:0016246 GO:0016458 GO:0031047 GO:0031048 GO:0034968 GO:0051225 GO:0051567	DNA methylation; "GTP catabolic process"; "N-terminal protein myristoylation"; "RNA interference"; "chromatin silencing by small RNA"; "cytokinesis by cell plate formation"; "gene silencing"; "gene silencing by RNA"; "histone H3-K9 methylation"; "histone lysine methylation"; "methylation-dependent chromatin silencing"; "microtubule cytoskeleton organization"; "protein transport"; "regulation of f…	GO:0003924 GO:0005525	GTP binding; "GTPase activity"	GO:0005622 GO:0005634 GO:0005737 GO:0016020	cytoplasm; "intracellular"; "membrane"; "nucleus"	PF04782 PF04783	Protein of unknown function (DUF632); "Protein of unknown function (DUF630)"	PTHR21450	UNCHARACTERIZED	NA	NA
Glyma.01G164700	1.43			-1.97		FeL4	1159						-1.45		PiL3	6		Glyma.01G164700	301	UniRef100_I1J8J7 Uncharacterized protein n=1 Tax=Glycine max RepID=I1J8J7_SOYBN	0	100	UniRef100_G7JXJ2 Ascorbate peroxidase n=1 Tax=Medicago truncatula RepID=G7JXJ2_MEDTR	4e-109	90.06	AT4G35000.1|Symbols:APX3|ascorbate peroxidase 3|chr4:16665007-16667541 REVERSE LENGTH=287	2e-98	88.85	GO:0006979 GO:0055114	oxidation-reduction process; "response to oxidative stress"	GO:0004601 GO:0016688 GO:0020037	L-ascorbate peroxidase activity; "heme binding"; "peroxidase activity"	GO:0005739 GO:0005773 GO:0005774 GO:0005777 GO:0005778 GO:0009506 GO:0009507 GO:0009536 GO:0009941	chloroplast; "chloroplast envelope"; "mitochondrion"; "peroxisomal membrane"; "peroxisome"; "plasmodesma"; "plastid"; "vacuolar membrane"; "vacuole"	PF00141	Peroxidase	NA	NA	NA	NA
Glyma.01G165900	1.36					FeL3	325				2.08				PiL6	983		Glyma.01G165900	656	UniRef100_I1J8L0 Uncharacterized protein n=1 Tax=Glycine max RepID=I1J8L0_SOYBN	0	100	UniRef100_B7FF14 ARO1-like protein 1 n=1 Tax=Medicago truncatula RepID=B7FF14_MEDTR	0	94.91	AT5G66200.1|Symbols:ARO2|armadillo repeat only 2|chr5:26453648-26455603 REVERSE LENGTH=651	0	99.69	GO:0008150	biological process	NA	NA	GO:0005737 GO:0005886	cytoplasm; "plasma membrane"	PF00514	Armadillo/beta-catenin-like repeat	PTHR23315	BETA CATENIN-RELATED ARMADILLO REPEAT-CONTAINING	NA	NA
Glyma.01G166100											2.85				PiL6	1557		Glyma.01G166100	563	UniRef100_I1J8L2 Uncharacterized protein n=1 Tax=Glycine max RepID=I1J8L2_SOYBN	0	100	UniRef100_Q5D875 Calcium-dependent protein kinase n=1 Tax=Medicago truncatula RepID=Q5D875_MEDTR	0	100	AT5G66210.1|Symbols:CPK28|calcium-dependent protein kinase 28|chr5:26456681-26459434 REVERSE LENGTH=523	0	107.07	GO:0006468 GO:0010200	protein phosphorylation; "response to chitin"	GO:0004672 GO:0004674 GO:0004683 GO:0004713 GO:0005509 GO:0005524 GO:0016772	ATP binding; "calcium ion binding"; "calmodulin-dependent protein kinase activity"; "protein kinase activity"; "protein serine/threonine kinase activity"; "protein tyrosine kinase activity"; "transferase activity, transferring phosphorus-containing groups"	GO:0005886 GO:0009507	chloroplast; "plasma membrane"	PF00069	Protein kinase domain	PTHR24349	SERINE/THREONINE-PROTEIN KINASE	KOG0032	Ca2+/calmodulin-dependent_protein_kinase,_EF-Hand_protein_superfamily
Glyma.01G166300		1.13				FeL1	791											Glyma.01G166300	344	UniRef100_I1J8L4 Uncharacterized protein n=1 Tax=Glycine max RepID=I1J8L4_SOYBN	0	100	UniRef100_F4JZ53 Chalcone-flavanone isomerase family protein n=1 Tax=Arabidopsis thaliana RepID=F4JZ53_ARATH	1e-58	61.83	AT5G66230.1|Symbols:|Chalcone-flavanone isomerase family protein|chr5:26462704-26463873 FORWARD LENGTH=329	2e-65	102.43	GO:0008283 GO:0009813 GO:0042398 GO:0048451 GO:0048453	cell proliferation; "cellular modified amino acid biosynthetic process"; "flavonoid biosynthetic process"; "petal formation"; "sepal formation"	GO:0016872 GO:0045430	chalcone isomerase activity; "intramolecular lyase activity"	GO:0009507	chloroplast	NA	NA	NA	NA	NA	NA
Glyma.01G167300	-1.45			1.08		FeL6	1221				-1.24		1.02		PiL1	550		Glyma.01G167300	262	UniRef100_I1J8M4 Uncharacterized protein n=1 Tax=Glycine max RepID=I1J8M4_SOYBN	0	100	UniRef100_T2DP45 60S ribosomal protein L8-3-like protein n=1 Tax=Phaseolus vulgaris RepID=T2DP45_PHAVU	0	100	AT4G36130.1|Symbols:|Ribosomal protein L2 family|chr4:17097613-17098656 FORWARD LENGTH=258	0	100	GO:0006412	translation	GO:0003735	structural constituent of ribosome	GO:0005622 GO:0005737 GO:0005773 GO:0005840 GO:0005886 GO:0022625 GO:0022626	cytoplasm; "cytosolic large ribosomal subunit"; "cytosolic ribosome"; "intracellular"; "plasma membrane"; "ribosome"; "vacuole"	PF00181 PF03947	Ribosomal Proteins L2, RNA binding domain; "Ribosomal Proteins L2, C-terminal domain"	PTHR13691	RIBOSOMAL PROTEIN L2	KOG2309	60s_ribosomal_protein_L2/L8
Glyma.01G167700											1.74		-1.36		PiL6	1591		Glyma.01G167700	123	NA	NA	NA	NA	NA	NA	NA	NA	NA	NA	NA	NA	NA	NA	NA	NA	NA	NA	NA	NA	NA
Glyma.01G168200	1.25					FeL5	169											Glyma.01G168200	967	UniRef100_K7K4A0 Uncharacterized protein n=1 Tax=Glycine max RepID=K7K4A0_SOYBN	0	100	UniRef100_B9MXI7 Kinesin motor family protein n=1 Tax=Populus trichocarpa RepID=B9MXI7_POPTR	0	104.62	AT3G51150.2|Symbols:|ATP binding microtubule motor family protein|chr3:19002006-19006509 FORWARD LENGTH=1054	0	91.27	GO:0007018	microtubule-based movement	GO:0003777 GO:0005524	ATP binding; "microtubule motor activity"	GO:0005737	cytoplasm	PF11995 PF00225	Domain of unknown function (DUF3490); "Kinesin motor domain"	PTHR24115	FAMILY NOT NAMED	KOG0242	Kinesin-like_protein
Glyma.01G169000											1.34				PiL6	1886		Glyma.01G169000	655	UniRef100_K7K4A3 Uncharacterized protein n=1 Tax=Glycine max RepID=K7K4A3_SOYBN	0	100	UniRef100_G7KGD5 Zinc finger CCCH domain-containing protein n=1 Tax=Medicago truncatula RepID=G7KGD5_MEDTR	2e-131	60.18	AT2G18090.1|Symbols:|PHD finger family protein / SWIB complex BAF60b domain-containing protein / GYF domain-containing protein|chr2:7864501-7867317 FORWARD LENGTH=824	2e-78	19.9	GO:0006355	regulation of transcription, DNA-dependent	GO:0003677 GO:0008270	DNA binding; "zinc ion binding"	GO:0005634	nucleus	PF02213	GYF domain	PTHR26218	No Available Panther Description	NA	NA
Glyma.01G169200	-2.4					FeL7	1130						1.57		PiL1	65		Glyma.01G169200	516	UniRef100_I1J8P0 Uncharacterized protein n=1 Tax=Glycine max RepID=I1J8P0_SOYBN	0	100	UniRef100_G3E7M3 Coniferylaldehyde 5-hydroxylase n=1 Tax=Glycine max RepID=G3E7M3_SOYBN	0	100	AT4G36220.1|Symbols:FAH1, CYP84A1|ferulic acid 5-hydroxylase 1|chr4:17137584-17139619 REVERSE LENGTH=520	0	97.69	GO:0009699 GO:0009809 GO:0010224 GO:0055114	lignin biosynthetic process; "oxidation-reduction process"; "phenylpropanoid biosynthetic process"; "response to UV-B"	GO:0004497 GO:0005506 GO:0009055 GO:0016705 GO:0020037 GO:0046424	electron carrier activity; "ferulate 5-hydroxylase activity"; "heme binding"; "iron ion binding"; "monooxygenase activity"; "oxidoreductase activity, acting on paired donors, with incorporation or reduction of molecular oxygen"	GO:0005783	endoplasmic reticulum	PF00067	Cytochrome P450	PTHR24298	FAMILY NOT NAMED	KOG0156	Cytochrome_P450_CYP2_subfamily
Glyma.01G169400	-1.97			1.2		FeL6	1137				-1.38				PiL1	972		Glyma.01G169400	353	UniRef100_I1J8P1 Uncharacterized protein n=2 Tax=Glycine max RepID=I1J8P1_SOYBN	0	100	UniRef100_G7KGC3 GATA transcription factor n=1 Tax=Medicago truncatula RepID=G7KGC3_MEDTR	1e-96	90.26	AT5G66320.2|Symbols:GATA5|GATA transcription factor 5|chr5:26496208-26497309 REVERSE LENGTH=339	5e-77	89.68	GO:0006355 GO:0045893	positive regulation of transcription, DNA-dependent; "regulation of transcription, DNA-dependent"	GO:0003677 GO:0003700 GO:0008270 GO:0043565	DNA binding; "sequence-specific DNA binding"; "sequence-specific DNA binding transcription factor activity"; "zinc ion binding"	GO:0005634	nucleus	PF00320	GATA zinc finger	PTHR10071	TRANSCRIPTION FACTOR GATA (GATA BINDING FACTOR)	KOG1601	GATA-4/5/6_transcription_factors
Glyma.01G169500	-1.16					FeL6	777				-1.59				PiL2	572		Glyma.01G169500	422	UniRef100_I1J8P2 Uncharacterized protein n=1 Tax=Glycine max RepID=I1J8P2_SOYBN	0	100	UniRef100_C6ZRZ2 Leucine-rich repeat family protein n=1 Tax=Glycine max RepID=C6ZRZ2_SOYBN	0	99.53	AT5G66330.1|Symbols:|Leucine-rich repeat (LRR) family protein|chr5:26500531-26501787 REVERSE LENGTH=418	3e-154	94.74	GO:0007165	signal transduction	NA	NA	GO:0005886	plasma membrane	PF00560	Leucine Rich Repeat	PTHR24420	LEUCINE-RICH REPEAT RECEPTOR-LIKE PROTEIN KINASE	NA	NA
Glyma.01G170000													1.42		PiL2	178		Glyma.01G170000	461	UniRef100_K7K4B0 Uncharacterized protein n=1 Tax=Glycine max RepID=K7K4B0_SOYBN	0	100	UniRef100_G7KGB2 Cytochrome P450 90C1 n=1 Tax=Medicago truncatula RepID=G7KGB2_MEDTR	0	88.19	AT4G36380.1|Symbols:ROT3|Cytochrome P450 superfamily protein|chr4:17187973-17192202 REVERSE LENGTH=524	0	75.95	GO:0009965 GO:0010268 GO:0016132 GO:0042814 GO:0048366 GO:0048441 GO:0048443 GO:0055114	brassinosteroid biosynthetic process; "brassinosteroid homeostasis"; "leaf development"; "leaf morphogenesis"; "monopolar cell growth"; "oxidation-reduction process"; "petal development"; "stamen development"	GO:0004497 GO:0005506 GO:0008395 GO:0009055 GO:0016705 GO:0016709 GO:0019825 GO:0020037	electron carrier activity; "heme binding"; "iron ion binding"; "monooxygenase activity"; "oxidoreductase activity, acting on paired donors, with incorporation or reduction of molecular oxygen"; "oxidoreductase activity, acting on paired donors, with incorporation or reduction of molecular oxygen, NAD(P)H as one donor, and incorporation of one atom of oxygen"; "oxygen binding"; "steroid hydroxylas…	GO:0009507	chloroplast	PF00067	Cytochrome P450	PTHR24286	FAMILY NOT NAMED	KOG0157	Cytochrome_P450_CYP4/CYP19/CYP26_subfamilies
Glyma.01G170700		-1.03				FeL1	424											Glyma.01G170700	317	UniRef100_K7K4B8 Uncharacterized protein n=1 Tax=Glycine max RepID=K7K4B8_SOYBN	0	100	UniRef100_U5L3P6 Expression of terpenoids 1 n=1 Tax=Petunia hybrida RepID=U5L3P6_PETHY	4e-72	91.86	AT5G66350.1|Symbols:SHI|Lateral root primordium (LRP) protein-related|chr5:26504714-26506143 REVERSE LENGTH=331	3e-73	95.47	GO:0009739 GO:0009740	gibberellic acid mediated signaling pathway; "response to gibberellin stimulus"	GO:0003700 GO:0046982	protein heterodimerization activity; "sequence-specific DNA binding transcription factor activity"	GO:0005634	nucleus	PF05142	Domain of unknown function (DUF702)	NA	NA	NA	NA
Glyma.01G172600		1.28				FeL7	299											Glyma.01G172600	319	UniRef100_I1J8T0 Uncharacterized protein n=1 Tax=Glycine max RepID=I1J8T0_SOYBN	0	100	UniRef100_O48601 NADPH:isoflavone reductase n=1 Tax=Glycine max RepID=O48601_SOYBN	0	100	AT4G39230.1|Symbols:|NmrA-like negative transcriptional regulator family protein|chr4:18266024-18267604 REVERSE LENGTH=308	8e-115	103.25	GO:0046686	response to cadmium ion	GO:0000166 GO:0032442	nucleotide binding; "phenylcoumaran benzylic ether reductase activity"	GO:0005737	cytoplasm	PF05368	NmrA-like family	PTHR10366	NAD DEPENDENT EPIMERASE/DEHYDRATASE	NA	NA
Glyma.01G172900		1.3				FeL7	1653				2.62				PiL4	4		Glyma.01G172900	385	UniRef100_UPI0003DEBFEE PREDICTED: isoflavone reductase-like protein-like n=1 Tax=Glycine max RepID=UPI0003DEBFEE	0	100	UniRef100_B7FHV0 Isoflavone reductase-like protein n=1 Tax=Medicago truncatula RepID=B7FHV0_MEDTR	0	98.71	AT1G75280.1|Symbols:|NmrA-like negative transcriptional regulator family protein|chr1:28252030-28253355 FORWARD LENGTH=310	1e-145	98.06	GO:0006979 GO:0046686	response to cadmium ion; "response to oxidative stress"	GO:0000166	nucleotide binding	GO:0005737 GO:0005886	cytoplasm; "plasma membrane"	PF05368	NmrA-like family	PTHR10366	NAD DEPENDENT EPIMERASE/DEHYDRATASE	NA	NA
Glyma.01G173000				-1.2		FeL4	690						-1.12		PiL6	569		Glyma.01G173000	471	UniRef100_I1J8T4 Uncharacterized protein n=1 Tax=Glycine max RepID=I1J8T4_SOYBN	0	88.33	UniRef100_G7KEY2 Phosphopantetheine adenylyltransferase n=1 Tax=Medicago truncatula RepID=G7KEY2_MEDTR	4e-72	76.57	AT2G18245.1|Symbols:|alpha/beta-Hydrolases superfamily protein|chr2:7937353-7939382 FORWARD LENGTH=398	5e-89	73.37	GO:0008150	biological process	GO:0003674	molecular function	GO:0005575	cellular component	PF05705	Eukaryotic protein of unknown function (DUF829)	PTHR24702	No Available Panther Description	NA	NA
Glyma.01G173400											1.01				PiL6	2198		Glyma.01G173400	432	UniRef100_I1J8U0 Uncharacterized protein n=1 Tax=Glycine max RepID=I1J8U0_SOYBN	0	100	UniRef100_G7KEX6 RCC1 and BTB domain-containing protein n=1 Tax=Medicago truncatula RepID=G7KEX6_MEDTR	0	97.29	AT5G48330.1|Symbols:|Regulator of chromosome condensation (RCC1) family protein|chr5:19585989-19587729 FORWARD LENGTH=455	1e-163	90.11	GO:0008150	biological process	NA	NA	GO:0005794	Golgi apparatus	PF00415	Regulator of chromosome condensation (RCC1) repeat	PTHR22870	REGULATOR OF CHROMOSOME CONDENSATION	KOG1427	Uncharacterized_conserved_protein,_contains_RCC1_domain
Glyma.01G173800				-1.82		FeL4	1743						-1.95		PiL6	159		Glyma.01G173800	763	UniRef100_K7K4C9 Uncharacterized protein n=1 Tax=Glycine max RepID=K7K4C9_SOYBN	0	100	UniRef100_G7KEW9 U-box domain-containing protein n=2 Tax=Medicago truncatula RepID=G7KEW9_MEDTR	0	99.35	AT4G36550.1|Symbols:|ARM repeat superfamily protein|chr4:17245400-17247926 REVERSE LENGTH=718	1e-149	96.8	GO:0001666 GO:0009862 GO:0010310 GO:0016567 GO:0031347	protein ubiquitination; "regulation of defense response"; "regulation of hydrogen peroxide metabolic process"; "response to hypoxia"; "systemic acquired resistance, salicylic acid mediated signaling pathway"	GO:0004842 GO:0019894	kinesin binding; "ubiquitin-protein ligase activity"	GO:0000151 GO:0005871	kinesin complex; "ubiquitin ligase complex"	PF04564 PF05804	U-box domain; "Kinesin-associated protein (KAP)"	PTHR22849	WDSAM1 PROTEIN	NA	NA
Glyma.01G174000	-2.86			1.3		FeL6	1114				-1.65				PiL1	1941		Glyma.01G174000	627	UniRef100_I1J8U6 Uncharacterized protein n=1 Tax=Glycine max RepID=I1J8U6_SOYBN	0	100	UniRef100_G7KEW5 ATPase family AAA domain-containing protein n=1 Tax=Medicago truncatula RepID=G7KEW5_MEDTR	0	99.05	AT2G18330.1|Symbols:|AAA-type ATPase family protein|chr2:7965829-7968915 FORWARD LENGTH=636	0	98.11	GO:0000741 GO:0009220 GO:0009560 GO:0009909 GO:0034968	embryo sac egg cell differentiation; "histone lysine methylation"; "karyogamy"; "pyrimidine ribonucleotide biosynthetic process"; "regulation of flower development"	GO:0000166 GO:0005524 GO:0016887 GO:0017111	ATP binding; "ATPase activity"; "nucleoside-triphosphatase activity"; "nucleotide binding"	GO:0005739 GO:0005886	mitochondrion; "plasma membrane"	PF12037 PF00004	Domain of unknown function (DUF3523); "ATPase family associated with various cellular activities (AAA)"	PTHR23075	PUTATIVE ATP-ASE	KOG0742	AAA+-type_ATPase
Glyma.01G174200		-1.85				FeL6	1878											Glyma.01G174200	318	UniRef100_K7K4D3 Uncharacterized protein n=2 Tax=Glycine max RepID=K7K4D3_SOYBN	0	100	UniRef100_G7KDN2 Zinc finger-homeodomain protein n=1 Tax=Medicago truncatula RepID=G7KDN2_MEDTR	2e-91	103.41	AT2G18350.1|Symbols:AtHB24, HB24, ZHD6|homeobox protein 24|chr2:7971122-7971910 REVERSE LENGTH=262	5e-62	86.64	NA	NA	GO:0003677 GO:0003700	DNA binding; "sequence-specific DNA binding transcription factor activity"	GO:0005634	nucleus	PF04770	ZF-HD protein dimerisation region	NA	NA	NA	NA
Glyma.01G175300	-3.95	1.49				FeL7	246											Glyma.01G175300	763	UniRef100_I1J8V7 Uncharacterized protein n=1 Tax=Glycine max RepID=I1J8V7_SOYBN	0	100	UniRef100_B9HEW0 DECREASED DNA METHYLATION 1 family protein n=1 Tax=Populus trichocarpa RepID=B9HEW0_POPTR	0	100.4	AT5G66750.1|Symbols:DDM1, CHR01, CHR1, CHA1, SOM4, SOM1, ATDDM1|chromatin remodeling 1|chr5:26649050-26652869 FORWARD LENGTH=764	0	99.21	GO:0006342 GO:0006344 GO:0006346 GO:0006349 GO:0008283 GO:0009294 GO:0016246 GO:0016572 GO:0031048 GO:0032197 GO:0044030 GO:0051567 GO:0051574 GO:0090241	DNA mediated transformation; "RNA interference"; "cell proliferation"; "chromatin silencing"; "chromatin silencing by small RNA"; "histone H3-K9 methylation"; "histone phosphorylation"; "maintenance of chromatin silencing"; "methylation-dependent chromatin silencing"; "negative regulation of histone H4 acetylation"; "positive regulation of histone H3-K9 methylation"; "regulation of DNA methylatio…	GO:0003676 GO:0003677 GO:0004003 GO:0004386 GO:0005515 GO:0005524 GO:0016887	ATP-dependent DNA helicase activity; "ATP binding"; "ATPase activity"; "DNA binding"; "helicase activity"; "nucleic acid binding"; "protein binding"	GO:0000786 GO:0005634	nucleosome; "nucleus"	PF00176 PF00271	SNF2 family N-terminal domain; "Helicase conserved C-terminal domain"	PTHR10799	SWI/SNF-RELATED MATRIX-ASSOCIATED ACTIN-DEPENDENT REGULATOR OF CHROMATIN SUBFAMILY-RELATED	KOG0385	Chromatin_remodeling_complex_WSTF-ISWI,_small_subunit
Glyma.01G175500											-1.88				PiL1	1370		Glyma.01G175500	491	UniRef100_I1J8V8 Uncharacterized protein n=1 Tax=Glycine max RepID=I1J8V8_SOYBN	0	100	UniRef100_G7KDI9 Cytochrome P450 n=1 Tax=Medicago truncatula RepID=G7KDI9_MEDTR	0	93.99	AT3G50660.1|Symbols:DWF4, CYP90B1, CLM, SNP2, SAV1, PSC1|Cytochrome P450 superfamily protein|chr3:18814262-18817168 REVERSE LENGTH=513	0	89.28	GO:0009741 GO:0009753 GO:0009826 GO:0009867 GO:0010358 GO:0016126 GO:0016132 GO:0048366 GO:0055114	brassinosteroid biosynthetic process; "jasmonic acid mediated signaling pathway"; "leaf development"; "leaf shaping"; "oxidation-reduction process"; "response to brassinosteroid stimulus"; "response to jasmonic acid stimulus"; "sterol biosynthetic process"; "unidimensional cell growth"	GO:0005506 GO:0009055 GO:0010012 GO:0016705 GO:0020037	electron carrier activity; "heme binding"; "iron ion binding"; "oxidoreductase activity, acting on paired donors, with incorporation or reduction of molecular oxygen"; "steroid 22-alpha hydroxylase activity"	GO:0005783	endoplasmic reticulum	PF00067	Cytochrome P450	PTHR24286	FAMILY NOT NAMED	KOG0157	Cytochrome_P450_CYP4/CYP19/CYP26_subfamilies
Glyma.01G175800											3.11				PiL6	1207		Glyma.01G175800	110	UniRef100_I1J8W1 Uncharacterized protein n=1 Tax=Glycine max RepID=I1J8W1_SOYBN	5e-72	100	NA	NA	NA	NA	NA	NA	NA	NA	NA	NA	NA	NA	NA	NA	NA	NA	NA	NA
Glyma.01G176400	-2.74			1.57		FeL6	349				-1.52		1.46		PiL1	526		Glyma.01G176400	1056	UniRef100_I1J8W6 Uncharacterized protein n=1 Tax=Glycine max RepID=I1J8W6_SOYBN	0	100	UniRef100_G7KDK7 Nucleolar protein n=1 Tax=Medicago truncatula RepID=G7KDK7_MEDTR	0	100	AT1G63810.1|Symbols:|CONTAINS InterPro DOMAIN/s: Nrap protein (InterPro:IPR005554); Has 396 Blast hits to 382 proteins in 182 species: Archae - 3; Bacteria - 2; Metazoa - 142; Fungi - 146; Plants - 43; Viruses - 0; Other Eukaryotes - 60 (source: NCBI BLink).|chr1:23669690-23675542 REVERSE LENGTH=1053	0	100.09	GO:0008150 GO:0009220	biological process; "pyrimidine ribonucleotide biosynthetic process"	GO:0003674	molecular function	GO:0005634 GO:0005829	cytosol; "nucleus"	PF03813	Nrap protein	PTHR17972	NUCLEOLAR RNA-ASSOCIATED PROTEIN	KOG2054	Nucleolar_RNA-associated_protein_(NRAP)
Glyma.01G176600											1.36				PiL6	1343		Glyma.01G176600	518	UniRef100_I1J8W7 Uncharacterized protein n=1 Tax=Glycine max RepID=I1J8W7_SOYBN	0	100	UniRef100_K9P0T0 Zinc finger protein n=1 Tax=Morella rubra RepID=K9P0T0_9ROSI	0	100.39	AT5G66730.1|Symbols:|C2H2-like zinc finger protein|chr5:26641914-26643883 REVERSE LENGTH=500	0	103.2	GO:0006355 GO:0009937 GO:0010029 GO:0010431	regulation of gibberellic acid mediated signaling pathway; "regulation of seed germination"; "regulation of transcription, DNA-dependent"; "seed maturation"	GO:0003676 GO:0003700 GO:0005515 GO:0008270	nucleic acid binding; "protein binding"; "sequence-specific DNA binding transcription factor activity"; "zinc ion binding"	GO:0005622 GO:0005634	intracellular; "nucleus"	NA	NA	PTHR10593	SERINE/THREONINE-PROTEIN KINASE RIO	NA	NA
Glyma.01G177400													1.76		PiL5	55		Glyma.01G177400	350	UniRef100_K7K4G6 Uncharacterized protein n=2 Tax=Glycine max RepID=K7K4G6_SOYBN	0	100	UniRef100_Q43449 G-box binding factor n=1 Tax=Glycine max RepID=Q43449_SOYBN	0	97.65	AT4G36730.1|Symbols:GBF1|G-box binding factor 1|chr4:17309850-17311752 REVERSE LENGTH=315	6e-100	110.79	GO:0006351 GO:0006355 GO:0010310 GO:0010629 GO:0090342	negative regulation of gene expression; "regulation of cell aging"; "regulation of hydrogen peroxide metabolic process"; "regulation of transcription, DNA-dependent"; "transcription, DNA-dependent"	GO:0003677 GO:0003700 GO:0043565 GO:0046983	DNA binding; "protein dimerization activity"; "sequence-specific DNA binding"; "sequence-specific DNA binding transcription factor activity"	GO:0005634 GO:0005737	cytoplasm; "nucleus"	PF00170 PF07777	bZIP transcription factor; "G-box binding protein MFMR"	PTHR22952	CAMP-RESPONSE ELEMENT BINDING PROTEIN-RELATED	NA	NA
Glyma.01G177700											1.07				PiL6	156		Glyma.01G177700	658	UniRef100_I1J8Y0 Uncharacterized protein n=1 Tax=Glycine max RepID=I1J8Y0_SOYBN	0	100	UniRef100_G3E7N0 Xaa-Pro aminopeptidase 2 n=1 Tax=Glycine max RepID=G3E7N0_SOYBN	0	100	AT4G36760.1|Symbols:ATAPP1, APP1|aminopeptidase P1|chr4:17326688-17329979 FORWARD LENGTH=645	0	101.55	GO:0006487 GO:0006869 GO:0006891 GO:0009926 GO:0009987 GO:0010351 GO:0016558	auxin polar transport; "cellular process"; "intra-Golgi vesicle-mediated transport"; "lipid transport"; "lithium ion transport"; "protein N-linked glycosylation"; "protein import into peroxisome matrix"	GO:0004177 GO:0010013 GO:0016787	N-1-naphthylphthalamic acid binding; "aminopeptidase activity"; "hydrolase activity"	GO:0005829 GO:0005886	cytosol; "plasma membrane"	PF01321 PF00557	Creatinase/Prolidase N-terminal domain; "Metallopeptidase family M24"	PTHR10804	PROTEASE FAMILY M24 (METHIONYL AMINOPEPTIDASE, AMINOPEPTIDASE P)	KOG2413	Xaa-Pro_aminopeptidase
Glyma.01G178000											1.17				PiL6	2478		Glyma.01G178000	309	UniRef100_I1J8Y4 Uncharacterized protein n=1 Tax=Glycine max RepID=I1J8Y4_SOYBN	0	100	UniRef100_G7KC60 BES1/BZR1-like protein n=2 Tax=Medicago truncatula RepID=G7KC60_MEDTR	1e-132	95.36	AT1G75080.2|Symbols:BZR1|Brassinosteroid signalling positive regulator (BZR1) family protein|chr1:28185709-28187063 FORWARD LENGTH=336	2e-96	89.29	GO:0006355 GO:0009742 GO:0045892 GO:0048316 GO:0048481	brassinosteroid mediated signaling pathway; "negative regulation of transcription, DNA-dependent"; "ovule development"; "regulation of transcription, DNA-dependent"; "seed development"	GO:0003677 GO:0003700 GO:0005515	DNA binding; "protein binding"; "sequence-specific DNA binding transcription factor activity"	GO:0005634 GO:0005829	cytosol; "nucleus"	PF05687	Plant protein of unknown function (DUF822)	NA	NA	NA	NA
Glyma.01G178500	-1.2					FeL7	1614											Glyma.01G178500	325	UniRef100_I1J8Z1 Uncharacterized protein n=1 Tax=Glycine max RepID=I1J8Z1_SOYBN	0	100	UniRef100_G7KAV9 Coiled-coil domain-containing protein 109A n=1 Tax=Medicago truncatula RepID=G7KAV9_MEDTR	6e-137	94.17	AT2G23790.1|Symbols:|Protein of unknown function (DUF607)|chr2:10125692-10127455 REVERSE LENGTH=336	6e-109	88.39	GO:0008150	biological process	GO:0003674	molecular function	GO:0009507	chloroplast	PF04678	Protein of unknown function, DUF607	PTHR13462	FAMILY NOT NAMED	KOG2966	Uncharacterized_conserved_protein
Glyma.01G178700													1.89		PiL1	198		Glyma.01G178700	352	UniRef100_I1J8Z3 Uncharacterized protein n=1 Tax=Glycine max RepID=I1J8Z3_SOYBN	0	100	UniRef100_D0ECQ6 Glycosyltransferase family GT8 protein n=1 Tax=Populus deltoides RepID=D0ECQ6_POPDE	0	89.5	AT3G50760.1|Symbols:GATL2|galacturonosyltransferase-like 2|chr3:18868074-18869099 FORWARD LENGTH=341	6e-178	97.65	GO:0009611 GO:0009620 GO:0009695 GO:0009753 GO:0016051	carbohydrate biosynthetic process; "jasmonic acid biosynthetic process"; "response to fungus"; "response to jasmonic acid stimulus"; "response to wounding"	GO:0016757 GO:0016758 GO:0047262	polygalacturonate 4-alpha-galacturonosyltransferase activity; "transferase activity, transferring glycosyl groups"; "transferase activity, transferring hexosyl groups"	GO:0005794	Golgi apparatus	PF01501	Glycosyl transferase family 8	PTHR13778	GLYCOSYLTRANSFERASE 8 DOMAIN-CONTAINING PROTEIN	NA	NA
Glyma.01G178800	-6.42					FeL6	467						2.74		PiL1	1611		Glyma.01G178800	397	UniRef100_K7K4H2 Uncharacterized protein n=1 Tax=Glycine max RepID=K7K4H2_SOYBN	0	100	UniRef100_U5G8H3 PQ-loop repeat family protein n=1 Tax=Populus trichocarpa RepID=U5G8H3_POPTR	8e-176	103.12	AT4G36850.1|Symbols:|PQ-loop repeat family protein / transmembrane family protein|chr4:17353415-17355822 REVERSE LENGTH=392	1e-172	100	GO:0008150	biological process	NA	NA	GO:0016020	membrane	PF04193	PQ loop repeat	PTHR16201	FAMILY NOT NAMED	KOG2913	Predicted_membrane_protein
Glyma.01G179200	-2.42					FeL7	389											Glyma.01G179200	625	UniRef100_I1J8Z8 Uncharacterized protein n=1 Tax=Glycine max RepID=I1J8Z8_SOYBN	0	99.51	UniRef100_G7KAT3 Pentatricopeptide repeat-containing protein n=1 Tax=Medicago truncatula RepID=G7KAT3_MEDTR	0	94.69	AT5G66631.1|Symbols:|Tetratricopeptide repeat (TPR)-like superfamily protein|chr5:26596207-26598192 FORWARD LENGTH=661	0	89.71	GO:0008150	biological process	GO:0003674	molecular function	GO:0009507	chloroplast	PF01535	PPR repeat	PTHR24015	FAMILY NOT NAMED	NA	NA
Glyma.01G179400											1.12				PiL5	321		Glyma.01G179400	507	UniRef100_I1J900 Uncharacterized protein n=1 Tax=Glycine max RepID=I1J900_SOYBN	0	100	UniRef100_G7KAT1 Cytochrome P450 n=1 Tax=Medicago truncatula RepID=G7KAT1_MEDTR	0	99.6	AT3G26300.1|Symbols:CYP71B34|cytochrome P450, family 71, subfamily B, polypeptide 34|chr3:9639199-9640866 REVERSE LENGTH=500	2e-133	98.6	GO:0055114	oxidation-reduction process	GO:0005506 GO:0009055 GO:0016705 GO:0019825 GO:0020037	electron carrier activity; "heme binding"; "iron ion binding"; "oxidoreductase activity, acting on paired donors, with incorporation or reduction of molecular oxygen"; "oxygen binding"	NA	NA	PF00067	Cytochrome P450	PTHR24298	FAMILY NOT NAMED	KOG0156	Cytochrome_P450_CYP2_subfamily
Glyma.01G180000													1.24		PiL1	1202		Glyma.01G180000	523	UniRef100_I1J908 Uncharacterized protein n=1 Tax=Glycine max RepID=I1J908_SOYBN	0	100	NA	NA	NA	AT3G50780.1|Symbols:|BEST Arabidopsis thaliana protein match is: BTB/POZ domain-containing protein (TAIR:AT1G63850.1); Has 298 Blast hits to 298 proteins in 22 species: Archae - 0; Bacteria - 0; Metazoa - 10; Fungi - 0; Plants - 287; Viruses - 0; Other Eukaryotes - 1 (source: NCBI BLink).|chr3:18875662-18877341 REVERSE LENGTH=520	0	99.62	GO:0008150	biological process	NA	NA	GO:0005634	nucleus	NA	NA	NA	NA	NA	NA
Glyma.01G180500													2.14		PiL2	341		Glyma.01G180500	160	UniRef100_I1J913 Uncharacterized protein n=1 Tax=Glycine max RepID=I1J913_SOYBN	3e-112	100	NA	NA	NA	AT2G23690.1|Symbols:|unknown protein; FUNCTIONS IN: molecular_function unknown; INVOLVED IN: N-terminal protein myristoylation; LOCATED IN: cellular_component unknown; EXPRESSED IN: 7 plant structures; EXPRESSED DURING: petal differentiation and expansion stage; BEST Arabidopsis thaliana protein match is: unknown protein (TAIR:AT4G37240.1); Has 243 Blast hits to 243 proteins in 15 species: Archae…	5e-48	85.89	GO:0006499	N-terminal protein myristoylation	GO:0003674	molecular function	GO:0005575	cellular component	NA	NA	NA	NA	NA	NA
Glyma.01G180600	-2.76					FeL7	409											Glyma.01G180600	668	UniRef100_I1J914 Uncharacterized protein n=1 Tax=Glycine max RepID=I1J914_SOYBN	0	100	UniRef100_G7K9H7 Pentatricopeptide repeat-containing protein n=1 Tax=Medicago truncatula RepID=G7K9H7_MEDTR	0	100.15	AT2G29760.1|Symbols:OTP81|Tetratricopeptide repeat (TPR)-like superfamily protein|chr2:12712884-12715100 FORWARD LENGTH=738	2e-158	86.86	GO:0031425	chloroplast RNA processing	NA	NA	GO:0009507	chloroplast	PF01535	PPR repeat	PTHR24015	FAMILY NOT NAMED	NA	NA
Glyma.01G181000	-1.28					FeL6	1165				-1.38		1.09		PiL1	438		Glyma.01G181000	75	UniRef100_K7K4I7 Uncharacterized protein n=1 Tax=Glycine max RepID=K7K4I7_SOYBN	3e-44	51.75	NA	NA	NA	NA	NA	NA	NA	NA	NA	NA	NA	NA	NA	NA	NA	NA	NA	NA
Glyma.01G181100		2.14				FeL5	559					4.03	2.89		PiL3	232		Glyma.01G181100	511	UniRef100_I1J918 Uncharacterized protein n=1 Tax=Glycine max RepID=I1J918_SOYBN	0	96.05	UniRef100_G7ZVI1 Root phototropism protein n=2 Tax=Medicago truncatula RepID=G7ZVI1_MEDTR	0	73.52	AT5G66560.1|Symbols:|Phototropic-responsive NPH3 family protein|chr5:26564368-26566662 FORWARD LENGTH=668	2e-164	67.22	GO:0009416	response to light stimulus	GO:0004871	signal transducer activity	GO:0005886	plasma membrane	PF03000	NPH3 family	NA	NA	NA	NA
Glyma.01G181500	-1.05					FeL6	305											Glyma.01G181500	471	UniRef100_I1J922 Uncharacterized protein n=1 Tax=Glycine max RepID=I1J922_SOYBN	0	100	UniRef100_G7K9F1 Peroxidase A n=1 Tax=Medicago truncatula RepID=G7K9F1_MEDTR	0	84.66	AT4G37130.1|Symbols:|hydroxyproline-rich glycoprotein family protein|chr4:17489567-17491773 FORWARD LENGTH=513	0	89.28	GO:0008150	biological process	GO:0005515	protein binding	GO:0005634 GO:0005635	nuclear envelope; "nucleus"	NA	NA	PTHR23245	UNCHARACTERIZED	NA	NA
Glyma.01G181700	-3.94					FeL7	231											Glyma.01G181700	373	UniRef100_I1J924 Uncharacterized protein n=1 Tax=Glycine max RepID=I1J924_SOYBN	0	100	UniRef100_Q1PF11 Zinc-finger domain of monoamine-oxidase A repressor R1 n=1 Tax=Arabidopsis thaliana RepID=Q1PF11_ARATH	8e-101	51.09	AT2G23530.1|Symbols:|Zinc-finger domain of monoamine-oxidase A repressor R1|chr2:10020652-10022804 REVERSE LENGTH=552	9e-104	51.09	GO:0008150	biological process	GO:0003674	molecular function	GO:0005634	nucleus	PF10497	Zinc-finger domain of monoamine-oxidase A repressor R1	NA	NA	NA	NA
Glyma.01G182400	-1.94					FeL7	195						1.78		PiL5	57		Glyma.01G182400	695	UniRef100_I1J930 Uncharacterized protein n=1 Tax=Glycine max RepID=I1J930_SOYBN	0	100	UniRef100_G7K9G5 Kinase-like protein n=1 Tax=Medicago truncatula RepID=G7K9G5_MEDTR	0	99	AT2G23450.1|Symbols:|Protein kinase superfamily protein|chr2:9988926-9991244 REVERSE LENGTH=708	0	97.74	GO:0006468	protein phosphorylation	GO:0004672 GO:0004674 GO:0005524 GO:0016301 GO:0016772	ATP binding; "kinase activity"; "protein kinase activity"; "protein serine/threonine kinase activity"; "transferase activity, transferring phosphorus-containing groups"	GO:0005575	cellular component	PF00008 PF00069	EGF-like domain; "Protein kinase domain"	PTHR24420	LEUCINE-RICH REPEAT RECEPTOR-LIKE PROTEIN KINASE	KOG1187	Serine/threonine_protein_kinase
Glyma.01G183100													1.73		PiL5	14		Glyma.01G183100	541	UniRef100_I1J937 Uncharacterized protein n=1 Tax=Glycine max RepID=I1J937_SOYBN	0	100	UniRef100_G7K9E0 L-ascorbate oxidase-like protein n=1 Tax=Medicago truncatula RepID=G7K9E0_MEDTR	0	96.84	AT5G66920.1|Symbols:sks17|SKU5 similar 17|chr5:26722963-26725370 FORWARD LENGTH=546	0	95.05	GO:0055114 GO:0080167	oxidation-reduction process; "response to karrikin"	GO:0005507 GO:0016491	copper ion binding; "oxidoreductase activity"	GO:0005576 GO:0005618 GO:0009505	cell wall; "extracellular region"; "plant-type cell wall"	PF00394 PF07731 PF07732	Multicopper oxidase; "Multicopper oxidase"; "Multicopper oxidase"	PTHR11709	MULTI-COPPER OXIDASE	KOG1263	Multicopper_oxidases
Glyma.01G183300											3.17				PiL6	1584		Glyma.01G183300	823	UniRef100_I1J939 Uncharacterized protein n=1 Tax=Glycine max RepID=I1J939_SOYBN	0	100	UniRef100_W0M160 NBS-LRR protein n=1 Tax=Cicer arietinum RepID=W0M160_CICAR	0	97.73	AT5G66900.1|Symbols:|Disease resistance protein (CC-NBS-LRR class) family|chr5:26714931-26717757 REVERSE LENGTH=809	9e-144	100.25	GO:0006952	defense response	GO:0043531	ADP binding	GO:0005634	nucleus	PF05659 PF00560 PF00931	Arabidopsis broad-spectrum mildew resistance protein RPW8; "Leucine Rich Repeat"; "NB-ARC domain"	PTHR23155	LEUCINE-RICH REPEAT-CONTAINING PROTEIN	KOG4658	Apoptotic_ATPase
Glyma.01G183400											1.45				PiL6	1995		Glyma.01G183400	836	UniRef100_I1J940 Uncharacterized protein n=1 Tax=Glycine max RepID=I1J940_SOYBN	0	100	UniRef100_W0M160 NBS-LRR protein n=1 Tax=Cicer arietinum RepID=W0M160_CICAR	0	99.64	AT5G66900.1|Symbols:|Disease resistance protein (CC-NBS-LRR class) family|chr5:26714931-26717757 REVERSE LENGTH=809	4e-150	101.73	GO:0006952	defense response	GO:0043531	ADP binding	GO:0005634	nucleus	PF00931 PF05659	NB-ARC domain; "Arabidopsis broad-spectrum mildew resistance protein RPW8"	PTHR23155	LEUCINE-RICH REPEAT-CONTAINING PROTEIN	KOG4658	Apoptotic_ATPase
Glyma.01G183700	-2.52					FeL7	1286				-1.25	1.79	1.45		PiL1	1323		Glyma.01G183700	368	UniRef100_I1J945 Uncharacterized protein n=1 Tax=Glycine max RepID=I1J945_SOYBN	0	100	UniRef100_G7K832 Two-component response regulator ARR1 n=1 Tax=Medicago truncatula RepID=G7K832_MEDTR	6e-101	99.69	AT4G37180.1|Symbols:|Homeodomain-like superfamily protein|chr4:17504648-17506107 FORWARD LENGTH=356	1e-58	90.73	GO:0006355	regulation of transcription, DNA-dependent	GO:0003677 GO:0003700	DNA binding; "sequence-specific DNA binding transcription factor activity"	GO:0005634	nucleus	PF00249	Myb-like DNA-binding domain	NA	NA	NA	NA
Glyma.01G183900	-4.91	2.24				FeL4	107											Glyma.01G183900	305	UniRef100_I1J947 Uncharacterized protein n=1 Tax=Glycine max RepID=I1J947_SOYBN	0	100	UniRef100_G7K830 LOB domain-containing protein n=1 Tax=Medicago truncatula RepID=G7K830_MEDTR	2e-120	76.73	AT5G66870.1|Symbols:ASL1, LBD36|ASYMMETRIC LEAVES 2-like 1|chr5:26706621-26707562 FORWARD LENGTH=313	2e-73	77.32	GO:0006355 GO:0009954 GO:0009965 GO:0048441	leaf morphogenesis; "petal development"; "proximal/distal pattern formation"; "regulation of transcription, DNA-dependent"	NA	NA	GO:0005634	nucleus	PF03195	Protein of unknown function DUF260	NA	NA	NA	NA
Glyma.01G184300													1.05		PiL1	1112		Glyma.01G184300	605	UniRef100_K7K4J4 Uncharacterized protein n=1 Tax=Glycine max RepID=K7K4J4_SOYBN	0	100	UniRef100_B9H6E4 CROOKED family protein n=1 Tax=Populus trichocarpa RepID=B9H6E4_POPTR	0	99.51	AT3G50530.1|Symbols:CRK|CDPK-related kinase|chr3:18753833-18756487 FORWARD LENGTH=601	0	100.5	GO:0006468 GO:0006499 GO:0010228 GO:0016926 GO:0050665	N-terminal protein myristoylation; "hydrogen peroxide biosynthetic process"; "protein desumoylation"; "protein phosphorylation"; "vegetative to reproductive phase transition of meristem"	GO:0004672 GO:0004674 GO:0004713 GO:0004723 GO:0005509 GO:0005524 GO:0016301 GO:0016772	ATP binding; "calcium-dependent protein serine/threonine phosphatase activity"; "calcium ion binding"; "kinase activity"; "protein kinase activity"; "protein serine/threonine kinase activity"; "protein tyrosine kinase activity"; "transferase activity, transferring phosphorus-containing groups"	GO:0005886	plasma membrane	PF00069	Protein kinase domain	PTHR24349	SERINE/THREONINE-PROTEIN KINASE	KOG0032	Ca2+/calmodulin-dependent_protein_kinase,_EF-Hand_protein_superfamily
Glyma.01G184600	2.32					FeL4	1156											Glyma.01G184600	595	UniRef100_K7K4K4 Uncharacterized protein n=1 Tax=Glycine max RepID=K7K4K4_SOYBN	0	100	NA	NA	NA	AT4G37080.3|Symbols:|Protein of unknown function, DUF547|chr4:17473719-17476716 FORWARD LENGTH=610	0	96.39	GO:0008150	biological process	GO:0003674	molecular function	GO:0005634	nucleus	PF04784	Protein of unknown function, DUF547	PTHR23054	UNCHARACTERIZED	NA	NA
Glyma.01G185400	1.06					FeL4	1316						-1.15		PiL6	327		Glyma.01G185400	199	UniRef100_I1J960 Uncharacterized protein n=1 Tax=Glycine max RepID=I1J960_SOYBN	2e-142	100	UniRef100_Q6T2Z2 Cyclin-dependent kinase inhibitor 1;2 n=1 Tax=Glycine max RepID=Q6T2Z2_SOYBN	3e-141	100	AT1G49620.1|Symbols:KRP7, ICN6, ICK5|Cyclin-dependent kinase inhibitor family protein|chr1:18365692-18366559 REVERSE LENGTH=195	2e-17	23.59	GO:0000278 GO:0007050 GO:0010440 GO:0042023 GO:0045736	DNA endoreduplication; "cell cycle arrest"; "mitotic cell cycle"; "negative regulation of cyclin-dependent protein serine/threonine kinase activity"; "stomatal lineage progression"	GO:0004861 GO:0005515 GO:0030332	cyclin-dependent protein serine/threonine kinase inhibitor activity; "cyclin binding"; "protein binding"	GO:0001673 GO:0005634	male germ cell nucleus; "nucleus"	PF02234	Cyclin-dependent kinase inhibitor	PTHR10265	CYCLIN-DEPENDENT KINASE INHIBITOR 1	NA	NA
Glyma.01G185600	1.59					FeL4	927											Glyma.01G185600	188	UniRef100_C6TAV2 Uncharacterized protein n=1 Tax=Glycine max RepID=C6TAV2_SOYBN	4e-131	100	UniRef100_G7K7Z2 Calcium-binding protein CML24 n=1 Tax=Medicago truncatula RepID=G7K7Z2_MEDTR	1e-95	99.47	AT2G15680.1|Symbols:|Calcium-binding EF-hand family protein|chr2:6831024-6831587 FORWARD LENGTH=187	6e-46	97.33	GO:0008150	biological process	GO:0005509	calcium ion binding	GO:0005739 GO:0005886	mitochondrion; "plasma membrane"	PF00036	EF hand	PTHR10891	EF-HAND CALCIUM-BINDING DOMAIN CONTAINING PROTEIN	KOG0027	Calmodulin_and_related_proteins_(EF-Hand_superfamily)
Glyma.01G185800		1.3				FeL1	86				4.17				PiL6	1907		Glyma.01G185800	283	UniRef100_Q43457 Heat shock transcription factor 34 n=1 Tax=Glycine max RepID=Q43457_SOYBN	0	100	UniRef100_Q43457 Heat shock transcription factor 34 n=1 Tax=Glycine max RepID=Q43457_SOYBN	0	100	AT4G36990.1|Symbols:HSF4, HSFB1, AT-HSFB1, ATHSF4|heat shock factor 4|chr4:17440660-17441706 FORWARD LENGTH=284	4e-80	98.94	GO:0006355 GO:0006984 GO:0009407 GO:0009408 GO:0009414 GO:0009737 GO:0010583 GO:0030968 GO:0034976 GO:0042538 GO:0045892	ER-nucleus signaling pathway; "endoplasmic reticulum unfolded protein response"; "hyperosmotic salinity response"; "negative regulation of transcription, DNA-dependent"; "regulation of transcription, DNA-dependent"; "response to abscisic acid stimulus"; "response to cyclopentenone"; "response to endoplasmic reticulum stress"; "response to heat"; "response to water deprivation"; "toxin catabolic p…	GO:0003677 GO:0003700 GO:0043565	DNA binding; "sequence-specific DNA binding"; "sequence-specific DNA binding transcription factor activity"	GO:0005634	nucleus	PF00447	HSF-type DNA-binding	PTHR10015	HEAT SHOCK TRANSCRIPTION FACTOR	NA	NA
Glyma.01G186200		-1.08				FeL4	1702											Glyma.01G186200	663	UniRef100_I1LHE5 Zeaxanthin epoxidase, chloroplastic n=2 Tax=Glycine max RepID=I1LHE5_SOYBN	0	99.25	UniRef100_I1LHE5 Zeaxanthin epoxidase, chloroplastic n=2 Tax=Glycine max RepID=I1LHE5_SOYBN	0	99.25	AT5G67030.1|Symbols:ABA1, LOS6, NPQ2, ATABA1, ZEP, IBS3, ATZEP|zeaxanthin epoxidase (ZEP) (ABA1)|chr5:26753745-26757090 REVERSE LENGTH=667	0	98.95	GO:0006970 GO:0008152 GO:0009408 GO:0009414 GO:0009688 GO:0010114 GO:0010182 GO:0010264 GO:0016123 GO:0055114	abscisic acid biosynthetic process; "metabolic process"; "myo-inositol hexakisphosphate biosynthetic process"; "oxidation-reduction process"; "response to heat"; "response to osmotic stress"; "response to red light"; "response to water deprivation"; "sugar mediated signaling pathway"; "xanthophyll biosynthetic process"	GO:0009540 GO:0016491	oxidoreductase activity; "zeaxanthin epoxidase [overall] activity"	GO:0009507 GO:0009941 GO:0016020	chloroplast; "chloroplast envelope"; "membrane"	PF00498	FHA domain	PTHR13789	MONOOXYGENASE	KOG2614	Kynurenine_3-monooxygenase_and_related_flavoprotein_monooxygenases
Glyma.01G186300	1.22			-1.08		FeL4	537											Glyma.01G186300	412	UniRef100_I1J970 Uncharacterized protein n=1 Tax=Glycine max RepID=I1J970_SOYBN	0	100	UniRef100_G7K6N7 Remorin-like protein n=1 Tax=Medicago truncatula RepID=G7K6N7_MEDTR	9e-162	100.99	AT1G45207.2|Symbols:|Remorin family protein|chr1:17130703-17133548 REVERSE LENGTH=555	9e-60	73.69	GO:0008150	biological process	GO:0003674	molecular function	GO:0005634 GO:0005886	nucleus; "plasma membrane"	PF03763	Remorin, C-terminal region	NA	NA	NA	NA
Glyma.01G186800													1.97		PiL2	777		Glyma.01G186800	175	UniRef100_I1J975 Uncharacterized protein n=1 Tax=Glycine max RepID=I1J975_SOYBN	1e-124	100	UniRef100_Q9FHA6 Protein RALF-like 34 n=1 Tax=Arabidopsis thaliana RepID=RLF34_ARATH	2e-36	70.54	AT5G67070.1|Symbols:RALFL34|ralf-like 34|chr5:26768120-26768509 FORWARD LENGTH=129	2e-39	70.54	GO:0006949 GO:0007267	cell-cell signaling; "syncytium formation"	GO:0004871	signal transducer activity	GO:0005576 GO:0048046	apoplast; "extracellular region"	PF05498	Rapid ALkalinization Factor (RALF)	NA	NA	NA	NA
Glyma.01G187300	1.6					FeL5	404											Glyma.01G187300	504	UniRef100_I1J979 Uncharacterized protein n=1 Tax=Glycine max RepID=I1J979_SOYBN	0	100	UniRef100_G7K6L9 BRASSINOSTEROID INSENSITIVE 1-associated receptor kinase n=1 Tax=Medicago truncatula RepID=G7K6L9_MEDTR	0	100.2	AT4G02630.1|Symbols:|Protein kinase superfamily protein|chr4:1151683-1153161 FORWARD LENGTH=492	0	90.24	GO:0006468 GO:0007623 GO:0042546 GO:0046777	cell wall biogenesis; "circadian rhythm"; "protein autophosphorylation"; "protein phosphorylation"	GO:0004672 GO:0004674 GO:0005524 GO:0016301 GO:0016772	ATP binding; "kinase activity"; "protein kinase activity"; "protein serine/threonine kinase activity"; "transferase activity, transferring phosphorus-containing groups"	GO:0005886	plasma membrane	PF00069	Protein kinase domain	PTHR24420	LEUCINE-RICH REPEAT RECEPTOR-LIKE PROTEIN KINASE	KOG1187	Serine/threonine_protein_kinase
Glyma.01G187400	-3.86					FeL7	815											Glyma.01G187400	1545	UniRef100_K7K4M3 DNA polymerase n=1 Tax=Glycine max RepID=K7K4M3_SOYBN	0	100	UniRef100_K7K4M3 DNA polymerase n=1 Tax=Glycine max RepID=K7K4M3_SOYBN	0	100	AT5G67100.1|Symbols:ICU2|DNA-directed DNA polymerases|chr5:26776994-26785104 FORWARD LENGTH=1524	0	101.12	GO:0000076 GO:0000278 GO:0000724 GO:0000731 GO:0000911 GO:0003002 GO:0006260 GO:0006261 GO:0006269 GO:0006270 GO:0006271 GO:0006275 GO:0006306 GO:0007155 GO:0008283 GO:0009910 GO:0009965 GO:0010090 GO:0010389 GO:0033043 GO:0042023 GO:0045010 GO:0048449 GO:0051567 GO:0051726	DNA-dependent DNA replication; "DNA endoreduplication"; "DNA methylation"; "DNA replication"; "DNA replication, synthesis of RNA primer"; "DNA replication checkpoint"; "DNA replication initiation"; "DNA strand elongation involved in DNA replication"; "DNA synthesis involved in DNA repair"; "actin nucleation"; "cell adhesion"; "cell proliferation"; "cytokinesis by cell plate formation"; "double-st…	GO:0000166 GO:0001882 GO:0003676 GO:0003677 GO:0003887	DNA-directed DNA polymerase activity; "DNA binding"; "nucleic acid binding"; "nucleoside binding"; "nucleotide binding"	GO:0005634 GO:0005658	alpha DNA polymerase:primase complex; "nucleus"	PF08996 PF00136 PF12254 PF03104	DNA Polymerase alpha zinc finger; "DNA polymerase family B"; "DNA polymerase alpha subunit p180 N terminal"; "DNA polymerase family B, exonuclease domain"	PTHR10322	DNA POLYMERASE CATALYTIC SUBUNIT	KOG0970	DNA_polymerase_alpha,_catalytic_subunit
Glyma.01G187600	-1.76					FeL7	725											Glyma.01G187600	376	UniRef100_K7K4M4 Uncharacterized protein n=1 Tax=Glycine max RepID=K7K4M4_SOYBN	0	100	UniRef100_G7K6L5 Transcription factor SPATULA n=1 Tax=Medicago truncatula RepID=G7K6L5_MEDTR	2e-111	105.23	AT4G36930.1|Symbols:SPT|basic helix-loop-helix (bHLH) DNA-binding superfamily protein|chr4:17414167-17415945 FORWARD LENGTH=373	8e-51	76.14	GO:0006355 GO:0007623 GO:0009409 GO:0009908 GO:0010114 GO:0010154 GO:0010187 GO:0048440	carpel development; "circadian rhythm"; "flower development"; "fruit development"; "negative regulation of seed germination"; "regulation of transcription, DNA-dependent"; "response to cold"; "response to red light"	GO:0003677 GO:0003700 GO:0005515	DNA binding; "protein binding"; "sequence-specific DNA binding transcription factor activity"	GO:0005634	nucleus	PF00010	Helix-loop-helix DNA-binding domain	PTHR10014	BASIC HELIX-LOOP-HELIX/LEUCINE ZIPPER TRANSCRIPTION FACTOR	NA	NA
Glyma.01G188800		-1.4				FeL5	214											Glyma.01G188800	456	UniRef100_E9M5F5 Glycosyltransferase GT14K13 n=1 Tax=Pueraria montana var. lobata RepID=E9M5F5_PUEML	0	90.84	UniRef100_E9M5F5 Glycosyltransferase GT14K13 n=1 Tax=Pueraria montana var. lobata RepID=E9M5F5_PUEML	0	90.84	AT2G36780.1|Symbols:|UDP-Glycosyltransferase superfamily protein|chr2:15417618-15419108 REVERSE LENGTH=496	6e-99	88.31	GO:0008152	metabolic process	GO:0008194 GO:0016757 GO:0016758	UDP-glycosyltransferase activity; "transferase activity, transferring glycosyl groups"; "transferase activity, transferring hexosyl groups"	GO:0009507	chloroplast	PF00201	UDP-glucoronosyl and UDP-glucosyl transferase	PTHR11926	GLUCOSYL/GLUCURONOSYL TRANSFERASES	KOG1192	UDP-glucuronosyl_and_UDP-glucosyl_transferase
Glyma.01G189100											1.91				PiL6	2476		Glyma.01G189100	322	UniRef100_UPI000189D00F PREDICTED: probable WRKY transcription factor 15 isoform X1 n=1 Tax=Glycine max RepID=UPI000189D00F	0	100	UniRef100_B9HH88 WRKY transcription factor 15 family protein n=1 Tax=Populus trichocarpa RepID=B9HH88_POPTR	2e-152	95.82	AT2G23320.1|Symbols:WRKY15|WRKY DNA-binding protein 15|chr2:9924998-9926154 FORWARD LENGTH=317	3e-91	101.26	GO:0002679 GO:0006355 GO:0009693 GO:0010200 GO:0035556	ethylene biosynthetic process; "intracellular signal transduction"; "regulation of transcription, DNA-dependent"; "respiratory burst involved in defense response"; "response to chitin"	GO:0003700 GO:0005516 GO:0043565	calmodulin binding; "sequence-specific DNA binding"; "sequence-specific DNA binding transcription factor activity"	GO:0005634	nucleus	PF10533 PF03106	Plant zinc cluster domain; "WRKY DNA -binding domain"	NA	NA	NA	NA
Glyma.01G189800													-1.34		PiL6	1131		Glyma.01G189800	183	UniRef100_C6SX15 Uncharacterized protein n=1 Tax=Glycine max RepID=C6SX15_SOYBN	2e-130	100	UniRef100_G7K590 ADP-ribosylation factor n=1 Tax=Medicago truncatula RepID=G7K590_MEDTR	4e-124	100	AT3G62290.3|Symbols:ARFA1E|ADP-ribosylation factor A1E|chr3:23052287-23053545 FORWARD LENGTH=181	4e-115	100	GO:0006499 GO:0006886 GO:0007264 GO:0015031	N-terminal protein myristoylation; "intracellular protein transport"; "protein transport"; "small GTPase mediated signal transduction"	GO:0005525 GO:0016004	GTP binding; "phospholipase activator activity"	GO:0005622 GO:0005773 GO:0005794 GO:0009506	Golgi apparatus; "intracellular"; "plasmodesma"; "vacuole"	PF00025	ADP-ribosylation factor family	PTHR11711	ADP RIBOSYLATION FACTOR-RELATED	KOG0070	GTP-binding_ADP-ribosylation_factor_Arf1
Glyma.01G190000	-3.79					FeL7	865											Glyma.01G190000	328	UniRef100_I1J9A7 Uncharacterized protein n=1 Tax=Glycine max RepID=I1J9A7_SOYBN	0	100	UniRef100_G7K588 Microtubule-associated protein RP/EB family member n=1 Tax=Medicago truncatula RepID=G7K588_MEDTR	1e-166	94.75	AT5G67270.1|Symbols:ATEB1C, EB1C, ATEB1H1|end binding protein 1C|chr5:26840248-26841984 REVERSE LENGTH=329	2e-153	99.39	GO:0000278 GO:0009652 GO:0010228 GO:0016572 GO:0030865	cortical cytoskeleton organization; "histone phosphorylation"; "mitotic cell cycle"; "thigmotropism"; "vegetative to reproductive phase transition of meristem"	GO:0008017	microtubule binding	GO:0005618 GO:0005634 GO:0005730 GO:0005737 GO:0005819 GO:0009524	cell wall; "cytoplasm"; "nucleolus"; "nucleus"; "phragmoplast"; "spindle"	PF03271 PF00307	EB1-like C-terminal motif; "Calponin homology (CH) domain"	PTHR10623	MICROTUBULE-ASSOCIATED PROTEIN RP/EB FAMILY MEMBER	KOG3000	Microtubule-binding_protein_involved_in_cell_cycle_control
Glyma.01G190100											1.7				PiL6	2756		Glyma.01G190100	306	UniRef100_Q0PJJ1 MYB transcription factor MYB112 n=1 Tax=Glycine max RepID=Q0PJJ1_SOYBN	0	100	UniRef100_Q0PJJ1 MYB transcription factor MYB112 n=1 Tax=Glycine max RepID=Q0PJJ1_SOYBN	0	100	AT4G37260.1|Symbols:MYB73, ATMYB73|myb domain protein 73|chr4:17540602-17541564 FORWARD LENGTH=320	3e-98	95	GO:0006355 GO:0009723 GO:0009737 GO:0009751 GO:0009753 GO:0010200 GO:0046686	regulation of transcription, DNA-dependent; "response to abscisic acid stimulus"; "response to cadmium ion"; "response to chitin"; "response to ethylene stimulus"; "response to jasmonic acid stimulus"; "response to salicylic acid stimulus"	GO:0003677 GO:0003700	DNA binding; "sequence-specific DNA binding transcription factor activity"	GO:0005634	nucleus	PF00249	Myb-like DNA-binding domain	PTHR10641	MYB-LIKE DNA-BINDING PROTEIN MYB	KOG0048	Transcription_factor,_Myb_superfamily
Glyma.01G190300		-1.27				FeL7	1336											Glyma.01G190300	180	UniRef100_C6T5F2 Uncharacterized protein n=1 Tax=Glycine max RepID=C6T5F2_SOYBN	1e-128	100	NA	NA	NA	AT4G37300.1|Symbols:MEE59|maternal effect embryo arrest 59|chr4:17554805-17555498 FORWARD LENGTH=173	1e-45	100.58	GO:0009793	embryo development ending in seed dormancy	GO:0003674	molecular function	GO:0005634	nucleus	NA	NA	NA	NA	NA	NA
Glyma.01G190500	-1.86					FeL6	976				-1.7				PiL1	865		Glyma.01G190500	90	UniRef100_I1J9B2 Uncharacterized protein n=1 Tax=Glycine max RepID=I1J9B2_SOYBN	1e-52	100	NA	NA	NA	AT2G15000.1|Symbols:|unknown protein; FUNCTIONS IN: molecular_function unknown; INVOLVED IN: biological_process unknown; LOCATED IN: chloroplast; EXPRESSED IN: 22 plant structures; EXPRESSED DURING: 13 growth stages; BEST Arabidopsis thaliana protein match is: unknown protein (TAIR:AT4G34265.2); Has 70 Blast hits to 70 proteins in 9 species: Archae - 0; Bacteria - 0; Metazoa - 0; Fungi - 0; Plant…	5e-13	95.7	GO:0008150 GO:0009220	biological process; "pyrimidine ribonucleotide biosynthetic process"	GO:0003674	molecular function	GO:0005739	mitochondrion	NA	NA	NA	NA	NA	NA
Glyma.01G190900													1.32		PiL2	485		Glyma.01G190900	241	UniRef100_I1J9B6 Uncharacterized protein n=1 Tax=Glycine max RepID=I1J9B6_SOYBN	3e-143	100	UniRef100_Q9FPR2 Lysine-rich arabinogalactan protein 18 n=1 Tax=Arabidopsis thaliana RepID=AGP18_ARATH	6e-11	31.1	AT4G37450.1|Symbols:AGP18, ATAGP18|arabinogalactan protein _x0001_18|chr4:17605926-17606734 REVERSE LENGTH=209	7e-14	31.1	NA	NA	NA	NA	GO:0005886 GO:0031225	anchored to membrane; "plasma membrane"	NA	NA	NA	NA	NA	NA
Glyma.01G191200				-1.74		FeL4	1655				1.36		-1.77		PiL6	2593		Glyma.01G191200	273	UniRef100_I1J9C0 Uncharacterized protein n=1 Tax=Glycine max RepID=I1J9C0_SOYBN	0	100	UniRef100_G7K3X2 Sigma factor sigB regulation protein rsbQ n=1 Tax=Medicago truncatula RepID=G7K3X2_MEDTR	1e-178	88.2	AT4G37470.1|Symbols:|alpha/beta-Hydrolases superfamily protein|chr4:17617045-17618363 REVERSE LENGTH=270	4e-160	99.26	GO:0009640 GO:0009704 GO:0009744 GO:0009813 GO:0010224 GO:0080167	de-etiolation; "flavonoid biosynthetic process"; "photomorphogenesis"; "response to UV-B"; "response to karrikin"; "response to sucrose stimulus"	GO:0016787	hydrolase activity	GO:0005737	cytoplasm	PF00561	alpha/beta hydrolase fold	PTHR10992	ALPHA/BETA HYDROLASE FOLD-CONTAINING PROTEIN	KOG1454	Predicted_hydrolase/acyltransferase_(alpha/beta_hydrolase_superfamily)
Glyma.01G191300											3.65				PiL6	1638		Glyma.01G191300	378	UniRef100_I1J9C1 Uncharacterized protein n=1 Tax=Glycine max RepID=I1J9C1_SOYBN	0	100	UniRef100_B9HMW4 Phosphatase 2C family protein n=1 Tax=Populus trichocarpa RepID=B9HMW4_POPTR	3e-178	98.43	AT4G33920.1|Symbols:|Protein phosphatase 2C family protein|chr4:16260876-16262703 FORWARD LENGTH=380	5e-177	98.95	GO:0006470 GO:0006612 GO:0006944 GO:0010200 GO:0010363 GO:0030968 GO:0043069 GO:0052542	cellular membrane fusion; "defense response by callose deposition"; "endoplasmic reticulum unfolded protein response"; "negative regulation of programmed cell death"; "protein dephosphorylation"; "protein targeting to membrane"; "regulation of plant-type hypersensitive response"; "response to chitin"	GO:0003824 GO:0004722	catalytic activity; "protein serine/threonine phosphatase activity"	NA	NA	PF00481	Protein phosphatase 2C	PTHR13832	PROTEIN PHOSPHATASE 2C	KOG0700	Protein_phosphatase_2C/pyruvate_dehydrogenase_(lipoamide)_phosphatase
Glyma.01G191500	1.84					FeL4	1010											Glyma.01G191500	542	UniRef100_K7K4N8 Uncharacterized protein n=2 Tax=Glycine max RepID=K7K4N8_SOYBN	0	86.42	UniRef100_G7K3W8 Chaperone protein dnaJ n=1 Tax=Medicago truncatula RepID=G7K3W8_MEDTR	0	87.93	AT4G37480.1|Symbols:|Chaperone DnaJ-domain superfamily protein|chr4:17619261-17621596 FORWARD LENGTH=531	0	99.44	GO:0006457	protein folding	GO:0031072	heat shock protein binding	NA	NA	PF00226	DnaJ domain	PTHR24077	FAMILY NOT NAMED	NA	NA
Glyma.01G191600	1.49			-1.1		FeL4	1332						-1.21		PiL6	373		Glyma.01G191600	312	UniRef100_I1J9C4 Uncharacterized protein n=1 Tax=Glycine max RepID=I1J9C4_SOYBN	0	100	UniRef100_Q9FN15 Gb|AAC18972.1 n=1 Tax=Arabidopsis thaliana RepID=Q9FN15_ARATH	3e-139	95.11	AT5G67370.1|Symbols:|Protein of unknown function (DUF1230)|chr5:26877667-26879465 REVERSE LENGTH=327	3e-142	95.11	GO:0008150	biological process	GO:0003674	molecular function	GO:0009507	chloroplast	PF06799	Protein of unknown function (DUF1230)	NA	NA	NA	NA
Glyma.01G192300													-1.07		PiL6	353		Glyma.01G192300	619	UniRef100_I1J9D0 Uncharacterized protein n=1 Tax=Glycine max RepID=I1J9D0_SOYBN	0	100	UniRef100_G7IU11 Root phototropism protein n=1 Tax=Medicago truncatula RepID=G7IU11_MEDTR	0	98.1	AT5G67385.1|Symbols:|Phototropic-responsive NPH3 family protein|chr5:26884754-26887083 FORWARD LENGTH=604	0	99.83	GO:0009416	response to light stimulus	GO:0004871	signal transducer activity	GO:0005886	plasma membrane	PF00651 PF03000	BTB/POZ domain; "NPH3 family"	PTHR13690	FAMILY NOT NAMED	NA	NA
Glyma.01G192500											-1.37				PiL1	1400		Glyma.01G192500	329	UniRef100_I1J9D2 Uncharacterized protein n=1 Tax=Glycine max RepID=I1J9D2_SOYBN	0	100	UniRef100_G7IU06 Peroxidase n=1 Tax=Medicago truncatula RepID=G7IU06_MEDTR	0	100	AT4G37530.1|Symbols:|Peroxidase superfamily protein|chr4:17634786-17636082 FORWARD LENGTH=329	2e-159	92.4	GO:0006979 GO:0009651 GO:0055114	oxidation-reduction process; "response to oxidative stress"; "response to salt stress"	GO:0004601 GO:0005515 GO:0020037	heme binding; "peroxidase activity"; "protein binding"	GO:0005576	extracellular region	PF00141	Peroxidase	NA	NA	NA	NA
Glyma.01G192600	-1.28		1.67			FeL6	84					1.67			PiL1	1300		Glyma.01G192600	244	UniRef100_I1J9D3 Uncharacterized protein n=1 Tax=Glycine max RepID=I1J9D3_SOYBN	5e-179	100	UniRef100_G7K3V2 LOB domain-containing protein n=1 Tax=Medicago truncatula RepID=G7K3V2_MEDTR	3e-126	105.19	AT3G49940.1|Symbols:LBD38|LOB domain-containing protein 38|chr3:18514465-18515302 FORWARD LENGTH=247	2e-80	97.98	GO:0008150 GO:0010167 GO:0015706	biological process; "nitrate transport"; "response to nitrate"	NA	NA	GO:0005634	nucleus	PF03195	Protein of unknown function DUF260	NA	NA	NA	NA
Glyma.01G192900	-1.1					FeL6	1326											Glyma.01G192900	306	UniRef100_K7K4Q2 Uncharacterized protein n=1 Tax=Glycine max RepID=K7K4Q2_SOYBN	0	100	UniRef100_Q54II8 UPF0553 protein n=1 Tax=Dictyostelium discoideum RepID=U553_DICDI	2e-76	94.08	NA	NA	NA	NA	NA	NA	NA	NA	NA	PF10343	Protein of unknown function (DUF2419)	PTHR21314	UNCHARACTERIZED	KOG2524	Cobyrinic_acid_a,c-diamide_synthase
Glyma.01G193100													2.67		PiL2	952		Glyma.01G193100	396	UniRef100_I1J9D6 Uncharacterized protein n=2 Tax=Glycine max RepID=I1J9D6_SOYBN	0	100	UniRef100_G7K3T9 Glucan endo-1,3-beta-glucosidase n=1 Tax=Medicago truncatula RepID=G7K3T9_MEDTR	6e-177	94.72	AT5G67460.1|Symbols:|O-Glycosyl hydrolases family 17 protein|chr5:26921984-26923274 REVERSE LENGTH=380	4e-94	103.16	GO:0005975	carbohydrate metabolic process	GO:0003824 GO:0004553 GO:0043169	catalytic activity; "cation binding"; "hydrolase activity, hydrolyzing O-glycosyl compounds"	NA	NA	PF00332 PF07983	Glycosyl hydrolases family 17; "X8 domain"	PTHR16631	FAMILY NOT NAMED	NA	NA
Glyma.01G193500	-4.08					FeL7	422											Glyma.01G193500	1247	UniRef100_K7K4Q6 Uncharacterized protein n=2 Tax=Glycine max RepID=K7K4Q6_SOYBN	0	100	UniRef100_G7K2J6 Condensin-2 complex subunit G2 n=1 Tax=Medicago truncatula RepID=G7K2J6_MEDTR	0	93.44	AT1G64960.1|Symbols:|ARM repeat superfamily protein|chr1:24129918-24134049 FORWARD LENGTH=1203	0	103.57	NA	NA	NA	NA	GO:0005634 GO:0005739	mitochondrion; "nucleus"	PF12422	Condensin II non structural maintenance of chromosomes subunit	PTHR16199	FAMILY NOT NAMED	KOG1949	Uncharacterized_conserved_protein
Glyma.01G193600	2.16					FeL4	121			2.23	4.18				PiL6	2056		Glyma.01G193600	1015	UniRef100_I1J9E1 Uncharacterized protein n=1 Tax=Glycine max RepID=I1J9E1_SOYBN	0	100	UniRef100_Q9FVE8 Plasma membrane Ca2+-ATPase n=1 Tax=Glycine max RepID=Q9FVE8_SOYBN	0	100	AT4G37640.1|Symbols:ACA2|calcium ATPase 2|chr4:17683225-17686808 REVERSE LENGTH=1014	0	100	GO:0006612 GO:0006754 GO:0006810 GO:0006812 GO:0006820 GO:0006862 GO:0006888 GO:0006944 GO:0008152 GO:0009627 GO:0009697 GO:0010200 GO:0010363 GO:0015696 GO:0015802 GO:0030968 GO:0043069 GO:0043090 GO:0043269 GO:0050832 GO:0070588	ATP biosynthetic process; "ER to Golgi vesicle-mediated transport"; "amino acid import"; "ammonium transport"; "anion transport"; "basic amino acid transport"; "calcium ion transmembrane transport"; "cation transport"; "cellular membrane fusion"; "defense response to fungus"; "endoplasmic reticulum unfolded protein response"; "metabolic process"; "negative regulation of programmed cell death"; "n…	GO:0000166 GO:0003824 GO:0005388 GO:0005516 GO:0005524 GO:0015085 GO:0015662 GO:0016820 GO:0046872	ATP binding; "ATPase activity, coupled to transmembrane movement of ions, phosphorylative mechanism"; "calcium-transporting ATPase activity"; "calcium ion transmembrane transporter activity"; "calmodulin binding"; "catalytic activity"; "hydrolase activity, acting on acid anhydrides, catalyzing transmembrane movement of substances"; "metal ion binding"; "nucleotide binding"	GO:0005783 GO:0005789 GO:0005886 GO:0016020	endoplasmic reticulum; "endoplasmic reticulum membrane"; "membrane"; "plasma membrane"	PF12515 PF00122 PF00689 PF00702 PF00690	Ca2+-ATPase N terminal autoinhibitory domain; "E1-E2 ATPase"; "Cation transporting ATPase, C-terminus"; "haloacid dehalogenase-like hydrolase"; "Cation transporter/ATPase, N-terminus"	PTHR24093	FAMILY NOT NAMED	KOG0204	Calcium_transporting_ATPase
Glyma.01G193800	-1.32					FeL6	279											Glyma.01G193800	147	UniRef100_I1J9E4 Uncharacterized protein n=2 Tax=Phaseoleae RepID=I1J9E4_SOYBN	3e-99	100	UniRef100_A9PB00 60S ribosomal protein L26B n=1 Tax=Populus trichocarpa RepID=A9PB00_POPTR	5e-90	100	AT3G49910.1|Symbols:|Translation protein SH3-like family protein|chr3:18504311-18504751 FORWARD LENGTH=146	8e-91	100	GO:0001510 GO:0006412 GO:0009409	RNA methylation; "response to cold"; "translation"	GO:0003735	structural constituent of ribosome	GO:0005622 GO:0005634 GO:0005730 GO:0005774 GO:0005829 GO:0005840 GO:0005886 GO:0009507 GO:0015934 GO:0016020 GO:0022625 GO:0022626	chloroplast; "cytosol"; "cytosolic large ribosomal subunit"; "cytosolic ribosome"; "intracellular"; "large ribosomal subunit"; "membrane"; "nucleolus"; "nucleus"; "plasma membrane"; "ribosome"; "vacuolar membrane"	PF00467	KOW motif	PTHR11143	60S RIBOSOMAL PROTEIN L26 FAMILY MEMBER	KOG3401	60S_ribosomal_protein_L26
Glyma.01G193900				1.44		FeL6	695						1.85		PiL2	461		Glyma.01G193900	457	UniRef100_K7K4Q7 Uncharacterized protein n=1 Tax=Glycine max RepID=K7K4Q7_SOYBN	0	100	UniRef100_D7LSZ7 BTB/POZ domain-containing protein n=1 Tax=Arabidopsis lyrata subsp. lyrata RepID=D7LSZ7_ARALL	3e-103	88.06	AT3G49900.1|Symbols:|Phototropic-responsive NPH3 family protein|chr3:18500635-18502614 REVERSE LENGTH=517	1e-104	86.85	GO:0009416	response to light stimulus	GO:0004871	signal transducer activity	GO:0005886	plasma membrane	PF00651 PF03000	BTB/POZ domain; "NPH3 family"	PTHR24413	FAMILY NOT NAMED	NA	NA
Glyma.01G194300		-1.08				FeL5	258											Glyma.01G194300	502	UniRef100_I1J9E8 Uncharacterized protein n=1 Tax=Glycine max RepID=I1J9E8_SOYBN	0	100	UniRef100_D7LSZ5 Glycosyl hydrolase family protein 43 n=1 Tax=Arabidopsis lyrata subsp. lyrata RepID=D7LSZ5_ARALL	0	98.71	AT3G49880.1|Symbols:|glycosyl hydrolase family protein 43|chr3:18496907-18498398 FORWARD LENGTH=466	0	98.5	GO:0005975	carbohydrate metabolic process	GO:0004553	hydrolase activity, hydrolyzing O-glycosyl compounds	GO:0005634	nucleus	PF04616	Glycosyl hydrolases family 43	PTHR22925	GLYCOSYL HYDROLASE 43 FAMILY MEMBER	NA	NA
Glyma.01G194900										1.02					PiL3	292		Glyma.01G194900	381	UniRef100_I1J9F7 Uncharacterized protein n=1 Tax=Glycine max RepID=I1J9F7_SOYBN	0	100	UniRef100_G7K2G4 Adiponectin receptor protein n=1 Tax=Medicago truncatula RepID=G7K2G4_MEDTR	0	100.26	AT4G37680.2|Symbols:HHP4|heptahelical protein 4|chr4:17701231-17702568 FORWARD LENGTH=385	0	96.36	GO:0009725 GO:0009744	response to hormone stimulus; "response to sucrose stimulus"	GO:0004872	receptor activity	GO:0016021	integral to membrane	PF03006	Haemolysin-III related	PTHR20855	ADIPOR/PROGESTIN RECEPTOR-RELATED	KOG0748	Predicted_membrane_proteins,_contain_hemolysin_III_domain
Glyma.01G195000				1.26		FeL6	1030						1.42		PiL1	1949		Glyma.01G195000	450	UniRef100_I1J9F9 Uncharacterized protein n=1 Tax=Glycine max RepID=I1J9F9_SOYBN	0	100	UniRef100_G7K2G3 Galactomannan galactosyltransferase n=1 Tax=Medicago truncatula RepID=G7K2G3_MEDTR	0	100.45	AT2G22900.1|Symbols:|Galactosyl transferase GMA12/MNN10 family protein|chr2:9744359-9746193 REVERSE LENGTH=449	0	99.55	NA	NA	GO:0016740 GO:0016757 GO:0016758	transferase activity; "transferase activity, transferring glycosyl groups"; "transferase activity, transferring hexosyl groups"	GO:0005768 GO:0005794 GO:0005802 GO:0016021	Golgi apparatus; "endosome"; "integral to membrane"; "trans-Golgi network"	PF05637	galactosyl transferase GMA12/MNN10 family	NA	NA	KOG4748	Subunit_of_Golgi_mannosyltransferase_complex
Glyma.01G195100	-1.49					FeL7	1248											Glyma.01G195100	132	UniRef100_I1J9G0 Uncharacterized protein n=1 Tax=Glycine max RepID=I1J9G0_SOYBN	5e-90	100	NA	NA	NA	AT5G67640.1|Symbols:|unknown protein; Has 1807 Blast hits to 1807 proteins in 277 species: Archae - 0; Bacteria - 0; Metazoa - 736; Fungi - 347; Plants - 385; Viruses - 0; Other Eukaryotes - 339 (source: NCBI BLink).|chr5:26969546-26970548 REVERSE LENGTH=201	5e-09	23.38	GO:0008150	biological process	GO:0003674	molecular function	GO:0005634	nucleus	NA	NA	NA	NA	NA	NA
Glyma.01G195200		1.36				FeL1	254				2.23				PiL6	1589		Glyma.01G195200	450	UniRef100_I1J9G1 Uncharacterized protein n=1 Tax=Glycine max RepID=I1J9G1_SOYBN	0	100	UniRef100_G7K2F8 U-box domain-containing protein n=1 Tax=Medicago truncatula RepID=G7K2F8_MEDTR	0	93.63	AT3G49810.1|Symbols:|ARM repeat superfamily protein|chr3:18474936-18476282 REVERSE LENGTH=448	0	100.22	GO:0016567	protein ubiquitination	GO:0004842	ubiquitin-protein ligase activity	GO:0000151 GO:0005634	nucleus; "ubiquitin ligase complex"	PF04564	U-box domain	PTHR22849	WDSAM1 PROTEIN	NA	NA
Glyma.01G195600	1.87					FeL4	1388											Glyma.01G195600	407	UniRef100_K7K4R5 Uncharacterized protein n=1 Tax=Glycine max RepID=K7K4R5_SOYBN	0	100	UniRef100_G7K2F2 Protein PHLOEM PROTEIN 2-LIKE A10 n=1 Tax=Medicago truncatula RepID=G7K2F2_MEDTR	0	98.31	AT1G10150.1|Symbols:|Carbohydrate-binding protein|chr1:3326160-3327404 FORWARD LENGTH=414	7e-128	94.2	NA	NA	GO:0030246	carbohydrate binding	GO:0005739	mitochondrion	NA	NA	PTHR21477	FAMILY NOT NAMED	NA	NA
Glyma.01G195900		-1.52				FeL2	429											Glyma.01G195900	616	UniRef100_K7K4R6 Uncharacterized protein n=1 Tax=Glycine max RepID=K7K4R6_SOYBN	0	100	UniRef100_G7JF92 AP2-like ethylene-responsive transcription factor ANT n=1 Tax=Medicago truncatula RepID=G7JF92_MEDTR	0	93.75	AT4G37750.1|Symbols:ANT, DRG, CKC, CKC1|Integrase-type DNA-binding superfamily protein|chr4:17739782-17742189 FORWARD LENGTH=555	2e-135	102.34	GO:0006306 GO:0006346 GO:0006355 GO:0007276 GO:0009855 GO:0009887 GO:0009944 GO:0009965 GO:0010014 GO:0010051 GO:0010073 GO:0010089 GO:0010492 GO:0016246 GO:0031047 GO:0042127 GO:0044036 GO:0048439 GO:0048519	DNA methylation; "RNA interference"; "cell wall macromolecule metabolic process"; "determination of bilateral symmetry"; "flower morphogenesis"; "gamete generation"; "gene silencing by RNA"; "leaf morphogenesis"; "maintenance of shoot apical meristem identity"; "meristem initiation"; "meristem maintenance"; "methylation-dependent chromatin silencing"; "negative regulation of biological process"; …	GO:0003677 GO:0003700	DNA binding; "sequence-specific DNA binding transcription factor activity"	GO:0005634	nucleus	PF00847	AP2 domain	PTHR11795	UNCHARACTERIZED	NA	NA
Glyma.01G196600													-1.02		PiL3	305		Glyma.01G196600	284	UniRef100_I1J9H4 Uncharacterized protein n=1 Tax=Glycine max RepID=I1J9H4_SOYBN	0	100	UniRef100_D9ZJ03 HD domain class transcription factor n=1 Tax=Malus domestica RepID=D9ZJ03_MALDO	3e-127	97.92	AT4G37790.1|Symbols:HAT22|Homeobox-leucine zipper protein family|chr4:17768241-17769272 FORWARD LENGTH=278	9e-96	101.8	GO:0006355 GO:0006473 GO:0009735	protein acetylation; "regulation of transcription, DNA-dependent"; "response to cytokinin stimulus"	GO:0003677 GO:0003700 GO:0043565	DNA binding; "sequence-specific DNA binding"; "sequence-specific DNA binding transcription factor activity"	GO:0005634	nucleus	PF02183 PF00046	Homeobox associated leucine zipper; "Homeobox domain"	PTHR24326	FAMILY NOT NAMED	KOG0483	Transcription_factor_HEX,_contains_HOX_and_HALZ_domains
Glyma.01G197300				-1.69		FeL4	414											Glyma.01G197300	304	UniRef100_K7K4S5 Uncharacterized protein n=1 Tax=Glycine max RepID=K7K4S5_SOYBN	0	100	NA	NA	NA	AT5G67020.1|Symbols:|unknown protein; BEST Arabidopsis thaliana protein match is: unknown protein (TAIR:AT3G50340.1); Has 1807 Blast hits to 1807 proteins in 277 species: Archae - 0; Bacteria - 0; Metazoa - 736; Fungi - 347; Plants - 385; Viruses - 0; Other Eukaryotes - 339 (source: NCBI BLink).|chr5:26749962-26751146 FORWARD LENGTH=394	4e-39	67.77	GO:0008150	biological process	GO:0003674	molecular function	GO:0005634	nucleus	NA	NA	NA	NA	NA	NA
Glyma.01G197600											1.42				PiL5	223		Glyma.01G197600	979	UniRef100_K7K4S9 Uncharacterized protein n=1 Tax=Glycine max RepID=K7K4S9_SOYBN	0	100	UniRef100_G7K141 Receptor protein kinase-like protein n=1 Tax=Medicago truncatula RepID=G7K141_MEDTR	0	92.6	AT5G65710.1|Symbols:HSL2|HAESA-like 2|chr5:26292372-26295440 FORWARD LENGTH=993	0	95.47	GO:0006468 GO:0007169 GO:0010102 GO:0010468	lateral root morphogenesis; "protein phosphorylation"; "regulation of gene expression"; "transmembrane receptor protein tyrosine kinase signaling pathway"	GO:0004672 GO:0004674 GO:0005524 GO:0016301 GO:0016772	ATP binding; "kinase activity"; "protein kinase activity"; "protein serine/threonine kinase activity"; "transferase activity, transferring phosphorus-containing groups"	GO:0005886	plasma membrane	PF00069 PF08263 PF00560	Protein kinase domain; "Leucine rich repeat N-terminal domain"; "Leucine Rich Repeat"	PTHR24420	LEUCINE-RICH REPEAT RECEPTOR-LIKE PROTEIN KINASE	KOG1187	Serine/threonine_protein_kinase
Glyma.01G198000		2.15				FeL2	352						3.31		PiL2	869		Glyma.01G198000	329	UniRef100_K7K4T3 Uncharacterized protein n=1 Tax=Glycine max RepID=K7K4T3_SOYBN	0	100	UniRef100_G7K131 Transcription factor bHLH25 n=1 Tax=Medicago truncatula RepID=G7K131_MEDTR	3e-104	97.31	AT4G37850.1|Symbols:|basic helix-loop-helix (bHLH) DNA-binding superfamily protein|chr4:17796362-17797647 REVERSE LENGTH=328	4e-54	97.56	GO:0006355	regulation of transcription, DNA-dependent	GO:0003677 GO:0003700	DNA binding; "sequence-specific DNA binding transcription factor activity"	GO:0005634	nucleus	PF00010	Helix-loop-helix DNA-binding domain	PTHR12565	STEROL REGULATORY ELEMENT-BINDING PROTEIN	NA	NA
Glyma.01G198100													1.56		PiL2	961		Glyma.01G198100	369	UniRef100_K7K4T4 Uncharacterized protein n=1 Tax=Glycine max RepID=K7K4T4_SOYBN	0	100	UniRef100_G7K125 BHLH transcription factor n=1 Tax=Medicago truncatula RepID=G7K125_MEDTR	7e-96	105.41	AT4G37850.1|Symbols:|basic helix-loop-helix (bHLH) DNA-binding superfamily protein|chr4:17796362-17797647 REVERSE LENGTH=328	3e-55	75.3	GO:0006355	regulation of transcription, DNA-dependent	GO:0003677 GO:0003700	DNA binding; "sequence-specific DNA binding transcription factor activity"	GO:0005634	nucleus	PF00010	Helix-loop-helix DNA-binding domain	PTHR23042	CIRCADIAN PROTEIN CLOCK/ARNT/BMAL/PAS	NA	NA
Glyma.01G198900													1.8		PiL1	248		Glyma.01G198900	339	UniRef100_I1J9J6 Uncharacterized protein n=1 Tax=Glycine max RepID=I1J9J6_SOYBN	0	100	UniRef100_G7JGG3 AT-hook protein n=2 Tax=Medicago truncatula RepID=G7JGG3_MEDTR	6e-91	100.9	AT4G17950.1|Symbols:|AT hook motif DNA-binding family protein|chr4:9967295-9969007 REVERSE LENGTH=439	1e-63	59.68	GO:0006355	regulation of transcription, DNA-dependent	GO:0003677	DNA binding	GO:0005634 GO:0005829	cytosol; "nucleus"	PF03479	Domain of unknown function (DUF296)	NA	NA	NA	NA
Glyma.01G199400													1.23		PiL2	31		Glyma.01G199400	538	UniRef100_I1J9K0 Uncharacterized protein n=1 Tax=Glycine max RepID=I1J9K0_SOYBN	0	100	UniRef100_O49696 Aluminum-activated malate transporter 12 n=2 Tax=Arabidopsis thaliana RepID=ALMTC_ARATH	0	90.89	AT4G17970.1|Symbols:ALMT12, ATALMT12|aluminum-activated, malate transporter 12|chr4:9975482-9977722 FORWARD LENGTH=560	0	90.89	GO:0010044 GO:0010118	response to aluminum ion; "stomatal movement"	GO:0008509	anion transmembrane transporter activity	GO:0012505	endomembrane system	PF11744	Aluminium activated malate transporter	NA	NA	KOG4711	Predicted_membrane_protein
Glyma.01G199600													1.02		PiL1	1097		Glyma.01G199600	754	UniRef100_I1J9K2 Uncharacterized protein n=1 Tax=Glycine max RepID=I1J9K2_SOYBN	0	100	UniRef100_G7JGI0 Protein phosphatase 2C n=1 Tax=Medicago truncatula RepID=G7JGI0_MEDTR	0	91.93	AT2G35350.1|Symbols:PLL1|poltergeist like 1|chr2:14881360-14884116 REVERSE LENGTH=783	0	96.04	GO:0006355 GO:0006499 GO:0009826 GO:0009933 GO:0010074 GO:0018345 GO:0018377	N-terminal protein myristoylation; "maintenance of meristem identity"; "meristem structural organization"; "protein myristoylation"; "protein palmitoylation"; "regulation of transcription, DNA-dependent"; "unidimensional cell growth"	GO:0003824 GO:0004722 GO:0005543	catalytic activity; "phospholipid binding"; "protein serine/threonine phosphatase activity"	GO:0005634 GO:0005886	nucleus; "plasma membrane"	PF00481	Protein phosphatase 2C	PTHR13832	PROTEIN PHOSPHATASE 2C	KOG0700	Protein_phosphatase_2C/pyruvate_dehydrogenase_(lipoamide)_phosphatase
Glyma.01G199900											2.07				PiL6	996		Glyma.01G199900	74	UniRef100_I1J9K6 Uncharacterized protein n=1 Tax=Glycine max RepID=I1J9K6_SOYBN	3e-42	100	UniRef100_U3GP17 EG5651 n=1 Tax=Manihot esculenta RepID=U3GP17_MANES	8e-13	88.75	AT1G32460.1|Symbols:|unknown protein; Has 19 Blast hits to 19 proteins in 8 species: Archae - 0; Bacteria - 0; Metazoa - 0; Fungi - 0; Plants - 19; Viruses - 0; Other Eukaryotes - 0 (source: NCBI BLink).|chr1:11738859-11739137 FORWARD LENGTH=92	5e-07	68.48	GO:0008150 GO:0010200	biological process; "response to chitin"	GO:0003674	molecular function	GO:0005634	nucleus	NA	NA	NA	NA	NA	NA
Glyma.01G201200	-1.17					FeL6	389											Glyma.01G201200	105	UniRef100_K7K4V1 Uncharacterized protein n=1 Tax=Glycine max RepID=K7K4V1_SOYBN	2e-69	100	UniRef100_Q9M1Z0 Allyl alcohol dehydrogenase-like protein n=4 Tax=Camelineae RepID=Q9M1Z0_ARATH	7e-29	22.51	AT3G59840.1|Symbols:|unknown protein; FUNCTIONS IN: molecular_function unknown; INVOLVED IN: biological_process unknown; LOCATED IN: chloroplast, chloroplast envelope; EXPRESSED IN: 23 plant structures; EXPRESSED DURING: 13 growth stages; Has 72 Blast hits to 72 proteins in 12 species: Archae - 0; Bacteria - 0; Metazoa - 0; Fungi - 0; Plants - 72; Viruses - 0; Other Eukaryotes - 0 (source: NCBI B…	2e-33	107.22	GO:0008150	biological process	GO:0003674	molecular function	GO:0009507 GO:0009536 GO:0009941	chloroplast; "chloroplast envelope"; "plastid"	NA	NA	NA	NA	NA	NA
Glyma.01G202000												1.44			PiL3	307		Glyma.01G202000	250	UniRef100_C6T7T3 Uncharacterized protein n=2 Tax=Glycine max RepID=C6T7T3_SOYBN	4e-180	100	UniRef100_G7JYQ1 Pyrophosphatase ppaX n=1 Tax=Medicago truncatula RepID=G7JYQ1_MEDTR	1e-150	98.78	AT2G38740.1|Symbols:|Haloacid dehalogenase-like hydrolase (HAD) superfamily protein|chr2:16194639-16195995 REVERSE LENGTH=244	2e-122	96.31	GO:0008152	metabolic process	GO:0003824 GO:0016787	catalytic activity; "hydrolase activity"	GO:0005737 GO:0005829 GO:0005886	cytoplasm; "cytosol"; "plasma membrane"	PF00702	haloacid dehalogenase-like hydrolase	PTHR18901	2-DEOXYGLUCOSE-6-PHOSPHATE PHOSPHATASE 2	KOG2914	Predicted_haloacid-halidohydrolase_and_related_hydrolases
Glyma.01G202200											3.57				PiL6	1535		Glyma.01G202200	176	UniRef100_I1J9N1 Uncharacterized protein n=1 Tax=Glycine max RepID=I1J9N1_SOYBN	3e-124	100	UniRef100_B9IC91 BON association protein 1 n=1 Tax=Populus trichocarpa RepID=B9IC91_POPTR	3e-47	90.76	AT2G45760.1|Symbols:BAP2, BAL|BON association protein 2|chr2:18847125-18847748 REVERSE LENGTH=207	5e-35	83.57	GO:0008150 GO:0009627 GO:0009693 GO:0009697	biological process; "ethylene biosynthetic process"; "salicylic acid biosynthetic process"; "systemic acquired resistance"	GO:0003674	molecular function	GO:0005575	cellular component	PF00168	C2 domain	NA	NA	NA	NA
Glyma.01G203300	1.16			-1.07		FeL4	1754											Glyma.01G203300	323	UniRef100_I1J9P2 Uncharacterized protein n=1 Tax=Glycine max RepID=I1J9P2_SOYBN	0	100	UniRef100_G7JYN7 Baculoviral IAP repeat-containing protein n=1 Tax=Medicago truncatula RepID=G7JYN7_MEDTR	6e-123	96.12	AT1G32740.1|Symbols:|SBP (S-ribonuclease binding protein) family protein|chr1:11844883-11846082 FORWARD LENGTH=312	1e-85	102.88	GO:0008150	biological process	GO:0008270	zinc ion binding	GO:0005575	cellular component	NA	NA	PTHR14493	UNCHARACTERIZED	KOG1100	Predicted_E3_ubiquitin_ligase
Glyma.01G203500											3.87				PiL6	1726		Glyma.01G203500	373	UniRef100_C6ZRN4 NAK-type protein kinase n=1 Tax=Glycine max RepID=C6ZRN4_SOYBN	0	100	UniRef100_C6ZRN4 NAK-type protein kinase n=1 Tax=Glycine max RepID=C6ZRN4_SOYBN	0	100	AT5G47070.1|Symbols:|Protein kinase superfamily protein|chr5:19118683-19120528 REVERSE LENGTH=410	6e-163	88.29	GO:0006468 GO:0009627 GO:0009697	protein phosphorylation; "salicylic acid biosynthetic process"; "systemic acquired resistance"	GO:0004672 GO:0004674 GO:0005524 GO:0016301 GO:0016772	ATP binding; "kinase activity"; "protein kinase activity"; "protein serine/threonine kinase activity"; "transferase activity, transferring phosphorus-containing groups"	GO:0005886	plasma membrane	PF00069	Protein kinase domain	PTHR24420	LEUCINE-RICH REPEAT RECEPTOR-LIKE PROTEIN KINASE	KOG1187	Serine/threonine_protein_kinase
Glyma.01G203600											-1.17				PiL1	814		Glyma.01G203600	93	UniRef100_C6SXD2 Uncharacterized protein n=2 Tax=Papilionoideae RepID=C6SXD2_SOYBN	3e-58	100	UniRef100_A9PAM1 60S ribosomal protein L37a n=5 Tax=fabids RepID=A9PAM1_POPTR	1e-57	98.91	AT3G10950.1|Symbols:|Zinc-binding ribosomal protein family protein|chr3:3423893-3424566 FORWARD LENGTH=92	5e-57	98.91	GO:0006412 GO:0042254	ribosome biogenesis; "translation"	GO:0003735	structural constituent of ribosome	GO:0005622 GO:0005737 GO:0005829 GO:0005840 GO:0022625	cytoplasm; "cytosol"; "cytosolic large ribosomal subunit"; "intracellular"; "ribosome"	PF01780	Ribosomal L37ae protein family	PTHR11517	60S RIBOSOMAL PROTEIN L37A	KOG0402	60S_ribosomal_protein_L37
Glyma.01G204200	-1.02					FeL6	1											Glyma.01G204200	340	UniRef100_I1J9Q1 Uncharacterized protein n=1 Tax=Glycine max RepID=I1J9Q1_SOYBN	0	100	UniRef100_I1E3I7 Membrane-associated/ABA-activated and calcium-independent protein kinase n=1 Tax=Glycine soja RepID=I1E3I7_GLYSO	0	100	AT4G33950.1|Symbols:OST1, SNRK2-6, SRK2E, SNRK2.6, P44, ATOST1|Protein kinase superfamily protein|chr4:16272364-16274657 FORWARD LENGTH=362	0	82.04	GO:0005985 GO:0006468 GO:0006636 GO:0006970 GO:0009414 GO:0009651 GO:0009737 GO:0009738 GO:0010118 GO:0010119 GO:0019432 GO:0040007 GO:0042742 GO:0042744 GO:0048366 GO:2000377	abscisic acid mediated signaling pathway; "defense response to bacterium"; "growth"; "hydrogen peroxide catabolic process"; "leaf development"; "protein phosphorylation"; "regulation of reactive oxygen species metabolic process"; "regulation of stomatal movement"; "response to abscisic acid stimulus"; "response to osmotic stress"; "response to salt stress"; "response to water deprivation"; "stoma…	GO:0004672 GO:0004674 GO:0004713 GO:0005515 GO:0005524 GO:0009931 GO:0016301 GO:0016772	ATP binding; "calcium-dependent protein serine/threonine kinase activity"; "kinase activity"; "protein binding"; "protein kinase activity"; "protein serine/threonine kinase activity"; "protein tyrosine kinase activity"; "transferase activity, transferring phosphorus-containing groups"	GO:0005634 GO:0005737 GO:0005829	cytoplasm; "cytosol"; "nucleus"	PF00069	Protein kinase domain	PTHR24343	SERINE/THREONINE KINASE	KOG0583	Serine/threonine_protein_kinase
Glyma.01G204400		3.96				FeL3	284				6.86				PiL6	986		Glyma.01G204400	196	UniRef100_I1J9Q4 Uncharacterized protein n=2 Tax=Glycine max RepID=I1J9Q4_SOYBN	2e-142	100	UniRef100_G7JYL9 Protein TIFY n=2 Tax=Medicago truncatula RepID=G7JYL9_MEDTR	2e-45	101.73	AT1G74950.1|Symbols:JAZ2, TIFY10B|TIFY domain/Divergent CCT motif family protein|chr1:28148919-28150258 REVERSE LENGTH=249	4e-23	51.81	GO:0006612 GO:0007165 GO:0009414 GO:0009611 GO:0009620 GO:0009695 GO:0009723 GO:0009733 GO:0009738 GO:0009753 GO:0009863 GO:0009867 GO:0010363 GO:0042538 GO:0043069	abscisic acid mediated signaling pathway; "hyperosmotic salinity response"; "jasmonic acid biosynthetic process"; "jasmonic acid mediated signaling pathway"; "negative regulation of programmed cell death"; "protein targeting to membrane"; "regulation of plant-type hypersensitive response"; "response to auxin stimulus"; "response to ethylene stimulus"; "response to fungus"; "response to jasmonic a…	GO:0005515	protein binding	GO:0005634	nucleus	PF09425 PF06200	Divergent CCT motif; "tify domain"	NA	NA	NA	NA
Glyma.01G204800		2.21		-5.26		FeL1	84				5.6				PiL6	1040		Glyma.01G204800	252	UniRef100_I1J9Q9 Uncharacterized protein n=2 Tax=Glycine max RepID=I1J9Q9_SOYBN	0	100	UniRef100_O23547 Expansin-like B1 n=2 Tax=Arabidopsis thaliana RepID=EXLB1_ARATH	4e-107	96.8	AT4G17030.1|Symbols:ATEXLB1, EXPR, AT-EXPR, ATEXPR1, ATHEXP BETA 3.1, EXLB1|expansin-like B1|chr4:9581817-9583181 REVERSE LENGTH=250	5e-110	96.8	GO:0009826 GO:0009828 GO:0019953	plant-type cell wall loosening; "sexual reproduction"; "unidimensional cell growth"	NA	NA	GO:0005576	extracellular region	PF01357 PF03330	Pollen allergen; "Rare lipoprotein A (RlpA)-like double-psi beta-barrel"	NA	NA	NA	NA
Glyma.01G205200											1.18				PiL6	1906		Glyma.01G205200	245	UniRef100_C6TBL5 Uncharacterized protein n=1 Tax=Glycine max RepID=C6TBL5_SOYBN	2e-175	100	UniRef100_T2DPQ1 Bax inhibitor 1 n=1 Tax=Phaseolus vulgaris RepID=T2DPQ1_PHAVU	4e-159	100	AT5G47120.1|Symbols:ATBI-1, BI-1, ATBI1, BI1|BAX inhibitor 1|chr5:19136071-19137585 FORWARD LENGTH=247	6e-116	94.74	GO:0000038 GO:0000165 GO:0006612 GO:0006983 GO:0006984 GO:0007154 GO:0009409 GO:0009414 GO:0009738 GO:0009862 GO:0009867 GO:0010363 GO:0030968 GO:0031348 GO:0034976 GO:0043066 GO:0043069 GO:0050832	ER-nucleus signaling pathway; "ER overload response"; "MAPK cascade"; "abscisic acid mediated signaling pathway"; "cell communication"; "defense response to fungus"; "endoplasmic reticulum unfolded protein response"; "jasmonic acid mediated signaling pathway"; "negative regulation of apoptotic process"; "negative regulation of defense response"; "negative regulation of programmed cell death"; "pr…	GO:0005515	protein binding	GO:0005635 GO:0005737 GO:0005783 GO:0005886	cytoplasm; "endoplasmic reticulum"; "nuclear envelope"; "plasma membrane"	PF01027	Inhibitor of apoptosis-promoting Bax1	PTHR23291	BAX INHIBITOR-RELATED	KOG1629	Bax-mediated_apoptosis_inhibitor_TEGT/BI-1
Glyma.01G205500	1.45					FeL4	1838											Glyma.01G205500	216	UniRef100_K7K4X6 Uncharacterized protein n=1 Tax=Glycine max RepID=K7K4X6_SOYBN	2e-153	100	NA	NA	NA	AT4G17540.1|Symbols:|unknown protein; Has 30201 Blast hits to 17322 proteins in 780 species: Archae - 12; Bacteria - 1396; Metazoa - 17338; Fungi - 3422; Plants - 5037; Viruses - 0; Other Eukaryotes - 2996 (source: NCBI BLink).|chr4:9775982-9777765 FORWARD LENGTH=294	5e-07	65.65	GO:0008150	biological process	GO:0003674	molecular function	GO:0005575	cellular component	NA	NA	NA	NA	NA	NA
Glyma.01G205800	1.33					FeL3	351				2.87				PiL6	1997		Glyma.01G205800	84	UniRef100_C6TFJ9 Uncharacterized protein n=1 Tax=Glycine max RepID=C6TFJ9_SOYBN	1e-51	100	UniRef100_Q9FKF8 Emb|CAB87938.1 n=1 Tax=Arabidopsis thaliana RepID=Q9FKF8_ARATH	6e-07	26.82	AT2G35658.1|Symbols:|unknown protein; FUNCTIONS IN: molecular_function unknown; INVOLVED IN: biological_process unknown; LOCATED IN: cellular_component unknown; BEST Arabidopsis thaliana protein match is: unknown protein (TAIR:AT4G16840.1); Has 30201 Blast hits to 17322 proteins in 780 species: Archae - 12; Bacteria - 1396; Metazoa - 17338; Fungi - 3422; Plants - 5037; Viruses - 0; Other Eukaryot…	3e-16	65.93	GO:0008150	biological process	GO:0003674	molecular function	GO:0005634 GO:0009507	chloroplast; "nucleus"	NA	NA	NA	NA	NA	NA
Glyma.01G205900											2.23				PiL6	1347		Glyma.01G205900	525	UniRef100_I1J9S3 Uncharacterized protein n=1 Tax=Glycine max RepID=I1J9S3_SOYBN	0	100	UniRef100_G7JXH0 Lipase n=1 Tax=Medicago truncatula RepID=G7JXH0_MEDTR	0	95.62	AT4G16820.1|Symbols:PLA-I{beta]2|alpha/beta-Hydrolases superfamily protein|chr4:9467563-9469116 FORWARD LENGTH=517	0	96.52	GO:0006629 GO:0009693	ethylene biosynthetic process; "lipid metabolic process"	GO:0004806 GO:0008970 GO:0047714	galactolipase activity; "phosphatidylcholine 1-acylhydrolase activity"; "triglyceride lipase activity"	GO:0009507	chloroplast	PF01764	Lipase (class 3)	PTHR21493	CGI-141-RELATED/LIPASE CONTAINING PROTEIN	KOG4569	Predicted_lipase
Glyma.01G206100	-2.94					FeL7	224											Glyma.01G206100	403	UniRef100_K7K4Y0 Uncharacterized protein n=1 Tax=Glycine max RepID=K7K4Y0_SOYBN	0	100	NA	NA	NA	AT4G16807.1|Symbols:|unknown protein; FUNCTIONS IN: molecular_function unknown; INVOLVED IN: biological_process unknown; LOCATED IN: cellular_component unknown; BEST Arabidopsis thaliana protein match is: unknown protein (TAIR:AT3G33528.1); Has 30201 Blast hits to 17322 proteins in 780 species: Archae - 12; Bacteria - 1396; Metazoa - 17338; Fungi - 3422; Plants - 5037; Viruses - 0; Other Eukaryot…	1e-29	86.33	GO:0008150	biological process	GO:0003674	molecular function	GO:0005634	nucleus	NA	NA	NA	NA	NA	NA
Glyma.01G206600	1.85					FeL4	321				2.3				PiL6	2314		Glyma.01G206600	275	UniRef100_V7CIT0 Uncharacterized protein n=1 Tax=Phaseolus vulgaris RepID=V7CIT0_PHAVU	5e-147	98.52	UniRef100_G8EVZ8 Ethylene response factor 11 n=1 Tax=Medicago sativa RepID=G8EVZ8_MEDSA	1e-110	97.39	AT4G17500.1|Symbols:ATERF-1, ERF-1|ethylene responsive element binding factor 1|chr4:9759405-9760211 FORWARD LENGTH=268	2e-80	91.42	GO:0002679 GO:0006355 GO:0009414 GO:0009723 GO:0009737 GO:0009738 GO:0009873 GO:0010200 GO:0035556 GO:0042538 GO:0045893	abscisic acid mediated signaling pathway; "ethylene mediated signaling pathway"; "hyperosmotic salinity response"; "intracellular signal transduction"; "positive regulation of transcription, DNA-dependent"; "regulation of transcription, DNA-dependent"; "respiratory burst involved in defense response"; "response to abscisic acid stimulus"; "response to chitin"; "response to ethylene stimulus"; "re…	GO:0003677 GO:0003700	DNA binding; "sequence-specific DNA binding transcription factor activity"	GO:0005634 GO:0005643	nuclear pore; "nucleus"	PF00847	AP2 domain	NA	NA	NA	NA
Glyma.01G206700											2.94				PiL6	1374		Glyma.01G206700	276	UniRef100_K7K4Y3 Uncharacterized protein n=1 Tax=Glycine max RepID=K7K4Y3_SOYBN	1e-177	108.27	UniRef100_D9IXB2 ERF protein n=1 Tax=Glycine max RepID=D9IXB2_SOYBN	2e-82	100	AT5G47230.1|Symbols:ERF5, ATERF-5, ATERF5|ethylene responsive element binding factor 5|chr5:19180072-19180974 FORWARD LENGTH=300	8e-66	91.67	GO:0002679 GO:0006355 GO:0009409 GO:0009873 GO:0010200 GO:0035556 GO:0045893	ethylene mediated signaling pathway; "intracellular signal transduction"; "positive regulation of transcription, DNA-dependent"; "regulation of transcription, DNA-dependent"; "respiratory burst involved in defense response"; "response to chitin"; "response to cold"	GO:0003677 GO:0003700	DNA binding; "sequence-specific DNA binding transcription factor activity"	GO:0005634	nucleus	PF00847	AP2 domain	NA	NA	NA	NA
Glyma.01G207300		1.14				FeL3	138				2.26				PiL6	1409		Glyma.01G207300	269	UniRef100_K7K4Y9 Uncharacterized protein n=1 Tax=Glycine max RepID=K7K4Y9_SOYBN	0	100	UniRef100_Q39862 Homeobox-leucine zipper protein n=1 Tax=Glycine max RepID=Q39862_SOYBN	0	89.79	AT5G47370.1|Symbols:HAT2|Homeobox-leucine zipper protein 4 (HB-4) / HD-ZIP protein|chr5:19216482-19217647 REVERSE LENGTH=283	6e-103	94.7	GO:0006351 GO:0006355 GO:0009641 GO:0009733 GO:0009734 GO:0009826 GO:0045892	auxin mediated signaling pathway; "negative regulation of transcription, DNA-dependent"; "regulation of transcription, DNA-dependent"; "response to auxin stimulus"; "shade avoidance"; "transcription, DNA-dependent"; "unidimensional cell growth"	GO:0003677 GO:0003700 GO:0043565	DNA binding; "sequence-specific DNA binding"; "sequence-specific DNA binding transcription factor activity"	GO:0005634	nucleus	PF02183 PF00046 PF04618	Homeobox associated leucine zipper; "Homeobox domain"; "HD-ZIP protein N terminus"	PTHR24326	FAMILY NOT NAMED	KOG0483	Transcription_factor_HEX,_contains_HOX_and_HALZ_domains
Glyma.01G207700	-1.62			1.19		FeL6	1391				-1.14		1.1		PiL1	597		Glyma.01G207700	205	UniRef100_C6SV78 Ribosomal protein L15 n=2 Tax=Glycine max RepID=C6SV78_SOYBN	1e-144	100	UniRef100_C6SV78 Ribosomal protein L15 n=2 Tax=Glycine max RepID=C6SV78_SOYBN	1e-144	100	AT4G16720.1|Symbols:|Ribosomal protein L23/L15e family protein|chr4:9400156-9401315 REVERSE LENGTH=204	6e-122	100	GO:0001510 GO:0006412	RNA methylation; "translation"	GO:0003735	structural constituent of ribosome	GO:0005622 GO:0005737 GO:0005774 GO:0005829 GO:0005840 GO:0005886 GO:0022625 GO:0022626	cytoplasm; "cytosol"; "cytosolic large ribosomal subunit"; "cytosolic ribosome"; "intracellular"; "plasma membrane"; "ribosome"; "vacuolar membrane"	PF00827	Ribosomal L15	PTHR11847	RIBOSOMAL PROTEIN L15	KOG1678	60s_ribosomal_protein_L15
Glyma.01G208000	1.11			-1.12		FeL4	1253						-1.21		PiL6	702		Glyma.01G208000	332	UniRef100_K7K4Z2 Uncharacterized protein n=1 Tax=Glycine max RepID=K7K4Z2_SOYBN	0	100	UniRef100_G7JXD1 Methionyl-tRNA formyltransferase n=2 Tax=Medicago truncatula RepID=G7JXD1_MEDTR	4e-179	94.56	AT4G17360.1|Symbols:|Formyl transferase|chr4:9703698-9705468 REVERSE LENGTH=328	1e-159	89.02	GO:0000023 GO:0006189 GO:0009058 GO:0009152 GO:0009853 GO:0019252 GO:0043085 GO:0046653	'de novo' IMP biosynthetic process; "biosynthetic process"; "maltose metabolic process"; "photorespiration"; "positive regulation of catalytic activity"; "purine ribonucleotide biosynthetic process"; "starch biosynthetic process"; "tetrahydrofolate metabolic process"	GO:0008168 GO:0008864 GO:0016742	formyltetrahydrofolate deformylase activity; "hydroxymethyl-, formyl- and related transferase activity"; "methyltransferase activity"	GO:0005739	mitochondrion	PF00551	Formyl transferase	PTHR10520	TRIFUNCTIONAL PURINE BIOSYNTHETIC PROTEIN ADENOSINE-3-RELATED	KOG3076	5'-phosphoribosylglycinamide_formyltransferase
Glyma.01G208100											-1.02				PiL1	1583		Glyma.01G208100	1116	UniRef100_I1J9U5 Uncharacterized protein n=1 Tax=Glycine max RepID=I1J9U5_SOYBN	0	100	UniRef100_A2Q4Y9 Aminoacyl-tRNA synthetase, class Ia n=1 Tax=Medicago truncatula RepID=A2Q4Y9_MEDTR	0	99.18	AT1G09620.1|Symbols:|ATP binding;leucine-tRNA ligases;aminoacyl-tRNA ligases;nucleotide binding;ATP binding;aminoacyl-tRNA ligases|chr1:3113077-3116455 REVERSE LENGTH=1091	0	99.82	GO:0006418 GO:0006429 GO:0008295	leucyl-tRNA aminoacylation; "spermidine biosynthetic process"; "tRNA aminoacylation for protein translation"	GO:0000166 GO:0004812 GO:0004823 GO:0005524	ATP binding; "aminoacyl-tRNA ligase activity"; "leucine-tRNA ligase activity"; "nucleotide binding"	GO:0005737 GO:0005829 GO:0009506 GO:0009507	chloroplast; "cytoplasm"; "cytosol"; "plasmodesma"	PF00133 PF08264	tRNA synthetases class I (I, L, M and V); "Anticodon-binding domain of tRNA"	PTHR11946	ISOLEUCYL, LEUCYL, TYROSYL, VALYL AND METHIONYL-TRNA SYNTHETASES	KOG0437	Leucyl-tRNA_synthetase
Glyma.01G208200		1.39				FeL6	162					2.06			PiL4	91		Glyma.01G208200	250	UniRef100_I1J9U6 Uncharacterized protein n=1 Tax=Glycine max RepID=I1J9U6_SOYBN	9e-170	100	UniRef100_G2XKY2 Tonoplast intrinsic protein n=1 Tax=Glycine soja RepID=G2XKY2_GLYSO	4e-153	100	AT5G47450.1|Symbols:ATTIP2;3, TIP2;3, DELTA-TIP3|tonoplast intrinsic protein 2;3|chr5:19248509-19249466 REVERSE LENGTH=250	3e-130	98.4	GO:0000041 GO:0006810 GO:0006826 GO:0006833 GO:0009651 GO:0010106 GO:0010167 GO:0010413 GO:0015706 GO:0045492 GO:0055085	cellular response to iron ion starvation; "glucuronoxylan metabolic process"; "iron ion transport"; "nitrate transport"; "response to nitrate"; "response to salt stress"; "transition metal ion transport"; "transmembrane transport"; "transport"; "water transport"; "xylan biosynthetic process"	GO:0005215 GO:0015200 GO:0015250 GO:0051739	ammonia transmembrane transporter activity; "methylammonium transmembrane transporter activity"; "transporter activity"; "water channel activity"	GO:0009705 GO:0016020 GO:0016021 GO:0042807	central vacuole; "integral to membrane"; "membrane"; "plant-type vacuole membrane"	PF00230	Major intrinsic protein	PTHR19139	AQUAPORIN TRANSPORTER	KOG0223	Aquaporin_(major_intrinsic_protein_family)
Glyma.01G208800											4.22				PiL6	1401		Glyma.01G208800	364	UniRef100_K7K501 Uncharacterized protein n=1 Tax=Glycine max RepID=K7K501_SOYBN	0	100	UniRef100_G7JW40 Matrix metalloproteinase-28 n=1 Tax=Medicago truncatula RepID=G7JW40_MEDTR	0	99.72	AT4G16640.1|Symbols:|Matrixin family protein|chr4:9367396-9368490 REVERSE LENGTH=364	3e-120	94.78	GO:0006508 GO:0008152	metabolic process; "proteolysis"	GO:0004222 GO:0008237 GO:0008270	metalloendopeptidase activity; "metallopeptidase activity"; "zinc ion binding"	GO:0005576 GO:0031012 GO:0031225	anchored to membrane; "extracellular matrix"; "extracellular region"	PF01471 PF00413	Putative peptidoglycan binding domain; "Matrixin"	PTHR10201	MATRIX METALLOPROTEINASE	NA	NA
Glyma.01G208900	-2.83					FeL7	981											Glyma.01G208900	557	UniRef100_K7K502 Uncharacterized protein n=1 Tax=Glycine max RepID=K7K502_SOYBN	0	106.31	UniRef100_D7MP46 Pentatricopeptide repeat-containing protein n=1 Tax=Arabidopsis lyrata subsp. lyrata RepID=D7MP46_ARALL	3e-160	83.68	AT5G47460.1|Symbols:|Pentatricopeptide repeat (PPR) superfamily protein|chr5:19252463-19254193 REVERSE LENGTH=576	1e-164	84.9	GO:0008150	biological process	GO:0003674	molecular function	GO:0005739	mitochondrion	PF01535	PPR repeat	PTHR24015	FAMILY NOT NAMED	NA	NA
Glyma.01G209400	-1.36					FeL6	1536											Glyma.01G209400	105	UniRef100_I1J9W0 Uncharacterized protein n=1 Tax=Glycine max RepID=I1J9W0_SOYBN	2e-66	100	UniRef100_A9P9H8 40S ribosomal protein S30 n=14 Tax=Magnoliophyta RepID=A9P9H8_POPTR	4e-34	98.39	AT5G56670.1|Symbols:|Ribosomal protein S30 family protein|chr5:22935413-22935981 REVERSE LENGTH=62	9e-28	98.39	GO:0001510 GO:0006412	RNA methylation; "translation"	GO:0003735	structural constituent of ribosome	GO:0005622 GO:0005737 GO:0005840 GO:0022627	cytoplasm; "cytosolic small ribosomal subunit"; "intracellular"; "ribosome"	PF04758	Ribosomal protein S30	PTHR12650	40S RIBOSOMAL PROTEIN S30/UBIQUITIN-LIKE PROTEIN FUBI	KOG0009	Ubiquitin-like/40S_ribosomal_S30_protein_fusion
Glyma.01G209600		-1.77				FeL5	391											Glyma.01G209600	331	UniRef100_K7K504 Uncharacterized protein (Fragment) n=1 Tax=Glycine max RepID=K7K504_SOYBN	0	100	UniRef100_G7JW31 (RAP Annotation release2) Glycosyl transferase n=1 Tax=Medicago truncatula RepID=G7JW31_MEDTR	0	69.62	AT4G16600.1|Symbols:|Nucleotide-diphospho-sugar transferases superfamily protein|chr4:9350039-9352707 FORWARD LENGTH=494	8e-162	66.8	GO:0009058 GO:0016051	biosynthetic process; "carbohydrate biosynthetic process"	GO:0016757 GO:0016758	transferase activity, transferring glycosyl groups; "transferase activity, transferring hexosyl groups"	NA	NA	PF01501	Glycosyl transferase family 8	PTHR11183	GLYCOGENIN	NA	NA
Glyma.01G209800	-1.17					FeL7	838											Glyma.01G209800	541	UniRef100_I1J9W3 Uncharacterized protein n=1 Tax=Glycine max RepID=I1J9W3_SOYBN	0	100	UniRef100_G7JW29 Chaperone protein dnaJ n=1 Tax=Medicago truncatula RepID=G7JW29_MEDTR	0	99.81	AT2G35720.1|Symbols:OWL1|DNAJ heat shock N-terminal domain-containing protein|chr2:15016883-15019866 FORWARD LENGTH=538	0	97.77	GO:0006457 GO:0010228 GO:0055122	protein folding; "response to very low light intensity stimulus"; "vegetative to reproductive phase transition of meristem"	GO:0005515 GO:0031072	heat shock protein binding; "protein binding"	GO:0009507 GO:0009536	chloroplast; "plastid"	PF11875 PF00226	Domain of unknown function (DUF3395); "DnaJ domain"	PTHR24078	DNAJ HOMOLOG SUBFAMILY C MEMBER	KOG0718	Molecular_chaperone_(DnaJ_superfamily)
Glyma.01G209900	1.81					FeL5	68											Glyma.01G209900	464	UniRef100_I1J9W5 Uncharacterized protein n=1 Tax=Glycine max RepID=I1J9W5_SOYBN	0	100	UniRef100_G7JW23 Sec14 cytosolic factor n=1 Tax=Medicago truncatula RepID=G7JW23_MEDTR	0	101.34	AT5G47510.1|Symbols:|Sec14p-like phosphatidylinositol transfer family protein|chr5:19275048-19276999 FORWARD LENGTH=376	3e-137	95.48	GO:0006810	transport	GO:0005215	transporter activity	GO:0005886	plasma membrane	PF03765 PF00650	CRAL/TRIO, N-terminal domain; "CRAL/TRIO domain"	PTHR23324	SEC14 RELATED PROTEIN	KOG1471	Phosphatidylinositol_transfer_protein_SEC14_and_related_proteins
Glyma.01G210200				-1.21		FeL3	380						-1.12		PiL6	2188		Glyma.01G210200	124	UniRef100_I1J9W7 Autophagy-related protein n=2 Tax=Glycine max RepID=I1J9W7_SOYBN	2e-82	100	NA	NA	NA	AT4G16520.2|Symbols:ATG8F|Ubiquitin-like superfamily protein|chr4:9306882-9308113 REVERSE LENGTH=121	1e-74	96.69	GO:0006914	autophagy	GO:0008017	microtubule binding	NA	NA	PF02991	Autophagy protein Atg8 ubiquitin like	PTHR10969	MICROTUBULE-ASSOCIATED PROTEINS 1A/1B LIGHT CHAIN 3-RELATED	KOG1654	Microtubule-associated_anchor_protein_involved_in_autophagy_and_membrane_trafficking
Glyma.01G210700											-1.59				PiL2	113		Glyma.01G210700	285	UniRef100_I1J9X2 Uncharacterized protein n=1 Tax=Glycine max RepID=I1J9X2_SOYBN	0	100	NA	NA	NA	AT1G62520.1|Symbols:|unknown protein; BEST Arabidopsis thaliana protein match is: unknown protein (TAIR:AT4G12450.1); Has 388 Blast hits to 388 proteins in 26 species: Archae - 0; Bacteria - 1; Metazoa - 0; Fungi - 8; Plants - 376; Viruses - 0; Other Eukaryotes - 3 (source: NCBI BLink).|chr1:23144506-23145348 FORWARD LENGTH=280	6e-92	101.43	GO:0008150	biological process	GO:0003674	molecular function	GO:0005634	nucleus	NA	NA	NA	NA	NA	NA
Glyma.01G210800	-1.18		1.32	1.51		FeL6	1484				-1.97	1.88	1.94		PiL1	904		Glyma.01G210800	176	UniRef100_C6T2K0 Uncharacterized protein n=1 Tax=Glycine max RepID=C6T2K0_SOYBN	2e-121	100	UniRef100_G7JW03 Adenine phosphoribosyltransferase-like protein n=2 Tax=Medicago truncatula RepID=G7JW03_MEDTR	4e-108	94.09	AT4G22570.1|Symbols:APT3|adenine phosphoribosyl transferase 3|chr4:11882310-11885250 REVERSE LENGTH=183	1e-98	93.99	GO:0006168 GO:0009116	adenine salvage; "nucleoside metabolic process"	GO:0003999	adenine phosphoribosyltransferase activity	GO:0005737 GO:0005829	cytoplasm; "cytosol"	PF00156	Phosphoribosyl transferase domain	PTHR11776	ADENINE PHOSPHORIBOSYLTRANSFERASE	KOG1712	Adenine_phosphoribosyl_transferases
Glyma.01G211400													-1.14		PiL6	206		Glyma.01G211400	171	UniRef100_I1J9Y2 Uncharacterized protein n=1 Tax=Glycine max RepID=I1J9Y2_SOYBN	3e-120	100	UniRef100_Q9SI71 F23N19.15 n=1 Tax=Arabidopsis thaliana RepID=Q9SI71_ARATH	2e-63	90.43	AT1G62780.1|Symbols:|unknown protein; FUNCTIONS IN: molecular_function unknown; INVOLVED IN: biological_process unknown; LOCATED IN: chloroplast, chloroplast stroma; EXPRESSED IN: 22 plant structures; EXPRESSED DURING: 14 growth stages; Has 94 Blast hits to 94 proteins in 35 species: Archae - 6; Bacteria - 10; Metazoa - 21; Fungi - 2; Plants - 48; Viruses - 0; Other Eukaryotes - 7 (source: NCBI B…	6e-56	58.65	GO:0000023 GO:0006098 GO:0008150 GO:0009902 GO:0010027 GO:0019252 GO:0019288 GO:0034660	biological process; "chloroplast relocation"; "isopentenyl diphosphate biosynthetic process, mevalonate-independent pathway"; "maltose metabolic process"; "ncRNA metabolic process"; "pentose-phosphate shunt"; "starch biosynthetic process"; "thylakoid membrane organization"	GO:0003674	molecular function	GO:0009507 GO:0009570	chloroplast; "chloroplast stroma"	NA	NA	NA	NA	NA	NA
Glyma.01G211900													1.53		PiL1	1199		Glyma.01G211900	690	UniRef100_I1J9Y6 Uncharacterized protein n=2 Tax=Glycine max RepID=I1J9Y6_SOYBN	0	100	UniRef100_G7KG73 Receptor-like protein kinase n=1 Tax=Medicago truncatula RepID=G7KG73_MEDTR	0	100	AT4G22730.1|Symbols:|Leucine-rich repeat protein kinase family protein|chr4:11941384-11943696 FORWARD LENGTH=688	0	98.11	GO:0006468 GO:0007169	protein phosphorylation; "transmembrane receptor protein tyrosine kinase signaling pathway"	GO:0004672 GO:0004674 GO:0005524 GO:0016772	ATP binding; "protein kinase activity"; "protein serine/threonine kinase activity"; "transferase activity, transferring phosphorus-containing groups"	GO:0005886	plasma membrane	PF07714 PF08263 PF00560	Protein tyrosine kinase; "Leucine rich repeat N-terminal domain"; "Leucine Rich Repeat"	PTHR24420	LEUCINE-RICH REPEAT RECEPTOR-LIKE PROTEIN KINASE	KOG1187	Serine/threonine_protein_kinase
Glyma.01G212100											1.65				PiL6	2453		Glyma.01G212100	258	UniRef100_K7K528 Uncharacterized protein n=1 Tax=Glycine max RepID=K7K528_SOYBN	3e-175	94.9	NA	NA	NA	AT3G60780.1|Symbols:|Protein of unknown function (DUF1442)|chr3:22462695-22463630 FORWARD LENGTH=218	4e-78	97.71	GO:0008150	biological process	GO:0003674	molecular function	NA	NA	PF07279	Protein of unknown function (DUF1442)	NA	NA	NA	NA
Glyma.01G212200				-1.11		FeL4	1578											Glyma.01G212200	680	UniRef100_K7K529 Uncharacterized protein n=2 Tax=Glycine max RepID=K7K529_SOYBN	0	100	UniRef100_G7JLB0 SNARE-interacting protein KEULE n=1 Tax=Medicago truncatula RepID=G7JLB0_MEDTR	0	100.15	AT1G12360.1|Symbols:KEU|Sec1/munc18-like (SM) proteins superfamily|chr1:4201172-4206144 FORWARD LENGTH=666	0	100.15	GO:0000910 GO:0006623 GO:0006904 GO:0006944 GO:0009306 GO:0010200 GO:0016192 GO:0030968 GO:0048193	Golgi vesicle transport; "cellular membrane fusion"; "cytokinesis"; "endoplasmic reticulum unfolded protein response"; "protein secretion"; "protein targeting to vacuole"; "response to chitin"; "vesicle-mediated transport"; "vesicle docking involved in exocytosis"	GO:0005515 GO:0008565	protein binding; "protein transporter activity"	GO:0005773 GO:0005829 GO:0005886 GO:0019898	cytosol; "extrinsic to membrane"; "plasma membrane"; "vacuole"	PF00995	Sec1 family	PTHR11679	VESICLE PROTEIN SORTING-ASSOCIATED	KOG1300	Vesicle_trafficking_protein_Sec1
Glyma.01G212300												-1.01			PiL6	2087		Glyma.01G212300	269	UniRef100_K7K531 Uncharacterized protein (Fragment) n=1 Tax=Glycine max RepID=K7K531_SOYBN	0	91.16	UniRef100_B1B538 CPD photolyase n=1 Tax=Glycine max RepID=B1B538_SOYBN	0	53.6	AT1G12370.2|Symbols:PHR1, UVR2|photolyase 1|chr1:4206500-4208842 REVERSE LENGTH=496	3e-148	53.43	GO:0000719 GO:0006281 GO:0009650	DNA repair; "UV protection"; "photoreactive repair"	GO:0003904 GO:0003913	DNA photolyase activity; "deoxyribodipyrimidine photo-lyase activity"	NA	NA	PF03441	FAD binding domain of DNA photolyase	PTHR10211	DEOXYRIBODIPYRIMIDINE PHOTOLYASE	NA	NA
Glyma.01G212400													1.3		PiL5	79		Glyma.01G212400	751	UniRef100_I1J9Z3 Uncharacterized protein n=1 Tax=Glycine max RepID=I1J9Z3_SOYBN	0	100	UniRef100_Q9LQ19 F16P17.2 protein n=1 Tax=Arabidopsis thaliana RepID=Q9LQ19_ARATH	0	96.72	AT1G62870.1|Symbols:|unknown protein; BEST Arabidopsis thaliana protein match is: unknown protein (TAIR:AT1G12380.1); Has 351 Blast hits to 343 proteins in 42 species: Archae - 2; Bacteria - 0; Metazoa - 27; Fungi - 5; Plants - 299; Viruses - 0; Other Eukaryotes - 18 (source: NCBI BLink).|chr1:23284220-23286508 REVERSE LENGTH=762	0	96.72	NA	NA	NA	NA	GO:0009507	chloroplast	NA	NA	NA	NA	NA	NA
Glyma.01G212800	1.41					FeL3	286				2.7				PiL6	1001		Glyma.01G212800	442	UniRef100_I1J9Z6 Uncharacterized protein n=1 Tax=Glycine max RepID=I1J9Z6_SOYBN	0	100	UniRef100_B9N3K8 ACT domain-containing family protein n=1 Tax=Populus trichocarpa RepID=B9N3K8_POPTR	0	99.77	AT1G12420.1|Symbols:ACR8|ACT domain repeat 8|chr1:4226673-4228917 REVERSE LENGTH=441	0	98.41	GO:0008152 GO:0009737	metabolic process; "response to abscisic acid stimulus"	GO:0016597	amino acid binding	GO:0005575	cellular component	PF01842	ACT domain	PTHR13734	TRNA-NUCLEOTIDYLTRANSFERASE/POLY(A) POLYMERASE FAMILY MEMBER	NA	NA
Glyma.01G213700													-1.26		PiL6	695		Glyma.01G213700	503	UniRef100_I1JA08 Uncharacterized protein n=1 Tax=Glycine max RepID=I1JA08_SOYBN	0	100	UniRef100_G7KEV4 1-aminocyclopropane-1-carboxylate synthase n=1 Tax=Medicago truncatula RepID=G7KEV4_MEDTR	0	100.6	AT1G62960.1|Symbols:ACS10|ACC synthase 10|chr1:23318271-23320229 REVERSE LENGTH=557	0	89.05	GO:0006520 GO:0009058 GO:0009693 GO:0042218	1-aminocyclopropane-1-carboxylate biosynthetic process; "biosynthetic process"; "cellular amino acid metabolic process"; "ethylene biosynthetic process"	GO:0003824 GO:0004069 GO:0008793 GO:0016740 GO:0016847 GO:0030170	1-aminocyclopropane-1-carboxylate synthase activity; "L-aspartate:2-oxoglutarate aminotransferase activity"; "aromatic-amino-acid:2-oxoglutarate aminotransferase activity"; "catalytic activity"; "pyridoxal phosphate binding"; "transferase activity"	NA	NA	PF00155	Aminotransferase class I and II	PTHR11751	SUBGROUP I AMINOTRANSFERASE RELATED	KOG0256	1-aminocyclopropane-1-carboxylate_synthase,_and_related_proteins
Glyma.01G213800	-1.56					FeL7	198											Glyma.01G213800	514	UniRef100_K7K538 Uncharacterized protein n=3 Tax=Glycine max RepID=K7K538_SOYBN	0	85.36	UniRef100_A8MS21 Cell cycle regulated microtubule associated protein n=1 Tax=Arabidopsis thaliana RepID=A8MS21_ARATH	2e-101	89.02	AT4G22860.1|Symbols:|Cell cycle regulated microtubule associated protein|chr4:11997735-12001281 FORWARD LENGTH=509	5e-133	99.21	GO:0000226 GO:0000911 GO:0006342 GO:0006346 GO:0008150 GO:0009909 GO:0016458 GO:0031048 GO:0034968 GO:0042127 GO:0051567	biological process; "chromatin silencing"; "chromatin silencing by small RNA"; "cytokinesis by cell plate formation"; "gene silencing"; "histone H3-K9 methylation"; "histone lysine methylation"; "methylation-dependent chromatin silencing"; "microtubule cytoskeleton organization"; "regulation of cell proliferation"; "regulation of flower development"	GO:0003674	molecular function	GO:0005634 GO:0005739	mitochondrion; "nucleus"	PF12214	Cell cycle regulated microtubule associated protein	PTHR14326	TARGETING PROTEIN FOR XKLP2	NA	NA
Glyma.01G214200		-1.01				FeL4	105											Glyma.01G214200	353	UniRef100_C6TCJ0 Uncharacterized protein n=1 Tax=Glycine max RepID=C6TCJ0_SOYBN	0	100	UniRef100_Q2TUV8 Anthocyanidin synthase 2 n=1 Tax=Glycine max RepID=Q2TUV8_SOYBN	0	100	AT4G22880.2|Symbols:LDOX, TDS4, TT18, ANS|leucoanthocyanidin dioxygenase|chr4:12004905-12006059 REVERSE LENGTH=356	0	96.63	GO:0007033 GO:0009611 GO:0009718 GO:0009753 GO:0010023 GO:0055114	anthocyanin-containing compound biosynthetic process; "oxidation-reduction process"; "proanthocyanidin biosynthetic process"; "response to jasmonic acid stimulus"; "response to wounding"; "vacuole organization"	GO:0016491 GO:0016706 GO:0050589	leucocyanidin oxygenase activity; "oxidoreductase activity"; "oxidoreductase activity, acting on paired donors, with incorporation or reduction of molecular oxygen, 2-oxoglutarate as one donor, and incorporation of one atom each of oxygen into both donors"	GO:0005737	cytoplasm	PF03171	2OG-Fe(II) oxygenase superfamily	PTHR10209	OXIDOREDUCTASE, 2OG-FE(II) OXYGENASE FAMILY PROTEIN	KOG0143	Iron/ascorbate_family_oxidoreductases
Glyma.01G214300	2.34					FeL4	1692						-1.2		PiL6	2622		Glyma.01G214300	317	UniRef100_I1JA15 Uncharacterized protein n=1 Tax=Glycine max RepID=I1JA15_SOYBN	0	100	UniRef100_G7KET9 PGR5-like protein 1A n=1 Tax=Medicago truncatula RepID=G7KET9_MEDTR	6e-175	96.93	AT4G22890.5|Symbols:PGR5-LIKE A|PGR5-LIKE A|chr4:12007157-12009175 FORWARD LENGTH=322	8e-159	98.14	GO:0000023 GO:0006098 GO:0006364 GO:0009637 GO:0009657 GO:0009773 GO:0009902 GO:0010027 GO:0010114 GO:0010207 GO:0010218 GO:0010304 GO:0015979 GO:0019252 GO:0019684 GO:0034660 GO:0035304 GO:0042742 GO:0043085	PSII associated light-harvesting complex II catabolic process; "chloroplast relocation"; "defense response to bacterium"; "maltose metabolic process"; "ncRNA metabolic process"; "pentose-phosphate shunt"; "photosynthesis"; "photosynthesis, light reaction"; "photosynthetic electron transport in photosystem I"; "photosystem II assembly"; "plastid organization"; "positive regulation of catalytic act…	GO:0003674	molecular function	GO:0009507 GO:0009534 GO:0009535 GO:0009579	chloroplast; "chloroplast thylakoid"; "chloroplast thylakoid membrane"; "thylakoid"	NA	NA	NA	NA	NA	NA
Glyma.01G214400	4.47	-1.8				FeL3	389											Glyma.01G214400	261	UniRef100_I1JA17 Uncharacterized protein n=1 Tax=Glycine max RepID=I1JA17_SOYBN	0	100	UniRef100_G7KET8 Expansin-A7 n=1 Tax=Medicago truncatula RepID=G7KET8_MEDTR	6e-169	98.86	AT1G12560.1|Symbols:ATEXPA7, EXP7, ATEXP7, ATHEXP ALPHA 1.26, EXPA7|expansin A7|chr1:4276557-4277693 FORWARD LENGTH=262	5e-124	94.27	GO:0009664 GO:0009826 GO:0009828 GO:0009831 GO:0010054 GO:0048446 GO:0048765 GO:0048767	petal morphogenesis; "plant-type cell wall loosening"; "plant-type cell wall modification involved in multidimensional cell growth"; "plant-type cell wall organization"; "root hair cell differentiation"; "root hair elongation"; "trichoblast differentiation"; "unidimensional cell growth"	NA	NA	GO:0005576	extracellular region	PF01357 PF03330	Pollen allergen; "Rare lipoprotein A (RlpA)-like double-psi beta-barrel"	NA	NA	NA	NA
Glyma.01G214500	-1.64					FeL7	8											Glyma.01G214500	460	UniRef100_I1JA18 Uncharacterized protein n=1 Tax=Glycine max RepID=I1JA18_SOYBN	0	100	UniRef100_Q9XED5 Cell cycle switch protein n=1 Tax=Medicago sativa subsp. varia RepID=Q9XED5_MEDSV	0	94.53	AT4G22910.1|Symbols:FZR2, CCS52A1|FIZZY-related 2|chr4:12012743-12015663 FORWARD LENGTH=483	0	94.2	GO:0007165 GO:0007276 GO:0010091 GO:0016049 GO:0032875 GO:0042023 GO:0043161 GO:0043248 GO:0051302 GO:0051510 GO:0051788	DNA endoreduplication; "cell growth"; "gamete generation"; "proteasomal ubiquitin-dependent protein catabolic process"; "proteasome assembly"; "regulation of DNA endoreduplication"; "regulation of cell division"; "regulation of unidimensional cell growth"; "response to misfolded protein"; "signal transduction"; "trichome branching"	GO:0004871 GO:0005515	protein binding; "signal transducer activity"	GO:0005634 GO:0005834	heterotrimeric G-protein complex; "nucleus"	PF00400	WD domain, G-beta repeat	PTHR19918	CELL DIVISION CYCLE 20 (CDC20) (FIZZY)-RELATED	KOG0305	Anaphase_promoting_complex,_Cdc20,_Cdh1,_and_Ama1_subunits
Glyma.01G215100											1.25				PiL5	446		Glyma.01G215100	854	UniRef100_I1JA23 Phospholipase D n=1 Tax=Glycine max RepID=I1JA23_SOYBN	0	100	UniRef100_I1JA23 Phospholipase D n=1 Tax=Glycine max RepID=I1JA23_SOYBN	0	100	AT2G42010.1|Symbols:PLDBETA1, PLDBETA|phospholipase D beta 1|chr2:17533018-17537990 REVERSE LENGTH=1083	0	75.9	GO:0008152 GO:0009816 GO:0046686	defense response to bacterium, incompatible interaction; "metabolic process"; "response to cadmium ion"	GO:0003824 GO:0004630 GO:0005515 GO:0005546	catalytic activity; "phosphatidylinositol-4,5-bisphosphate binding"; "phospholipase D activity"; "protein binding"	GO:0005634 GO:0009506	nucleus; "plasmodesma"	PF00614 PF00168 PF12357	Phospholipase D Active site motif; "C2 domain"; "Phospholipase D C terminal "	PTHR18896	PHOSPHOLIPASE D	KOG1329	Phospholipase_D1
Glyma.01G215400													1.68		PiL1	1180		Glyma.01G215400	279	UniRef100_K7K549 Uncharacterized protein n=1 Tax=Glycine max RepID=K7K549_SOYBN	0	100	UniRef100_D2WK23 UDP-L-rhamnose synthase n=1 Tax=Gossypium hirsutum RepID=D2WK23_GOSHI	2e-170	92	AT1G63000.1|Symbols:NRS/ER, UER1|nucleotide-rhamnose synthase/epimerase-reductase|chr1:23342510-23343859 FORWARD LENGTH=301	8e-167	91.69	GO:0010253 GO:0019305 GO:0045226	UDP-rhamnose biosynthetic process; "dTDP-rhamnose biosynthetic process"; "extracellular polysaccharide biosynthetic process"	GO:0000166 GO:0008830 GO:0008831 GO:0010489 GO:0010490	UDP-4-keto-6-deoxy-glucose-3,5-epimerase activity; "UDP-4-keto-rhamnose-4-keto-reductase activity"; "dTDP-4-dehydrorhamnose 3,5-epimerase activity"; "dTDP-4-dehydrorhamnose reductase activity"; "nucleotide binding"	GO:0005829 GO:0005886 GO:0009506 GO:0048046	apoplast; "cytosol"; "plasma membrane"; "plasmodesma"	PF04321	RmlD substrate binding domain	PTHR10366	NAD DEPENDENT EPIMERASE/DEHYDRATASE	NA	NA
Glyma.01G215500		1.05				FeL2	422						1.96		PiL2	902		Glyma.01G215500	472	UniRef100_I1JA26 Uncharacterized protein n=1 Tax=Glycine max RepID=I1JA26_SOYBN	0	100	UniRef100_G7KER8 Hydroxymethylglutaryl-CoA synthase n=1 Tax=Medicago truncatula RepID=G7KER8_MEDTR	0	98.3	AT4G11820.2|Symbols:MVA1, FKP1|hydroxymethylglutaryl-CoA synthase / HMG-CoA synthase / 3-hydroxy-3-methylglutaryl coenzyme A synthase|chr4:7109124-7111901 REVERSE LENGTH=461	0	101.08	GO:0006084 GO:0008152 GO:0008299 GO:0019287	acetyl-CoA metabolic process; "isopentenyl diphosphate biosynthetic process, mevalonate pathway"; "isoprenoid biosynthetic process"; "metabolic process"	GO:0003824 GO:0004421	catalytic activity; "hydroxymethylglutaryl-CoA synthase activity"	GO:0005739 GO:0005829 GO:0009506	cytosol; "mitochondrion"; "plasmodesma"	PF01154 PF08540	Hydroxymethylglutaryl-coenzyme A synthase N terminal; "Hydroxymethylglutaryl-coenzyme A synthase C terminal"	PTHR11877	HYDROXYMETHYLGLUTARYL-COA SYNTHASE	KOG1393	Hydroxymethylglutaryl-CoA_synthase
Glyma.01G215600		-3.55				FeL2	411											Glyma.01G215600	610	UniRef100_K7K550 Uncharacterized protein n=1 Tax=Glycine max RepID=K7K550_SOYBN	0	100	UniRef100_G7IC19 Molybdenum cofactor sulfurase n=1 Tax=Medicago truncatula RepID=G7IC19_MEDTR	0	93.16	AT5G51920.1|Symbols:|Pyridoxal phosphate (PLP)-dependent transferases superfamily protein|chr5:21097202-21098914 REVERSE LENGTH=570	4e-165	104.91	GO:0008152	metabolic process	GO:0003824 GO:0030170	catalytic activity; "pyridoxal phosphate binding"	NA	NA	NA	NA	PTHR14237	MOLYBDOPTERIN COFACTOR SULFURASE (MOSC)	NA	NA
Glyma.01G216000		1.53				FeL1	437											Glyma.01G216000	227	UniRef100_B3TPR9 CBF3 protein n=1 Tax=Glycine max RepID=B3TPR9_SOYBN	1e-165	100	UniRef100_B3TPR9 CBF3 protein n=1 Tax=Glycine max RepID=B3TPR9_SOYBN	1e-165	100	AT1G12610.1|Symbols:DDF1|Integrase-type DNA-binding superfamily protein|chr1:4290205-4290834 REVERSE LENGTH=209	5e-58	90.91	GO:0006355 GO:0009408 GO:0009414 GO:0009651 GO:0010371 GO:0016049 GO:0048510 GO:0050826	cell growth; "regulation of gibberellin biosynthetic process"; "regulation of timing of transition from vegetative to reproductive phase"; "regulation of transcription, DNA-dependent"; "response to freezing"; "response to heat"; "response to salt stress"; "response to water deprivation"	GO:0003677 GO:0003700 GO:0043565	DNA binding; "sequence-specific DNA binding"; "sequence-specific DNA binding transcription factor activity"	GO:0005634	nucleus	PF00847	AP2 domain	NA	NA	NA	NA
Glyma.01G216600		1.32				FeL1	684				3.12				PiL5	338		Glyma.01G216600	542	UniRef100_I1JA40 MATE efflux family protein n=1 Tax=Glycine max RepID=I1JA40_SOYBN	0	100	UniRef100_I1JA40 MATE efflux family protein n=1 Tax=Glycine max RepID=I1JA40_SOYBN	0	100	AT4G23030.1|Symbols:|MATE efflux family protein|chr4:12072857-12074365 FORWARD LENGTH=502	0	93.43	GO:0006855 GO:0055085	drug transmembrane transport; "transmembrane transport"	GO:0005215 GO:0015238 GO:0015297	antiporter activity; "drug transmembrane transporter activity"; "transporter activity"	GO:0005886 GO:0016020	membrane; "plasma membrane"	PF01554	MatE	PTHR11206	MULTIDRUG RESISTANCE PROTEIN	KOG1347	Uncharacterized_membrane_protein,_predicted_efflux_pump
Glyma.01G217400				-1.11		FeL4	272					-1.02	-1.11		PiL6	2375		Glyma.01G217400	356	UniRef100_I1JA48 Uncharacterized protein n=2 Tax=Glycine max RepID=I1JA48_SOYBN	0	100	UniRef100_K4HAY3 Heat shock transcription factor HSFB2b n=1 Tax=Glycine max RepID=K4HAY3_SOYBN	0	100	AT4G11660.1|Symbols:AT-HSFB2B, HSFB2B|winged-helix DNA-binding transcription factor family protein|chr4:7043006-7044227 FORWARD LENGTH=377	8e-97	89.66	GO:0006355 GO:0009408 GO:0009644 GO:0010200 GO:0042542 GO:0045892	negative regulation of transcription, DNA-dependent; "regulation of transcription, DNA-dependent"; "response to chitin"; "response to heat"; "response to high light intensity"; "response to hydrogen peroxide"	GO:0003700 GO:0043565	sequence-specific DNA binding; "sequence-specific DNA binding transcription factor activity"	GO:0005634	nucleus	PF00447	HSF-type DNA-binding	PTHR10015	HEAT SHOCK TRANSCRIPTION FACTOR	NA	NA
Glyma.01G217900	1.25					FeL4	212											Glyma.01G217900	258	UniRef100_I1JA52 Uncharacterized protein n=1 Tax=Glycine max RepID=I1JA52_SOYBN	0	100	UniRef100_G7KDE9 General transcription factor IIE subunit n=1 Tax=Medicago truncatula RepID=G7KDE9_MEDTR	1e-152	94.81	AT4G20330.1|Symbols:|Transcription initiation factor TFIIE, beta subunit|chr4:10982683-10984039 REVERSE LENGTH=286	6e-111	83.57	GO:0000394 GO:0006366 GO:0006367	RNA splicing, via endonucleolytic cleavage and ligation; "transcription from RNA polymerase II promoter"; "transcription initiation from RNA polymerase II promoter"	NA	NA	GO:0005634 GO:0005673	nucleus; "transcription factor TFIIE complex"	NA	NA	PTHR12716	TRANSCRIPTION INITIATION FACTOR IIE, BETA SUBUNIT	KOG3095	Transcription_initiation_factor_IIE,_beta_subunit
Glyma.01G218500				-1.26		FeL3	403						-1.27		PiL6	85		Glyma.01G218500	49	UniRef100_UPI0003DE91BE PREDICTED: vesicular inhibitory amino acid transporter-like isoform X3 n=1 Tax=Glycine max RepID=UPI0003DE91BE	3e-22	9.56	UniRef100_G7KQT1 Proton-coupled amino acid transporter n=2 Tax=Medicago truncatula RepID=G7KQT1_MEDTR	1e-09	8.29	AT2G41190.1|Symbols:|Transmembrane amino acid transporter family protein|chr2:17167561-17170145 REVERSE LENGTH=536	4e-12	8.96	GO:0006865	amino acid transport	GO:0015171	amino acid transmembrane transporter activity	GO:0005774 GO:0005886 GO:0016020	membrane; "plasma membrane"; "vacuolar membrane"	NA	NA	NA	NA	NA	NA
Glyma.01G219000													-1.49		PiL6	196		Glyma.01G219000	866	UniRef100_K7K567 Uncharacterized protein n=1 Tax=Glycine max RepID=K7K567_SOYBN	0	94.74	UniRef100_G7KDC8 Heavy metal P-type ATPase n=1 Tax=Medicago truncatula RepID=G7KDC8_MEDTR	0	96.16	AT1G63440.1|Symbols:HMA5|heavy metal atpase 5|chr1:23527655-23531109 FORWARD LENGTH=995	0	72.56	GO:0006754 GO:0006812 GO:0008152 GO:0010043 GO:0010273 GO:0030001 GO:0046034 GO:0046688	ATP biosynthetic process; "ATP metabolic process"; "cation transport"; "detoxification of copper ion"; "metabolic process"; "metal ion transport"; "response to copper ion"; "response to zinc ion"	GO:0000166 GO:0003824 GO:0005524 GO:0015662 GO:0043682 GO:0046872	ATP binding; "ATPase activity, coupled to transmembrane movement of ions, phosphorylative mechanism"; "catalytic activity"; "copper-transporting ATPase activity"; "metal ion binding"; "nucleotide binding"	GO:0005886 GO:0016020 GO:0016021	integral to membrane; "membrane"; "plasma membrane"	PF00122 PF00403	E1-E2 ATPase; "Heavy-metal-associated domain"	PTHR24093	FAMILY NOT NAMED	KOG0207	Cation_transport_ATPase
Glyma.01G219400											2.4				PiL6	2373		Glyma.01G219400	168	UniRef100_C6SZX7 Glutathione peroxidase n=1 Tax=Glycine max RepID=C6SZX7_SOYBN	4e-118	100	UniRef100_C6SZX7 Glutathione peroxidase n=1 Tax=Glycine max RepID=C6SZX7_SOYBN	4e-118	100	AT4G11600.1|Symbols:ATGPX6, PHGPX, LSC803, GPX6|glutathione peroxidase 6|chr4:7010021-7011330 REVERSE LENGTH=232	2e-103	71.12	GO:0006333 GO:0006979 GO:0007623 GO:0009407 GO:0009651 GO:0046686 GO:0055114	chromatin assembly or disassembly; "circadian rhythm"; "oxidation-reduction process"; "response to cadmium ion"; "response to oxidative stress"; "response to salt stress"; "toxin catabolic process"	GO:0004602	glutathione peroxidase activity	GO:0005739 GO:0005829 GO:0005886 GO:0009507 GO:0048046	apoplast; "chloroplast"; "cytosol"; "mitochondrion"; "plasma membrane"	PF00255	Glutathione peroxidase	PTHR11592	GLUTATHIONE PEROXIDASE	KOG1651	Glutathione_peroxidase
Glyma.01G219500	1.12			-1.28		FeL4	1594						-1.21		PiL6	646		Glyma.01G219500	80	UniRef100_K7K572 Uncharacterized protein n=1 Tax=Glycine max RepID=K7K572_SOYBN	1e-49	100	UniRef100_C6T333 Glutathione peroxidase n=1 Tax=Glycine max RepID=C6T333_SOYBN	6e-24	29.34	AT1G63460.1|Symbols:GPX8, ATGPX8|glutathione peroxidase 8|chr1:23535118-23536326 FORWARD LENGTH=167	3e-23	29.34	GO:0006979 GO:0009407	response to oxidative stress; "toxin catabolic process"	GO:0004601 GO:0004602	glutathione peroxidase activity; "peroxidase activity"	GO:0005634 GO:0005829	cytosol; "nucleus"	NA	NA	PTHR11592	GLUTATHIONE PEROXIDASE	NA	NA
Glyma.01G221400	1.1					FeL4	1495						-1.11		PiL6	342		Glyma.01G221400	343	UniRef100_I1JA87 Uncharacterized protein n=1 Tax=Glycine max RepID=I1JA87_SOYBN	0	100	UniRef100_G7KC13 6-phosphofructo-2-kinase/fructose-2, 6-biphosphatase n=1 Tax=Medicago truncatula RepID=G7KC13_MEDTR	0	93.5	AT3G05170.1|Symbols:|Phosphoglycerate mutase family protein|chr3:1466738-1468219 FORWARD LENGTH=316	1e-98	83.54	GO:0008152	metabolic process	GO:0003824	catalytic activity	GO:0005634	nucleus	PF00300	Histidine phosphatase superfamily (branch 1)	PTHR23029	PHOSPHOGLYCERATE MUTASE	KOG0235	Phosphoglycerate_mutase
Glyma.01G221500	1.63			-1.28		FeL4	1302						-1.08		PiL6	867		Glyma.01G221500	647	UniRef100_I1JA88 Uncharacterized protein n=1 Tax=Glycine max RepID=I1JA88_SOYBN	0	100	UniRef100_Q7Y0Z9 Bell-like homeodomain protein 3 (Fragment) n=1 Tax=Solanum lycopersicum RepID=Q7Y0Z9_SOLLC	0	101.34	AT5G41410.1|Symbols:BEL1|POX (plant homeobox) family protein|chr5:16580424-16583770 FORWARD LENGTH=611	1e-139	91.65	GO:0006355 GO:0009862 GO:0048481 GO:0048513	organ development; "ovule development"; "regulation of transcription, DNA-dependent"; "systemic acquired resistance, salicylic acid mediated signaling pathway"	GO:0003677 GO:0003700 GO:0005515 GO:0043565	DNA binding; "protein binding"; "sequence-specific DNA binding"; "sequence-specific DNA binding transcription factor activity"	GO:0005634 GO:0005829 GO:0009506	cytosol; "nucleus"; "plasmodesma"	PF07526 PF00046	Associated with HOX; "Homeobox domain"	PTHR11850	HOMEOBOX PROTEIN TRANSCRIPTION FACTORS	KOG0773	Transcription_factor_MEIS1_and_related_HOX_domain_proteins
Glyma.01G221600		-1.3				FeL5	288				-2.5				PiL3	266		Glyma.01G221600	512	UniRef100_I1JA89 Uncharacterized protein n=1 Tax=Glycine max RepID=I1JA89_SOYBN	0	100	UniRef100_D7LZJ1 Transferase, transferring glycosyl groups n=1 Tax=Arabidopsis lyrata subsp. lyrata RepID=D7LZJ1_ARALL	0	100.39	AT5G41460.1|Symbols:|Protein of unknown function (DUF604)|chr5:16589724-16592197 REVERSE LENGTH=524	0	96.56	GO:0008150	biological process	GO:0016757	transferase activity, transferring glycosyl groups	GO:0005794	Golgi apparatus	PF04646	Protein of unknown function, DUF604	PTHR10811	FRINGE-RELATED	KOG2246	Galactosyltransferases
Glyma.01G222100	-1.25			1.05		FeL6	1345				-1.21				PiL1	607		Glyma.01G222100	182	UniRef100_V7CJZ8 Uncharacterized protein n=1 Tax=Phaseolus vulgaris RepID=V7CJZ8_PHAVU	3e-119	100.56	UniRef100_B6T8E7 40S ribosomal protein S10 n=1 Tax=Zea mays RepID=B6T8E7_MAIZE	3e-81	85.47	AT4G25740.1|Symbols:|RNA binding Plectin/S10 domain-containing protein|chr4:13107488-13108751 REVERSE LENGTH=177	2e-78	87.01	GO:0006412 GO:0009664 GO:0042545	cell wall modification; "plant-type cell wall organization"; "translation"	GO:0003735	structural constituent of ribosome	GO:0005829 GO:0016020 GO:0022626 GO:0022627	cytosol; "cytosolic ribosome"; "cytosolic small ribosomal subunit"; "membrane"	PF03501	Plectin/S10 domain	PTHR12146	40S RIBOSOMAL PROTEIN S10	KOG3344	40s_ribosomal_protein_s10
Glyma.01G222300		2.21				FeL1	46				5.56				PiL6	1939		Glyma.01G222300	246	UniRef100_K7K594 Uncharacterized protein n=1 Tax=Glycine max RepID=K7K594_SOYBN	0	100	UniRef100_K7PDM8 WRKY22 n=1 Tax=Catharanthus roseus RepID=K7PDM8_CATRO	3e-37	66.12	AT4G01250.1|Symbols:WRKY22, AtWRKY22|WRKY family transcription factor|chr4:522839-524129 REVERSE LENGTH=298	6e-39	77.85	GO:0002679 GO:0006355 GO:0010150 GO:0010200 GO:0035556	intracellular signal transduction; "leaf senescence"; "regulation of transcription, DNA-dependent"; "respiratory burst involved in defense response"; "response to chitin"	GO:0003700 GO:0043565	sequence-specific DNA binding; "sequence-specific DNA binding transcription factor activity"	GO:0005634	nucleus	PF03106	WRKY DNA -binding domain	NA	NA	NA	NA
Glyma.01G222600				3.1		FeL7	969						2.89		PiL1	237		Glyma.01G222600	228	UniRef100_I1JAA0 Uncharacterized protein n=1 Tax=Glycine max RepID=I1JAA0_SOYBN	1e-167	100	NA	NA	NA	AT5G41590.1|Symbols:|Protein of unknown function (DUF567)|chr5:16632221-16633896 REVERSE LENGTH=221	1e-56	101.81	GO:0008150	biological process	GO:0003674	molecular function	GO:0005575	cellular component	PF04525	Tubby C 2	PTHR10233	TRANSLATION INITIATION FACTOR EIF-2B	NA	NA
Glyma.01G222700											1.98				PiL6	1290		Glyma.01G222700	928	UniRef100_I1JAA1 Uncharacterized protein n=1 Tax=Glycine max RepID=I1JAA1_SOYBN	0	100	UniRef100_U5GN34 NADPH oxidase family protein n=1 Tax=Populus trichocarpa RepID=U5GN34_POPTR	0	97.78	AT1G64060.1|Symbols:ATRBOH F, ATRBOHF, RBOHAP108, RBOHF, RBOH F|respiratory burst oxidase protein F|chr1:23770266-23776317 FORWARD LENGTH=944	0	97.35	GO:0000165 GO:0002679 GO:0006612 GO:0006952 GO:0007154 GO:0007165 GO:0007231 GO:0009409 GO:0009414 GO:0009611 GO:0009627 GO:0009697 GO:0009723 GO:0009733 GO:0009737 GO:0009738 GO:0009753 GO:0009862 GO:0009867 GO:0009873 GO:0010119 GO:0010228 GO:0010363 GO:0016926 GO:0030968 GO:0031348 GO:0033500 GO:0035556 GO:0042538 GO:0043069 GO:0050665 GO:0050832 GO:0052542 GO:0072593	MAPK cascade; "abscisic acid mediated signaling pathway"; "carbohydrate homeostasis"; "cell communication"; "defense response"; "defense response by callose deposition"; "defense response to fungus"; "endoplasmic reticulum unfolded protein response"; "ethylene mediated signaling pathway"; "hydrogen peroxide biosynthetic process"; "hyperosmotic salinity response"; "intracellular signal transductio…	GO:0004601 GO:0005506 GO:0005509 GO:0009055 GO:0016174 GO:0016491 GO:0050660 GO:0050664	NAD(P)H oxidase activity; "calcium ion binding"; "electron carrier activity"; "flavin adenine dinucleotide binding"; "iron ion binding"; "oxidoreductase activity"; "oxidoreductase activity, acting on NAD(P)H, oxygen as acceptor"; "peroxidase activity"	GO:0005886 GO:0005887	integral to plasma membrane; "plasma membrane"	PF08022 PF08414 PF08030 PF01794	FAD-binding domain; "Respiratory burst NADPH oxidase"; "Ferric reductase NAD binding domain"; "Ferric reductase like transmembrane component"	PTHR11972	NADPH OXIDASE	KOG0039	Ferric_reductase,_NADH/NADPH_oxidase_and_related_proteins
Glyma.01G223600		1.04				FeL1	331				3.49				PiL6	1334		Glyma.01G223600	807	UniRef100_I1JAB3 Uncharacterized protein n=1 Tax=Glycine max RepID=I1JAB3_SOYBN	0	100	UniRef100_G7KAQ3 Na+/H+ antiporter-like protein n=1 Tax=Medicago truncatula RepID=G7KAQ3_MEDTR	0	100.62	AT5G41610.1|Symbols:ATCHX18, CHX18|cation/H+ exchanger 18|chr5:16638554-16641146 REVERSE LENGTH=810	0	99.26	GO:0006812 GO:0006885 GO:0035725 GO:0055085	cation transport; "regulation of pH"; "sodium ion transmembrane transport"; "transmembrane transport"	GO:0005451 GO:0015299 GO:0015385	monovalent cation:hydrogen antiporter activity; "sodium:hydrogen antiporter activity"; "solute:hydrogen antiporter activity"	GO:0005770 GO:0009507 GO:0016021	chloroplast; "integral to membrane"; "late endosome"	PF00999	Sodium/hydrogen exchanger family	PTHR16254	POTASSIUM/PROTON ANTIPORTER-RELATED	KOG1650	Predicted_K+/H+-antiporter
Glyma.01G223800	-1.6					FeL6	1560											Glyma.01G223800	117	UniRef100_C6T1Z5 Uncharacterized protein n=1 Tax=Glycine max RepID=C6T1Z5_SOYBN	1e-80	100	UniRef100_A9PA49 Lactoylglutathione lyase family protein n=1 Tax=Populus trichocarpa RepID=A9PA49_POPTR	3e-69	95.76	AT1G64185.1|Symbols:|Lactoylglutathione lyase / glyoxalase I family protein|chr1:23824527-23825152 FORWARD LENGTH=118	9e-64	95.76	GO:0008152	metabolic process	GO:0003824	catalytic activity	GO:0005575	cellular component	NA	NA	NA	NA	NA	NA
Glyma.01G224000													1.4		PiL2	853		Glyma.01G224000	636	UniRef100_K7K5A6 Uncharacterized protein n=1 Tax=Glycine max RepID=K7K5A6_SOYBN	0	100	UniRef100_B9GX60 Leucine-rich repeat transmembrane protein kinase n=1 Tax=Populus trichocarpa RepID=B9GX60_POPTR	0	93.77	AT4G23740.1|Symbols:|Leucine-rich repeat protein kinase family protein|chr4:12367063-12369159 FORWARD LENGTH=638	0	89.97	GO:0006468 GO:0007169 GO:0010075	protein phosphorylation; "regulation of meristem growth"; "transmembrane receptor protein tyrosine kinase signaling pathway"	GO:0004672 GO:0004674 GO:0004713 GO:0005524 GO:0016301 GO:0016772	ATP binding; "kinase activity"; "protein kinase activity"; "protein serine/threonine kinase activity"; "protein tyrosine kinase activity"; "transferase activity, transferring phosphorus-containing groups"	GO:0005886	plasma membrane	PF00069 PF00560 PF08263	Protein kinase domain; "Leucine Rich Repeat"; "Leucine rich repeat N-terminal domain"	PTHR24420	LEUCINE-RICH REPEAT RECEPTOR-LIKE PROTEIN KINASE	KOG1187	Serine/threonine_protein_kinase
Glyma.01G224100													1.06		PiL1	325		Glyma.01G224100	299	UniRef100_UPI0003DE899B PREDICTED: ethylene-responsive transcription factor CRF2-like n=1 Tax=Glycine max RepID=UPI0003DE899B	0	100	UniRef100_G7KAN6 Ethylene-responsive transcription factor RAP2-6 n=1 Tax=Medicago truncatula RepID=G7KAN6_MEDTR	1e-71	94.5	AT4G23750.2|Symbols:CRF2, TMO3|cytokinin response factor 2|chr4:12376751-12377782 FORWARD LENGTH=343	9e-50	86.88	GO:0006355 GO:0006606 GO:0042991 GO:0048364 GO:0048825	cotyledon development; "protein import into nucleus"; "regulation of transcription, DNA-dependent"; "root development"; "transcription factor import into nucleus"	GO:0003677 GO:0003700 GO:0005515 GO:0042802	DNA binding; "identical protein binding"; "protein binding"; "sequence-specific DNA binding transcription factor activity"	GO:0005634	nucleus	PF00847	AP2 domain	NA	NA	NA	NA
Glyma.01G224500		-1.68				FeL6	609											Glyma.01G224500	442	UniRef100_I1JAC4 Uncharacterized protein n=1 Tax=Glycine max RepID=I1JAC4_SOYBN	0	100	UniRef100_T2DMR0 Lysine histidine transporter 1-like protein n=1 Tax=Phaseolus vulgaris RepID=T2DMR0_PHAVU	0	96.68	AT5G41800.1|Symbols:|Transmembrane amino acid transporter family protein|chr5:16733842-16735888 FORWARD LENGTH=452	0	96.68	GO:0006865 GO:0015824	amino acid transport; "proline transport"	GO:0015171	amino acid transmembrane transporter activity	GO:0005886 GO:0016020	membrane; "plasma membrane"	PF01490	Transmembrane amino acid transporter protein	PTHR22950	AMINO ACID TRANSPORTER	KOG1303	Amino_acid_transporters
Glyma.01G224600													1.48		PiL2	313		Glyma.01G224600	170	UniRef100_K7K5A9 Uncharacterized protein n=1 Tax=Glycine max RepID=K7K5A9_SOYBN	7e-117	100	UniRef100_Q9FQZ4 Avr9/Cf-9 rapidly elicited protein 194 n=1 Tax=Nicotiana tabacum RepID=Q9FQZ4_TOBAC	2e-32	98.06	AT5G41810.2|Symbols:|unknown protein; BEST Arabidopsis thaliana protein match is: unknown protein (TAIR:AT1G64340.1); Has 514 Blast hits to 437 proteins in 98 species: Archae - 0; Bacteria - 21; Metazoa - 115; Fungi - 53; Plants - 52; Viruses - 5; Other Eukaryotes - 268 (source: NCBI BLink).|chr5:16738302-16739474 FORWARD LENGTH=279	6e-34	55.2	GO:0008150	biological process	GO:0003674	molecular function	GO:0005634	nucleus	NA	NA	NA	NA	NA	NA
Glyma.01G224700	-1.19					FeL7	1107											Glyma.01G224700	327	UniRef100_I1JAC6 Uncharacterized protein n=1 Tax=Glycine max RepID=I1JAC6_SOYBN	0	100	UniRef100_D7UPM8 WD40 repeat nucleoporin similar to SEH1 n=1 Tax=Lotus japonicus RepID=D7UPM8_LOTJA	0	100	AT1G64350.1|Symbols:SEH1H|Transducin/WD40 repeat-like superfamily protein|chr1:23881582-23883073 FORWARD LENGTH=326	2e-164	99.69	GO:0006626 GO:0006635 GO:0043161 GO:0043248 GO:0051788	fatty acid beta-oxidation; "proteasomal ubiquitin-dependent protein catabolic process"; "proteasome assembly"; "protein targeting to mitochondrion"; "response to misfolded protein"	GO:0000166 GO:0005515	nucleotide binding; "protein binding"	GO:0005635 GO:0005737 GO:0005834	cytoplasm; "heterotrimeric G-protein complex"; "nuclear envelope"	PF00400	WD domain, G-beta repeat	PTHR11024	PROTEIN TRANSPORT PROTEIN SEC13-RELATED	KOG2445	Nuclear_pore_complex_component_(sc_Seh1)
Glyma.01G224800		1.41				FeL1	105				5.68				PiL6	1910		Glyma.01G224800	323	UniRef100_I1JAC7 Uncharacterized protein n=1 Tax=Glycine max RepID=I1JAC7_SOYBN	0	100	UniRef100_A7LHF9 WRKY12 (Fragment) n=1 Tax=Glycine max RepID=A7LHF9_SOYBN	1e-138	100	AT4G11070.1|Symbols:WRKY41, AtWRKY41|WRKY family transcription factor|chr4:6759303-6760763 FORWARD LENGTH=313	1e-58	100	GO:0006355	regulation of transcription, DNA-dependent	GO:0003700 GO:0043565	sequence-specific DNA binding; "sequence-specific DNA binding transcription factor activity"	GO:0005634	nucleus	PF03106	WRKY DNA -binding domain	NA	NA	NA	NA
Glyma.01G225000													1.36		PiL1	74		Glyma.01G225000	315	UniRef100_I1JAC9 Uncharacterized protein n=1 Tax=Glycine max RepID=I1JAC9_SOYBN	0	100	UniRef100_C9WA67 AP2 domain-containing transcription factor 9 n=1 Tax=Glycine max RepID=C9WA67_SOYBN	7e-139	93.62	AT1G64380.1|Symbols:|Integrase-type DNA-binding superfamily protein|chr1:23890981-23891988 REVERSE LENGTH=335	3e-65	87.76	GO:0006355 GO:0010200 GO:0015824	proline transport; "regulation of transcription, DNA-dependent"; "response to chitin"	GO:0003677 GO:0003700	DNA binding; "sequence-specific DNA binding transcription factor activity"	GO:0005634	nucleus	PF00847	AP2 domain	NA	NA	NA	NA
Glyma.01G226200	-2.23					FeL7	293											Glyma.01G226200	570	UniRef100_I1JAE9 Uncharacterized protein n=1 Tax=Glycine max RepID=I1JAE9_SOYBN	0	100	UniRef100_G7K9A8 Phosphatidylinositol 4-kinase type 2-beta n=1 Tax=Medicago truncatula RepID=G7K9A8_MEDTR	0	77.79	AT2G46500.2|Symbols:ATPI4K GAMMA 4, UBDK GAMMA 4, PI4K GAMMA 4|phosphoinositide 4-kinase gamma 4|chr2:19086741-19088534 REVERSE LENGTH=566	0	95.58	GO:0000165 GO:0002679 GO:0006499 GO:0006612 GO:0006944 GO:0007154 GO:0009409 GO:0009414 GO:0009611 GO:0009738 GO:0009862 GO:0009867 GO:0010200 GO:0010363 GO:0030968 GO:0031348 GO:0035556 GO:0042538 GO:0043069 GO:0046854 GO:0050832	MAPK cascade; "N-terminal protein myristoylation"; "abscisic acid mediated signaling pathway"; "cell communication"; "cellular membrane fusion"; "defense response to fungus"; "endoplasmic reticulum unfolded protein response"; "hyperosmotic salinity response"; "intracellular signal transduction"; "jasmonic acid mediated signaling pathway"; "negative regulation of defense response"; "negative regul…	GO:0004430 GO:0016773	1-phosphatidylinositol 4-kinase activity; "phosphotransferase activity, alcohol group as acceptor"	GO:0005829 GO:0009507	chloroplast; "cytosol"	PF00240 PF00454	Ubiquitin family; "Phosphatidylinositol 3- and 4-kinase"	PTHR15245	SYMPLEKIN-RELATED	KOG2381	Phosphatidylinositol_4-kinase
Glyma.01G227500											1.57				PiL6	126		Glyma.01G227500	941	UniRef100_UPI0003DEA010 PREDICTED: uncharacterized protein LOC100791208 isoform X1 n=1 Tax=Glycine max RepID=UPI0003DEA010	0	100	NA	NA	NA	NA	NA	NA	NA	NA	NA	NA	NA	NA	NA	NA	NA	NA	NA	NA
Glyma.01G227700	-1.47					FeL6	1059				-1.53				PiL1	2025		Glyma.01G227700	438	UniRef100_I1JAG5 Uncharacterized protein n=1 Tax=Glycine max RepID=I1JAG5_SOYBN	0	98.86	UniRef100_U5U065 Exosome complex exonuclease RRP45 n=1 Tax=Phaseolus vulgaris RepID=U5U065_PHAVU	0	97.1	AT3G60500.3|Symbols:CER7|3'-5'-exoribonuclease family protein|chr3:22354245-22356440 FORWARD LENGTH=438	7e-165	83.11	GO:0006396 GO:0010025	RNA processing; "wax biosynthetic process"	GO:0000175 GO:0003723	3'-5'-exoribonuclease activity; "RNA binding"	GO:0005634 GO:0005737	cytoplasm; "nucleus"	PF03725 PF01138	3' exoribonuclease family, domain 2; "3' exoribonuclease family, domain 1"	PTHR11097	EXOSOME COMPLEX EXONUCLEASE (RIBOSOMAL RNA PROCESSING PROTEIN)	KOG1614	Exosomal_3'-5'_exoribonuclease_complex,_subunit_Rrp45
Glyma.01G228000	-2.06					FeL7	1110											Glyma.01G228000	562	UniRef100_I1JAG7 Uncharacterized protein n=1 Tax=Glycine max RepID=I1JAG7_SOYBN	0	74.8	UniRef100_G7K983 Pentatricopeptide repeat-containing protein n=1 Tax=Medicago truncatula RepID=G7K983_MEDTR	0	67.39	AT4G20770.1|Symbols:|Pentatricopeptide repeat (PPR) superfamily protein|chr4:11130762-11133086 REVERSE LENGTH=774	0	70.93	GO:0008150	biological process	GO:0003674	molecular function	GO:0005739	mitochondrion	PF01535	PPR repeat	PTHR24015	FAMILY NOT NAMED	NA	NA
Glyma.01G228700		2.03				FeL7	248											Glyma.01G228700	390	UniRef100_P30081 Chalcone synthase 7 n=1 Tax=Glycine max RepID=CHS7_SOYBN	0	100	UniRef100_P30081 Chalcone synthase 7 n=1 Tax=Glycine max RepID=CHS7_SOYBN	0	100	AT5G13930.1|Symbols:CHS, TT4, ATCHS|Chalcone and stilbene synthase family protein|chr5:4488762-4490035 FORWARD LENGTH=395	0	97.97	GO:0006979 GO:0008152 GO:0009058 GO:0009411 GO:0009611 GO:0009629 GO:0009715 GO:0009718 GO:0009733 GO:0009744 GO:0009753 GO:0009813 GO:0009926 GO:0010224 GO:0031540	anthocyanin-containing compound biosynthetic process; "auxin polar transport"; "biosynthetic process"; "chalcone biosynthetic process"; "flavonoid biosynthetic process"; "metabolic process"; "regulation of anthocyanin biosynthetic process"; "response to UV"; "response to UV-B"; "response to auxin stimulus"; "response to gravity"; "response to jasmonic acid stimulus"; "response to oxidative stress…	GO:0003824 GO:0005515 GO:0016210 GO:0016746 GO:0016747	catalytic activity; "naringenin-chalcone synthase activity"; "protein binding"; "transferase activity, transferring acyl groups"; "transferase activity, transferring acyl groups other than amino-acyl groups"	GO:0005634 GO:0005737 GO:0005783 GO:0009705	cytoplasm; "endoplasmic reticulum"; "nucleus"; "plant-type vacuole membrane"	PF00195 PF02797	Chalcone and stilbene synthases, N-terminal domain; "Chalcone and stilbene synthases, C-terminal domain"	PTHR11877	HYDROXYMETHYLGLUTARYL-COA SYNTHASE	NA	NA
Glyma.01G229000											2.23				PiL6	2001		Glyma.01G229000	177	UniRef100_I1JAH8 Uncharacterized protein n=2 Tax=Glycine max RepID=I1JAH8_SOYBN	1e-126	91.19	UniRef100_Q5FYS3 ADP-ribosylation factor n=1 Tax=Daucus carota RepID=Q5FYS3_DAUCA	4e-118	91.15	AT3G03120.1|Symbols:ATARFB1C, ARFB1C|ADP-ribosylation factor B1C|chr3:717345-718914 FORWARD LENGTH=192	6e-118	90.62	GO:0006499 GO:0007264	N-terminal protein myristoylation; "small GTPase mediated signal transduction"	GO:0005525	GTP binding	GO:0005622 GO:0005794	Golgi apparatus; "intracellular"	PF00025	ADP-ribosylation factor family	PTHR11711	ADP RIBOSYLATION FACTOR-RELATED	KOG0070	GTP-binding_ADP-ribosylation_factor_Arf1
Glyma.01G229200	1.09			-1.32		FeL4	1422					-1.07	-1.42		PiL6	442		Glyma.01G229200	853	UniRef100_K7K5D5 Uncharacterized protein n=2 Tax=Glycine max RepID=K7K5D5_SOYBN	0	96.93	UniRef100_G7K6I5 GTP pyrophosphokinase n=1 Tax=Medicago truncatula RepID=G7K6I5_MEDTR	0	95.84	AT1G54130.1|Symbols:RSH3, AT-RSH3, ATRSH3|RELA/SPOT homolog 3|chr1:20211177-20213761 FORWARD LENGTH=715	5e-42	28.11	GO:0015969	guanosine tetraphosphate metabolic process	GO:0003824 GO:0008081 GO:0008728 GO:0046872	GTP diphosphokinase activity; "catalytic activity"; "metal ion binding"; "phosphoric diester hydrolase activity"	GO:0009507	chloroplast	PF04607 PF01966 PF02824	Region found in RelA / SpoT proteins; "HD domain"; "TGS domain"	PTHR21262	GUANOSINE-3',5'-BIS(DIPHOSPHATE) 3'-PYROPHOSPHOHYDROLASE	NA	NA
Glyma.01G229600	-3.8					FeL7	114											Glyma.01G229600	456	UniRef100_I1JAI7 Uncharacterized protein n=1 Tax=Glycine max RepID=I1JAI7_SOYBN	0	100	UniRef100_G7K6J6 Cell division cycle protein-like protein n=1 Tax=Medicago truncatula RepID=G7K6J6_MEDTR	0	100.22	AT4G33270.1|Symbols:CDC20.1|Transducin family protein / WD-40 repeat family protein|chr4:16044545-16046590 REVERSE LENGTH=457	0	99.56	GO:0007165	signal transduction	GO:0004871 GO:0005515	protein binding; "signal transducer activity"	GO:0005634 GO:0005834 GO:0033597	heterotrimeric G-protein complex; "mitotic checkpoint complex"; "nucleus"	PF00400	WD domain, G-beta repeat	PTHR19918	CELL DIVISION CYCLE 20 (CDC20) (FIZZY)-RELATED	KOG0305	Anaphase_promoting_complex,_Cdc20,_Cdh1,_and_Ama1_subunits
Glyma.01G230200													1.1		PiL5	124		Glyma.01G230200	133	UniRef100_C6TF57 Uncharacterized protein n=1 Tax=Glycine max RepID=C6TF57_SOYBN	3e-89	100	UniRef100_J7F198 Hydrogen peroxide induced protein 1 n=2 Tax=Camellia sinensis RepID=J7F198_CAMSI	6e-28	104.07	AT3G03150.1|Symbols:|unknown protein; FUNCTIONS IN: molecular_function unknown; INVOLVED IN: biological_process unknown; LOCATED IN: mitochondrion; EXPRESSED IN: 22 plant structures; EXPRESSED DURING: 13 growth stages; BEST Arabidopsis thaliana protein match is: unknown protein (TAIR:AT5G17165.1); Has 39 Blast hits to 39 proteins in 11 species: Archae - 0; Bacteria - 0; Metazoa - 0; Fungi - 0; Pl…	1e-22	99.17	GO:0008150	biological process	GO:0003674	molecular function	NA	NA	NA	NA	NA	NA	NA	NA
Glyma.01G230600											-1.7				PiL3	96		Glyma.01G230600	524	UniRef100_K7K5E3 Uncharacterized protein n=1 Tax=Glycine max RepID=K7K5E3_SOYBN	0	100	UniRef100_K4Q457 BvCRP-1 protein n=1 Tax=Beta vulgaris RepID=K4Q457_BETVU	0	84.91	AT5G42310.1|Symbols:|Pentatricopeptide repeat (PPR-like) superfamily protein|chr5:16915860-16918238 FORWARD LENGTH=709	2e-112	61.21	NA	NA	NA	NA	GO:0005739 GO:0009507	chloroplast; "mitochondrion"	PF01535	PPR repeat	PTHR24015	FAMILY NOT NAMED	NA	NA
Glyma.01G231800	-1.18					FeL7	149											Glyma.01G231800	273	UniRef100_I1JAL0 Uncharacterized protein n=1 Tax=Glycine max RepID=I1JAL0_SOYBN	0	100	UniRef100_B6UDN7 Plant-specific domain TIGR01615 family protein n=1 Tax=Zea mays RepID=B6UDN7_MAIZE	2e-40	64.46	AT4G32480.1|Symbols:|Protein of unknown function (DUF506) _x0001_|chr4:15676488-15677776 FORWARD LENGTH=287	4e-42	81.18	GO:0008150	biological process	GO:0003674	molecular function	GO:0005634	nucleus	PF04720	Protein of unknown function (DUF506)	NA	NA	NA	NA
Glyma.01G232400	1					FeL2	423											Glyma.01G232400	556	UniRef100_I1JAM0 Uncharacterized protein n=1 Tax=Glycine max RepID=I1JAM0_SOYBN	0	100	UniRef100_P31687 4-coumarate--CoA ligase 2 n=1 Tax=Glycine max RepID=4CL2_SOYBN	0	98.75	AT1G65060.1|Symbols:4CL3|4-coumarate:CoA ligase 3|chr1:24167385-24171457 REVERSE LENGTH=561	0	97.5	GO:0008152 GO:0009411 GO:0009698 GO:0009718 GO:0009744 GO:0009813 GO:0010224 GO:0010584	anthocyanin-containing compound biosynthetic process; "flavonoid biosynthetic process"; "metabolic process"; "phenylpropanoid metabolic process"; "pollen exine formation"; "response to UV"; "response to UV-B"; "response to sucrose stimulus"	GO:0003824 GO:0016207	4-coumarate-CoA ligase activity; "catalytic activity"	GO:0005575	cellular component	PF00501	AMP-binding enzyme	PTHR24096	FAMILY NOT NAMED	KOG1176	Acyl-CoA_synthetase
Glyma.01G232500											2.79		1.24		PiL6	1330		Glyma.01G232500	1144	UniRef100_K7K5F4 Uncharacterized protein n=1 Tax=Glycine max RepID=K7K5F4_SOYBN	0	100	UniRef100_B9N113 Cellulase synthase 3 family protein n=2 Tax=Populus RepID=B9N113_POPTR	0	100	AT3G03050.1|Symbols:CSLD3, KJK, ATCSLD3|cellulose synthase-like D3|chr3:687873-691629 FORWARD LENGTH=1145	0	99.39	GO:0000271 GO:0009409 GO:0009832 GO:0010583 GO:0030244	cellulose biosynthetic process; "plant-type cell wall biogenesis"; "polysaccharide biosynthetic process"; "response to cold"; "response to cyclopentenone"	GO:0016757 GO:0016759 GO:0051753	cellulose synthase activity; "mannan synthase activity"; "transferase activity, transferring glycosyl groups"	GO:0005768 GO:0005783 GO:0005794 GO:0005802 GO:0005886 GO:0016020	Golgi apparatus; "endoplasmic reticulum"; "endosome"; "membrane"; "plasma membrane"; "trans-Golgi network"	PF03552	Cellulose synthase	PTHR10587	GLYCOSYL TRANSFERASE-RELATED	NA	NA
Glyma.01G232800		-1.88				FeL6	639											Glyma.01G232800	943	UniRef100_K7K5F7 Uncharacterized protein n=1 Tax=Glycine max RepID=K7K5F7_SOYBN	0	52.69	UniRef100_B9HUS3 M protein repeat-containing n=2 Tax=Populus trichocarpa RepID=B9HUS3_POPTR	0	50.19	AT3G22790.1|Symbols:|Kinase interacting (KIP1-like) family protein|chr3:8052446-8057888 REVERSE LENGTH=1728	0	54.05	GO:0000226 GO:0000911 GO:0008150 GO:0009855 GO:0009965 GO:0010014 GO:0010073 GO:0010089 GO:0042127 GO:0044036	biological process; "cell wall macromolecule metabolic process"; "cytokinesis by cell plate formation"; "determination of bilateral symmetry"; "leaf morphogenesis"; "meristem initiation"; "meristem maintenance"; "microtubule cytoskeleton organization"; "regulation of cell proliferation"; "xylem development"	GO:0051015	actin filament binding	GO:0005884 GO:0005886 GO:0009506	actin filament; "plasma membrane"; "plasmodesma"	PF07765	KIP1-like protein	NA	NA	NA	NA
Glyma.01G233100													-1.07		PiL6	316		Glyma.01G233100	306	UniRef100_I1JAM6 Uncharacterized protein n=1 Tax=Glycine max RepID=I1JAM6_SOYBN	0	100	UniRef100_D7M885 ATP binding protein n=1 Tax=Arabidopsis lyrata subsp. lyrata RepID=D7M885_ARALL	1e-119	64.11	AT5G16810.1|Symbols:|Protein kinase superfamily protein|chr5:5526860-5529878 REVERSE LENGTH=418	4e-122	63.88	GO:0006468	protein phosphorylation	GO:0004672 GO:0005524 GO:0016772	ATP binding; "protein kinase activity"; "transferase activity, transferring phosphorus-containing groups"	GO:0009507	chloroplast	PF00069	Protein kinase domain	NA	NA	NA	NA
Glyma.01G233700				-1.12		FeL4	1254						-1.2		PiL6	700		Glyma.01G233700	255	UniRef100_I1JAN3 Uncharacterized protein n=2 Tax=Glycine max RepID=I1JAN3_SOYBN	0	100	UniRef100_G7K548 Nogo-B receptor n=1 Tax=Medicago truncatula RepID=G7K548_MEDTR	5e-135	88.5	AT1G11755.1|Symbols:LEW1|Undecaprenyl pyrophosphate synthetase family protein|chr1:3969987-3971488 REVERSE LENGTH=254	2e-80	100	GO:0006487 GO:0009414 GO:0009645 GO:0019408 GO:0030968	dolichol biosynthetic process; "endoplasmic reticulum unfolded protein response"; "protein N-linked glycosylation"; "response to low light intensity stimulus"; "response to water deprivation"	GO:0016765 GO:0045547	dehydrodolichyl diphosphate synthase activity; "transferase activity, transferring alkyl or aryl (other than methyl) groups"	NA	NA	NA	NA	PTHR21528	UNCHARACTERIZED	KOG2818	Predicted_undecaprenyl_diphosphate_synthase
Glyma.01G234500	1.15					FeL5	236											Glyma.01G234500	265	UniRef100_I1JAP5 Uncharacterized protein n=1 Tax=Glycine max RepID=I1JAP5_SOYBN	0	100	NA	NA	NA	AT1G64980.1|Symbols:|Nucleotide-diphospho-sugar transferases superfamily protein|chr1:24137840-24138619 REVERSE LENGTH=259	1e-160	101.93	GO:0009846 GO:0009860	pollen germination; "pollen tube growth"	NA	NA	GO:0005634 GO:0005829	cytosol; "nucleus"	NA	NA	NA	NA	NA	NA
Glyma.01G235600												-1.25			PiL6	1819		Glyma.01G235600	403	UniRef100_I1JAQ7 Uncharacterized protein n=2 Tax=Glycine max RepID=I1JAQ7_SOYBN	0	100	UniRef100_G7K3S4 12-oxophytodienoate reductase n=1 Tax=Medicago truncatula RepID=G7K3S4_MEDTR	0	97.29	AT1G76690.1|Symbols:OPR2, ATOPR2|12-oxophytodienoate reductase 2|chr1:28778976-28780355 FORWARD LENGTH=374	0	95.99	GO:0009611 GO:0055114	oxidation-reduction process; "response to wounding"	GO:0003824 GO:0010181 GO:0016491 GO:0016629	12-oxophytodienoate reductase activity; "FMN binding"; "catalytic activity"; "oxidoreductase activity"	GO:0005737	cytoplasm	PF00724	NADH:flavin oxidoreductase / NADH oxidase family	PTHR22893	NADH OXIDOREDUCTASE-RELATED	KOG0134	NADH:_flavin_oxidoreductase/12-oxophytodienoate_reductase
Glyma.01G235800	-1.55			1.3		FeL7	1427						1.28		PiL1	703		Glyma.01G235800	559	UniRef100_I1JAQ9 Uncharacterized protein n=1 Tax=Glycine max RepID=I1JAQ9_SOYBN	0	100	UniRef100_G7K3R0 Pentatricopeptide repeat-containing protein n=1 Tax=Medicago truncatula RepID=G7K3R0_MEDTR	0	89.93	AT3G22670.1|Symbols:|Pentatricopeptide repeat (PPR) superfamily protein|chr3:8017771-8019459 REVERSE LENGTH=562	1e-168	94.84	GO:0008150	biological process	NA	NA	GO:0005739	mitochondrion	PF01535	PPR repeat	PTHR24015	FAMILY NOT NAMED	NA	NA
Glyma.01G236300	-2.29					FeL7	360											Glyma.01G236300	775	UniRef100_I1JAR5 Uncharacterized protein n=1 Tax=Glycine max RepID=I1JAR5_SOYBN	0	100	UniRef100_B3IX45 Transcription factor CPP n=1 Tax=Lotus japonicus RepID=B3IX45_LOTJA	0	101.31	AT4G14770.1|Symbols:TCX2, ATTCX2|TESMIN/TSO1-like CXC 2|chr4:8481522-8484825 REVERSE LENGTH=674	2e-162	114.69	GO:0006261 GO:0006355 GO:0010075 GO:0010103 GO:0042127	DNA-dependent DNA replication; "regulation of cell proliferation"; "regulation of meristem growth"; "regulation of transcription, DNA-dependent"; "stomatal complex morphogenesis"	GO:0003700	sequence-specific DNA binding transcription factor activity	GO:0005634	nucleus	PF03638	Tesmin/TSO1-like CXC domain, cysteine-rich domain	PTHR12446	TESMIN/TSO1-RELATED	KOG1171	Metallothionein-like_protein
Glyma.01G236600	-1.66			1.38		FeL6	403				-1.28		1.14		PiL1	367		Glyma.01G236600	262	UniRef100_C6TLV6 40S ribosomal protein S3a n=1 Tax=Glycine max RepID=C6TLV6_SOYBN	0	100	UniRef100_C6TLV6 40S ribosomal protein S3a n=1 Tax=Glycine max RepID=C6TLV6_SOYBN	0	100	AT4G34670.1|Symbols:|Ribosomal protein S3Ae|chr4:16548724-16550222 FORWARD LENGTH=262	1e-161	99.62	GO:0001510 GO:0006412	RNA methylation; "translation"	GO:0003735	structural constituent of ribosome	GO:0005618 GO:0005622 GO:0005730 GO:0005737 GO:0005829 GO:0005840 GO:0005886 GO:0009506 GO:0016020 GO:0022626 GO:0022627	cell wall; "cytoplasm"; "cytosol"; "cytosolic ribosome"; "cytosolic small ribosomal subunit"; "intracellular"; "membrane"; "nucleolus"; "plasma membrane"; "plasmodesma"; "ribosome"	PF01015	Ribosomal S3Ae family	PTHR11830	40S RIBOSOMAL PROTEIN S3A	KOG1628	40S_ribosomal_protein_S3A
Glyma.01G236900		1.17				FeL1	96				2.01				PiL6	1919		Glyma.01G236900	74	NA	NA	NA	NA	NA	NA	NA	NA	NA	NA	NA	NA	NA	NA	NA	NA	NA	NA	NA	NA	NA
Glyma.01G237100	-1.37			1.35		FeL7	797											Glyma.01G237100	628	UniRef100_I1JAS4 Uncharacterized protein (Fragment) n=1 Tax=Glycine max RepID=I1JAS4_SOYBN	0	100	UniRef100_G7K3N9 Pentatricopeptide repeat-containing protein n=1 Tax=Medicago truncatula RepID=G7K3N9_MEDTR	0	80.44	AT4G14820.1|Symbols:|Pentatricopeptide repeat (PPR) superfamily protein|chr4:8507794-8510038 REVERSE LENGTH=722	0	80.89	GO:0008150	biological process	GO:0003674	molecular function	GO:0009507	chloroplast	PF01535	PPR repeat	PTHR24015	FAMILY NOT NAMED	NA	NA
Glyma.01G237400											1.61				PiL5	328		Glyma.01G237400	481	UniRef100_K7K5I8 Uncharacterized protein n=1 Tax=Glycine max RepID=K7K5I8_SOYBN	0	100	UniRef100_G7K3N6 Calmodulin protein kinase n=1 Tax=Medicago truncatula RepID=G7K3N6_MEDTR	0	99.36	AT1G05410.1|Symbols:|Protein of unknown function (DUF1423)|chr1:1585504-1587268 REVERSE LENGTH=471	1e-121	100.21	GO:0008150	biological process	GO:0003674	molecular function	GO:0005634	nucleus	PF07227	Protein of unknown function (DUF1423)	NA	NA	NA	NA
Glyma.01G237700												-2.1			PiL7	9		Glyma.01G237700	104	UniRef100_UPI0003DE7B77 PREDICTED: uncharacterized protein LOC102666308 n=1 Tax=Glycine max RepID=UPI0003DE7B77	4e-06	31.05	NA	NA	NA	NA	NA	NA	NA	NA	NA	NA	NA	NA	NA	NA	NA	NA	NA	NA
Glyma.01G238600			-1.59			FeL4	73					-1.48			PiL6	2168		Glyma.01G238600	572	UniRef100_I1JAU2 Uncharacterized protein n=1 Tax=Glycine max RepID=I1JAU2_SOYBN	0	100	UniRef100_B9HJX1 Heat shock protein 70 n=1 Tax=Populus trichocarpa RepID=B9HJX1_POPTR	0	99.65	AT2G32120.2|Symbols:HSP70T-2|heat-shock protein 70T-2|chr2:13651720-13653411 REVERSE LENGTH=563	0	101.24	GO:0006457 GO:0009408 GO:0009644 GO:0010286 GO:0042542	heat acclimation; "protein folding"; "response to heat"; "response to high light intensity"; "response to hydrogen peroxide"	GO:0005524	ATP binding	GO:0005737	cytoplasm	PF00012	Hsp70 protein	PTHR19375	HEAT SHOCK PROTEIN 70KDA	KOG0101	Molecular_chaperones_HSP70/HSC70,_HSP70_superfamily
Glyma.01G238800	1.21		-1.61	-2.15		FeL4	148				1.39	-1.9	-1.62		PiL6	2497		Glyma.01G238800	523	UniRef100_UPI00018C69A7 PREDICTED: sugar transport protein 13 n=1 Tax=Glycine max RepID=UPI00018C69A7	0	100	UniRef100_W0TSU6 Hexose transporter n=1 Tax=Acacia mangium RepID=W0TSU6_ACAMN	0	97.14	AT5G26340.1|Symbols:MSS1, STP13, ATSTP13|Major facilitator superfamily protein|chr5:9243851-9246994 REVERSE LENGTH=526	0	99.24	GO:0009414 GO:0009651 GO:0009737 GO:0015749 GO:0016310 GO:0043090	amino acid import; "monosaccharide transport"; "phosphorylation"; "response to abscisic acid stimulus"; "response to salt stress"; "response to water deprivation"	GO:0005351 GO:0005358 GO:0009679 GO:0015144 GO:0015145	carbohydrate transmembrane transporter activity; "hexose:hydrogen symporter activity"; "high-affinity hydrogen:glucose symporter activity"; "monosaccharide transmembrane transporter activity"; "sugar:hydrogen symporter activity"	GO:0005737 GO:0005886 GO:0009506 GO:0016020	cytoplasm; "membrane"; "plasma membrane"; "plasmodesma"	PF00083	Sugar (and other) transporter	PTHR24063	FAMILY NOT NAMED	KOG0254	Predicted_transporter_(major_facilitator_superfamily)
Glyma.01G239000	1.13					FeL4	1485											Glyma.01G239000	802	UniRef100_I1JAU5 Uncharacterized protein n=1 Tax=Glycine max RepID=I1JAU5_SOYBN	0	100	UniRef100_G7K2B7 Chloride channel protein CLC-d n=1 Tax=Medicago truncatula RepID=G7K2B7_MEDTR	0	99.5	AT5G26240.1|Symbols:CLC-D, ATCLC-D|chloride channel D|chr5:9189622-9194347 FORWARD LENGTH=792	0	100.38	GO:0006821 GO:0007155 GO:0009826 GO:0010038 GO:0010090 GO:0045010 GO:0048765 GO:0055085 GO:0071555	actin nucleation; "cell adhesion"; "cell wall organization"; "chloride transport"; "response to metal ion"; "root hair cell differentiation"; "transmembrane transport"; "trichome morphogenesis"; "unidimensional cell growth"	GO:0005216 GO:0005247 GO:0005253	anion channel activity; "ion channel activity"; "voltage-gated chloride channel activity"	GO:0005622 GO:0005802 GO:0016020	intracellular; "membrane"; "trans-Golgi network"	PF00654 PF00571	Voltage gated chloride channel; "CBS domain"	PTHR11689	CHLORIDE CHANNEL	KOG0474	Cl-_channel_CLC-7_and_related_proteins_(CLC_superfamily)
Glyma.01G239500		1.54				FeL1	656											Glyma.01G239500	321	UniRef100_I1JAV0 Uncharacterized protein n=1 Tax=Glycine max RepID=I1JAV0_SOYBN	0	100	UniRef100_Q5NUF4 2-hydroxyisoflavanone dehydratase n=1 Tax=Glycyrrhiza echinata RepID=HIDM_GLYEC	5e-128	94.21	AT1G47480.1|Symbols:|alpha/beta-Hydrolases superfamily protein|chr1:17417623-17419296 FORWARD LENGTH=314	5e-83	99.68	GO:0008152 GO:0048765	metabolic process; "root hair cell differentiation"	GO:0016787	hydrolase activity	GO:0005634	nucleus	PF07859	alpha/beta hydrolase fold	PTHR23024	MEMBER OF 'GDXG' FAMILY OF LIPOLYTIC ENZYMES	KOG1515	Arylacetamide_deacetylase
Glyma.01G239600	-1.06					FeL2	43						1.25		PiL1	305		Glyma.01G239600	320	UniRef100_Q5NUF3 2-hydroxyisoflavanone dehydratase n=1 Tax=Glycine max RepID=HIDH_SOYBN	0	100	UniRef100_Q5NUF3 2-hydroxyisoflavanone dehydratase n=1 Tax=Glycine max RepID=HIDH_SOYBN	0	100	AT1G47480.1|Symbols:|alpha/beta-Hydrolases superfamily protein|chr1:17417623-17419296 FORWARD LENGTH=314	5e-79	100.64	GO:0008152 GO:0048765	metabolic process; "root hair cell differentiation"	GO:0016787	hydrolase activity	GO:0005634	nucleus	PF07859	alpha/beta hydrolase fold	PTHR23024	MEMBER OF 'GDXG' FAMILY OF LIPOLYTIC ENZYMES	KOG1515	Arylacetamide_deacetylase
Glyma.01G239800													1.59		PiL1	1575		Glyma.01G239800	236	UniRef100_I1JAV4 Uncharacterized protein n=1 Tax=Glycine max RepID=I1JAV4_SOYBN	1e-172	100	UniRef100_Q6NMR8 Protein FANTASTIC FOUR 3 n=1 Tax=Arabidopsis thaliana RepID=FAF3_ARATH	2e-19	36.46	AT5G19260.1|Symbols:|Protein of unknown function (DUF3049)|chr5:6479494-6480360 REVERSE LENGTH=288	2e-22	36.46	NA	NA	NA	NA	GO:0005634	nucleus	PF11250	Protein of unknown function (DUF3049)	NA	NA	NA	NA
Glyma.01G239900													1.01		PiL1	1005		Glyma.01G239900	199	UniRef100_C6TFL8 Uncharacterized protein n=1 Tax=Glycine max RepID=C6TFL8_SOYBN	2e-140	100	NA	NA	NA	AT3G06035.1|Symbols:|Glycoprotein membrane precursor GPI-anchored|chr3:1823172-1824110 REVERSE LENGTH=200	1e-71	85.5	GO:0008150 GO:0010075	biological process; "regulation of meristem growth"	GO:0003674	molecular function	GO:0005886 GO:0031225	anchored to membrane; "plasma membrane"	NA	NA	NA	NA	NA	NA
Glyma.01G240000	-1.5			1.16		FeL6	983				-1.77		1.03		PiL1	852		Glyma.01G240000	131	UniRef100_M5X2S6 Uncharacterized protein n=3 Tax=rosids RepID=M5X2S6_PRUPE	2e-89	100	UniRef100_E2F3W4 40S ribosomal protein S15a n=8 Tax=Mesangiospermae RepID=E2F3W4_WHEAT	2e-88	100	AT5G59850.1|Symbols:|Ribosomal protein S8 family protein|chr5:24112499-24113084 REVERSE LENGTH=130	3e-91	100	GO:0001510 GO:0006412 GO:0009664 GO:0042545	RNA methylation; "cell wall modification"; "plant-type cell wall organization"; "translation"	GO:0003735	structural constituent of ribosome	GO:0005618 GO:0005622 GO:0005840 GO:0009507 GO:0016020 GO:0022627	cell wall; "chloroplast"; "cytosolic small ribosomal subunit"; "intracellular"; "membrane"; "ribosome"	PF00410	Ribosomal protein S8	PTHR11758	30S RIBOSOMAL PROTEIN S8	KOG1754	40S_ribosomal_protein_S15/S22
Glyma.01G240100		2.16				FeL1	828						2.46		PiL5	132		Glyma.01G240100	732	UniRef100_I1JAV7 Uncharacterized protein n=2 Tax=Glycine max RepID=I1JAV7_SOYBN	0	100	UniRef100_I6ZZ25 HD-1A n=1 Tax=Gossypium hirsutum RepID=I6ZZ25_GOSHI	0	100.55	AT4G21750.2|Symbols:ATML1|Homeobox-leucine zipper family protein / lipid-binding START domain-containing protein|chr4:11556965-11560243 FORWARD LENGTH=762	0	95.54	GO:0006355 GO:0006473 GO:0009793 GO:0009913 GO:0010027 GO:0010075 GO:0010228 GO:0016226 GO:0048481 GO:0048825	cotyledon development; "embryo development ending in seed dormancy"; "epidermal cell differentiation"; "iron-sulfur cluster assembly"; "ovule development"; "protein acetylation"; "regulation of meristem growth"; "regulation of transcription, DNA-dependent"; "thylakoid membrane organization"; "vegetative to reproductive phase transition of meristem"	GO:0003677 GO:0003700 GO:0043565	DNA binding; "sequence-specific DNA binding"; "sequence-specific DNA binding transcription factor activity"	GO:0005634	nucleus	PF01852 PF00046	START domain; "Homeobox domain"	PTHR24325	FAMILY NOT NAMED	KOG0484	Transcription_factor_PHOX2/ARIX,_contains_HOX_domain
Glyma.01G240700	-1.17					FeL7	1225											Glyma.01G240700	310	UniRef100_UPI0003DE8E03 PREDICTED: probable UDP-3-O-acylglucosamine N-acyltransferase 2, mitochondrial-like isoform X2 n=1 Tax=Glycine max RepID=UPI0003DE8E03	7e-171	93.64	UniRef100_A2Q2M3 Trimeric LpxA-like n=1 Tax=Medicago truncatula RepID=A2Q2M3_MEDTR	4e-138	81.05	AT4G21220.1|Symbols:|Trimeric LpxA-like enzymes superfamily protein|chr4:11316978-11319067 REVERSE LENGTH=304	4e-122	89.14	GO:2001289	lipid X metabolic process	GO:0016740 GO:0043764	UDP-3-O-[3-hydroxymyristoyl] glucosamine N-acyltransferase activity; "transferase activity"	GO:0005737 GO:0005739	cytoplasm; "mitochondrion"	PF00132	Bacterial transferase hexapeptide (six repeats)	PTHR22572	SUGAR-1-PHOSPHATE GUANYL TRANSFERASE	NA	NA
Glyma.01G241000											1.99				PiL5	317		Glyma.01G241000	670	UniRef100_C6ZRN5 Cysteine-rich protein n=1 Tax=Glycine max RepID=C6ZRN5_SOYBN	0	100	UniRef100_C6ZRN5 Cysteine-rich protein n=1 Tax=Glycine max RepID=C6ZRN5_SOYBN	0	100	AT4G23180.1|Symbols:CRK10, RLK4|cysteine-rich RLK (RECEPTOR-like protein kinase) 10|chr4:12138171-12140780 FORWARD LENGTH=669	0	95.67	GO:0006468 GO:0006995	cellular response to nitrogen starvation; "protein phosphorylation"	GO:0004672 GO:0004674 GO:0004713 GO:0005524 GO:0016301 GO:0016772	ATP binding; "kinase activity"; "protein kinase activity"; "protein serine/threonine kinase activity"; "protein tyrosine kinase activity"; "transferase activity, transferring phosphorus-containing groups"	GO:0005886	plasma membrane	PF07714 PF01657	Protein tyrosine kinase; "Salt stress response/antifungal"	PTHR24420	LEUCINE-RICH REPEAT RECEPTOR-LIKE PROTEIN KINASE	KOG1187	Serine/threonine_protein_kinase
Glyma.01G241200		1.83				FeL5	2											Glyma.01G241200	417	UniRef100_I1JAW8 Uncharacterized protein n=1 Tax=Glycine max RepID=I1JAW8_SOYBN	0	100	NA	NA	NA	AT1G10020.1|Symbols:|Protein of unknown function (DUF1005)|chr1:3269939-3271732 REVERSE LENGTH=461	1e-122	89.8	GO:0008150	biological process	GO:0003674	molecular function	GO:0005634	nucleus	PF06219	Protein of unknown function (DUF1005)	NA	NA	NA	NA
Glyma.01G241400											1.32				PiL6	1009		Glyma.01G241400	187	UniRef100_I1JAX0 Uncharacterized protein n=1 Tax=Glycine max RepID=I1JAX0_SOYBN	7e-132	100	UniRef100_Q8LGA9 SHW1 protein n=1 Tax=Arabidopsis thaliana RepID=Q8LGA9_ARATH	3e-22	46.35	AT4G33780.1|Symbols:|FUNCTIONS IN: molecular_function unknown; INVOLVED IN: biological_process unknown; LOCATED IN: chloroplast; EXPRESSED IN: 24 plant structures; EXPRESSED DURING: 15 growth stages; BEST Arabidopsis thaliana protein match is: short hypocotyl in white light1 (TAIR:AT1G69935.1); Has 40 Blast hits to 40 proteins in 10 species: Archae - 0; Bacteria - 0; Metazoa - 0; Fungi - 0; Plant…	3e-47	53.69	GO:0008150	biological process	GO:0003674	molecular function	GO:0009507	chloroplast	NA	NA	NA	NA	NA	NA
Glyma.01G241700		1.73				FeL1	432											Glyma.01G241700	66	UniRef100_I1JAX3 Uncharacterized protein n=1 Tax=Glycine max RepID=I1JAX3_SOYBN	2e-35	100	NA	NA	NA	AT3G19660.1|Symbols:|unknown protein; Has 16 Blast hits to 16 proteins in 6 species: Archae - 0; Bacteria - 0; Metazoa - 0; Fungi - 0; Plants - 16; Viruses - 0; Other Eukaryotes - 0 (source: NCBI BLink).|chr3:6825678-6825872 REVERSE LENGTH=64	6e-13	87.5	GO:0008150	biological process	GO:0003674	molecular function	GO:0005739	mitochondrion	NA	NA	NA	NA	NA	NA
Glyma.01G241800		1.09				FeL1	845											Glyma.01G241800	86	UniRef100_I1JAX4 Uncharacterized protein (Fragment) n=1 Tax=Glycine max RepID=I1JAX4_SOYBN	1e-53	93.41	UniRef100_G7IRA1 40S ribosomal protein S20 n=1 Tax=Medicago truncatula RepID=G7IRA1_MEDTR	2e-51	69.11	AT5G62300.2|Symbols:|Ribosomal protein S10p/S20e family protein|chr5:25021388-25022235 REVERSE LENGTH=124	5e-53	68.55	GO:0006412	translation	GO:0003723 GO:0003735	RNA binding; "structural constituent of ribosome"	GO:0005618 GO:0005622 GO:0005840 GO:0009507 GO:0015935 GO:0022627	cell wall; "chloroplast"; "cytosolic small ribosomal subunit"; "intracellular"; "ribosome"; "small ribosomal subunit"	PF00338	Ribosomal protein S10p/S20e	PTHR11700	30S RIBOSOMAL PROTEIN S10 FAMILY MEMBER	KOG0900	40S_ribosomal_protein_S20
Glyma.01G242900	-1.24					FeL6	1537											Glyma.01G242900	78	UniRef100_K7K5L8 Uncharacterized protein n=1 Tax=Glycine max RepID=K7K5L8_SOYBN	2e-47	71.3	NA	NA	NA	NA	NA	NA	NA	NA	NA	NA	NA	NA	NA	NA	NA	NA	NA	NA
Glyma.01G243400													3.02		PiL1	1104		Glyma.01G243400	212	UniRef100_I1JAZ8 Uncharacterized protein n=1 Tax=Glycine max RepID=I1JAZ8_SOYBN	9e-115	100	NA	NA	NA	NA	NA	NA	NA	NA	NA	NA	NA	NA	NA	NA	NA	NA	NA	NA
Glyma.01G243800	-1.28					FeL7	476											Glyma.01G243800	81	UniRef100_K7K5M4 Uncharacterized protein n=1 Tax=Glycine max RepID=K7K5M4_SOYBN	5e-51	100	UniRef100_A9SNJ1 LYR motif-containing protein PHYPADRAFT_186863 n=1 Tax=Physcomitrella patens subsp. patens RepID=LYRM9_PHYPA	2e-14	95.45	AT3G19508.1|Symbols:|unknown protein; LOCATED IN: mitochondrion; Has 34 Blast hits to 34 proteins in 14 species: Archae - 0; Bacteria - 0; Metazoa - 0; Fungi - 0; Plants - 34; Viruses - 0; Other Eukaryotes - 0 (source: NCBI BLink).|chr3:6762378-6762696 REVERSE LENGTH=81	1e-32	96.3	NA	NA	NA	NA	NA	NA	NA	NA	NA	NA	NA	NA
Glyma.01G244200				-1.13		FeL4	633						-1.28		PiL6	445		Glyma.01G244200	405	UniRef100_K7K5M7 Uncharacterized protein n=1 Tax=Glycine max RepID=K7K5M7_SOYBN	0	100	UniRef100_B9GHT1 5-methylthioribose kinase family protein n=1 Tax=Populus trichocarpa RepID=B9GHT1_POPTR	0	96.41	AT1G49820.1|Symbols:ATMTK, MTK|S-methyl-5-thioribose kinase|chr1:18443005-18444907 FORWARD LENGTH=420	0	95.95	GO:0009086 GO:0019509 GO:0071281 GO:0071369 GO:0071732	L-methionine salvage from methylthioadenosine; "cellular response to ethylene stimulus"; "cellular response to iron ion"; "cellular response to nitric oxide"; "methionine biosynthetic process"	GO:0016772 GO:0042802 GO:0046522	S-methyl-5-thioribose kinase activity; "identical protein binding"; "transferase activity, transferring phosphorus-containing groups"	GO:0005829	cytosol	NA	NA	NA	NA	NA	NA
Glyma.01G244500													1.06		PiL5	176		Glyma.01G244500	261	UniRef100_I1JB05 Uncharacterized protein n=1 Tax=Glycine max RepID=I1JB05_SOYBN	2e-178	100	UniRef100_A9PEZ2 C2 domain-containing family protein n=1 Tax=Populus trichocarpa RepID=A9PEZ2_POPTR	1e-84	75	AT4G34150.1|Symbols:|Calcium-dependent lipid-binding (CaLB domain) family protein|chr4:16355035-16356955 FORWARD LENGTH=247	1e-72	72.87	GO:0006612 GO:0006944 GO:0009409 GO:0009611 GO:0009612 GO:0009646 GO:0010200 GO:0010363 GO:0030968 GO:0043069 GO:0052542	cellular membrane fusion; "defense response by callose deposition"; "endoplasmic reticulum unfolded protein response"; "negative regulation of programmed cell death"; "protein targeting to membrane"; "regulation of plant-type hypersensitive response"; "response to absence of light"; "response to chitin"; "response to cold"; "response to mechanical stimulus"; "response to wounding"	NA	NA	GO:0005829 GO:0009506	cytosol; "plasmodesma"	PF00168	C2 domain	PTHR10024	SYNAPTOTAGMIN	NA	NA
Glyma.01G244600										2.08			1.37		PiL2	672		Glyma.01G244600	464	UniRef100_K7K5N0 Uncharacterized protein n=1 Tax=Glycine max RepID=K7K5N0_SOYBN	0	100	UniRef100_A7Y7E3 Leucine-rich repeat-like protein n=1 Tax=Stylosanthes hamata RepID=A7Y7E3_STYHA	4e-121	75.21	AT3G19320.1|Symbols:|Leucine-rich repeat (LRR) family protein|chr3:6696395-6698073 REVERSE LENGTH=493	6e-117	73.02	NA	NA	NA	NA	NA	NA	PF00560 PF08263	Leucine Rich Repeat; "Leucine rich repeat N-terminal domain"	PTHR24420	LEUCINE-RICH REPEAT RECEPTOR-LIKE PROTEIN KINASE	NA	NA
Glyma.01G244700	-1.25					FeL7	450											Glyma.01G244700	901	UniRef100_K7K5N1 Uncharacterized protein n=2 Tax=Glycine max RepID=K7K5N1_SOYBN	0	100	UniRef100_Q0PCS3 RAD54-like protein n=1 Tax=Arabidopsis thaliana RepID=Q0PCS3_ARATH	0	89.89	AT3G19210.1|Symbols:ATRAD54, CHR25, RAD54|homolog of RAD54|chr3:6652799-6658876 REVERSE LENGTH=910	0	89.89	GO:0000724 GO:0006281 GO:0006302 GO:0006310 GO:0006355 GO:0007126 GO:0007129 GO:0007131 GO:0007140 GO:0010212 GO:0010228 GO:0010332 GO:0016444 GO:0032204 GO:0043247 GO:0043687 GO:0045003 GO:0045893	DNA recombination; "DNA repair"; "double-strand break repair"; "double-strand break repair via homologous recombination"; "double-strand break repair via synthesis-dependent strand annealing"; "male meiosis"; "meiosis"; "positive regulation of transcription, DNA-dependent"; "post-translational protein modification"; "reciprocal meiotic recombination"; "regulation of telomere maintenance"; "regula…	GO:0003676 GO:0003677 GO:0004386 GO:0005515 GO:0005524	ATP binding; "DNA binding"; "helicase activity"; "nucleic acid binding"; "protein binding"	GO:0005634	nucleus	PF00176 PF00271	SNF2 family N-terminal domain; "Helicase conserved C-terminal domain"	PTHR10799	SWI/SNF-RELATED MATRIX-ASSOCIATED ACTIN-DEPENDENT REGULATOR OF CHROMATIN SUBFAMILY-RELATED	KOG0390	DNA_repair_protein,_SNF2_family
Glyma.01G245500											-1.05				PiL3	144		Glyma.01G245500	346	UniRef100_I1JB17 Uncharacterized protein n=1 Tax=Glycine max RepID=I1JB17_SOYBN	0	100	UniRef100_E4MVT9 mRNA, clone: RTFL01-03-E08 n=1 Tax=Thellungiella halophila RepID=E4MVT9_THEHA	0	98.56	AT1G21070.1|Symbols:|Nucleotide-sugar transporter family protein|chr1:7376148-7377810 REVERSE LENGTH=348	0	98.85	GO:0006863	purine nucleobase transport	NA	NA	GO:0005794 GO:0005886 GO:0016020	Golgi apparatus; "membrane"; "plasma membrane"	PF03151	Triose-phosphate Transporter family	PTHR11132	SOLUTE CARRIER FAMILY 35	KOG1441	Glucose-6-phosphate/phosphate_and_phosphoenolpyruvate/phosphate_antiporter
Glyma.02G000400											2.37				PiL4	65		Glyma.02G000400	626	UniRef100_I1JB35 Uncharacterized protein n=1 Tax=Glycine max RepID=I1JB35_SOYBN	0	100	UniRef100_G7JWJ0 Cysteine-rich receptor-like protein kinase n=1 Tax=Medicago truncatula RepID=G7JWJ0_MEDTR	0	94.09	AT2G23770.1|Symbols:|protein kinase family protein / peptidoglycan-binding LysM domain-containing protein|chr2:10120242-10122080 REVERSE LENGTH=612	1e-81	97.39	GO:0045087 GO:0071219 GO:0071323	cellular response to chitin; "cellular response to molecule of bacterial origin"; "innate immune response"	GO:0008061 GO:0016301	chitin binding; "kinase activity"	GO:0005886 GO:0009507	chloroplast; "plasma membrane"	PF00069 PF01476	Protein kinase domain; "LysM domain"	PTHR24420	LEUCINE-RICH REPEAT RECEPTOR-LIKE PROTEIN KINASE	KOG1187	Serine/threonine_protein_kinase
Glyma.02G000600	-2.43			1.57		FeL6	440				-1.44		1.32		PiL1	1010		Glyma.02G000600	610	UniRef100_I1JB37 Uncharacterized protein n=1 Tax=Glycine max RepID=I1JB37_SOYBN	0	100	UniRef100_G7I7C0 Pentatricopeptide repeat-containing protein n=1 Tax=Medicago truncatula RepID=G7I7C0_MEDTR	0	99.32	AT1G80270.3|Symbols:PPR596|PENTATRICOPEPTIDE REPEAT 596|chr1:30181265-30183331 FORWARD LENGTH=596	0	90.77	GO:0006606 GO:0008150 GO:0009220	biological process; "protein import into nucleus"; "pyrimidine ribonucleotide biosynthetic process"	GO:0003677	DNA binding	GO:0005739 GO:0009941	chloroplast envelope; "mitochondrion"	PF01535	PPR repeat	PTHR24015	FAMILY NOT NAMED	NA	NA
Glyma.02G001000	1.11					FeL4	1382						-1		PiL6	501		Glyma.02G001000	929	UniRef100_I1JB43 Uncharacterized protein n=1 Tax=Glycine max RepID=I1JB43_SOYBN	0	100	UniRef100_F4K1G7 P-loop containing nucleoside triphosphate hydrolases superfamily protein n=3 Tax=Arabidopsis thaliana RepID=F4K1G7_ARATH	0	88.66	AT5G35970.1|Symbols:|P-loop containing nucleoside triphosphate hydrolases superfamily protein|chr5:14119060-14123078 REVERSE LENGTH=961	0	88.66	GO:0015996	chlorophyll catabolic process	GO:0003677 GO:0005524 GO:0016787	ATP binding; "DNA binding"; "hydrolase activity"	GO:0009507 GO:0009570 GO:0009941	chloroplast; "chloroplast envelope"; "chloroplast stroma"	PF04851	Type III restriction enzyme, res subunit	PTHR10887	DNA2/NAM7 HELICASE FAMILY	KOG1803	DNA_helicase
Glyma.02G001100											2.5				PiL6	2121		Glyma.02G001100	460	UniRef100_UPI00018C6FED PREDICTED: benzyl alcohol O-benzoyltransferase n=1 Tax=Glycine max RepID=UPI00018C6FED	0	100	UniRef100_Q6E593 Benzoyl coenzyme A: benzyl alcohol benzoyl transferase n=1 Tax=Petunia hybrida RepID=Q6E593_PETHY	0	95	AT5G17540.1|Symbols:|HXXXD-type acyl-transferase family protein|chr5:5782061-5783682 REVERSE LENGTH=461	0	99.57	NA	NA	GO:0016747	transferase activity, transferring acyl groups other than amino-acyl groups	GO:0005737	cytoplasm	PF02458	Transferase family	NA	NA	NA	NA
Glyma.02G001500													1.85		PiL2	965		Glyma.02G001500	522	UniRef100_I1JB48 3-ketoacyl-CoA synthase n=1 Tax=Glycine max RepID=I1JB48_SOYBN	0	100	UniRef100_I1JB48 3-ketoacyl-CoA synthase n=1 Tax=Glycine max RepID=I1JB48_SOYBN	0	100	AT2G26640.1|Symbols:KCS11|3-ketoacyl-CoA synthase 11|chr2:11330094-11331623 FORWARD LENGTH=509	0	99.41	GO:0006084 GO:0006633 GO:0006816 GO:0007030 GO:0008152 GO:0008610 GO:0009409 GO:0009416 GO:0009651 GO:0009832 GO:0016049 GO:0016126 GO:0016132 GO:0030243	Golgi organization; "acetyl-CoA metabolic process"; "brassinosteroid biosynthetic process"; "calcium ion transport"; "cell growth"; "cellulose metabolic process"; "fatty acid biosynthetic process"; "lipid biosynthetic process"; "metabolic process"; "plant-type cell wall biogenesis"; "response to cold"; "response to light stimulus"; "response to salt stress"; "sterol biosynthetic process"	GO:0003824 GO:0016747	catalytic activity; "transferase activity, transferring acyl groups other than amino-acyl groups"	GO:0005634 GO:0016020	membrane; "nucleus"	PF08392 PF08541	FAE1/Type III polyketide synthase-like protein; "3-Oxoacyl-[acyl-carrier-protein (ACP)] synthase III C terminal "	NA	NA	NA	NA
Glyma.02G002300	-1.38					FeL6	1408				-1.09		1.03		PiL1	673		Glyma.02G002300	108	UniRef100_I1JB54 Uncharacterized protein n=1 Tax=Glycine max RepID=I1JB54_SOYBN	5e-72	100	UniRef100_O49884 60S ribosomal protein L30 n=1 Tax=Lupinus luteus RepID=RL30_LUPLU	5e-69	93.75	AT3G18740.1|Symbols:|Ribosomal protein L7Ae/L30e/S12e/Gadd45 family protein|chr3:6453437-6453870 FORWARD LENGTH=112	4e-65	93.75	GO:0006412 GO:0009620	response to fungus; "translation"	GO:0003735	structural constituent of ribosome	GO:0005622 GO:0005737 GO:0005840 GO:0005886 GO:0009506 GO:0022625 GO:0022626	cytoplasm; "cytosolic large ribosomal subunit"; "cytosolic ribosome"; "intracellular"; "plasma membrane"; "plasmodesma"; "ribosome"	PF01248	Ribosomal protein L7Ae/L30e/S12e/Gadd45 family	PTHR11449	RIBOSOMAL PROTEIN L30	KOG2988	60S_ribosomal_protein_L30
Glyma.02G002800	-1.21					FeL6	1377				-1.1				PiL1	534		Glyma.02G002800	261	UniRef100_K7K5R6 Uncharacterized protein n=2 Tax=Glycine max RepID=K7K5R6_SOYBN	0	83.87	UniRef100_P35685 60S ribosomal protein L7a n=4 Tax=Oryza RepID=RL7A_ORYSJ	1e-163	100.78	AT3G62870.1|Symbols:|Ribosomal protein L7Ae/L30e/S12e/Gadd45 family protein|chr3:23242862-23244273 REVERSE LENGTH=256	5e-164	101.56	GO:0001510 GO:0006412 GO:0042254	RNA methylation; "ribosome biogenesis"; "translation"	GO:0003735	structural constituent of ribosome	GO:0005737 GO:0005774 GO:0005829 GO:0016020 GO:0022625 GO:0022626 GO:0030529	cytoplasm; "cytosol"; "cytosolic large ribosomal subunit"; "cytosolic ribosome"; "membrane"; "ribonucleoprotein complex"; "vacuolar membrane"	PF01248	Ribosomal protein L7Ae/L30e/S12e/Gadd45 family	PTHR23105	RIBOSOMAL PROTEIN L7AE FAMILY MEMBER	KOG3166	60S_ribosomal_protein_L7A
Glyma.02G003100	-2.43					FeL6	1204				-1.45		1.04		PiL1	482		Glyma.02G003100	948	UniRef100_I1JB61 Uncharacterized protein n=1 Tax=Glycine max RepID=I1JB61_SOYBN	0	100	UniRef100_Q9LQB3 F4N2.4 n=1 Tax=Arabidopsis thaliana RepID=Q9LQB3_ARATH	0	103.03	AT1G69070.1|Symbols:|FUNCTIONS IN: molecular_function unknown; INVOLVED IN: biological_process unknown; LOCATED IN: cellular_component unknown; EXPRESSED IN: 23 plant structures; EXPRESSED DURING: 13 growth stages; CONTAINS InterPro DOMAIN/s: Nop14-like protein (InterPro:IPR007276); Has 69842 Blast hits to 35213 proteins in 1572 species: Archae - 363; Bacteria - 20593; Metazoa - 20851; Fungi - 80…	0	101.89	GO:0008150 GO:0009165	biological process; "nucleotide biosynthetic process"	GO:0003674	molecular function	GO:0005634 GO:0005829	cytosol; "nucleus"	PF04147	Nop14-like family	PTHR23183	NOP14	KOG2147	Nucleolar_protein_involved_in_40S_ribosome_biogenesis
Glyma.02G003400		-1.41				FeL2	125						2.33		PiL1	1243		Glyma.02G003400	591	UniRef100_I1JB65 Uncharacterized protein n=1 Tax=Glycine max RepID=I1JB65_SOYBN	0	100	UniRef100_G7I4R9 Peptide transporter PTR3-A n=1 Tax=Medicago truncatula RepID=G7I4R9_MEDTR	0	97.98	AT5G46050.1|Symbols:ATPTR3, PTR3|peptide transporter 3|chr5:18675062-18679071 REVERSE LENGTH=582	0	98.97	GO:0006857 GO:0009611 GO:0009737 GO:0009751 GO:0009753 GO:0042538 GO:0042742 GO:0042938 GO:0042939 GO:0043201 GO:0080052 GO:0080053	defense response to bacterium; "dipeptide transport"; "hyperosmotic salinity response"; "oligopeptide transport"; "response to abscisic acid stimulus"; "response to histidine"; "response to jasmonic acid stimulus"; "response to leucine"; "response to phenylalanine"; "response to salicylic acid stimulus"; "response to wounding"; "tripeptide transport"	GO:0005215 GO:0042936 GO:0042937	dipeptide transporter activity; "transporter activity"; "tripeptide transporter activity"	GO:0005886 GO:0016020	membrane; "plasma membrane"	PF00854	POT family	PTHR11654	OLIGOPEPTIDE TRANSPORTER-RELATED	KOG1237	H+/oligopeptide_symporter
Glyma.02G003800	-3.58	4.28				FeL1	667											Glyma.02G003800	731	UniRef100_I1JB69 Uncharacterized protein n=1 Tax=Glycine max RepID=I1JB69_SOYBN	0	100	UniRef100_B9HKS2 Peroxisomal membrane family protein n=1 Tax=Populus trichocarpa RepID=B9HKS2_POPTR	0	67.86	AT4G14310.1|Symbols:|Transducin/WD40 repeat-like superfamily protein|chr4:8237137-8240324 REVERSE LENGTH=893	0	71	GO:0008150	biological process	GO:0005515	protein binding	GO:0005618 GO:0005634	cell wall; "nucleus"	NA	NA	NA	NA	NA	NA
Glyma.02G004100	-1.66			1.34		FeL6	395				-1.2		1.23		PiL1	411		Glyma.02G004100	176	UniRef100_K7K5S3 Uncharacterized protein n=2 Tax=Glycine max RepID=K7K5S3_SOYBN	3e-122	100	UniRef100_Q3HVK7 Glycoprotein-like protein n=1 Tax=Solanum tuberosum RepID=Q3HVK7_SOLTU	7e-78	99.25	AT4G27090.1|Symbols:|Ribosomal protein L14|chr4:13594104-13595187 REVERSE LENGTH=134	2e-74	99.25	GO:0001510 GO:0006412 GO:0042254	RNA methylation; "ribosome biogenesis"; "translation"	GO:0003735	structural constituent of ribosome	GO:0005622 GO:0005730 GO:0005737 GO:0005773 GO:0005774 GO:0005783 GO:0005829 GO:0005840 GO:0009506 GO:0009507 GO:0022625 GO:0022626	chloroplast; "cytoplasm"; "cytosol"; "cytosolic large ribosomal subunit"; "cytosolic ribosome"; "endoplasmic reticulum"; "intracellular"; "nucleolus"; "plasmodesma"; "ribosome"; "vacuolar membrane"; "vacuole"	PF01929	Ribosomal protein L14	PTHR11127	60S RIBOSOMAL PROTEIN L14	KOG3421	60S_ribosomal_protein_L14
Glyma.02G004400	-1.11					FeL6	503											Glyma.02G004400	325	UniRef100_C6TJ63 Uncharacterized protein n=1 Tax=Glycine max RepID=C6TJ63_SOYBN	0	100	UniRef100_B9HUR9 Tetratricopeptide repeat-containing family protein n=1 Tax=Populus trichocarpa RepID=B9HUR9_POPTR	0	95.81	AT1G04190.1|Symbols:TPR3|Tetratricopeptide repeat (TPR)-like superfamily protein|chr1:1106617-1108557 REVERSE LENGTH=328	0	96.95	GO:0006606 GO:0008150 GO:0009640 GO:0009909 GO:0010388 GO:0034968	biological process; "cullin deneddylation"; "histone lysine methylation"; "photomorphogenesis"; "protein import into nucleus"; "regulation of flower development"	NA	NA	GO:0005634 GO:0005829	cytosol; "nucleus"	PF00515	Tetratricopeptide repeat	PTHR22904	TPR REPEAT CONTAINING PROTEIN	KOG2449	Methylmalonate_semialdehyde_dehydrogenase
Glyma.02G004600		-1.29				FeL6	404				-3.37				PiL1	368		Glyma.02G004600	418	UniRef100_I1JB75 Uncharacterized protein n=1 Tax=Glycine max RepID=I1JB75_SOYBN	0	100	UniRef100_B9HUR6 Calmodulin-binding family protein n=1 Tax=Populus trichocarpa RepID=B9HUR6_POPTR	8e-150	96.74	AT4G14750.1|Symbols:IQD19|IQ-domain 19|chr4:8470449-8471903 FORWARD LENGTH=387	2e-88	106.46	NA	NA	GO:0005516	calmodulin binding	GO:0005634	nucleus	PF00612	IQ calmodulin-binding motif	PTHR13140	MYOSIN	NA	NA
[truncated: 11,024 more rows]
