# Supplementary material for: Dynamic gene expression changes in response to micronutrient, macronutrient, and multiple stress exposures in soybean
Source: Funct Integr Genomics. 2019 Oct 26;20(3):321–41. doi: 10.1007/s10142-019-00709-9 (PMC7152590; doi:10.1007/s10142-019-00709-9)
Supplement: Supplementary file 10 — DEGs identified in –Fe and -Pi root samples (19,357 genes) with heatmap order information corresponding to Fig. 3 (XLSX 5407 kb) [file 10142_2019_709_MOESM6_ESM.xlsx]

## Sheet: AllGlymas_AllFeRootDEGs_v1
O'Rourke et al. 2019 Electronic Supplementary Material 6. Genes differentially expressed (Log2 Fold Change >2, P-value <0.05, and FDR < 0.05) from –Fe and -Pi root samples. This dataet is composed of 19,357 genes. Only expression data of genes exceeding DE thresholds are provided. Also included in this dataset are the gene cluster designations and order within the cluster corresponding to O'Rourk…
GlymaID	FeT1_Root LogFC	FeT1Rec_Root LogFC	FeT1T2_Root LogFC	FeT2_Root LogFC		FeRoot_13770 HeatmapFigureCluster#	FeRoot_13770 Heatmap Order Within Cluster		PiT1_Root LogFC	PiT1Rec_Root LogFC	PiT1T2_Root LogFC	PiT2_Root LogFC		PiRoot_17298 Heatmap Figure Cluster#	PiRoot_17298 Heatmap Order Within Cluster			GlymaID	Protein Length (AA)	Top Uniref100 BLASTP Hit (2)	E-value (E<10-6)	% Coverage	Top Descriptive Uniref100 BLASTP Hit (3)	E-value (E<10-6)	% Coverage	Top Arabidopsis (TAIR10) BLASTP Hit (4)	E-value (E<10-6)	Coverage	Gene Ontology Biological Process IDs (5)	Gene Ontology Biological Process Descriptions	Gene Ontology Molecular Function IDs (6)	Gene Ontology Molecular Function Descriptions	Gene Ontology Cellular Component IDs (7)	Gene Ontology Cellular Component Descriptions	PFAM IDs (8)	PFAM_Descriptions	Panther IDs (9)	Panther_Descriptions	KOG IDs (10)	KOG_Desctiptions
Glyma.01G000100										-2.04				PiR8	5425			Glyma.01G000100	105	UniRef100_K7KDM3 Uncharacterized protein n=1 Tax=Glycine max RepID=K7KDM3_SOYBN	1e-67	100	UniRef100_Q15KI9 Protein PHYLLO, chloroplastic n=1 Tax=Arabidopsis thaliana RepID=PHYLO_ARATH	4e-13	5.13	AT1G68890.1|Symbols:|magnesium ion binding;thiamin pyrophosphate binding;hydro-lyases;catalytics;2-succinyl-5-enolpyruvyl-6-hydroxy-3-cyclohexene-1-carboxylic-acid synthases|chr1:25896988-25906553 FORWARD LENGTH=1715	5e-16	5.13	GO:0009063 GO:0009234 GO:0042372 GO:0042550	cellular amino acid catabolic process; "menaquinone biosynthetic process"; "photosystem I stabilization"; "phylloquinone biosynthetic process"	GO:0000287 GO:0003824 GO:0016836 GO:0030976 GO:0070204	2-succinyl-5-enolpyruvyl-6-hydroxy-3-cyclohexene-1-carboxylic-acid synthase activity; "catalytic activity"; "hydro-lyase activity"; "magnesium ion binding"; "thiamine pyrophosphate binding"	GO:0005739	mitochondrion	NA	NA	NA	NA	NA	NA
Glyma.01G001100										-1.14				PiR8	4773			Glyma.01G001100	434	UniRef100_K7K109 Uncharacterized protein n=2 Tax=Glycine max RepID=K7K109_SOYBN	0	100	UniRef100_B9N815 Proton extrusion family protein n=1 Tax=Populus trichocarpa RepID=B9N815_POPTR	0	96.82	AT4G31040.1|Symbols:|CemA-like proton extrusion protein-related|chr4:15111811-15113881 REVERSE LENGTH=438	0	98.86	GO:0008150	biological process	NA	NA	GO:0005886 GO:0016021	integral to membrane; "plasma membrane"	PF03040	CemA family	NA	NA	NA	NA
Glyma.01G001200			1.1	1.37		FeR4	3969				1.51	1.86		PiR7	1861			Glyma.01G001200	806	UniRef100_I1J4A1 Uncharacterized protein n=1 Tax=Glycine max RepID=I1J4A1_SOYBN	0	100	UniRef100_F4IK92 ARM repeat superfamily protein n=1 Tax=Arabidopsis thaliana RepID=F4IK92_ARATH	0	96.59	AT2G07170.1|Symbols:|ARM repeat superfamily protein|chr2:2975565-2978692 FORWARD LENGTH=820	0	96.59	GO:0000910 GO:0006270 GO:0006275 GO:0006346 GO:0006886 GO:0007017 GO:0008283 GO:0009909 GO:0016192 GO:0016458 GO:0031048 GO:0034968 GO:0051567 GO:0051726	DNA replication initiation; "cell proliferation"; "chromatin silencing by small RNA"; "cytokinesis"; "gene silencing"; "histone H3-K9 methylation"; "histone lysine methylation"; "intracellular protein transport"; "methylation-dependent chromatin silencing"; "microtubule-based process"; "regulation of DNA replication"; "regulation of cell cycle"; "regulation of flower development"; "vesicle-mediat…	NA	NA	GO:0005737 GO:0030117	cytoplasm; "membrane coat"	NA	NA	NA	NA	NA	NA
Glyma.01G001300										-1.52	1.1			PiR8	1222			Glyma.01G001300	758	UniRef100_I1J4A2 Uncharacterized protein n=1 Tax=Glycine max RepID=I1J4A2_SOYBN	0	101.47	UniRef100_Q9SXV6 Cycloartenol synthase n=1 Tax=Glycyrrhiza glabra RepID=CAS1_GLYGL	0	100	AT2G07050.1|Symbols:CAS1|cycloartenol synthase 1|chr2:2924629-2930295 FORWARD LENGTH=759	0	99.34	GO:0006636 GO:0006655 GO:0009555 GO:0010027 GO:0015995 GO:0016117 GO:0016126 GO:0019288 GO:0019745	carotenoid biosynthetic process; "chlorophyll biosynthetic process"; "isopentenyl diphosphate biosynthetic process, mevalonate-independent pathway"; "pentacyclic triterpenoid biosynthetic process"; "phosphatidylglycerol biosynthetic process"; "pollen development"; "sterol biosynthetic process"; "thylakoid membrane organization"; "unsaturated fatty acid biosynthetic process"	GO:0003824 GO:0016866 GO:0016871	catalytic activity; "cycloartenol synthase activity"; "intramolecular transferase activity"	GO:0005773	vacuole	PF00432	Prenyltransferase and squalene oxidase repeat	PTHR11764	LANOSTEROL SYNTHASE	KOG0497	Oxidosqualene-lanosterol_cyclase_and_related_proteins
Glyma.01G001500	-3.07		4.06	3.35		FeR4	2204			-4.53	4.76	3.35		PiR8	3075			Glyma.01G001500	768	UniRef100_I1J4A4 Uncharacterized protein n=1 Tax=Glycine max RepID=I1J4A4_SOYBN	0	100	UniRef100_Q1ERD4 Oxidosqualene cyclase n=1 Tax=Lotus japonicus RepID=Q1ERD4_LOTJA	0	100	AT2G07050.1|Symbols:CAS1|cycloartenol synthase 1|chr2:2924629-2930295 FORWARD LENGTH=759	0	99.74	GO:0006636 GO:0006655 GO:0009555 GO:0010027 GO:0015995 GO:0016117 GO:0016126 GO:0019288 GO:0019745	carotenoid biosynthetic process; "chlorophyll biosynthetic process"; "isopentenyl diphosphate biosynthetic process, mevalonate-independent pathway"; "pentacyclic triterpenoid biosynthetic process"; "phosphatidylglycerol biosynthetic process"; "pollen development"; "sterol biosynthetic process"; "thylakoid membrane organization"; "unsaturated fatty acid biosynthetic process"	GO:0003824 GO:0016866 GO:0016871	catalytic activity; "cycloartenol synthase activity"; "intramolecular transferase activity"	GO:0005773	vacuole	PF00432	Prenyltransferase and squalene oxidase repeat	PTHR11764	LANOSTEROL SYNTHASE	KOG0497	Oxidosqualene-lanosterol_cyclase_and_related_proteins
Glyma.01G001600			-1.15			FeR2	1168				-1.22			PiR5	1971			Glyma.01G001600	907	UniRef100_I1J4A5 Uncharacterized protein n=1 Tax=Glycine max RepID=I1J4A5_SOYBN	0	100	UniRef100_B9HBB5 Transducin family protein n=1 Tax=Populus trichocarpa RepID=B9HBB5_POPTR	0	99.45	AT4G04940.1|Symbols:|transducin family protein / WD-40 repeat family protein|chr4:2511212-2517052 REVERSE LENGTH=910	0	99.45	GO:0000398 GO:0006364 GO:0006606 GO:0009220	mRNA splicing, via spliceosome; "protein import into nucleus"; "pyrimidine ribonucleotide biosynthetic process"; "rRNA processing"	GO:0000166	nucleotide binding	GO:0005634 GO:0080008	CUL4-RING ubiquitin ligase complex; "nucleus"	PF04192 PF00400	Utp21 specific WD40 associated putative domain ; "WD domain, G-beta repeat"	PTHR13889	PRE-MRNA SPLICING FACTOR PRP19-RELATED	KOG1539	WD_repeat_protein
Glyma.01G002000				2.46		FeR4	1705				1.55			PiR8	400			Glyma.01G002000	144	UniRef100_C6T1D3 Uncharacterized protein n=1 Tax=Glycine max RepID=C6T1D3_SOYBN	8e-102	100	UniRef100_E4MWR8 mRNA, clone: RTFL01-09-F11 n=2 Tax=Eutrema RepID=E4MWR8_THEHA	1e-13	25.5	AT5G20700.1|Symbols:|Protein of unknown function (DUF581)|chr5:7006178-7007003 REVERSE LENGTH=248	3e-16	25.81	GO:0006612 GO:0006816 GO:0006833 GO:0007030 GO:0008150 GO:0009651 GO:0009750 GO:0009963 GO:0010363	Golgi organization; "biological process"; "calcium ion transport"; "positive regulation of flavonoid biosynthetic process"; "protein targeting to membrane"; "regulation of plant-type hypersensitive response"; "response to fructose stimulus"; "response to salt stress"; "water transport"	NA	NA	NA	NA	PF04570	Protein of unknown function (DUF581)	NA	NA	NA	NA
Glyma.01G002400	-1.37		2.11	2.72		FeR4	4401			-2.95	3.06	2.79		PiR8	861			Glyma.01G002400	158	UniRef100_K7K119 Uncharacterized protein n=2 Tax=Glycine max RepID=K7K119_SOYBN	5e-112	69.47	UniRef100_B9SCE0 Phospholipase A21 n=1 Tax=Ricinus communis RepID=B9SCE0_RICCO	4e-71	83.75	AT2G06925.1|Symbols:ATSPLA2-ALPHA, PLA2-ALPHA|Phospholipase A2 family protein|chr2:2842475-2843212 REVERSE LENGTH=148	1e-73	104.05	NA	NA	GO:0004623	phospholipase A2 activity	GO:0005576 GO:0005773 GO:0005794	Golgi apparatus; "extracellular region"; "vacuole"	NA	NA	NA	NA	NA	NA
Glyma.01G002600										-1.08				PiR8	2161			Glyma.01G002600	463	UniRef100_I1J4B5 Uncharacterized protein n=1 Tax=Glycine max RepID=I1J4B5_SOYBN	0	100	UniRef100_D7MCJ0 Type I phosphodiesterase/nucleotide pyrophosphatase family protein n=1 Tax=Arabidopsis lyrata subsp. lyrata RepID=D7MCJ0_ARALL	0	80.44	AT4G29680.1|Symbols:|Alkaline-phosphatase-like family protein|chr4:14538067-14539557 REVERSE LENGTH=496	0	80.44	GO:0000394 GO:0008152 GO:0009086 GO:0009117	RNA splicing, via endonucleolytic cleavage and ligation; "metabolic process"; "methionine biosynthetic process"; "nucleotide metabolic process"	GO:0003824 GO:0016787	catalytic activity; "hydrolase activity"	GO:0005634 GO:0005773	nucleus; "vacuole"	PF01663	Type I phosphodiesterase / nucleotide pyrophosphatase	PTHR10151	ECTONUCLEOTIDE PYROPHOSPHATASE/PHOSPHODIESTERASE	KOG2645	Type_I_phosphodiesterase/nucleotide_pyrophosphatase
Glyma.01G002700										-1.05				PiR8	5137			Glyma.01G002700	213	UniRef100_I1J4B6 Uncharacterized protein n=1 Tax=Glycine max RepID=I1J4B6_SOYBN	1e-154	100	UniRef100_G7KJV3 Thioredoxin-like protein n=1 Tax=Medicago truncatula RepID=G7KJV3_MEDTR	7e-110	97.2	AT4G29670.1|Symbols:ACHT2|atypical CYS HIS rich thioredoxin 2|chr4:14535772-14537108 REVERSE LENGTH=235	9e-87	66.81	GO:0006662 GO:0045454	cell redox homeostasis; "glycerol ether metabolic process"	GO:0009055 GO:0015035 GO:0016671	electron carrier activity; "oxidoreductase activity, acting on a sulfur group of donors, disulfide as acceptor"; "protein disulfide oxidoreductase activity"	GO:0009507	chloroplast	PF00085	Thioredoxin	PTHR10438	THIOREDOXIN	KOG0907	Thioredoxin
Glyma.01G002900			2.37	1.44		FeR6	1287			-1.16	1.35	2.06		PiR7	1737			Glyma.01G002900	259	UniRef100_K7K123 Uncharacterized protein n=1 Tax=Glycine max RepID=K7K123_SOYBN	2e-175	93.48	UniRef100_Q9SU88 Methyltransferase n=2 Tax=Arabidopsis thaliana RepID=Q9SU88_ARATH	1e-113	61.51	AT4G29590.1|Symbols:|S-adenosyl-L-methionine-dependent methyltransferases superfamily protein|chr4:14512736-14514404 REVERSE LENGTH=317	2e-116	61.51	GO:0008152	metabolic process	GO:0008168	methyltransferase activity	GO:0009507	chloroplast	PF08241	Methyltransferase domain	PTHR10108	METHYLTRANSFERASE	NA	NA
Glyma.01G003600	1.06		-2.17	-1.58		FeR2	191			1.58	-1.75	-1.31		PiR5	1398			Glyma.01G003600	518	UniRef100_I1J4C7 Uncharacterized protein n=1 Tax=Glycine max RepID=I1J4C7_SOYBN	0	100	UniRef100_G7KJA6 Mitochondrial substrate carrier family protein R n=1 Tax=Medicago truncatula RepID=G7KJA6_MEDTR	5e-101	64.72	AT5G11780.1|Symbols:|unknown protein; Has 37 Blast hits to 37 proteins in 12 species: Archae - 0; Bacteria - 0; Metazoa - 0; Fungi - 3; Plants - 34; Viruses - 0; Other Eukaryotes - 0 (source: NCBI BLink).|chr5:3793928-3795983 FORWARD LENGTH=504	3e-36	99.01	GO:0008150 GO:0009909 GO:0016570 GO:0048449	biological process; "floral organ formation"; "histone modification"; "regulation of flower development"	GO:0003674	molecular function	GO:0005575	cellular component	NA	NA	NA	NA	NA	NA
Glyma.01G003700			-1.78			FeR2	1409			1.42	-1.26	-1.16		PiR5	1528			Glyma.01G003700	304	UniRef100_I1J4C8 Uncharacterized protein n=1 Tax=Glycine max RepID=I1J4C8_SOYBN	0	100	NA	NA	NA	AT4G29520.1|Symbols:|LOCATED IN: endoplasmic reticulum, plasma membrane; EXPRESSED IN: 23 plant structures; EXPRESSED DURING: 14 growth stages; CONTAINS InterPro DOMAIN/s: Saposin B (InterPro:IPR008139); Has 137 Blast hits to 137 proteins in 50 species: Archae - 2; Bacteria - 0; Metazoa - 41; Fungi - 10; Plants - 36; Viruses - 0; Other Eukaryotes - 48 (source: NCBI BLink).|chr4:14494056-14495657 …	1e-117	87.91	GO:0006457 GO:0009408 GO:0009627 GO:0009644 GO:0034976 GO:0042542	protein folding; "response to endoplasmic reticulum stress"; "response to heat"; "response to high light intensity"; "response to hydrogen peroxide"; "systemic acquired resistance"	NA	NA	GO:0005783 GO:0005886	endoplasmic reticulum; "plasma membrane"	NA	NA	NA	NA	NA	NA
Glyma.01G003800			-1.07			FeR2	1493											Glyma.01G003800	377	UniRef100_I1J4C9 Uncharacterized protein n=1 Tax=Glycine max RepID=I1J4C9_SOYBN	0	100	UniRef100_G7KJ80 Arginine methyltransferease n=1 Tax=Medicago truncatula RepID=G7KJ80_MEDTR	0	95.12	AT4G29510.1|Symbols:ATPRMT11, PRMT11, ATPRMT1B, PRMT1B|arginine methyltransferase 11|chr4:14491739-14493752 FORWARD LENGTH=390	0	90.77	GO:0006479 GO:0009909 GO:0034968	histone lysine methylation; "protein methylation"; "regulation of flower development"	GO:0005515 GO:0008276 GO:0016274	protein-arginine N-methyltransferase activity; "protein binding"; "protein methyltransferase activity"	GO:0005634 GO:0005737 GO:0005829	cytoplasm; "cytosol"; "nucleus"	PF06325	Ribosomal protein L11 methyltransferase (PrmA)	PTHR11006	PROTEIN ARGININE N-METHYLTRANSFERASE	KOG1499	Protein_arginine_N-methyltransferase_PRMT1_and_related_enzymes
Glyma.01G004100			-1.24	-1.42		FeR2	1559			2.06		-1.29		PiR6	2726			Glyma.01G004100	1065	UniRef100_K7K129 Uncharacterized protein n=1 Tax=Glycine max RepID=K7K129_SOYBN	0	100	UniRef100_G7KJ72 IST1-like protein n=1 Tax=Medicago truncatula RepID=G7KJ72_MEDTR	0	97.97	AT2G19710.1|Symbols:|Regulator of Vps4 activity in the MVB pathway protein|chr2:8506339-8509817 FORWARD LENGTH=937	4e-97	37.78	GO:0008150	biological process	NA	NA	NA	NA	PF03398	Regulator of Vps4 activity in the MVB pathway	PTHR12161	UNCHARACTERIZED DUF292	KOG2027	Spindle_pole_body_protein
Glyma.01G004200			-2.4	-4.47		FeR2	4049			5.03	-1.75	-3.97		PiR2	1113			Glyma.01G004200	239	UniRef100_I1J4D5 Uncharacterized protein n=1 Tax=Glycine max RepID=I1J4D5_SOYBN	2e-172	100	UniRef100_G7KJ71 Caffeoyl-CoA O-methyltransferase n=1 Tax=Medicago truncatula RepID=G7KJ71_MEDTR	4e-139	100	AT4G26220.1|Symbols:|S-adenosyl-L-methionine-dependent methyltransferases superfamily protein|chr4:13284179-13285146 FORWARD LENGTH=232	2e-102	96.12	NA	NA	GO:0042409	caffeoyl-CoA O-methyltransferase activity	GO:0005829	cytosol	PF01596	O-methyltransferase	PTHR10509	O-METHYLTRANSFERASE-RELATED	KOG1663	O-methyltransferase
Glyma.01G004400	1.8					FeR2	4347											Glyma.01G004400	563	UniRef100_I1J4E0 Uncharacterized protein n=1 Tax=Glycine max RepID=I1J4E0_SOYBN	0	100	UniRef100_D7L337 Pentatricopeptide repeat-containing protein n=1 Tax=Arabidopsis lyrata subsp. lyrata RepID=D7L337_ARALL	0	76.09	AT3G14330.1|Symbols:|Tetratricopeptide repeat (TPR)-like superfamily protein|chr3:4779688-4782451 REVERSE LENGTH=710	0	73.94	GO:0008150 GO:0016556	biological process; "mRNA modification"	NA	NA	GO:0005739	mitochondrion	PF01535	PPR repeat	PTHR24015	FAMILY NOT NAMED	NA	NA
Glyma.01G004600	-2.76		1.29	2.11		FeR4	1044			-1.92	1.87	2.34		PiR7	88			Glyma.01G004600	66	UniRef100_C6SXX1 Putative uncharacterized protein n=2 Tax=Glycine max RepID=C6SXX1_SOYBN	2e-35	100	UniRef100_Q9M373 Arabinogalactan peptide 20 n=1 Tax=Arabidopsis thaliana RepID=AGP20_ARATH	5e-13	82.43	AT3G61640.1|Symbols:AGP20, AtAGP20|arabinogalactan protein 20|chr3:22810283-22810629 REVERSE LENGTH=74	5e-16	82.43	GO:0008150 GO:0009612	biological process; "response to mechanical stimulus"	NA	NA	GO:0005886 GO:0031225	anchored to membrane; "plasma membrane"	PF06376	Protein of unknown function (DUF1070)	NA	NA	NA	NA
Glyma.01G004800				-1.67		FeR2	4031			1.87	-1.3	-1.54		PiR6	2657			Glyma.01G004800	902	UniRef100_K7K137 Uncharacterized protein n=1 Tax=Glycine max RepID=K7K137_SOYBN	0	100	UniRef100_F4JMW3 Protein root hair specific 16 n=1 Tax=Arabidopsis thaliana RepID=F4JMW3_ARATH	0	96.6	AT4G29180.2|Symbols:RHS16|root hair specific 16|chr4:14385631-14389524 FORWARD LENGTH=913	0	96.39	GO:0006468 GO:0048765	protein phosphorylation; "root hair cell differentiation"	GO:0004672 GO:0004674 GO:0004713 GO:0005524 GO:0016301 GO:0016772	ATP binding; "kinase activity"; "protein kinase activity"; "protein serine/threonine kinase activity"; "protein tyrosine kinase activity"; "transferase activity, transferring phosphorus-containing groups"	GO:0005886	plasma membrane	PF07714	Protein tyrosine kinase	PTHR24420	LEUCINE-RICH REPEAT RECEPTOR-LIKE PROTEIN KINASE	KOG1187	Serine/threonine_protein_kinase
Glyma.01G005000			2.01			FeR6	297											Glyma.01G005000	351	UniRef100_I1J4E8 Uncharacterized protein n=1 Tax=Glycine max RepID=I1J4E8_SOYBN	0	100	UniRef100_E1U3U6 Zinc finger protein ZF3 n=1 Tax=Cicer arietinum RepID=E1U3U6_CICAR	2e-165	90.65	AT2G19810.1|Symbols:|CCCH-type zinc finger family protein|chr2:8550419-8551498 FORWARD LENGTH=359	1e-131	97.21	GO:0006355 GO:0006661 GO:0006979 GO:0015996	chlorophyll catabolic process; "phosphatidylinositol biosynthetic process"; "regulation of transcription, DNA-dependent"; "response to oxidative stress"	GO:0003676 GO:0003700 GO:0008270	nucleic acid binding; "sequence-specific DNA binding transcription factor activity"; "zinc ion binding"	GO:0005634 GO:0005886	nucleus; "plasma membrane"	PF00642	Zinc finger C-x8-C-x5-C-x3-H type (and similar)	PTHR14493	UNCHARACTERIZED	KOG1595	CCCH-type_Zn-finger_protein
Glyma.01G005100	4.07					FeR1	327											Glyma.01G005100	312	UniRef100_C6TN32 Uncharacterized protein n=1 Tax=Glycine max RepID=C6TN32_SOYBN	0	100	UniRef100_G7LJN9 Inositol oxygenase n=2 Tax=Medicago truncatula RepID=G7LJN9_MEDTR	4e-157	98.42	AT2G19800.1|Symbols:MIOX2|myo-inositol oxygenase 2|chr2:8531106-8533354 REVERSE LENGTH=317	2e-156	93.38	GO:0006949 GO:0019310 GO:0055114	inositol catabolic process; "oxidation-reduction process"; "syncytium formation"	GO:0005506 GO:0050113	inositol oxygenase activity; "iron ion binding"	GO:0005737	cytoplasm	PF05153	Family of unknown function (DUF706)	PTHR12588	MYOINOSITOL OXYGENASE	KOG1573	Aldehyde_reductase
Glyma.01G005200	1.34		-1.47	-2.12		FeR2	4097			2.3	-2.18	-2.46		PiR5	850			Glyma.01G005200	627	UniRef100_I1J4F4 Uncharacterized protein n=1 Tax=Glycine max RepID=I1J4F4_SOYBN	0	100	UniRef100_G7KHZ7 Gamma-glutamyltranspeptidase n=1 Tax=Medicago truncatula RepID=G7KHZ7_MEDTR	0	99.2	AT4G29210.1|Symbols:GGT3, GGT4|gamma-glutamyl transpeptidase 4|chr4:14400990-14403319 FORWARD LENGTH=637	0	87.76	GO:0006751 GO:0006805	glutathione catabolic process; "xenobiotic metabolic process"	GO:0003840 GO:0016756	gamma-glutamyltransferase activity; "glutathione gamma-glutamylcysteinyltransferase activity"	GO:0005773	vacuole	PF01019	Gamma-glutamyltranspeptidase	PTHR11686	GAMMA GLUTAMYL TRANSPEPTIDASES	KOG2410	Gamma-glutamyltransferase
Glyma.01G005400			1.05	1.16		FeR4	5946											Glyma.01G005400	540	UniRef100_I1J4F8 Uncharacterized protein n=2 Tax=Glycine max RepID=I1J4F8_SOYBN	0	100	UniRef100_G7KHY6 6-phosphofructokinase n=1 Tax=Medicago truncatula RepID=G7KHY6_MEDTR	0	94.26	AT4G26270.1|Symbols:PFK3|phosphofructokinase 3|chr4:13301094-13304030 REVERSE LENGTH=489	0	99.39	GO:0006096 GO:0010053	glycolysis; "root epidermal cell differentiation"	GO:0003872 GO:0005524	6-phosphofructokinase activity; "ATP binding"	GO:0005737 GO:0005829 GO:0005945	6-phosphofructokinase complex; "cytoplasm"; "cytosol"	PF00365	Phosphofructokinase	PTHR13697	PHOSPHOFRUCTOKINASE	KOG2440	Pyrophosphate-dependent_phosphofructo-1-kinase
Glyma.01G005600	-1.3		1.86	2		FeR4	2558			-1.12	1.7	1.23		PiR8	2910			Glyma.01G005600	485	UniRef100_C6ZS06 Leucine-rich repeat family protein / extensin family protein n=1 Tax=Glycine max RepID=C6ZS06_SOYBN	0	100	UniRef100_C6ZS06 Leucine-rich repeat family protein / extensin family protein n=1 Tax=Glycine max RepID=C6ZS06_SOYBN	0	100	AT4G29240.1|Symbols:|Leucine-rich repeat (LRR) family protein|chr4:14418826-14420073 FORWARD LENGTH=415	9e-160	87.23	GO:0008150	biological process	NA	NA	GO:0005576	extracellular region	PF00560 PF08263	Leucine Rich Repeat; "Leucine rich repeat N-terminal domain"	PTHR26393	No Available Panther Description	NA	NA
Glyma.01G005800			1.01			FeR4	3427				1.27	1.3		PiR8	1603			Glyma.01G005800	429	UniRef100_I1J4G3 Uncharacterized protein n=1 Tax=Glycine max RepID=I1J4G3_SOYBN	0	100	NA	NA	NA	AT4G29310.1|Symbols:|Protein of unknown function (DUF1005)|chr4:14437892-14439609 REVERSE LENGTH=424	0	99.76	GO:0008150	biological process	GO:0003674	molecular function	GO:0005634 GO:0009505	nucleus; "plant-type cell wall"	PF06219	Protein of unknown function (DUF1005)	NA	NA	NA	NA
Glyma.01G006000			2.26			FeR6	110			1.8				PiR5	728			Glyma.01G006000	188	UniRef100_C6SYZ5 Uncharacterized protein n=1 Tax=Glycine max RepID=C6SYZ5_SOYBN	5e-132	100	UniRef100_Q9LVB9 Emb|CAB83157.1 n=1 Tax=Arabidopsis thaliana RepID=Q9LVB9_ARATH	2e-21	54.07	AT5G56550.1|Symbols:OXS3, ATOXS3|oxidative stress 3|chr5:22895847-22896502 REVERSE LENGTH=172	2e-24	54.07	GO:0006979 GO:0046686	response to cadmium ion; "response to oxidative stress"	GO:0003674	molecular function	GO:0005634 GO:0016607	nuclear speck; "nucleus"	NA	NA	NA	NA	NA	NA
Glyma.01G006200			2.31			FeR6	1356											Glyma.01G006200	75	UniRef100_I1J4G7 Uncharacterized protein n=1 Tax=Glycine max RepID=I1J4G7_SOYBN	4e-46	100	NA	NA	NA	NA	NA	NA	NA	NA	NA	NA	NA	NA	NA	NA	NA	NA	NA	NA
Glyma.01G006500			1.34			FeR6	1790											Glyma.01G006500	1168	UniRef100_K7K145 DNA-directed RNA polymerase n=1 Tax=Glycine max RepID=K7K145_SOYBN	0	98.71	UniRef100_K7K145 DNA-directed RNA polymerase n=1 Tax=Glycine max RepID=K7K145_SOYBN	0	98.71	AT5G45140.1|Symbols:NRPC2|nuclear RNA polymerase C2|chr5:18247416-18257713 REVERSE LENGTH=1161	0	98.02	GO:0006351 GO:0009560	embryo sac egg cell differentiation; "transcription, DNA-dependent"	GO:0003677 GO:0003899 GO:0032549	DNA-directed RNA polymerase activity; "DNA binding"; "ribonucleoside binding"	GO:0009507	chloroplast	PF04567 PF04566 PF04561 PF04565 PF04563 PF04560 PF00562	RNA polymerase Rpb2, domain 5; "RNA polymerase Rpb2, domain 4"; "RNA polymerase Rpb2, domain 2"; "RNA polymerase Rpb2, domain 3"; "RNA polymerase beta subunit"; "RNA polymerase Rpb2, domain 7"; "RNA polymerase Rpb2, domain 6"	PTHR20856	DNA-DIRECTED RNA POLYMERASE I SUBUNIT 2	KOG0215	RNA_polymerase_III,_second_largest_subunit
Glyma.01G006700			1.62	1.33		FeR6	878			-2.37	1.63	1.05		PiR8	2678			Glyma.01G006700	709	UniRef100_I1J4H3 Uncharacterized protein n=1 Tax=Glycine max RepID=I1J4H3_SOYBN	0	100	UniRef100_D7LZB3 Peptidase M28 family protein n=1 Tax=Arabidopsis lyrata subsp. lyrata RepID=D7LZB3_ARALL	0	99.71	AT5G19740.1|Symbols:|Peptidase M28 family protein|chr5:6673986-6676767 FORWARD LENGTH=681	0	99.85	GO:0006508	proteolysis	GO:0008233 GO:0016805	dipeptidase activity; "peptidase activity"	GO:0005773 GO:0005886	plasma membrane; "vacuole"	PF04253 PF04389 PF02225	Transferrin receptor-like dimerisation domain; "Peptidase family M28"; "PA domain"	PTHR10404	N-ACETYLATED-ALPHA-LINKED ACIDIC DIPEPTIDASE	KOG2195	Transferrin_receptor_and_related_proteins_containing_the_protease-associated_(PA)_domain
Glyma.01G006800										-1.93				PiR8	2863			Glyma.01G006800	380	UniRef100_I1J4H5 Pectinesterase n=1 Tax=Glycine max RepID=I1J4H5_SOYBN	0	100	UniRef100_I1J4H5 Pectinesterase n=1 Tax=Glycine max RepID=I1J4H5_SOYBN	0	100	AT5G19730.1|Symbols:|Pectin lyase-like superfamily protein|chr5:6670562-6673202 FORWARD LENGTH=383	0	93.99	GO:0009411 GO:0009813 GO:0042545	cell wall modification; "flavonoid biosynthetic process"; "response to UV"	GO:0030599	pectinesterase activity	GO:0005618 GO:0005737 GO:0009505 GO:0009507	cell wall; "chloroplast"; "cytoplasm"; "plant-type cell wall"	PF01095	Pectinesterase	PTHR22931	PHOSPHOENOLPYRUVATE DIKINASE-RELATED	NA	NA
Glyma.01G007100			3.44			FeR4	2169					3.17		PiR7	1851			Glyma.01G007100	344	UniRef100_I1J4I0 Uncharacterized protein n=2 Tax=Glycine max RepID=I1J4I0_SOYBN	0	100	UniRef100_V7C456 MATE efflux family protein n=1 Tax=Phaseolus vulgaris RepID=V7C456_PHAVU	0	67.8	AT4G29140.1|Symbols:|MATE efflux family protein|chr4:14369148-14370746 FORWARD LENGTH=532	2e-157	63.91	GO:0006855 GO:0031348 GO:0046685 GO:0055085	drug transmembrane transport; "negative regulation of defense response"; "response to arsenic-containing substance"; "transmembrane transport"	GO:0005215 GO:0015238 GO:0015297	antiporter activity; "drug transmembrane transporter activity"; "transporter activity"	GO:0005886 GO:0016020	membrane; "plasma membrane"	PF01554	MatE	PTHR11206	MULTIDRUG RESISTANCE PROTEIN	NA	NA
Glyma.01G007300			-1.74	-1.78		FeR2	1678			2.18	-1.24	-1.53		PiR5	604			Glyma.01G007300	497	UniRef100_I1J4I4 Uncharacterized protein n=1 Tax=Glycine max RepID=I1J4I4_SOYBN	0	100	UniRef100_Q9FVD3 Hexokinase n=2 Tax=Citrus RepID=Q9FVD3_CITSI	0	95.18	AT2G19860.1|Symbols:ATHXK2, HXK2|hexokinase 2|chr2:8570818-8573762 FORWARD LENGTH=502	0	97.81	GO:0005975 GO:0006096 GO:0009747 GO:0010182 GO:0012501	carbohydrate metabolic process; "glycolysis"; "hexokinase-dependent signaling"; "programmed cell death"; "sugar mediated signaling pathway"	GO:0004340 GO:0004396 GO:0005524 GO:0008865 GO:0016773	ATP binding; "fructokinase activity"; "glucokinase activity"; "hexokinase activity"; "phosphotransferase activity, alcohol group as acceptor"	GO:0005739 GO:0009507 GO:0009536 GO:0031307	chloroplast; "integral to mitochondrial outer membrane"; "mitochondrion"; "plastid"	PF03727 PF00349	Hexokinase; "Hexokinase"	PTHR19443	HEXOKINASE	KOG1369	Hexokinase
Glyma.01G007400	-1.06					FeR3	394			1.81				PiR2	920			Glyma.01G007400	1014	UniRef100_I1J4I5 Uncharacterized protein n=1 Tax=Glycine max RepID=I1J4I5_SOYBN	0	100	UniRef100_G7KPN7 Receptor-like protein kinase n=1 Tax=Medicago truncatula RepID=G7KPN7_MEDTR	0	93.94	AT5G25930.1|Symbols:|Protein kinase family protein with leucine-rich repeat domain|chr5:9050880-9053978 FORWARD LENGTH=1005	0	94.03	GO:0002679 GO:0006468 GO:0006612 GO:0006944 GO:0009723 GO:0009738 GO:0010200 GO:0010363 GO:0035556 GO:0043069 GO:0052542	abscisic acid mediated signaling pathway; "cellular membrane fusion"; "defense response by callose deposition"; "intracellular signal transduction"; "negative regulation of programmed cell death"; "protein phosphorylation"; "protein targeting to membrane"; "regulation of plant-type hypersensitive response"; "respiratory burst involved in defense response"; "response to chitin"; "response to ethyl…	GO:0004672 GO:0004674 GO:0005524 GO:0016301 GO:0016772	ATP binding; "kinase activity"; "protein kinase activity"; "protein serine/threonine kinase activity"; "transferase activity, transferring phosphorus-containing groups"	GO:0005886 GO:0016020	membrane; "plasma membrane"	PF00560 PF08263 PF00069	Leucine Rich Repeat; "Leucine rich repeat N-terminal domain"; "Protein kinase domain"	PTHR24420	LEUCINE-RICH REPEAT RECEPTOR-LIKE PROTEIN KINASE	KOG1187	Serine/threonine_protein_kinase
Glyma.01G007500	1.48		-1.41	-1.72		FeR2	1510			2.44		-1.49		PiR2	990			Glyma.01G007500	1011	UniRef100_I1J4I6 Uncharacterized protein n=1 Tax=Glycine max RepID=I1J4I6_SOYBN	0	100	UniRef100_G7KPN7 Receptor-like protein kinase n=1 Tax=Medicago truncatula RepID=G7KPN7_MEDTR	0	94.42	AT5G25930.1|Symbols:|Protein kinase family protein with leucine-rich repeat domain|chr5:9050880-9053978 FORWARD LENGTH=1005	0	93.83	GO:0002679 GO:0006468 GO:0006612 GO:0006944 GO:0009723 GO:0009738 GO:0010200 GO:0010363 GO:0035556 GO:0043069 GO:0052542	abscisic acid mediated signaling pathway; "cellular membrane fusion"; "defense response by callose deposition"; "intracellular signal transduction"; "negative regulation of programmed cell death"; "protein phosphorylation"; "protein targeting to membrane"; "regulation of plant-type hypersensitive response"; "respiratory burst involved in defense response"; "response to chitin"; "response to ethyl…	GO:0004672 GO:0004674 GO:0005524 GO:0016301 GO:0016772	ATP binding; "kinase activity"; "protein kinase activity"; "protein serine/threonine kinase activity"; "transferase activity, transferring phosphorus-containing groups"	GO:0005886 GO:0016020	membrane; "plasma membrane"	PF00069 PF00560 PF08263	Protein kinase domain; "Leucine Rich Repeat"; "Leucine rich repeat N-terminal domain"	PTHR24420	LEUCINE-RICH REPEAT RECEPTOR-LIKE PROTEIN KINASE	KOG1187	Serine/threonine_protein_kinase
Glyma.01G007700			-2.28	-1.88		FeR2	79			1.63	-1.89	-1.82		PiR6	1919			Glyma.01G007700	201	UniRef100_I1J4I7 Uncharacterized protein n=1 Tax=Glycine max RepID=I1J4I7_SOYBN	6e-142	100	UniRef100_T2DPJ0 Mitochondrial import inner membrane translocase subunit tim17 n=1 Tax=Phaseolus vulgaris RepID=T2DPJ0_PHAVU	3e-126	100	AT2G37410.2|Symbols:ATTIM17-2, TIM17, TIM17-2|translocase inner membrane subunit 17-2|chr2:15698119-15698850 REVERSE LENGTH=243	9e-95	82.3	GO:0007067 GO:0015031 GO:0045039 GO:0048573 GO:0051604	mitosis; "photoperiodism, flowering"; "protein import into mitochondrial inner membrane"; "protein maturation"; "protein transport"	GO:0015450	P-P-bond-hydrolysis-driven protein transmembrane transporter activity	GO:0005739 GO:0005741 GO:0005743 GO:0005744	mitochondrial inner membrane; "mitochondrial inner membrane presequence translocase complex"; "mitochondrial outer membrane"; "mitochondrion"	PF02466	Tim17/Tim22/Tim23/Pmp24 family	PTHR10485	MITOCHONDRIAL IMPORT INNER MEMBRANE TRANSLOCASE SUBUNIT TIM-17	KOG1652	Mitochondrial_import_inner_membrane_translocase,_subunit_TIM17
Glyma.01G007800	-2.01		1.75	2.36		FeR4	3773			-1.05	2.43	2.76		PiR7	1391			Glyma.01G007800	876	UniRef100_K7K149 Cytosine-specific methyltransferase n=1 Tax=Glycine max RepID=K7K149_SOYBN	0	100	UniRef100_K7K149 Cytosine-specific methyltransferase n=1 Tax=Glycine max RepID=K7K149_SOYBN	0	100	AT1G69770.1|Symbols:CMT3|chromomethylase 3|chr1:26248496-26253519 REVERSE LENGTH=839	0	95.71	GO:0006260 GO:0006261 GO:0006270 GO:0006275 GO:0006306 GO:0006342 GO:0006346 GO:0008283 GO:0009909 GO:0010069 GO:0010425 GO:0016458 GO:0016572 GO:0031047 GO:0031048 GO:0034968 GO:0045814 GO:0051567 GO:0051726	DNA-dependent DNA replication; "DNA methylation"; "DNA methylation on cytosine within a CNG sequence"; "DNA replication"; "DNA replication initiation"; "cell proliferation"; "chromatin silencing"; "chromatin silencing by small RNA"; "gene silencing"; "gene silencing by RNA"; "histone H3-K9 methylation"; "histone lysine methylation"; "histone phosphorylation"; "methylation-dependent chromatin sile…	GO:0003677 GO:0003886	DNA (cytosine-5-)-methyltransferase activity; "DNA binding"	GO:0005634	nucleus	PF00145 PF00385	C-5 cytosine-specific DNA methylase; "Chromo (CHRromatin Organisation MOdifier) domain"	PTHR10629	CYTOSINE-SPECIFIC METHYLTRANSFERASE	NA	NA
Glyma.01G008100			1.82	1.13		FeR6	405											Glyma.01G008100	378	UniRef100_I1J4J2 Uncharacterized protein n=1 Tax=Glycine max RepID=I1J4J2_SOYBN	0	100	UniRef100_B9H8Y7 Senescence/dehydration-associated family protein n=2 Tax=Populus trichocarpa RepID=B9H8Y7_POPTR	2e-127	93.68	AT4G15450.1|Symbols:|Senescence/dehydration-associated protein-related|chr4:8839437-8841162 FORWARD LENGTH=381	4e-132	92.65	NA	NA	NA	NA	NA	NA	PF06911	Senescence-associated protein	PTHR21068	FAMILY NOT NAMED	NA	NA
Glyma.01G008200			1.09			FeR1	271		1.35	1.98	1.15			PiR2	1475			Glyma.01G008200	1242	UniRef100_I1J4J3 Uncharacterized protein n=1 Tax=Glycine max RepID=I1J4J3_SOYBN	0	100	UniRef100_Q8GU81 MDR-like ABC transporter n=2 Tax=Oryza sativa subsp. japonica RepID=Q8GU81_ORYSJ	0	98.78	AT3G28345.1|Symbols:|ABC transporter family protein|chr3:10593921-10598775 REVERSE LENGTH=1240	0	98.15	GO:0006200 GO:0006810 GO:0010048 GO:0010315 GO:0010540 GO:0010541 GO:0043481 GO:0048440 GO:0055085	ATP catabolic process; "acropetal auxin transport"; "anthocyanin accumulation in tissues in response to UV light"; "auxin efflux"; "basipetal auxin transport"; "carpel development"; "transmembrane transport"; "transport"; "vernalization response"	GO:0000166 GO:0005524 GO:0016887 GO:0017111 GO:0042626	ATP binding; "ATPase activity"; "ATPase activity, coupled to transmembrane movement of substances"; "nucleoside-triphosphatase activity"; "nucleotide binding"	GO:0005886 GO:0016021	integral to membrane; "plasma membrane"	PF00664 PF00005	ABC transporter transmembrane region; "ABC transporter"	PTHR24221	FAMILY NOT NAMED	KOG0055	Multidrug/pheromone_exporter,_ABC_superfamily
Glyma.01G008500			1.51	1.29		FeR4	5006			-1.41	1.45	1.54		PiR7	1063			Glyma.01G008500	592	UniRef100_I1J4J6 Malic enzyme n=1 Tax=Glycine max RepID=I1J4J6_SOYBN	0	100	UniRef100_I1J4J6 Malic enzyme n=1 Tax=Glycine max RepID=I1J4J6_SOYBN	0	100	AT1G79750.1|Symbols:ATNADP-ME4, NADP-ME4|NADP-malic enzyme 4|chr1:30007655-30011179 REVERSE LENGTH=646	0	89.63	GO:0006094 GO:0006108 GO:0006633 GO:0007010 GO:0009793 GO:0009845 GO:0010498 GO:0051289 GO:0055114	cytoskeleton organization; "embryo development ending in seed dormancy"; "fatty acid biosynthetic process"; "gluconeogenesis"; "malate metabolic process"; "oxidation-reduction process"; "proteasomal protein catabolic process"; "protein homotetramerization"; "seed germination"	GO:0000166 GO:0004470 GO:0004473 GO:0008270 GO:0016491 GO:0016616 GO:0016619 GO:0016652 GO:0042803 GO:0046872 GO:0050897 GO:0051287	NAD binding; "cobalt ion binding"; "malate dehydrogenase (oxaloacetate-decarboxylating) (NADP+) activity"; "malate dehydrogenase (oxaloacetate-decarboxylating) activity"; "malic enzyme activity"; "metal ion binding"; "nucleotide binding"; "oxidoreductase activity"; "oxidoreductase activity, acting on NAD(P)H, NAD(P) as acceptor"; "oxidoreductase activity, acting on the CH-OH group of donors, NAD …	GO:0009507	chloroplast	PF00390 PF03949	Malic enzyme, N-terminal domain; "Malic enzyme, NAD binding domain"	PTHR23406	MALIC ENZYME-RELATED	KOG1257	NADP+-dependent_malic_enzyme
Glyma.01G008600										1.09				PiR6	1289			Glyma.01G008600	613	UniRef100_K7K151 Uncharacterized protein n=1 Tax=Glycine max RepID=K7K151_SOYBN	0	100	UniRef100_Q3I4X9 GAMYB-binding protein n=1 Tax=Glycine max RepID=Q3I4X9_SOYBN	0	100	AT1G77180.2|Symbols:SKIP|chromatin protein family|chr1:28999791-29001632 REVERSE LENGTH=613	0	99.51	GO:0000956 GO:0006499 GO:0008380 GO:0009651 GO:0009737 GO:0010228 GO:0010555 GO:0042752 GO:0045893	N-terminal protein myristoylation; "RNA splicing"; "nuclear-transcribed mRNA catabolic process"; "positive regulation of transcription, DNA-dependent"; "regulation of circadian rhythm"; "response to abscisic acid stimulus"; "response to mannitol stimulus"; "response to salt stress"; "vegetative to reproductive phase transition of meristem"	GO:0005515	protein binding	GO:0005634 GO:0005730	nucleolus; "nucleus"	PF02731	SKIP/SNW domain	PTHR12096	NUCLEAR PROTEIN SKIP-RELATED	KOG2441	mRNA_splicing_factor/probable_chromatin_binding_snw_family_nuclear_protein
Glyma.01G009000				-1.34		FeR3	79					-1.55		PiR11	113			Glyma.01G009000	201	UniRef100_I1J4K4 Uncharacterized protein n=1 Tax=Glycine max RepID=I1J4K4_SOYBN	7e-146	100	UniRef100_Q9FQZ6 Avr9/Cf-9 rapidly elicited protein 146 n=1 Tax=Nicotiana tabacum RepID=Q9FQZ6_TOBAC	4e-36	93.96	AT4G29110.1|Symbols:|unknown protein; FUNCTIONS IN: molecular_function unknown; INVOLVED IN: response to chitin; LOCATED IN: vacuole; BEST Arabidopsis thaliana protein match is: unknown protein (TAIR:AT1G52140.1); Has 109 Blast hits to 109 proteins in 16 species: Archae - 0; Bacteria - 0; Metazoa - 0; Fungi - 0; Plants - 109; Viruses - 0; Other Eukaryotes - 0 (source: NCBI BLink).|chr4:14348866-1…	1e-30	100	GO:0010200	response to chitin	GO:0003674	molecular function	GO:0005773	vacuole	NA	NA	NA	NA	NA	NA
Glyma.01G009200	-1.59		2.48	2.58		FeR4	4569			-2.93	3.39	2.65		PiR8	3097			Glyma.01G009200	174	UniRef100_I1J4K5 Uncharacterized protein n=1 Tax=Glycine max RepID=I1J4K5_SOYBN	1e-123	100	UniRef100_G7J3I2 Lachrymatory-factor synthase n=1 Tax=Medicago truncatula RepID=G7J3I2_MEDTR	9e-43	85.55	AT2G25770.2|Symbols:|Polyketide cyclase/dehydrase and lipid transport superfamily protein|chr2:10992987-10993490 FORWARD LENGTH=167	7e-47	99.4	GO:0008150	biological process	GO:0003674	molecular function	GO:0005634	nucleus	PF10604	Polyketide cyclase / dehydrase and lipid transport	NA	NA	NA	NA
Glyma.01G009400			1.13			FeR6	311											Glyma.01G009400	959	UniRef100_I1J4K7 Uncharacterized protein n=1 Tax=Glycine max RepID=I1J4K7_SOYBN	0	100.84	NA	NA	NA	AT2G25800.1|Symbols:|Protein of unknown function (DUF810)|chr2:11006138-11009728 REVERSE LENGTH=987	0	95.24	GO:0008150 GO:0009832 GO:0016049 GO:0030243	biological process; "cell growth"; "cellulose metabolic process"; "plant-type cell wall biogenesis"	NA	NA	GO:0009507	chloroplast	PF05664	Protein of unknown function (DUF810)	NA	NA	NA	NA
Glyma.01G009600			-1.07			FeR3	227					-1.09		PiR5	149			Glyma.01G009600	271	UniRef100_I1J4K9 Uncharacterized protein n=1 Tax=Glycine max RepID=I1J4K9_SOYBN	0	100	UniRef100_L0P0W8 Similar to myb family transcription factor APL n=1 Tax=Lupinus angustifolius RepID=L0P0W8_LUPAN	3e-138	91.96	AT5G45580.1|Symbols:|Homeodomain-like superfamily protein|chr5:18481092-18482598 REVERSE LENGTH=264	4e-75	94.7	GO:0006355	regulation of transcription, DNA-dependent	GO:0003700	sequence-specific DNA binding transcription factor activity	GO:0005634	nucleus	PF00249	Myb-like DNA-binding domain	NA	NA	NA	NA
Glyma.01G009700	-1.2		1.4	1.62		FeR4	2975			-1.09	1.63	1.85		PiR7	1511			Glyma.01G009700	538	UniRef100_I1J4L0 Uncharacterized protein n=1 Tax=Glycine max RepID=I1J4L0_SOYBN	0	100	NA	NA	NA	NA	NA	NA	NA	NA	NA	NA	NA	NA	NA	NA	NA	NA	NA	NA
Glyma.01G009900										-1.56				PiR8	4472			Glyma.01G009900	457	UniRef100_I1J4L3 Uncharacterized protein n=1 Tax=Glycine max RepID=I1J4L3_SOYBN	0	100	UniRef100_Q9FVQ4 Plastidal glycolate/glycerate translocator 1, chloroplastic n=1 Tax=Arabidopsis thaliana RepID=PLGG1_ARATH	0	89.06	AT1G32080.1|Symbols:|membrane protein, putative|chr1:11537572-11539756 REVERSE LENGTH=512	0	89.06	GO:0009658 GO:0010027 GO:0030003 GO:0070838	cellular cation homeostasis; "chloroplast organization"; "divalent metal ion transport"; "thylakoid membrane organization"	NA	NA	GO:0005886 GO:0009507 GO:0009706 GO:0009941 GO:0016020	chloroplast; "chloroplast envelope"; "chloroplast inner membrane"; "membrane"; "plasma membrane"	PF04172	LrgB-like family	NA	NA	NA	NA
Glyma.01G010000	-1.05		1.24	1.65		FeR4	2728				1.61	1.6		PiR4	356			Glyma.01G010000	554	UniRef100_I1J4L4 Uncharacterized protein n=1 Tax=Glycine max RepID=I1J4L4_SOYBN	0	100	UniRef100_G7K877 4-coumarate-CoA ligase n=1 Tax=Medicago truncatula RepID=G7K877_MEDTR	0	99.64	AT4G19010.1|Symbols:|AMP-dependent synthetase and ligase family protein|chr4:10411715-10414221 REVERSE LENGTH=566	0	97.17	GO:0006914 GO:0008152 GO:0009610	autophagy; "metabolic process"; "response to symbiotic fungus"	GO:0003824 GO:0016207	4-coumarate-CoA ligase activity; "catalytic activity"	GO:0009507	chloroplast	PF00501	AMP-binding enzyme	PTHR24096	FAMILY NOT NAMED	KOG1176	Acyl-CoA_synthetase
Glyma.01G010100			1.46	1.64		FeR4	6011				1.63	1.77		PiR8	2311			Glyma.01G010100	804	UniRef100_I1J4L5 Uncharacterized protein n=1 Tax=Glycine max RepID=I1J4L5_SOYBN	0	100.75	UniRef100_B9MUA6 Early-responsive to dehydration family protein n=1 Tax=Populus trichocarpa RepID=B9MUA6_POPTR	0	100.88	AT1G32090.1|Symbols:|early-responsive to dehydration stress protein (ERD4)|chr1:11540244-11544041 REVERSE LENGTH=806	0	99.63	GO:0008150	biological process	GO:0003674	molecular function	GO:0005794 GO:0005886 GO:0009506 GO:0009507 GO:0016020	Golgi apparatus; "chloroplast"; "membrane"; "plasma membrane"; "plasmodesma"	PF02714	Domain of unknown function DUF221	PTHR13018	PROBABLE MEMBRANE PROTEIN DUF221-RELATED	KOG1134	Uncharacterized_conserved_protein
Glyma.01G010200	-2.38		4.1	3.78		FeR4	5154			-5.45	3.54	2.84		PiR8	2857			Glyma.01G010200	408	UniRef100_I1J4L6 Phosphoribulokinase n=1 Tax=Glycine max RepID=I1J4L6_SOYBN	0	100	UniRef100_I1J4L6 Phosphoribulokinase n=1 Tax=Glycine max RepID=I1J4L6_SOYBN	0	100	AT1G32060.1|Symbols:PRK|phosphoribulokinase|chr1:11532668-11534406 FORWARD LENGTH=395	0	103.04	GO:0000165 GO:0005975 GO:0006098 GO:0006364 GO:0006612 GO:0008152 GO:0009058 GO:0009409 GO:0009595 GO:0009637 GO:0009657 GO:0009697 GO:0009773 GO:0009814 GO:0009862 GO:0009867 GO:0009902 GO:0010103 GO:0010114 GO:0010200 GO:0010207 GO:0010218 GO:0010310 GO:0010363 GO:0015979 GO:0018119 GO:0019344 GO:0019684 GO:0031348 GO:0035304 GO:0042742 GO:0043900 GO:0050832	MAPK cascade; "biosynthetic process"; "carbohydrate metabolic process"; "chloroplast relocation"; "cysteine biosynthetic process"; "defense response, incompatible interaction"; "defense response to bacterium"; "defense response to fungus"; "detection of biotic stimulus"; "jasmonic acid mediated signaling pathway"; "metabolic process"; "negative regulation of defense response"; "pentose-phosphate …	GO:0005515 GO:0005524 GO:0008974 GO:0016301	ATP binding; "kinase activity"; "phosphoribulokinase activity"; "protein binding"	GO:0009507 GO:0009535 GO:0009570 GO:0009579 GO:0009941 GO:0010319 GO:0016020 GO:0048046	apoplast; "chloroplast"; "chloroplast envelope"; "chloroplast stroma"; "chloroplast thylakoid membrane"; "membrane"; "stromule"; "thylakoid"	PF00485	Phosphoribulokinase / Uridine kinase family	PTHR10285	URIDINE KINASE	KOG4203	Armadillo/beta-Catenin/plakoglobin
Glyma.01G010400			-1.12	-1.17		FeR2	1598				-1.3	-1.09		PiR6	3304			Glyma.01G010400	538	UniRef100_I1J4L9 Uncharacterized protein n=1 Tax=Glycine max RepID=I1J4L9_SOYBN	0	100	UniRef100_C6G238 DEAD-box RNA helicase n=1 Tax=Glycine max RepID=C6G238_SOYBN	0	100	AT1G31970.1|Symbols:STRS1|DEA(D/H)-box RNA helicase family protein|chr1:11479921-11482707 FORWARD LENGTH=537	0	81.01	GO:0001510	RNA methylation	GO:0003676 GO:0004386 GO:0005524 GO:0008026	ATP-dependent helicase activity; "ATP binding"; "helicase activity"; "nucleic acid binding"	GO:0005634 GO:0005829	cytosol; "nucleus"	PF00270 PF00271	DEAD/DEAH box helicase; "Helicase conserved C-terminal domain"	PTHR24031	FAMILY NOT NAMED	KOG0331	ATP-dependent_RNA_helicase
Glyma.01G010500										1.8				PiR2	691			Glyma.01G010500	935	UniRef100_C6ZS43 NBS-LRR type disease resistance protein n=1 Tax=Glycine max RepID=C6ZS43_SOYBN	0	100	UniRef100_C6ZS43 NBS-LRR type disease resistance protein n=1 Tax=Glycine max RepID=C6ZS43_SOYBN	0	100	AT3G07040.1|Symbols:RPM1, RPS3|NB-ARC domain-containing disease resistance protein|chr3:2226244-2229024 REVERSE LENGTH=926	1e-149	97.3	GO:0006952 GO:0009626	defense response; "plant-type hypersensitive response"	GO:0000166 GO:0005515 GO:0043531	ADP binding; "nucleotide binding"; "protein binding"	GO:0005886	plasma membrane	PF00931	NB-ARC domain	PTHR23155	LEUCINE-RICH REPEAT-CONTAINING PROTEIN	KOG4658	Apoptotic_ATPase
Glyma.01G010700	2.58					FeR2	2291			4.73	-1.35	-1.68		PiR6	903			Glyma.01G010700	947	UniRef100_I1J4M2 Uncharacterized protein n=1 Tax=Glycine max RepID=I1J4M2_SOYBN	0	100	UniRef100_G7K9J5 Nbs-lrr resistance protein n=1 Tax=Medicago truncatula RepID=G7K9J5_MEDTR	0	99.16	AT3G07040.1|Symbols:RPM1, RPS3|NB-ARC domain-containing disease resistance protein|chr3:2226244-2229024 REVERSE LENGTH=926	4e-144	99.57	GO:0006952 GO:0009626	defense response; "plant-type hypersensitive response"	GO:0000166 GO:0005515 GO:0043531	ADP binding; "nucleotide binding"; "protein binding"	GO:0005886	plasma membrane	PF00931	NB-ARC domain	PTHR23155	LEUCINE-RICH REPEAT-CONTAINING PROTEIN	KOG4658	Apoptotic_ATPase
Glyma.01G011000	-1.45		1.78	2.17		FeR4	3621			-2.04	1.8	1.53		PiR8	1094			Glyma.01G011000	85	UniRef100_I1J4M6 Uncharacterized protein n=1 Tax=Glycine max RepID=I1J4M6_SOYBN	2e-53	100	NA	NA	NA	NA	NA	NA	NA	NA	NA	NA	NA	NA	NA	NA	NA	NA	NA	NA
Glyma.01G011200			1.11			FeR6	1010											Glyma.01G011200	861	UniRef100_I1J4M8 Uncharacterized protein n=1 Tax=Glycine max RepID=I1J4M8_SOYBN	0	100	UniRef100_G7K9K2 Guanine nucleotide-binding protein alpha-2 subunit n=1 Tax=Medicago truncatula RepID=G7K9K2_MEDTR	0	102.5	AT1G31930.3|Symbols:XLG3|extra-large GTP-binding protein 3|chr1:11465832-11468961 FORWARD LENGTH=848	0	101.18	GO:0006184 GO:0007165 GO:0007186 GO:0007188 GO:0009630 GO:0009652 GO:0009723 GO:0009737 GO:0009744 GO:0009749 GO:0009750 GO:0010555 GO:0048364 GO:2000067	G-protein coupled receptor signaling pathway; "GTP catabolic process"; "adenylate cyclase-modulating G-protein coupled receptor signaling pathway"; "gravitropism"; "regulation of root morphogenesis"; "response to abscisic acid stimulus"; "response to ethylene stimulus"; "response to fructose stimulus"; "response to glucose stimulus"; "response to mannitol stimulus"; "response to sucrose stimulus"…	GO:0001664 GO:0003924 GO:0004871 GO:0019001 GO:0031683	G-protein beta/gamma-subunit complex binding; "G-protein coupled receptor binding"; "GTPase activity"; "guanyl nucleotide binding"; "signal transducer activity"	GO:0005634 GO:0005737 GO:0005834 GO:0031234	cytoplasm; "extrinsic to internal side of plasma membrane"; "heterotrimeric G-protein complex"; "nucleus"	PF00503	G-protein alpha subunit	PTHR10218	GTP-BINDING PROTEIN ALPHA SUBUNIT	KOG0082	G-protein_alpha_subunit_(small_G_protein_superfamily)
Glyma.01G011300			3.09	2.11		FeR6	1100			-2.64	2.08	1.62		PiR8	1274			Glyma.01G011300	606	UniRef100_I1J4M9 Uncharacterized protein n=1 Tax=Glycine max RepID=I1J4M9_SOYBN	0	100	UniRef100_G7K9K3 Pentatricopeptide repeat-containing protein n=1 Tax=Medicago truncatula RepID=G7K9K3_MEDTR	0	98.25	AT1G31920.1|Symbols:|Tetratricopeptide repeat (TPR)-like superfamily protein|chr1:11461864-11463684 REVERSE LENGTH=606	0	96.7	GO:0008150 GO:0010075 GO:0016556	biological process; "mRNA modification"; "regulation of meristem growth"	NA	NA	GO:0005739	mitochondrion	PF01535	PPR repeat	PTHR24015	FAMILY NOT NAMED	NA	NA
Glyma.01G011500				1.67		FeR4	543		1.68		1.79	1.72		PiR8	5264			Glyma.01G011500	522	UniRef100_UPI0003DEC882 PREDICTED: uncharacterized protein LOC100806409 n=1 Tax=Glycine max RepID=UPI0003DEC882	0	100	UniRef100_U5G3G7 Lipase class 3 family protein n=1 Tax=Populus trichocarpa RepID=U5G3G7_POPTR	3e-98	79.84	AT4G16070.1|Symbols:|Mono-/di-acylglycerol lipase, N-terminal;Lipase, class 3|chr4:9096808-9100596 REVERSE LENGTH=654	2e-87	42.35	GO:0006629 GO:0016042	lipid catabolic process; "lipid metabolic process"	GO:0004091 GO:0004806	carboxylesterase activity; "triglyceride lipase activity"	GO:0005886	plasma membrane	PF01764	Lipase (class 3)	PTHR21493	CGI-141-RELATED/LIPASE CONTAINING PROTEIN	KOG2088	Predicted_lipase/calmodulin-binding_heat-shock_protein
Glyma.01G011600									1.57	3.69				PiR2	1440			Glyma.01G011600	519	UniRef100_I1J4N2 Uncharacterized protein n=1 Tax=Glycine max RepID=I1J4N2_SOYBN	0	100	UniRef100_U5G3G7 Lipase class 3 family protein n=1 Tax=Populus trichocarpa RepID=U5G3G7_POPTR	9e-106	79.37	AT4G16070.1|Symbols:|Mono-/di-acylglycerol lipase, N-terminal;Lipase, class 3|chr4:9096808-9100596 REVERSE LENGTH=654	1e-78	41.13	GO:0006629 GO:0016042	lipid catabolic process; "lipid metabolic process"	GO:0004091 GO:0004806	carboxylesterase activity; "triglyceride lipase activity"	GO:0005886	plasma membrane	PF01764	Lipase (class 3)	PTHR21493	CGI-141-RELATED/LIPASE CONTAINING PROTEIN	KOG2088	Predicted_lipase/calmodulin-binding_heat-shock_protein
Glyma.01G011700			2.13	1.42		FeR6	1040			-1.18	1.56	1.29		PiR8	3980			Glyma.01G011700	606	UniRef100_K7K163 Uncharacterized protein n=1 Tax=Glycine max RepID=K7K163_SOYBN	0	100	UniRef100_G7K9K3 Pentatricopeptide repeat-containing protein n=1 Tax=Medicago truncatula RepID=G7K9K3_MEDTR	0	98.25	AT1G31920.1|Symbols:|Tetratricopeptide repeat (TPR)-like superfamily protein|chr1:11461864-11463684 REVERSE LENGTH=606	0	94.88	GO:0008150 GO:0010075 GO:0016556	biological process; "mRNA modification"; "regulation of meristem growth"	NA	NA	GO:0005739	mitochondrion	PF01535	PPR repeat	PTHR24015	FAMILY NOT NAMED	NA	NA
Glyma.01G011900	-1.35		2.19	1.94		FeR4	4950			-3.67	2	1.89		PiR8	1806			Glyma.01G011900	753	UniRef100_I1J4N4 Uncharacterized protein n=2 Tax=Glycine max RepID=I1J4N4_SOYBN	0	100	UniRef100_G7K9M3 Ankyrin repeat-containing protein n=1 Tax=Medicago truncatula RepID=G7K9M3_MEDTR	9e-180	98.18	AT3G18670.1|Symbols:|Ankyrin repeat family protein|chr3:6424135-6426471 REVERSE LENGTH=598	7e-90	93.98	NA	NA	NA	NA	NA	NA	NA	NA	NA	NA	KOG4412	26S_proteasome_regulatory_complex,_subunit_PSMD10
Glyma.01G012000										-2.28		1.51		PiR7	671			Glyma.01G012000	1092	UniRef100_K7K166 Uncharacterized protein n=1 Tax=Glycine max RepID=K7K166_SOYBN	0	100	UniRef100_G7K9N1 Cc-nbs-lrr resistance protein n=1 Tax=Medicago truncatula RepID=G7K9N1_MEDTR	0	91.6	AT3G14470.1|Symbols:|NB-ARC domain-containing disease resistance protein|chr3:4857940-4861104 FORWARD LENGTH=1054	4e-74	84.16	GO:0006952 GO:0009627 GO:0009697	defense response; "salicylic acid biosynthetic process"; "systemic acquired resistance"	GO:0005515 GO:0043531	ADP binding; "protein binding"	GO:0005576	extracellular region	PF00560 PF00931	Leucine Rich Repeat; "NB-ARC domain"	PTHR23155	LEUCINE-RICH REPEAT-CONTAINING PROTEIN	KOG4658	Apoptotic_ATPase
Glyma.01G012200			4.29	3.06		FeR6	1611				3.41	4.37		PiR7	1697			Glyma.01G012200	488	UniRef100_K7K167 Uncharacterized protein n=1 Tax=Glycine max RepID=K7K167_SOYBN	0	96.63	UniRef100_U5G3G7 Lipase class 3 family protein n=1 Tax=Populus trichocarpa RepID=U5G3G7_POPTR	4e-95	76.98	AT4G16070.1|Symbols:|Mono-/di-acylglycerol lipase, N-terminal;Lipase, class 3|chr4:9096808-9100596 REVERSE LENGTH=654	4e-78	74.46	GO:0006629 GO:0016042	lipid catabolic process; "lipid metabolic process"	GO:0004091 GO:0004806	carboxylesterase activity; "triglyceride lipase activity"	GO:0005886	plasma membrane	PF01764	Lipase (class 3)	PTHR21493	CGI-141-RELATED/LIPASE CONTAINING PROTEIN	NA	NA
Glyma.01G012700											-1.02			PiR5	1832			Glyma.01G012700	203	UniRef100_K7LE14 Uncharacterized protein n=1 Tax=Glycine max RepID=K7LE14_SOYBN	1e-147	100	UniRef100_G7JBC6 Kinesin-like protein KIF15 n=1 Tax=Medicago truncatula RepID=G7JBC6_MEDTR	2e-50	13.22	AT4G14150.1|Symbols:PAKRP1, KINESIN-12A|phragmoplast-associated kinesin-related protein 1|chr4:8158645-8165008 REVERSE LENGTH=1292	4e-43	12.93	GO:0000226 GO:0000280 GO:0000911 GO:0000914 GO:0006260 GO:0006270 GO:0006275 GO:0006306 GO:0006346 GO:0008283 GO:0010389 GO:0031048 GO:0042023 GO:0051225 GO:0051567 GO:0051726 GO:0055046 GO:0080175	DNA endoreduplication; "DNA methylation"; "DNA replication"; "DNA replication initiation"; "cell proliferation"; "chromatin silencing by small RNA"; "cytokinesis by cell plate formation"; "histone H3-K9 methylation"; "methylation-dependent chromatin silencing"; "microgametogenesis"; "microtubule cytoskeleton organization"; "nuclear division"; "phragmoplast assembly"; "phragmoplast microtubule org…	GO:0003777 GO:0005515 GO:0008574	microtubule motor activity; "plus-end-directed microtubule motor activity"; "protein binding"	GO:0005737 GO:0009524	cytoplasm; "phragmoplast"	PF00225	Kinesin motor domain	PTHR24115	FAMILY NOT NAMED	NA	NA
Glyma.01G012800		1.9	1.5			FeR6	1968		1.5	4.1				PiR2	1200			Glyma.01G012800	519	UniRef100_I1J4P2 Uncharacterized protein n=1 Tax=Glycine max RepID=I1J4P2_SOYBN	0	100	UniRef100_U5G3G7 Lipase class 3 family protein n=1 Tax=Populus trichocarpa RepID=U5G3G7_POPTR	2e-102	79.37	AT4G16070.1|Symbols:|Mono-/di-acylglycerol lipase, N-terminal;Lipase, class 3|chr4:9096808-9100596 REVERSE LENGTH=654	2e-76	41.13	GO:0006629 GO:0016042	lipid catabolic process; "lipid metabolic process"	GO:0004091 GO:0004806	carboxylesterase activity; "triglyceride lipase activity"	GO:0005886	plasma membrane	PF01764	Lipase (class 3)	PTHR21493	CGI-141-RELATED/LIPASE CONTAINING PROTEIN	KOG2088	Predicted_lipase/calmodulin-binding_heat-shock_protein
Glyma.01G013000	-1.43		2.2	1.88		FeR4	5083		-1.22	-3.19	1.79	1.92		PiR7	823			Glyma.01G013000	165	UniRef100_UPI0003DE91BA PREDICTED: ankyrin repeat-containing protein At3g12360-like, partial n=1 Tax=Glycine max RepID=UPI0003DE91BA	4e-112	81.19	UniRef100_G7K9M3 Ankyrin repeat-containing protein n=1 Tax=Medicago truncatula RepID=G7K9M3_MEDTR	7e-84	48.02	AT3G18670.1|Symbols:|Ankyrin repeat family protein|chr3:6424135-6426471 REVERSE LENGTH=598	3e-42	26.25	NA	NA	NA	NA	NA	NA	NA	NA	NA	NA	NA	NA
Glyma.01G013100	-2.19		2.31	2.76		FeR4	3589				2.47	3.17		PiR4	204			Glyma.01G013100	1083	UniRef100_K7K174 Uncharacterized protein n=1 Tax=Glycine max RepID=K7K174_SOYBN	0	100	UniRef100_G7KAW6 Cc-nbs-lrr resistance protein n=1 Tax=Medicago truncatula RepID=G7KAW6_MEDTR	0	97.89	AT3G14470.1|Symbols:|NB-ARC domain-containing disease resistance protein|chr3:4857940-4861104 FORWARD LENGTH=1054	3e-69	91.27	GO:0006952 GO:0009627 GO:0009697	defense response; "salicylic acid biosynthetic process"; "systemic acquired resistance"	GO:0005515 GO:0043531	ADP binding; "protein binding"	GO:0005576	extracellular region	PF00560 PF00931	Leucine Rich Repeat; "NB-ARC domain"	PTHR23155	LEUCINE-RICH REPEAT-CONTAINING PROTEIN	KOG4658	Apoptotic_ATPase
Glyma.01G013200	-1.29		1.59	1.29		FeR4	5393		1.03	-1.3	1.32	1.8		PiR7	2058			Glyma.01G013200	444	UniRef100_K7K175 Uncharacterized protein n=1 Tax=Glycine max RepID=K7K175_SOYBN	0	100	UniRef100_R7W5V8 Sn1-specific diacylglycerol lipase alpha n=2 Tax=Triticeae RepID=R7W5V8_AEGTA	1e-23	16.9	AT3G49050.1|Symbols:|alpha/beta-Hydrolases superfamily protein|chr3:18181498-18183613 FORWARD LENGTH=477	2e-09	22.43	GO:0006629 GO:0016042	lipid catabolic process; "lipid metabolic process"	GO:0004091 GO:0004806 GO:0005516	calmodulin binding; "carboxylesterase activity"; "triglyceride lipase activity"	GO:0005576	extracellular region	PF01764	Lipase (class 3)	PTHR21493	CGI-141-RELATED/LIPASE CONTAINING PROTEIN	NA	NA
Glyma.01G013300			1.34	1.38		FeR4	3101				1.23	1.55		PiR7	2306			Glyma.01G013300	752	UniRef100_K7K176 Uncharacterized protein n=1 Tax=Glycine max RepID=K7K176_SOYBN	0	100	UniRef100_G7K9M3 Ankyrin repeat-containing protein n=1 Tax=Medicago truncatula RepID=G7K9M3_MEDTR	5e-175	98.18	AT3G18670.1|Symbols:|Ankyrin repeat family protein|chr3:6424135-6426471 REVERSE LENGTH=598	2e-85	55.35	NA	NA	NA	NA	NA	NA	NA	NA	NA	NA	NA	NA
Glyma.01G014000	1.18					FeR1	180			2.42				PiR2	700			Glyma.01G014000	1119	UniRef100_I1J4Q3 Uncharacterized protein n=1 Tax=Glycine max RepID=I1J4Q3_SOYBN	0	100	UniRef100_G7KCB0 Cellulose synthase-like protein n=1 Tax=Medicago truncatula RepID=G7KCB0_MEDTR	0	99.38	AT3G03050.1|Symbols:CSLD3, KJK, ATCSLD3|cellulose synthase-like D3|chr3:687873-691629 FORWARD LENGTH=1145	0	95.81	GO:0000271 GO:0009409 GO:0009832 GO:0010583 GO:0030244	cellulose biosynthetic process; "plant-type cell wall biogenesis"; "polysaccharide biosynthetic process"; "response to cold"; "response to cyclopentenone"	GO:0016757 GO:0016759 GO:0051753	cellulose synthase activity; "mannan synthase activity"; "transferase activity, transferring glycosyl groups"	GO:0005768 GO:0005783 GO:0005794 GO:0005802 GO:0005886 GO:0016020	Golgi apparatus; "endoplasmic reticulum"; "endosome"; "membrane"; "plasma membrane"; "trans-Golgi network"	PF03552	Cellulose synthase	PTHR10587	GLYCOSYL TRANSFERASE-RELATED	NA	NA
Glyma.01G014100			2.3	2.21		FeR4	4156			-2.91	2.2	2.73		PiR8	341			Glyma.01G014100	408	UniRef100_K7K181 Uncharacterized protein n=1 Tax=Glycine max RepID=K7K181_SOYBN	0	100	UniRef100_G7KCB2 Abhydrolase domain-containing protein FAM108C1 n=1 Tax=Medicago truncatula RepID=G7KCB2_MEDTR	0	100.75	AT1G32190.1|Symbols:|alpha/beta-Hydrolases superfamily protein|chr1:11593059-11595731 REVERSE LENGTH=422	2e-167	83.65	GO:0006499 GO:0009855 GO:0009944 GO:0010014 GO:0010075	N-terminal protein myristoylation; "determination of bilateral symmetry"; "meristem initiation"; "polarity specification of adaxial/abaxial axis"; "regulation of meristem growth"	GO:0016787	hydrolase activity	GO:0005576 GO:0005886	extracellular region; "plasma membrane"	PF02230	Phospholipase/Carboxylesterase	PTHR12277	UNCHARACTERIZED	KOG1552	Predicted_alpha/beta_hydrolase
Glyma.01G014700										2.41				PiR2	430			Glyma.01G014700	885	UniRef100_K7K186 Uncharacterized protein n=1 Tax=Glycine max RepID=K7K186_SOYBN	0	100	UniRef100_G7KCC8 Lysine-specific demethylase 5B n=1 Tax=Medicago truncatula RepID=G7KCC8_MEDTR	0	101.07	AT5G46910.1|Symbols:|Transcription factor jumonji (jmj) family protein / zinc finger (C5HC2 type) family protein|chr5:19046888-19050880 FORWARD LENGTH=787	0	95.55	GO:0006355 GO:0010200	regulation of transcription, DNA-dependent; "response to chitin"	GO:0003700	sequence-specific DNA binding transcription factor activity	GO:0005634	nucleus	PF02375 PF02373 PF02928	jmjN domain; "JmjC domain, hydroxylase"; "C5HC2 zinc finger"	PTHR10694	JUMONJI DOMAIN CONTAINING PROTEIN	KOG1246	DNA-binding_protein_jumonji/RBP2/SMCY,_contains_JmjC_domain
Glyma.01G015200										1.47				PiR2	1322			Glyma.01G015200	478	UniRef100_K7K192 Uncharacterized protein n=2 Tax=Glycine max RepID=K7K192_SOYBN	0	77.55	UniRef100_A2Q3R6 Poly(ADP-ribose) polymerase, catalytic region n=1 Tax=Medicago truncatula RepID=A2Q3R6_MEDTR	9e-99	67.82	AT1G32230.3|Symbols:AtRCD1|WWE protein-protein interaction domain protein family|chr1:11613427-11615748 FORWARD LENGTH=570	5e-64	67.72	GO:0000165 GO:0000303 GO:0006096 GO:0006486 GO:0006612 GO:0006623 GO:0006809 GO:0006833 GO:0006944 GO:0006970 GO:0006972 GO:0006979 GO:0007030 GO:0007154 GO:0008219 GO:0009266 GO:0009409 GO:0009414 GO:0009651 GO:0009723 GO:0009733 GO:0009737 GO:0009738 GO:0009743 GO:0009751 GO:0009790 GO:0009816 GO:0009862 GO:0009863 GO:0009867 GO:0009873 GO:0010102 GO:0010193 GO:0010363 GO:0012501 GO:0016192 GO:…	Golgi organization; "Golgi vesicle transport"; "MAPK cascade"; "abscisic acid mediated signaling pathway"; "cell communication"; "cell death"; "cellular membrane fusion"; "defense response to bacterium, incompatible interaction"; "defense response to fungus"; "embryo development"; "endoplasmic reticulum unfolded protein response"; "ethylene mediated signaling pathway"; "glycolysis"; "hyperosmotic…	GO:0003950 GO:0005515	NAD+ ADP-ribosyltransferase activity; "protein binding"	GO:0005634 GO:0005737	cytoplasm; "nucleus"	NA	NA	NA	NA	NA	NA
Glyma.01G015300			-1.18			FeR2	1323											Glyma.01G015300	193	UniRef100_I1J4S6 Uncharacterized protein n=1 Tax=Glycine max RepID=I1J4S6_SOYBN	3e-136	100	NA	NA	NA	AT1G32260.1|Symbols:|unknown protein; FUNCTIONS IN: molecular_function unknown; INVOLVED IN: biological_process unknown; LOCATED IN: mitochondrion; EXPRESSED IN: 22 plant structures; EXPRESSED DURING: 13 growth stages; BEST Arabidopsis thaliana protein match is: unknown protein (TAIR:AT2G35480.1); Has 48 Blast hits to 48 proteins in 14 species: Archae - 0; Bacteria - 0; Metazoa - 0; Fungi - 0; Pl…	2e-64	93.56	GO:0008150	biological process	GO:0003674	molecular function	GO:0005739	mitochondrion	NA	NA	NA	NA	NA	NA
Glyma.01G015400				1.13		FeR4	1862			-1.64	1.09	1.17		PiR8	5063			Glyma.01G015400	129	UniRef100_I1J4S8 Uncharacterized protein n=1 Tax=Glycine max RepID=I1J4S8_SOYBN	4e-84	100	UniRef100_A3AX00 OSJNBa0009P12.33 protein n=4 Tax=Oryza RepID=A3AX00_ORYSJ	7e-08	102.7	AT2G35470.1|Symbols:|unknown protein; Has 25 Blast hits to 25 proteins in 8 species: Archae - 0; Bacteria - 0; Metazoa - 0; Fungi - 0; Plants - 25; Viruses - 0; Other Eukaryotes - 0 (source: NCBI BLink).|chr2:14909014-14909720 REVERSE LENGTH=167	9e-19	61.68	GO:0008150	biological process	GO:0003674	molecular function	GO:0005739	mitochondrion	NA	NA	NA	NA	NA	NA
Glyma.01G016100										1.68				PiR5	1476			Glyma.01G016100	735	UniRef100_K7K197 Uncharacterized protein n=1 Tax=Glycine max RepID=K7K197_SOYBN	0	100	UniRef100_G7KDN7 Pentatricopeptide repeat-containing protein n=1 Tax=Medicago truncatula RepID=G7KDN7_MEDTR	0	78.81	AT1G05670.2|Symbols:|Pentatricopeptide repeat (PPR-like) superfamily protein|chr1:1698574-1700799 REVERSE LENGTH=741	2e-82	79.89	NA	NA	GO:0016757	transferase activity, transferring glycosyl groups	GO:0005739	mitochondrion	PF01535	PPR repeat	PTHR24015	FAMILY NOT NAMED	NA	NA
Glyma.01G016600			-1.68	-2.34		FeR2	3943			3.8				PiR6	483			Glyma.01G016600	351	UniRef100_K7K1A1 Uncharacterized protein n=2 Tax=Glycine max RepID=K7K1A1_SOYBN	0	100	UniRef100_G7KDP9 Myb-like transcription factor n=1 Tax=Medicago truncatula RepID=G7KDP9_MEDTR	7e-156	101.5	AT5G16770.2|Symbols:AtMYB9, MYB9|myb domain protein 9|chr5:5515209-5516734 FORWARD LENGTH=336	3e-88	103.57	GO:0006355 GO:0009737	regulation of transcription, DNA-dependent; "response to abscisic acid stimulus"	GO:0003677 GO:0003700	DNA binding; "sequence-specific DNA binding transcription factor activity"	GO:0005634	nucleus	PF00249	Myb-like DNA-binding domain	PTHR10641	MYB-LIKE DNA-BINDING PROTEIN MYB	KOG0048	Transcription_factor,_Myb_superfamily
Glyma.01G016800			1.35			FeR6	1031											Glyma.01G016800	289	UniRef100_I1J4U1 Uncharacterized protein n=2 Tax=Glycine max RepID=I1J4U1_SOYBN	0	100	UniRef100_V5N8P5 SNARE associated Golgi protein n=1 Tax=Phaseolus vulgaris RepID=V5N8P5_PHAVU	2e-171	100.39	AT4G17790.1|Symbols:|SNARE associated Golgi protein family|chr4:9891425-9892675 FORWARD LENGTH=264	2e-136	91.29	GO:0006661 GO:0008150	biological process; "phosphatidylinositol biosynthetic process"	NA	NA	NA	NA	PF09335	SNARE associated Golgi protein	PTHR12677	UNCHARACTERIZED	KOG3140	Predicted_membrane_protein
Glyma.01G017100			-1.31	-1.8		FeR2	4100			2.03		-1.73		PiR2	1327			Glyma.01G017100	300	UniRef100_I1J4U4 Uncharacterized protein n=1 Tax=Glycine max RepID=I1J4U4_SOYBN	0	100	UniRef100_G7KDR3 Dihydroflavonol-4-reductase n=2 Tax=Medicago truncatula RepID=G7KDR3_MEDTR	0	100.34	AT2G23910.1|Symbols:|NAD(P)-binding Rossmann-fold superfamily protein|chr2:10177902-10179789 FORWARD LENGTH=304	2e-87	95.07	GO:0009744 GO:0009809 GO:0009813 GO:0010224 GO:0044237 GO:0080167	cellular metabolic process; "flavonoid biosynthetic process"; "lignin biosynthetic process"; "response to UV-B"; "response to karrikin"; "response to sucrose stimulus"	GO:0000166 GO:0003824 GO:0016621 GO:0050662	catalytic activity; "cinnamoyl-CoA reductase activity"; "coenzyme binding"; "nucleotide binding"	GO:0005575	cellular component	PF01370	NAD dependent epimerase/dehydratase family	PTHR10366	NAD DEPENDENT EPIMERASE/DEHYDRATASE	KOG1502	Flavonol_reductase/cinnamoyl-CoA_reductase
Glyma.01G017300										-1.18		1.08		PiR7	435			Glyma.01G017300	365	UniRef100_I1J4U6 Uncharacterized protein n=1 Tax=Glycine max RepID=I1J4U6_SOYBN	0	100	UniRef100_G7KDR5 RING-H2 finger protein ATL3A n=1 Tax=Medicago truncatula RepID=G7KDR5_MEDTR	4e-167	75.26	AT3G03550.1|Symbols:|RING/U-box superfamily protein|chr3:850391-851461 REVERSE LENGTH=356	4e-68	88.48	GO:0080167	response to karrikin	GO:0008270	zinc ion binding	GO:0005634	nucleus	PF00097	Zinc finger, C3HC4 type (RING finger)	PTHR14155	RING FINGER DOMAIN-CONTAINING	NA	NA
Glyma.01G017700				-1.1		FeR2	4448				-1.18	-1.24		PiR6	2093			Glyma.01G017700	237	UniRef100_I1J4V0 Uncharacterized protein n=1 Tax=Glycine max RepID=I1J4V0_SOYBN	5e-176	100	UniRef100_B9MU31 Zinc-binding family protein n=1 Tax=Populus trichocarpa RepID=B9MU31_POPTR	3e-128	96.97	AT4G17900.1|Symbols:|PLATZ transcription factor family protein|chr4:9946046-9947697 FORWARD LENGTH=227	1e-123	100.88	GO:0008150	biological process	NA	NA	GO:0005739	mitochondrion	PF04640	PLATZ transcription factor	NA	NA	NA	NA
Glyma.01G017800	-1.15		1.88	1.86		FeR4	4724				2.23	1.45		PiR8	4068			Glyma.01G017800	232	UniRef100_I1J4V1 Uncharacterized protein n=1 Tax=Glycine max RepID=I1J4V1_SOYBN	3e-164	100	UniRef100_Q5VSW6 OSJNBa0009P12.10 protein n=5 Tax=Oryza RepID=Q5VSW6_ORYSJ	1e-11	89.13	AT1G32690.1|Symbols:|unknown protein; FUNCTIONS IN: molecular_function unknown; INVOLVED IN: biological_process unknown; LOCATED IN: plasma membrane; EXPRESSED IN: 21 plant structures; EXPRESSED DURING: 11 growth stages; BEST Arabidopsis thaliana protein match is: unknown protein (TAIR:AT2G35200.1); Has 45 Blast hits to 45 proteins in 8 species: Archae - 0; Bacteria - 0; Metazoa - 0; Fungi - 0; P…	3e-29	112	GO:0008150	biological process	GO:0003674	molecular function	GO:0005634 GO:0005886	nucleus; "plasma membrane"	NA	NA	NA	NA	NA	NA
Glyma.01G018000	-1.42		1.16			FeR6	667		-1.48	-1.18	-1.01			PiR4	581			Glyma.01G018000	135	UniRef100_K7K1A8 Uncharacterized protein n=2 Tax=Glycine max RepID=K7K1A8_SOYBN	7e-90	100	NA	NA	NA	NA	NA	NA	NA	NA	NA	NA	NA	NA	NA	NA	NA	NA	NA	NA
Glyma.01G018100										-1.03	1.16			PiR8	3714			Glyma.01G018100	216	NA	NA	NA	NA	NA	NA	NA	NA	NA	NA	NA	NA	NA	NA	NA	NA	NA	NA	NA	NA	NA
Glyma.01G018400			-1.02	-1.08		FeR2	3097			2.26				PiR6	1277			Glyma.01G018400	643	UniRef100_K7K1B2 Uncharacterized protein n=1 Tax=Glycine max RepID=K7K1B2_SOYBN	0	100	UniRef100_Q41102 Phaseolin G-box binding protein PG2 (Fragment) n=1 Tax=Phaseolus vulgaris RepID=Q41102_PHAVU	0	98.21	AT1G32640.1|Symbols:ATMYC2, RD22BP1, JAI1, JIN1, MYC2, ZBF1|Basic helix-loop-helix (bHLH) DNA-binding family protein|chr1:11799042-11800913 REVERSE LENGTH=623	0	102.57	GO:0006568 GO:0006612 GO:0009269 GO:0009611 GO:0009620 GO:0009694 GO:0009695 GO:0009737 GO:0009738 GO:0009753 GO:0009759 GO:0009863 GO:0009867 GO:0009963 GO:0010200 GO:0010363 GO:0043069 GO:0043619 GO:0045893 GO:0048364 GO:0051090 GO:2000068	abscisic acid mediated signaling pathway; "indole glucosinolate biosynthetic process"; "jasmonic acid biosynthetic process"; "jasmonic acid mediated signaling pathway"; "jasmonic acid metabolic process"; "negative regulation of programmed cell death"; "positive regulation of flavonoid biosynthetic process"; "positive regulation of transcription, DNA-dependent"; "protein targeting to membrane"; "r…	GO:0003677 GO:0003700 GO:0005515	DNA binding; "protein binding"; "sequence-specific DNA binding transcription factor activity"	GO:0005634	nucleus	PF00010	Helix-loop-helix DNA-binding domain	PTHR11514	MYC	KOG4029	Transcription_factor_HAND2/Transcription_factor_TAL1/TAL2/LYL1
Glyma.01G018700										1.01				PiR6	2542			Glyma.01G018700	319	UniRef100_I1J4V9 Uncharacterized protein n=1 Tax=Glycine max RepID=I1J4V9_SOYBN	0	100	UniRef100_U5GUQ9 Hydroxyproline-rich glycoprotein n=1 Tax=Populus trichocarpa RepID=U5GUQ9_POPTR	7e-92	89.38	AT2G35230.1|Symbols:IKU1|VQ motif-containing protein|chr2:14842871-14844079 FORWARD LENGTH=402	2e-72	77.61	GO:0009960 GO:0030048 GO:0051645 GO:0051646 GO:0060151 GO:0080113	Golgi localization; "actin filament-based movement"; "endosperm development"; "mitochondrion localization"; "peroxisome localization"; "regulation of seed growth"	GO:0003674	molecular function	GO:0005634 GO:0043078	nucleus; "polar nucleus"	PF05678	VQ motif	NA	NA	NA	NA
Glyma.01G018800			1.47	1.4		FeR4	4144			-1.06	1.36	1.12		PiR8	3776			Glyma.01G018800	222	UniRef100_I1J4W0 Uncharacterized protein n=1 Tax=Glycine max RepID=I1J4W0_SOYBN	2e-161	100	UniRef100_G7KF38 Abscisic acid receptor PYR1 n=1 Tax=Medicago truncatula RepID=G7KF38_MEDTR	1e-110	66.67	AT5G46790.1|Symbols:PYL1, RCAR12|PYR1-like 1|chr5:18984063-18984728 REVERSE LENGTH=221	8e-91	93.21	GO:0006569 GO:0009684 GO:0009738 GO:0019761 GO:0080163	abscisic acid mediated signaling pathway; "glucosinolate biosynthetic process"; "indoleacetic acid biosynthetic process"; "regulation of protein serine/threonine phosphatase activity"; "tryptophan catabolic process"	GO:0004872 GO:0005515 GO:0010427 GO:0042803	abscisic acid binding; "protein binding"; "protein homodimerization activity"; "receptor activity"	GO:0005634	nucleus	PF10604	Polyketide cyclase / dehydrase and lipid transport	NA	NA	NA	NA
Glyma.01G019000				1.03		FeR5	9				1.12	1.02		PiR8	1384			Glyma.01G019000	298	UniRef100_I1J4W1 Uncharacterized protein n=1 Tax=Glycine max RepID=I1J4W1_SOYBN	0	100	UniRef100_G7KF41 Mitochondrial carnitine/acylcarnitine carrier-like protein n=1 Tax=Medicago truncatula RepID=G7KF41_MEDTR	0	100	AT5G46800.1|Symbols:BOU|Mitochondrial substrate carrier family protein|chr5:18988779-18989810 REVERSE LENGTH=300	9e-176	99	GO:0006810 GO:0006839 GO:0015822 GO:0055085	mitochondrial transport; "ornithine transport"; "transmembrane transport"; "transport"	GO:0005215	transporter activity	GO:0005739 GO:0005743 GO:0009507 GO:0009536	chloroplast; "mitochondrial inner membrane"; "mitochondrion"; "plastid"	PF00153	Mitochondrial carrier protein	PTHR24089	FAMILY NOT NAMED	KOG0758	Mitochondrial_carnitine-acylcarnitine_carrier_protein
Glyma.01G019100										-1.25				PiR8	4693			Glyma.01G019100	685	UniRef100_K7K1B5 Uncharacterized protein n=1 Tax=Glycine max RepID=K7K1B5_SOYBN	0	100	UniRef100_B2ZGM6 Starch synthase V n=1 Tax=Lotus japonicus RepID=B2ZGM6_LOTJA	0	95.78	AT5G65685.1|Symbols:|UDP-Glycosyltransferase superfamily protein|chr5:26273252-26275864 REVERSE LENGTH=460	2e-165	89.78	NA	NA	GO:0009011	starch synthase activity	GO:0009507	chloroplast	PF08323	Starch synthase catalytic domain	PTHR12526	GLYCOSYLTRANSFERASE	NA	NA
Glyma.01G019200										1.4				PiR6	2879			Glyma.01G019200	661	UniRef100_I1J4W3 Uncharacterized protein n=1 Tax=Glycine max RepID=I1J4W3_SOYBN	0	100	UniRef100_Q94LX7 Phosphoenolpyruvate carboxykinase n=1 Tax=Flaveria pringlei RepID=Q94LX7_FLAPR	0	100.3	AT4G37870.1|Symbols:PCK1, PEPCK|phosphoenolpyruvate carboxykinase 1|chr4:17802974-17806332 REVERSE LENGTH=671	0	98.06	GO:0006094 GO:0009817 GO:0016036 GO:0046686	cellular response to phosphate starvation; "defense response to fungus, incompatible interaction"; "gluconeogenesis"; "response to cadmium ion"	GO:0004611 GO:0004612 GO:0005524 GO:0017076	ATP binding; "phosphoenolpyruvate carboxykinase (ATP) activity"; "phosphoenolpyruvate carboxykinase activity"; "purine nucleotide binding"	GO:0005634 GO:0005730 GO:0005737 GO:0005829 GO:0016020	cytoplasm; "cytosol"; "membrane"; "nucleolus"; "nucleus"	PF01293	Phosphoenolpyruvate carboxykinase	PTHR11699	ALDEHYDE DEHYDROGENASE-RELATED	NA	NA
Glyma.01G019300			1.06	1.17		FeR4	2539				1.53	1.57		PiR7	755			Glyma.01G019300	681	UniRef100_I1J4W4 Uncharacterized protein n=1 Tax=Glycine max RepID=I1J4W4_SOYBN	0	100	UniRef100_A9YWQ9 Zinc finger protein n=1 Tax=Medicago truncatula RepID=A9YWQ9_MEDTR	0	98.41	AT2G22680.1|Symbols:|Zinc finger (C3HC4-type RING finger) family protein|chr2:9645433-9647484 FORWARD LENGTH=683	0	99.56	GO:0009062 GO:0009690 GO:0016132	brassinosteroid biosynthetic process; "cytokinin metabolic process"; "fatty acid catabolic process"	GO:0004842 GO:0008270	ubiquitin-protein ligase activity; "zinc ion binding"	GO:0005576	extracellular region	PF00092	von Willebrand factor type A domain	PTHR11210	RING BOX	NA	NA
Glyma.01G019500			1.44	2		FeR4	6142			-1.89	2.3	2.56		PiR7	1155			Glyma.01G019500	127	UniRef100_I1J4W8 Uncharacterized protein n=1 Tax=Glycine max RepID=I1J4W8_SOYBN	9e-85	100	UniRef100_G7KF59 Hydroxyproline-rich glycoprotein n=2 Tax=Medicago truncatula RepID=G7KF59_MEDTR	5e-45	92.25	AT5G65660.1|Symbols:|hydroxyproline-rich glycoprotein family protein|chr5:26245444-26246245 REVERSE LENGTH=136	2e-47	88.24	GO:0008150	biological process	GO:0003674	molecular function	GO:0005634 GO:0005886	nucleus; "plasma membrane"	NA	NA	NA	NA	NA	NA
Glyma.01G019600											-1.05			PiR6	3485			Glyma.01G019600	510	UniRef100_K7K1B9 Uncharacterized protein n=1 Tax=Glycine max RepID=K7K1B9_SOYBN	0	100	UniRef100_UPI00036F5753 hypothetical protein n=1 Tax=Lactobacillus rossiae RepID=UPI00036F5753	5e-09	91.07	NA	NA	NA	NA	NA	NA	NA	NA	NA	NA	NA	PTHR14000	FAMILY NOT NAMED	NA	NA
Glyma.01G019700										-1.28				PiR8	2908			Glyma.01G019700	335	UniRef100_I1J4X0 Uncharacterized protein n=1 Tax=Glycine max RepID=I1J4X0_SOYBN	0	100	UniRef100_A9YWR2 BHLH transcription factor n=1 Tax=Medicago truncatula RepID=A9YWR2_MEDTR	0	102.77	AT5G65640.1|Symbols:bHLH093|beta HLH protein 93|chr5:26237137-26238904 FORWARD LENGTH=351	4e-87	54.42	NA	NA	GO:0003677 GO:0003700	DNA binding; "sequence-specific DNA binding transcription factor activity"	GO:0005634	nucleus	PF00010	Helix-loop-helix DNA-binding domain	PTHR12565	STEROL REGULATORY ELEMENT-BINDING PROTEIN	NA	NA
Glyma.01G019800			1.78	1.72		FeR4	5637			-1.98	2.21	1.95		PiR8	3523			Glyma.01G019800	853	UniRef100_I1J4X2 Uncharacterized protein n=1 Tax=Glycine max RepID=I1J4X2_SOYBN	0	100	UniRef100_A9YWR4 Glycine-rich protein n=1 Tax=Medicago truncatula RepID=A9YWR4_MEDTR	0	77.59	AT2G22660.2|Symbols:|Protein of unknown function (duplicated DUF1399)|chr2:9627737-9630840 FORWARD LENGTH=819	0	96.83	GO:0008150	biological process	GO:0003674	molecular function	GO:0005634 GO:0005737 GO:0005886	cytoplasm; "nucleus"; "plasma membrane"	PF07173	Protein of unknown function (DUF1399)	NA	NA	KOG4726	Ultrahigh_sulfur_keratin-associated_protein
Glyma.01G020900	-1.66		1.49	1.5		FeR4	3259			-1.29				PiR8	4564			Glyma.01G020900	363	UniRef100_C6THI3 Uncharacterized protein n=1 Tax=Glycine max RepID=C6THI3_SOYBN	0	100	UniRef100_B9IIG5 Cinnamyl-alcohol dehydrogenase family protein n=1 Tax=Populus trichocarpa RepID=B9IIG5_POPTR	0	99.45	AT4G37980.1|Symbols:ELI3-1, ELI3, ATCAD7, CAD7|elicitor-activated gene 3-1|chr4:17852670-17854302 FORWARD LENGTH=357	5e-177	98.04	GO:0009617 GO:0009626 GO:0009809 GO:0055114	lignin biosynthetic process; "oxidation-reduction process"; "plant-type hypersensitive response"; "response to bacterium"	GO:0000166 GO:0008270 GO:0016491 GO:0016747 GO:0045551	cinnamyl-alcohol dehydrogenase activity; "nucleotide binding"; "oxidoreductase activity"; "transferase activity, transferring acyl groups other than amino-acyl groups"; "zinc ion binding"	GO:0005737	cytoplasm	PF08240 PF00107	Alcohol dehydrogenase GroES-like domain; "Zinc-binding dehydrogenase"	PTHR11695	ALCOHOL DEHYDROGENASE RELATED	KOG0023	Alcohol_dehydrogenase,_class_V
Glyma.01G021000			-10.37	-7.09		FeR2	1339			9.81	-10.2	-9.46		PiR6	3076			Glyma.01G021000	360	UniRef100_UPI000151E3E2 PREDICTED: probable mannitol dehydrogenase n=1 Tax=Glycine max RepID=UPI000151E3E2	0	100	UniRef100_G7KGI0 Cinnamyl alcohol dehydrogenase n=1 Tax=Medicago truncatula RepID=G7KGI0_MEDTR	0	99.17	AT4G37990.1|Symbols:ELI3-2, ELI3, ATCAD8, CAD-B2|elicitor-activated gene 3-2|chr4:17855964-17857388 FORWARD LENGTH=359	2e-175	96.94	GO:0006865 GO:0009407 GO:0009617 GO:0009626 GO:0009809 GO:0010583 GO:0055114	amino acid transport; "lignin biosynthetic process"; "oxidation-reduction process"; "plant-type hypersensitive response"; "response to bacterium"; "response to cyclopentenone"; "toxin catabolic process"	GO:0000166 GO:0008270 GO:0016491 GO:0045551 GO:0047681	aryl-alcohol dehydrogenase (NADP+) activity; "cinnamyl-alcohol dehydrogenase activity"; "nucleotide binding"; "oxidoreductase activity"; "zinc ion binding"	GO:0005737	cytoplasm	PF08240 PF00107	Alcohol dehydrogenase GroES-like domain; "Zinc-binding dehydrogenase"	PTHR11695	ALCOHOL DEHYDROGENASE RELATED	KOG0023	Alcohol_dehydrogenase,_class_V
Glyma.01G021200	-2.12		2.09	2.46		FeR4	3357		1.04	-1.34	2.71	3.14		PiR7	491			Glyma.01G021200	1063	UniRef100_I1J4Y9 Uncharacterized protein n=1 Tax=Glycine max RepID=I1J4Y9_SOYBN	0	100	UniRef100_G7KGK0 Kinesin-4 n=1 Tax=Medicago truncatula RepID=G7KGK0_MEDTR	0	100.76	AT2G22610.2|Symbols:|Di-glucose binding protein with Kinesin motor domain|chr2:9599550-9604626 FORWARD LENGTH=1062	0	98.02	GO:0000226 GO:0000278 GO:0000911 GO:0006306 GO:0006342 GO:0009909 GO:0016458 GO:0016570 GO:0016572 GO:0031047 GO:0034968 GO:0048449 GO:0048451 GO:0048453 GO:0051567	DNA methylation; "chromatin silencing"; "cytokinesis by cell plate formation"; "floral organ formation"; "gene silencing"; "gene silencing by RNA"; "histone H3-K9 methylation"; "histone lysine methylation"; "histone modification"; "histone phosphorylation"; "microtubule cytoskeleton organization"; "mitotic cell cycle"; "petal formation"; "regulation of flower development"; "sepal formation"	GO:0003777 GO:0005524	ATP binding; "microtubule motor activity"	GO:0005737	cytoplasm	PF00225 PF11721	Kinesin motor domain; "Di-glucose binding within endoplasmic reticulum"	PTHR24115	FAMILY NOT NAMED	KOG0239	Kinesin_(KAR3_subfamily)
Glyma.01G022400	1.13					FeR1	295			1.99				PiR1	129			Glyma.01G022400	453	UniRef100_I1J502 Uncharacterized protein n=2 Tax=Glycine max RepID=I1J502_SOYBN	0	100	UniRef100_G7JWC6 Cysteine-rich receptor-like protein kinase n=1 Tax=Medicago truncatula RepID=G7JWC6_MEDTR	0	99.12	AT5G65530.1|Symbols:|Protein kinase superfamily protein|chr5:26190844-26192826 REVERSE LENGTH=456	3e-180	98.46	GO:0006468 GO:0046777	protein autophosphorylation; "protein phosphorylation"	GO:0004672 GO:0004674 GO:0004713 GO:0005524 GO:0016301 GO:0016772	ATP binding; "kinase activity"; "protein kinase activity"; "protein serine/threonine kinase activity"; "protein tyrosine kinase activity"; "transferase activity, transferring phosphorus-containing groups"	GO:0005737	cytoplasm	PF00069	Protein kinase domain	PTHR24420	LEUCINE-RICH REPEAT RECEPTOR-LIKE PROTEIN KINASE	KOG1187	Serine/threonine_protein_kinase
Glyma.01G022500										1.61				PiR6	3682			Glyma.01G022500	511	UniRef100_I1J503 Uncharacterized protein n=1 Tax=Glycine max RepID=I1J503_SOYBN	0	100	UniRef100_G7JWC7 AP2-like ethylene-responsive transcription factor BBM n=1 Tax=Medicago truncatula RepID=G7JWC7_MEDTR	0	99.22	AT5G10510.2|Symbols:AIL6|AINTEGUMENTA-like 6|chr5:3315991-3320008 FORWARD LENGTH=581	0	87.78	GO:0006355 GO:0009855 GO:0009887 GO:0009908 GO:0009944 GO:0010014 GO:0010075 GO:0010080 GO:0010089 GO:0010492 GO:0035265 GO:0044036 GO:0048364 GO:0060771 GO:0060772 GO:0060774	auxin mediated signaling pathway involved in phyllotactic patterning; "cell wall macromolecule metabolic process"; "determination of bilateral symmetry"; "flower development"; "leaf phyllotactic patterning"; "maintenance of shoot apical meristem identity"; "meristem initiation"; "organ growth"; "organ morphogenesis"; "phyllotactic patterning"; "polarity specification of adaxial/abaxial axis"; "re…	GO:0003677 GO:0003700	DNA binding; "sequence-specific DNA binding transcription factor activity"	GO:0005634	nucleus	PF00847	AP2 domain	PTHR11795	UNCHARACTERIZED	NA	NA
Glyma.01G022700	-1.01					FeR4	1324					1.01		PiR7	20			Glyma.01G022700	727	UniRef100_I1J505 Uncharacterized protein n=2 Tax=Glycine max RepID=I1J505_SOYBN	0	100	UniRef100_G7JWD8 Nucleobase-ascorbate transporter n=1 Tax=Medicago truncatula RepID=G7JWD8_MEDTR	0	96.79	AT4G38050.1|Symbols:|Xanthine/uracil permease family protein|chr4:17869529-17872461 REVERSE LENGTH=709	0	97.88	GO:0006810 GO:0055085	transmembrane transport; "transport"	GO:0005215 GO:0022857	transmembrane transporter activity; "transporter activity"	GO:0005886 GO:0016020	membrane; "plasma membrane"	PF00860	Permease family	PTHR11119	XANTHINE-URACIL / VITAMIN C PERMEASE FAMILY MEMBER	KOG1292	Xanthine/uracil_transporters
Glyma.01G022800			-1.77	-1.67		FeR2	2193				-1.62	-1.49		PiR5	1515			Glyma.01G022800	539	UniRef100_K7K1D1 Uncharacterized protein n=2 Tax=Glycine max RepID=K7K1D1_SOYBN	0	100	UniRef100_G7JWE1 SGT1-like protein n=1 Tax=Medicago truncatula RepID=G7JWE1_MEDTR	0	80.12	AT5G65490.1|Symbols:|FUNCTIONS IN: molecular_function unknown; INVOLVED IN: biological_process unknown; LOCATED IN: chloroplast; EXPRESSED IN: 22 plant structures; EXPRESSED DURING: 13 growth stages; CONTAINS InterPro DOMAIN/s: SGT1 (InterPro:IPR010770); Has 1807 Blast hits to 1807 proteins in 277 species: Archae - 0; Bacteria - 0; Metazoa - 736; Fungi - 347; Plants - 385; Viruses - 0; Other Euka…	0	80.72	GO:0008150	biological process	GO:0003674	molecular function	GO:0009507	chloroplast	PF07093	SGT1 protein	PTHR13060	SGT1 PROTEIN (HSGT1) (SUPPRESSOR OF GCR2)	KOG2406	MADS_box_transcription_factor
Glyma.01G022900	-1.15					FeR4	379											Glyma.01G022900	998	UniRef100_I1J507 Uncharacterized protein n=1 Tax=Glycine max RepID=I1J507_SOYBN	0	100	UniRef100_F4IJK1 Kinase interacting (KIP1-like) family protein n=2 Tax=Arabidopsis thaliana RepID=F4IJK1_ARATH	0	105.28	AT2G22560.1|Symbols:|Kinase interacting (KIP1-like) family protein|chr2:9585892-9588838 FORWARD LENGTH=947	0	105.28	GO:0008150	biological process	GO:0003674	molecular function	GO:0005886	plasma membrane	PF07765	KIP1-like protein	NA	NA	NA	NA
Glyma.01G023000										-1.19				PiR8	4919			Glyma.01G023000	173	UniRef100_I1J508 Uncharacterized protein n=1 Tax=Glycine max RepID=I1J508_SOYBN	8e-120	100	NA	NA	NA	AT4G38060.2|Symbols:|unknown protein; BEST Arabidopsis thaliana protein match is: unknown protein (TAIR:AT5G65480.1); Has 35333 Blast hits to 34131 proteins in 2444 species: Archae - 798; Bacteria - 22429; Metazoa - 974; Fungi - 991; Plants - 531; Viruses - 0; Other Eukaryotes - 9610 (source: NCBI BLink).|chr4:17873709-17874379 REVERSE LENGTH=136	7e-25	97.06	GO:0008150	biological process	GO:0003674	molecular function	GO:0005739 GO:0009507	chloroplast; "mitochondrion"	NA	NA	NA	NA	NA	NA
Glyma.01G023200			-1.16	-1.22		FeR2	1601			1.29	-1.47	-1.45		PiR6	1210			Glyma.01G023200	720	UniRef100_I1J510 Uncharacterized protein n=3 Tax=Glycine max RepID=I1J510_SOYBN	0	100	UniRef100_G7JWE5 MscS-Like mechanosensitive ion channel MSCL8 n=1 Tax=Medicago truncatula RepID=G7JWE5_MEDTR	0	97.82	AT5G10490.1|Symbols:MSL2|MSCS-like 2|chr5:3300376-3304005 REVERSE LENGTH=673	0	106.84	GO:0009657 GO:0010020 GO:0055085	chloroplast fission; "plastid organization"; "transmembrane transport"	GO:0005216	ion channel activity	GO:0005886 GO:0009507 GO:0009526 GO:0016020	chloroplast; "membrane"; "plasma membrane"; "plastid envelope"	PF00924	Mechanosensitive ion channel	NA	NA	NA	NA
Glyma.01G023800										-1.22				PiR8	5480			Glyma.01G023800	486	UniRef100_K7K1E0 Uncharacterized protein n=1 Tax=Glycine max RepID=K7K1E0_SOYBN	0	98.56	UniRef100_G7JXP6 Transcription factor bHLH131 n=1 Tax=Medicago truncatula RepID=G7JXP6_MEDTR	0	91.34	AT4G38070.1|Symbols:|basic helix-loop-helix (bHLH) DNA-binding superfamily protein|chr4:17876535-17882569 FORWARD LENGTH=1513	1e-39	12.69	NA	NA	GO:0003677 GO:0003700	DNA binding; "sequence-specific DNA binding transcription factor activity"	GO:0005737 GO:0005739	cytoplasm; "mitochondrion"	PF00010 PF00226	Helix-loop-helix DNA-binding domain; "DnaJ domain"	PTHR12565	STEROL REGULATORY ELEMENT-BINDING PROTEIN	NA	NA
Glyma.01G024000	-1.72		1.56	1.47		FeR4	2697				2.08	1.37		PiR8	4190			Glyma.01G024000	318	UniRef100_I1J520 Uncharacterized protein n=1 Tax=Glycine max RepID=I1J520_SOYBN	0	100	UniRef100_G7JXQ1 Mitochondrial 2-oxoglutarate/malate carrier protein n=1 Tax=Medicago truncatula RepID=G7JXQ1_MEDTR	0	98.45	AT2G22500.1|Symbols:UCP5, ATPUMP5, DIC1|uncoupling protein 5|chr2:9563531-9564472 REVERSE LENGTH=313	6e-168	101.28	GO:0006810 GO:0006839 GO:0010200 GO:0015992	mitochondrial transport; "proton transport"; "response to chitin"; "transport"	GO:0005310 GO:0017077	dicarboxylic acid transmembrane transporter activity; "oxidative phosphorylation uncoupler activity"	GO:0005739 GO:0005743 GO:0031966	mitochondrial inner membrane; "mitochondrial membrane"; "mitochondrion"	PF00153	Mitochondrial carrier protein	PTHR24089	FAMILY NOT NAMED	KOG0759	Mitochondrial_oxoglutarate/malate_carrier_proteins
Glyma.01G024500	2.29		-4.74	-4.82		FeR2	3120			4.61	-3.77	-2.06		PiR6	2937			Glyma.01G024500	249	UniRef100_K7K1E6 Uncharacterized protein n=1 Tax=Glycine max RepID=K7K1E6_SOYBN	0	100	UniRef100_G7IXC7 WRKY transcription factor n=1 Tax=Medicago truncatula RepID=G7IXC7_MEDTR	8e-38	65.75	NA	NA	NA	NA	NA	NA	NA	NA	NA	NA	NA	NA	NA	NA	NA
Glyma.01G024600			-1.27	-1		FeR2	151				-1.39	-1.12		PiR5	1816			Glyma.01G024600	198	UniRef100_I1J523 Uncharacterized protein n=1 Tax=Glycine max RepID=I1J523_SOYBN	1e-139	94.71	UniRef100_G7JXQ3 Glutamyl-tRNA synthetase n=1 Tax=Medicago truncatula RepID=G7JXQ3_MEDTR	5e-60	104.4	AT4G38100.1|Symbols:|unknown protein; LOCATED IN: chloroplast thylakoid membrane; EXPRESSED IN: 23 plant structures; EXPRESSED DURING: 13 growth stages; BEST Arabidopsis thaliana protein match is: unknown protein (TAIR:AT4G01150.1); Has 30201 Blast hits to 17322 proteins in 780 species: Archae - 12; Bacteria - 1396; Metazoa - 17338; Fungi - 3422; Plants - 5037; Viruses - 0; Other Eukaryotes - 299…	2e-42	100.52	NA	NA	NA	NA	GO:0009507 GO:0009535	chloroplast; "chloroplast thylakoid membrane"	NA	NA	NA	NA	NA	NA
Glyma.01G024700			-1.05			FeR2	1224											Glyma.01G024700	362	UniRef100_I1J524 Uncharacterized protein n=1 Tax=Glycine max RepID=I1J524_SOYBN	0	100	UniRef100_G7JXR1 Cyclin D2 n=1 Tax=Medicago truncatula RepID=G7JXR1_MEDTR	5e-167	104.05	AT5G65420.1|Symbols:CYCD4;1|CYCLIN D4;1|chr5:26141592-26143750 REVERSE LENGTH=308	3e-88	85.06	GO:0000278 GO:0009744 GO:0010089 GO:0010440 GO:0042023 GO:0044036 GO:0045736 GO:0051726	DNA endoreduplication; "cell wall macromolecule metabolic process"; "mitotic cell cycle"; "negative regulation of cyclin-dependent protein serine/threonine kinase activity"; "regulation of cell cycle"; "response to sucrose stimulus"; "stomatal lineage progression"; "xylem development"	GO:0005515 GO:0016538	cyclin-dependent protein serine/threonine kinase regulator activity; "protein binding"	GO:0005634	nucleus	PF00134 PF02984	Cyclin, N-terminal domain; "Cyclin, C-terminal domain"	PTHR10177	CYCLINE	KOG0656	G1/S-specific_cyclin_D
Glyma.01G025100											1.38	1.21		PiR8	4322			Glyma.01G025100	160	UniRef100_I1J528 Uncharacterized protein n=1 Tax=Glycine max RepID=I1J528_SOYBN	2e-83	100	NA	NA	NA	NA	NA	NA	NA	NA	NA	NA	NA	NA	NA	NA	NA	NA	NA	NA
Glyma.01G025500			-1.04	-1.51		FeR2	2471			1.52				PiR6	721			Glyma.01G025500	351	UniRef100_C6F121 Uncharacterized protein n=1 Tax=Glycine max RepID=C6F121_SOYBN	0	100	UniRef100_G7JXT3 1-aminocyclopropane-1-carboxylate oxidase n=1 Tax=Medicago truncatula RepID=G7JXT3_MEDTR	0	100.86	AT4G10500.1|Symbols:|2-oxoglutarate (2OG) and Fe(II)-dependent oxygenase superfamily protein|chr4:6491089-6492342 FORWARD LENGTH=349	1e-85	98.57	GO:0009627 GO:0009697 GO:0019748 GO:0055114	oxidation-reduction process; "salicylic acid biosynthetic process"; "secondary metabolic process"; "systemic acquired resistance"	GO:0016491 GO:0016706	oxidoreductase activity; "oxidoreductase activity, acting on paired donors, with incorporation or reduction of molecular oxygen, 2-oxoglutarate as one donor, and incorporation of one atom each of oxygen into both donors"	NA	NA	PF03171	2OG-Fe(II) oxygenase superfamily	PTHR10209	OXIDOREDUCTASE, 2OG-FE(II) OXYGENASE FAMILY PROTEIN	KOG0143	Iron/ascorbate_family_oxidoreductases
Glyma.01G025800	1.57					FeR2	4332			1.41				PiR5	1282			Glyma.01G025800	232	UniRef100_I1J535 Uncharacterized protein n=1 Tax=Glycine max RepID=I1J535_SOYBN	1e-165	100	UniRef100_B9HLQ7 Octicosapeptide/Phox/Bem1p domain-containing family protein n=1 Tax=Populus trichocarpa RepID=B9HLQ7_POPTR	3e-47	110.99	AT3G26510.4|Symbols:|Octicosapeptide/Phox/Bem1p family protein|chr3:9711886-9712588 REVERSE LENGTH=196	2e-47	55.1	GO:0008150	biological process	GO:0005515	protein binding	GO:0005634	nucleus	PF00564	PB1 domain	NA	NA	NA	NA
Glyma.01G026200	1.52		-2.35	-1.9		FeR2	69			2.04	-1.8	-1.63		PiR6	1072			Glyma.01G026200	519	UniRef100_K7K1F1 MATE efflux family protein n=1 Tax=Glycine max RepID=K7K1F1_SOYBN	0	100	UniRef100_K7K1F1 MATE efflux family protein n=1 Tax=Glycine max RepID=K7K1F1_SOYBN	0	100	AT3G26590.1|Symbols:|MATE efflux family protein|chr3:9761927-9765259 REVERSE LENGTH=500	0	99	GO:0006855 GO:0055085	drug transmembrane transport; "transmembrane transport"	GO:0005215 GO:0015238 GO:0015297	antiporter activity; "drug transmembrane transporter activity"; "transporter activity"	GO:0005773 GO:0005774 GO:0005886 GO:0016020	membrane; "plasma membrane"; "vacuolar membrane"; "vacuole"	PF01554	MatE	PTHR11206	MULTIDRUG RESISTANCE PROTEIN	KOG1347	Uncharacterized_membrane_protein,_predicted_efflux_pump
Glyma.01G026400										1.72				PiR6	2279			Glyma.01G026400	612	UniRef100_UPI0002337802 PREDICTED: uncharacterized protein LOC100779659 n=1 Tax=Glycine max RepID=UPI0002337802	0	100	UniRef100_B9HTU1 Armadillo/beta-catenin repeat family protein n=1 Tax=Populus trichocarpa RepID=B9HTU1_POPTR	0	99.34	AT3G26600.1|Symbols:ARO4|armadillo repeat only 4|chr3:9769889-9771736 FORWARD LENGTH=615	0	98.54	GO:0008150	biological process	NA	NA	GO:0009506	plasmodesma	NA	NA	PTHR23315	BETA CATENIN-RELATED ARMADILLO REPEAT-CONTAINING	NA	NA
Glyma.01G026600										1.54				PiR6	368			Glyma.01G026600	108	UniRef100_I1J545 Uncharacterized protein n=1 Tax=Glycine max RepID=I1J545_SOYBN	7e-70	100	NA	NA	NA	AT5G40460.1|Symbols:|unknown protein; BEST Arabidopsis thaliana protein match is: unknown protein (TAIR:AT3G27630.1); Has 87 Blast hits to 87 proteins in 12 species: Archae - 0; Bacteria - 0; Metazoa - 0; Fungi - 0; Plants - 87; Viruses - 0; Other Eukaryotes - 0 (source: NCBI BLink).|chr5:16202465-16202803 FORWARD LENGTH=112	5e-26	91.07	GO:0008150 GO:0009694 GO:0009753	biological process; "jasmonic acid metabolic process"; "response to jasmonic acid stimulus"	GO:0005515	protein binding	GO:0005575	cellular component	NA	NA	NA	NA	NA	NA
Glyma.01G026700			1.26	1.16		FeR4	4975			-1.25		1.01		PiR7	870			Glyma.01G026700	482	UniRef100_I1J547 Uncharacterized protein n=1 Tax=Glycine max RepID=I1J547_SOYBN	0	100	UniRef100_A8IKE9 Alanine aminotransferase 3 n=1 Tax=Glycine max RepID=A8IKE9_SOYBN	0	100.21	AT1G70580.4|Symbols:AOAT2, GGT2|alanine-2-oxoglutarate aminotransferase 2|chr1:26613222-26615845 FORWARD LENGTH=481	0	100	GO:0009058 GO:0009853 GO:0010264 GO:0042218	1-aminocyclopropane-1-carboxylate biosynthetic process; "biosynthetic process"; "myo-inositol hexakisphosphate biosynthetic process"; "photorespiration"	GO:0003824 GO:0004021 GO:0008453 GO:0016740 GO:0016847 GO:0030170 GO:0047958	1-aminocyclopropane-1-carboxylate synthase activity; "L-alanine:2-oxoglutarate aminotransferase activity"; "alanine-glyoxylate transaminase activity"; "catalytic activity"; "glycine:2-oxoglutarate aminotransferase activity"; "pyridoxal phosphate binding"; "transferase activity"	GO:0005737 GO:0005777 GO:0009507 GO:0009570	chloroplast; "chloroplast stroma"; "cytoplasm"; "peroxisome"	PF00155	Aminotransferase class I and II	PTHR11751	SUBGROUP I AMINOTRANSFERASE RELATED	KOG0258	Alanine_aminotransferase
Glyma.01G027100				1.69		FeR4	6177				2.29			PiR8	4108			Glyma.01G027100	620	UniRef100_UPI0002336FE6 PREDICTED: lysM domain receptor-like kinase 3-like n=1 Tax=Glycine max RepID=UPI0002336FE6	0	96.87	UniRef100_G7JZ13 Wall-associated receptor kinase-like protein n=1 Tax=Medicago truncatula RepID=G7JZ13_MEDTR	0	99.2	AT1G51940.1|Symbols:|protein kinase family protein / peptidoglycan-binding LysM domain-containing protein|chr1:19296092-19298941 REVERSE LENGTH=651	9e-113	49.92	GO:0006468 GO:0007020 GO:0016998	cell wall macromolecule catabolic process; "microtubule nucleation"; "protein phosphorylation"	GO:0004672 GO:0004674 GO:0004713 GO:0005524 GO:0016301 GO:0016772	ATP binding; "kinase activity"; "protein kinase activity"; "protein serine/threonine kinase activity"; "protein tyrosine kinase activity"; "transferase activity, transferring phosphorus-containing groups"	GO:0005886	plasma membrane	PF00069 PF01476	Protein kinase domain; "LysM domain"	PTHR24420	LEUCINE-RICH REPEAT RECEPTOR-LIKE PROTEIN KINASE	KOG1187	Serine/threonine_protein_kinase
Glyma.01G027800	-1.48			1.22		FeR4	3614				1.2	1.35		PiR4	494			Glyma.01G027800	472	UniRef100_I1J562 Uncharacterized protein n=1 Tax=Glycine max RepID=I1J562_SOYBN	0	100	UniRef100_G7K053 Carboxyl-terminal proteinase-like protein n=1 Tax=Medicago truncatula RepID=G7K053_MEDTR	0	92.83	AT1G70550.2|Symbols:|Protein of Unknown Function (DUF239)|chr1:26597675-26599888 FORWARD LENGTH=410	0	92.68	GO:0008150 GO:0009736 GO:0010413 GO:0045492	biological process; "cytokinin mediated signaling pathway"; "glucuronoxylan metabolic process"; "xylan biosynthetic process"	NA	NA	GO:0005576 GO:0005739	extracellular region; "mitochondrion"	PF03080	Domain of unknown function (DUF239)	NA	NA	NA	NA
Glyma.01G027900				1.1		FeR4	2734											Glyma.01G027900	462	UniRef100_I1J563 Uncharacterized protein n=1 Tax=Glycine max RepID=I1J563_SOYBN	0	100	UniRef100_G7K056 Polygalacturonase n=1 Tax=Medicago truncatula RepID=G7K056_MEDTR	0	93.46	AT3G26610.1|Symbols:|Pectin lyase-like superfamily protein|chr3:9777025-9780267 FORWARD LENGTH=470	0	97.87	GO:0005975	carbohydrate metabolic process	GO:0004650	polygalacturonase activity	GO:0005576	extracellular region	PF00295	Glycosyl hydrolases family 28	NA	NA	NA	NA
Glyma.01G028100			1.18			FeR6	862											Glyma.01G028100	653	UniRef100_K7K1F9 Uncharacterized protein n=1 Tax=Glycine max RepID=K7K1F9_SOYBN	0	100	UniRef100_G7K057 Cysteine-rich receptor-like protein kinase n=1 Tax=Medicago truncatula RepID=G7K057_MEDTR	0	100.62	AT1G70520.1|Symbols:CRK2|cysteine-rich RLK (RECEPTOR-like protein kinase) 2|chr1:26584888-26587334 REVERSE LENGTH=649	0	98.15	GO:0006457 GO:0006468 GO:0006857 GO:0009408 GO:0009644 GO:0010193 GO:0034976 GO:0042542 GO:0046777	oligopeptide transport; "protein autophosphorylation"; "protein folding"; "protein phosphorylation"; "response to endoplasmic reticulum stress"; "response to heat"; "response to high light intensity"; "response to hydrogen peroxide"; "response to ozone"	GO:0004672 GO:0004674 GO:0005524 GO:0016301 GO:0016772	ATP binding; "kinase activity"; "protein kinase activity"; "protein serine/threonine kinase activity"; "transferase activity, transferring phosphorus-containing groups"	GO:0005576 GO:0005886 GO:0009506	extracellular region; "plasma membrane"; "plasmodesma"	PF01657 PF00069	Salt stress response/antifungal; "Protein kinase domain"	PTHR24420	LEUCINE-RICH REPEAT RECEPTOR-LIKE PROTEIN KINASE	KOG1187	Serine/threonine_protein_kinase
Glyma.01G028300			2.18	2.25		FeR4	4194			-1.86	1.83	2.13		PiR4	317			Glyma.01G028300	310	UniRef100_I1J568 Uncharacterized protein n=1 Tax=Glycine max RepID=I1J568_SOYBN	0	100	UniRef100_R9R650 Knotted-1 homeobox protein n=1 Tax=Caragana korshinskii RepID=R9R650_9FABA	4e-179	99.68	AT1G23380.1|Symbols:KNAT6, KNAT6L, KNAT6S|KNOTTED1-like homeobox gene 6|chr1:8297499-8302492 REVERSE LENGTH=327	1e-140	94.5	GO:0006355 GO:0009062 GO:0009855 GO:0010014 GO:0010073 GO:0048513	determination of bilateral symmetry; "fatty acid catabolic process"; "meristem initiation"; "meristem maintenance"; "organ development"; "regulation of transcription, DNA-dependent"	GO:0003677 GO:0003700 GO:0043565	DNA binding; "sequence-specific DNA binding"; "sequence-specific DNA binding transcription factor activity"	GO:0005634	nucleus	PF03789 PF03790 PF00046 PF03791	ELK domain ; "KNOX1 domain "; "Homeobox domain"; "KNOX2 domain "	PTHR11850	HOMEOBOX PROTEIN TRANSCRIPTION FACTORS	KOG0773	Transcription_factor_MEIS1_and_related_HOX_domain_proteins
Glyma.01G028500										-1.22				PiR8	4448			Glyma.01G028500	91	UniRef100_Q02918 Early nodulin-36A n=1 Tax=Glycine max RepID=NO36A_SOYBN	3e-58	100	UniRef100_Q02918 Early nodulin-36A n=1 Tax=Glycine max RepID=NO36A_SOYBN	3e-58	100	NA	NA	NA	NA	NA	NA	NA	NA	NA	NA	NA	NA	NA	NA	NA
Glyma.01G028800										1.54				PiR1	192			Glyma.01G028800	372	UniRef100_I1J572 Uncharacterized protein n=1 Tax=Glycine max RepID=I1J572_SOYBN	0	100	UniRef100_G7JXX3 F-box/kelch-repeat protein n=1 Tax=Medicago truncatula RepID=G7JXX3_MEDTR	4e-171	97.59	AT1G23390.1|Symbols:|Kelch repeat-containing F-box family protein|chr1:8309449-8310633 REVERSE LENGTH=394	7e-84	89.59	GO:0008150	biological process	GO:0003674	molecular function	GO:0005634	nucleus	PF00646	F-box domain	NA	NA	NA	NA
Glyma.01G028900	1.48		-1.89	-1.54		FeR2	1072			2.41	-1.47	-1.71		PiR5	827			Glyma.01G028900	424	UniRef100_I1J574 Uncharacterized protein n=1 Tax=Glycine max RepID=I1J574_SOYBN	0	100	UniRef100_Q93YH3 ATP citrate lyase b-subunit n=1 Tax=Lupinus albus RepID=Q93YH3_LUPAL	0	100	AT1G10670.4|Symbols:ACLA-1|ATP-citrate lyase A-1|chr1:3535787-3538098 FORWARD LENGTH=423	0	100	GO:0000271 GO:0006084 GO:0006085 GO:0006633 GO:0007568 GO:0009825 GO:0009911 GO:0009932 GO:0010025 GO:0010817 GO:0015995 GO:0016117 GO:0019252 GO:0019344 GO:0030244 GO:0043481 GO:0045793 GO:0045995 GO:0048193 GO:0048366 GO:0048767 GO:0071555	Golgi vesicle transport; "acetyl-CoA biosynthetic process"; "acetyl-CoA metabolic process"; "aging"; "anthocyanin accumulation in tissues in response to UV light"; "carotenoid biosynthetic process"; "cell tip growth"; "cell wall organization"; "cellulose biosynthetic process"; "chlorophyll biosynthetic process"; "cysteine biosynthetic process"; "fatty acid biosynthetic process"; "leaf development…	GO:0003878 GO:0005524 GO:0016874	ATP binding; "ATP citrate synthase activity"; "ligase activity"	GO:0005737 GO:0005829 GO:0009346	citrate lyase complex; "cytoplasm"; "cytosol"	PF08442	ATP-grasp domain	PTHR23118	ATP-CITRATE SYNTHASE	KOG1254	ATP-citrate_lyase
Glyma.01G029100										1.82		-1.03		PiR6	2886			Glyma.01G029100	334	UniRef100_I1J576 Uncharacterized protein n=1 Tax=Glycine max RepID=I1J576_SOYBN	0	100	NA	NA	NA	AT1G10660.1|Symbols:|unknown protein; LOCATED IN: endomembrane system; EXPRESSED IN: 24 plant structures; EXPRESSED DURING: 15 growth stages; BEST Arabidopsis thaliana protein match is: unknown protein (TAIR:AT5G62960.1); Has 155 Blast hits to 154 proteins in 22 species: Archae - 0; Bacteria - 0; Metazoa - 10; Fungi - 4; Plants - 139; Viruses - 0; Other Eukaryotes - 2 (source: NCBI BLink).|chr1:3…	2e-125	100.94	GO:0008150	biological process	GO:0003674	molecular function	GO:0005575	cellular component	NA	NA	NA	NA	NA	NA
Glyma.01G030000				1.07		FeR4	1059											Glyma.01G030000	150	UniRef100_I1J589 Uncharacterized protein n=1 Tax=Glycine max RepID=I1J589_SOYBN	3e-103	100	NA	NA	NA	AT1G23530.1|Symbols:|unknown protein; BEST Arabidopsis thaliana protein match is: unknown protein (TAIR:AT1G70470.1); Has 38 Blast hits to 38 proteins in 12 species: Archae - 0; Bacteria - 0; Metazoa - 0; Fungi - 0; Plants - 37; Viruses - 0; Other Eukaryotes - 1 (source: NCBI BLink).|chr1:8345861-8346430 FORWARD LENGTH=189	1e-16	58.2	GO:0008150	biological process	GO:0003674	molecular function	GO:0005634	nucleus	NA	NA	NA	NA	NA	NA
Glyma.01G030300										1.81	1.16			PiR2	39			Glyma.01G030300	252	UniRef100_I1J591 Uncharacterized protein n=1 Tax=Glycine max RepID=I1J591_SOYBN	0	100	NA	NA	NA	AT1G70420.1|Symbols:|Protein of unknown function (DUF1645)|chr1:26539840-26540658 REVERSE LENGTH=272	4e-56	86.4	GO:0080167	response to karrikin	GO:0003674	molecular function	GO:0005634	nucleus	PF07816	Protein of unknown function (DUF1645)	NA	NA	NA	NA
Glyma.01G030400			2.17	1.35		FeR6	737				1.31	1.18		PiR8	4042			Glyma.01G030400	292	UniRef100_UPI000189D607 PREDICTED: AMSH-like ubiquitin thiolesterase 2-like isoform X1 n=1 Tax=Glycine max RepID=UPI000189D607	0	100	UniRef100_G7K1D2 STAM-binding protein n=1 Tax=Medicago truncatula RepID=G7K1D2_MEDTR	8e-141	95.32	AT1G10600.1|Symbols:AMSH2|associated molecule with the SH3 domain of STAM 2|chr1:3503765-3505190 FORWARD LENGTH=223	6e-106	88.34	GO:0006511	ubiquitin-dependent protein catabolic process	GO:0003674	molecular function	GO:0005634 GO:0005739	mitochondrion; "nucleus"	PF01398	JAB1/Mov34/MPN/PAD-1 ubiquitin protease	PTHR12947	AMSH	NA	NA
Glyma.01G030900										-1.14	1.46	1.1		PiR8	4884			Glyma.01G030900	630	UniRef100_K7K1H7 Uncharacterized protein n=1 Tax=Glycine max RepID=K7K1H7_SOYBN	0	100	UniRef100_G7K1D9 Polygalacturonase-1 non-catalytic subunit beta n=1 Tax=Medicago truncatula RepID=G7K1D9_MEDTR	0	99.52	AT1G70370.2|Symbols:PG2|polygalacturonase 2|chr1:26513003-26514998 REVERSE LENGTH=626	0	100.16	GO:0000271 GO:0000272 GO:0005982 GO:0007389 GO:0008150 GO:0008361 GO:0009664 GO:0009825 GO:0009832 GO:0009926 GO:0009932 GO:0010015 GO:0010075 GO:0010817 GO:0040007 GO:0043481 GO:0048653 GO:0048767 GO:0071555	anther development; "anthocyanin accumulation in tissues in response to UV light"; "auxin polar transport"; "biological process"; "cell tip growth"; "cell wall organization"; "growth"; "multidimensional cell growth"; "pattern specification process"; "plant-type cell wall biogenesis"; "plant-type cell wall organization"; "polysaccharide biosynthetic process"; "polysaccharide catabolic process"; "r…	GO:0004650	polygalacturonase activity	GO:0005576	extracellular region	PF03181	BURP domain	NA	NA	NA	NA
Glyma.01G031300	-2.89		2.59	3.53		FeR4	3983			-2.43	3.69	4.03		PiR8	2482			Glyma.01G031300	589	UniRef100_I1J5A3 Uncharacterized protein n=1 Tax=Glycine max RepID=I1J5A3_SOYBN	0	100	NA	NA	NA	AT1G23790.1|Symbols:|Plant protein of unknown function (DUF936)|chr1:8410099-8411917 FORWARD LENGTH=518	0	113.51	GO:0000226 GO:0000911 GO:0008150 GO:0008283 GO:0048451 GO:0048453	biological process; "cell proliferation"; "cytokinesis by cell plate formation"; "microtubule cytoskeleton organization"; "petal formation"; "sepal formation"	GO:0003674	molecular function	GO:0005634	nucleus	PF06075	Plant protein of unknown function (DUF936)	NA	NA	NA	NA
Glyma.01G031500										1.61	-1.05			PiR6	1073			Glyma.01G031500	539	UniRef100_I1J5A5 Uncharacterized protein n=1 Tax=Glycine max RepID=I1J5A5_SOYBN	0	100	UniRef100_C7A2A0 Mitochondrial benzaldehyde dehydrogenase n=1 Tax=Antirrhinum majus RepID=C7A2A0_ANTMA	0	100.37	AT1G23800.1|Symbols:ALDH2B7, ALDH2B|aldehyde dehydrogenase 2B7|chr1:8412238-8414804 REVERSE LENGTH=534	0	94.94	GO:0008152 GO:0010228 GO:0016926 GO:0050665 GO:0055114	hydrogen peroxide biosynthetic process; "metabolic process"; "oxidation-reduction process"; "protein desumoylation"; "vegetative to reproductive phase transition of meristem"	GO:0004028 GO:0004029 GO:0016491	3-chloroallyl aldehyde dehydrogenase activity; "aldehyde dehydrogenase (NAD) activity"; "oxidoreductase activity"	GO:0009507	chloroplast	PF00171	Aldehyde dehydrogenase family	PTHR11699	ALDEHYDE DEHYDROGENASE-RELATED	KOG2450	Aldehyde_dehydrogenase
Glyma.01G031700										-1.15		1.01		PiR8	472			Glyma.01G031700	339	UniRef100_C6T918 Uncharacterized protein n=1 Tax=Glycine max RepID=C6T918_SOYBN	0	100	UniRef100_G7K1F1 Spermidine synthase n=1 Tax=Medicago truncatula RepID=G7K1F1_MEDTR	0	98.25	AT1G23820.1|Symbols:SPDS1|spermidine synthase 1|chr1:8420278-8422724 FORWARD LENGTH=378	0	87.04	GO:0008295	spermidine biosynthetic process	GO:0003824 GO:0004766 GO:0005515	catalytic activity; "protein binding"; "spermidine synthase activity"	GO:0005829 GO:0009507	chloroplast; "cytosol"	PF01564	Spermine/spermidine synthase	PTHR11558	SPERMIDINE/SPERMINE SYNTHASE	KOG1562	Spermidine_synthase
Glyma.01G031800			-1.26	-1.62		FeR2	4295			1.71	-1.34	-1.32		PiR6	989			Glyma.01G031800	789	UniRef100_I1J5A7 Potassium transporter n=2 Tax=Glycine max RepID=I1J5A7_SOYBN	0	100	UniRef100_I1J5A7 Potassium transporter n=2 Tax=Glycine max RepID=I1J5A7_SOYBN	0	100	AT1G70300.1|Symbols:KUP6|K+ uptake permease 6|chr1:26477993-26481233 REVERSE LENGTH=782	0	99.74	GO:0006813 GO:0071805	potassium ion transmembrane transport; "potassium ion transport"	GO:0015079	potassium ion transmembrane transporter activity	GO:0005886 GO:0016020	membrane; "plasma membrane"	PF02705	K+ potassium transporter	NA	NA	NA	NA
Glyma.01G031900			1.2			FeR6	22			1.29				PiR6	174			Glyma.01G031900	861	UniRef100_K7K1I3 Uncharacterized protein n=1 Tax=Glycine max RepID=K7K1I3_SOYBN	0	100	UniRef100_G8XR07 Trehalose 6-phosphate synthase n=1 Tax=Gossypium arboreum RepID=G8XR07_GOSAR	0	99.77	AT1G23870.1|Symbols:ATTPS9, TPS9|trehalose-phosphatase/synthase 9|chr1:8432695-8435506 FORWARD LENGTH=867	0	99.19	GO:0005992 GO:0008152 GO:0009744 GO:0009750	metabolic process; "response to fructose stimulus"; "response to sucrose stimulus"; "trehalose biosynthetic process"	GO:0003824 GO:0004805 GO:0016757	catalytic activity; "transferase activity, transferring glycosyl groups"; "trehalose-phosphatase activity"	GO:0005634	nucleus	PF02358 PF00982	Trehalose-phosphatase; "Glycosyltransferase family 20"	PTHR10788	TREHALOSE-6-PHOSPHATE SYNTHASE	KOG1050	Trehalose-6-phosphate_synthase_component_TPS1_and_related_subunits
Glyma.01G032000			2.03	2.45		FeR4	5932			-3.24	2.64	2.36		PiR8	751			Glyma.01G032000	508	UniRef100_I1J5A9 Uncharacterized protein n=1 Tax=Glycine max RepID=I1J5A9_SOYBN	0	100	UniRef100_B9HJT0 NHL repeat-containing family protein n=1 Tax=Populus trichocarpa RepID=B9HJT0_POPTR	0	102.63	AT1G70280.2|Symbols:|NHL domain-containing protein|chr1:26466086-26468471 REVERSE LENGTH=509	0	90.77	GO:0000394 GO:0008150 GO:0009086	RNA splicing, via endonucleolytic cleavage and ligation; "biological process"; "methionine biosynthetic process"	GO:0003674	molecular function	GO:0005576 GO:0005634	extracellular region; "nucleus"	PF01436	NHL repeat	PTHR13833	FAMILY NOT NAMED	NA	NA
Glyma.01G032300			-1.74	-1.66		FeR2	3128			2.98	-1.18			PiR6	3205			Glyma.01G032300	274	UniRef100_I1J5B2 Uncharacterized protein n=1 Tax=Glycine max RepID=I1J5B2_SOYBN	0	100	UniRef100_G7J2A2 NBS/LRR resistance protein-like protein n=1 Tax=Medicago truncatula RepID=G7J2A2_MEDTR	1e-17	10.04	NA	NA	NA	NA	NA	NA	NA	NA	NA	NA	NA	NA	NA	NA	NA
Glyma.01G032400			1.42			FeR6	1107					1.09		PiR7	719			Glyma.01G032400	1454	UniRef100_K7K1I4 Uncharacterized protein n=1 Tax=Glycine max RepID=K7K1I4_SOYBN	0	100	UniRef100_G7J6M1 Tir-nbs-lrr resistance protein n=1 Tax=Medicago truncatula RepID=G7J6M1_MEDTR	0	70.49	AT5G17680.1|Symbols:|disease resistance protein (TIR-NBS-LRR class), putative|chr5:5822999-5827153 FORWARD LENGTH=1294	0	65.53	GO:0006952 GO:0007165	defense response; "signal transduction"	GO:0043531	ADP binding	GO:0005622	intracellular	PF07725 PF00931 PF01582	Leucine Rich Repeat; "NB-ARC domain"; "TIR domain"	PTHR11017	LEUCINE-RICH REPEAT-CONTAINING PROTEIN	KOG4658	Apoptotic_ATPase
Glyma.01G032600			-4.61	-4.02		FeR2	296			3.7	-5.1	-4.6		PiR5	1609			Glyma.01G032600	377	UniRef100_I1J5B5 Uncharacterized protein n=1 Tax=Glycine max RepID=I1J5B5_SOYBN	0	100	NA	NA	NA	AT1G60060.1|Symbols:|Serine/threonine-protein kinase WNK (With No Lysine)-related|chr1:22139282-22141585 FORWARD LENGTH=386	1e-155	75.91	GO:0008150	biological process	GO:0003674	molecular function	GO:0005576	extracellular region	NA	NA	PTHR13902	SERINE/THREONINE-PROTEIN KINASE WNK (WITH NO LYSINE)-RELATED	NA	NA
Glyma.01G033300										1.68				PiR6	183			Glyma.01G033300	1202	UniRef100_I1J5B8 Uncharacterized protein n=1 Tax=Glycine max RepID=I1J5B8_SOYBN	0	97.62	UniRef100_Q3IA99 Disease resistance protein (Fragment) n=1 Tax=Phaseolus vulgaris RepID=Q3IA99_PHAVU	0	99.6	AT5G17680.1|Symbols:|disease resistance protein (TIR-NBS-LRR class), putative|chr5:5822999-5827153 FORWARD LENGTH=1294	1e-163	80.76	GO:0006952 GO:0007165	defense response; "signal transduction"	GO:0043531	ADP binding	GO:0005622	intracellular	PF00560 PF00931 PF01582	Leucine Rich Repeat; "NB-ARC domain"; "TIR domain"	PTHR11017	LEUCINE-RICH REPEAT-CONTAINING PROTEIN	KOG4658	Apoptotic_ATPase
Glyma.01G033400											-1.08			PiR6	3670			Glyma.01G033400	32	NA	NA	NA	NA	NA	NA	NA	NA	NA	NA	NA	NA	NA	NA	NA	NA	NA	NA	NA	NA	NA
Glyma.01G033700	-1.32		2.02	2.61		FeR4	4400			-3.28	2.27	2.29		PiR8	1517			Glyma.01G033700	353	UniRef100_K7K1J6 Uncharacterized protein n=1 Tax=Glycine max RepID=K7K1J6_SOYBN	0	100	UniRef100_G7K2R8 Auxin-induced protein 5NG4 n=1 Tax=Medicago truncatula RepID=G7K2R8_MEDTR	3e-124	94.19	AT5G40210.1|Symbols:|nodulin MtN21 /EamA-like transporter family protein|chr5:16073725-16076088 REVERSE LENGTH=339	1e-74	101.77	GO:0006863	purine nucleobase transport	NA	NA	GO:0016020	membrane	PF00892	EamA-like transporter family	NA	NA	NA	NA
Glyma.01G033800			2.13	2.64		FeR4	4472			-3.71	2.4	2.53		PiR8	19			Glyma.01G033800	271	UniRef100_K7K1J7 Uncharacterized protein n=1 Tax=Glycine max RepID=K7K1J7_SOYBN	0	100	UniRef100_G7K2S7 Auxin-induced protein 5NG4 n=1 Tax=Medicago truncatula RepID=G7K2S7_MEDTR	4e-102	38.8	AT5G40240.1|Symbols:|nodulin MtN21 /EamA-like transporter family protein|chr5:16082325-16084466 REVERSE LENGTH=368	3e-46	60.05	NA	NA	GO:0003674	molecular function	GO:0016020	membrane	PF00892	EamA-like transporter family	NA	NA	NA	NA
Glyma.01G033900	-1.34		2.9			FeR6	1587			-2.34	2.17	2.27		PiR8	2633			Glyma.01G033900	348	UniRef100_I1J5C1 Uncharacterized protein n=1 Tax=Glycine max RepID=I1J5C1_SOYBN	0	100	UniRef100_G7K2S7 Auxin-induced protein 5NG4 n=1 Tax=Medicago truncatula RepID=G7K2S7_MEDTR	7e-157	57.19	AT5G40240.1|Symbols:|nodulin MtN21 /EamA-like transporter family protein|chr5:16082325-16084466 REVERSE LENGTH=368	4e-73	90.76	NA	NA	GO:0003674	molecular function	GO:0016020	membrane	PF00892	EamA-like transporter family	NA	NA	NA	NA
Glyma.01G034000	-2.74					FeR4	3258											Glyma.01G034000	154	UniRef100_C6SYW1 Uncharacterized protein n=1 Tax=Glycine max RepID=C6SYW1_SOYBN	1e-106	100	UniRef100_B7FKA0 MLP-like protein n=1 Tax=Medicago truncatula RepID=B7FKA0_MEDTR	6e-74	98.08	AT1G24020.2|Symbols:MLP423|MLP-like protein 423|chr1:8500653-8501458 REVERSE LENGTH=155	6e-60	96.13	GO:0006952 GO:0016556	defense response; "mRNA modification"	NA	NA	GO:0009507 GO:0016020	chloroplast; "membrane"	PF00407	Pathogenesis-related protein Bet v I family	NA	NA	NA	NA
Glyma.01G034400			1.66			FeR6	423											Glyma.01G034400	384	UniRef100_K7K1K2 Uncharacterized protein n=1 Tax=Glycine max RepID=K7K1K2_SOYBN	0	89.54	NA	NA	NA	AT1G70230.1|Symbols:TBL27|TRICHOME BIREFRINGENCE-LIKE 27|chr1:26450389-26451724 FORWARD LENGTH=416	6e-100	78.12	GO:0010167 GO:0010411 GO:0015706	nitrate transport; "response to nitrate"; "xyloglucan metabolic process"	NA	NA	GO:0005634 GO:0005794	Golgi apparatus; "nucleus"	PF03005	PF03005	PTHR13533	FAMILY NOT NAMED	NA	NA
Glyma.01G034900	-2.28		2.47	2.27		FeR4	2667			-2.69	1.8	2.27		PiR8	247			Glyma.01G034900	438	UniRef100_K7K1K6 Uncharacterized protein n=1 Tax=Glycine max RepID=K7K1K6_SOYBN	0	100	UniRef100_O04523 Protein ALTERED XYLOGLUCAN 4 n=1 Tax=Arabidopsis thaliana RepID=TBL27_ARATH	1e-147	84.62	AT1G70230.1|Symbols:TBL27|TRICHOME BIREFRINGENCE-LIKE 27|chr1:26450389-26451724 FORWARD LENGTH=416	1e-150	84.62	GO:0010167 GO:0010411 GO:0015706	nitrate transport; "response to nitrate"; "xyloglucan metabolic process"	NA	NA	GO:0005634 GO:0005794	Golgi apparatus; "nucleus"	PF03005	PF03005	PTHR13533	FAMILY NOT NAMED	NA	NA
Glyma.01G035100										-1.35				PiR8	5061			Glyma.01G035100	272	UniRef100_C6TIA6 Uncharacterized protein n=2 Tax=Glycine max RepID=C6TIA6_SOYBN	0	100	UniRef100_G7K2U6 Sterol 4-alpha-methyl-oxidase n=1 Tax=Medicago truncatula RepID=G7K2U6_MEDTR	0	100	AT1G07420.1|Symbols:ATSMO2, SMO2-1|sterol 4-alpha-methyl-oxidase 2-1|chr1:2277910-2280033 FORWARD LENGTH=266	2e-168	98.12	GO:0006333 GO:0006633 GO:0016126 GO:0046520 GO:0055114	chromatin assembly or disassembly; "fatty acid biosynthetic process"; "oxidation-reduction process"; "sphingoid biosynthetic process"; "sterol biosynthetic process"	GO:0000254 GO:0005506 GO:0016491 GO:0080065	4-alpha-methyl-delta7-sterol-4alpha-methyl oxidase activity; "C-4 methylsterol oxidase activity"; "iron ion binding"; "oxidoreductase activity"	GO:0009941	chloroplast envelope	PF04116	Fatty acid hydroxylase superfamily	PTHR11863	STEROL DESATURASE	KOG0873	C-4_sterol_methyl_oxidase
Glyma.01G035300			2.02	1.82		FeR4	5240			-2.03	1.5			PiR8	3067			Glyma.01G035300	173	UniRef100_I1J5D8 Uncharacterized protein n=1 Tax=Glycine max RepID=I1J5D8_SOYBN	1e-122	100	UniRef100_Q9XIJ9 T10O24.15 n=2 Tax=Arabidopsis thaliana RepID=Q9XIJ9_ARATH	1e-45	83.5	AT1G60010.1|Symbols:|unknown protein; FUNCTIONS IN: molecular_function unknown; INVOLVED IN: N-terminal protein myristoylation; LOCATED IN: cellular_component unknown; EXPRESSED IN: 22 plant structures; EXPRESSED DURING: 13 growth stages; BEST Arabidopsis thaliana protein match is: unknown protein (TAIR:AT1G10530.1); Has 185 Blast hits to 185 proteins in 18 species: Archae - 0; Bacteria - 0; Meta…	8e-58	99.42	GO:0006499 GO:0006833 GO:0009651 GO:0009750	N-terminal protein myristoylation; "response to fructose stimulus"; "response to salt stress"; "water transport"	GO:0003674	molecular function	GO:0005634	nucleus	NA	NA	NA	NA	NA	NA
Glyma.01G035700										-1.39				PiR8	882			Glyma.01G035700	447	UniRef100_K7K1L1 Uncharacterized protein n=1 Tax=Glycine max RepID=K7K1L1_SOYBN	0	100	UniRef100_G7K2V9 RNA recognition motif (RRM)-containing protein-like protein n=1 Tax=Medicago truncatula RepID=G7K2V9_MEDTR	2e-147	105.44	AT1G70200.1|Symbols:|RNA-binding (RRM/RBD/RNP motifs) family protein|chr1:26432514-26434351 REVERSE LENGTH=538	8e-54	31.23	GO:0006364 GO:0006399 GO:0009658 GO:0010027 GO:0045036	chloroplast organization; "protein targeting to chloroplast"; "rRNA processing"; "tRNA metabolic process"; "thylakoid membrane organization"	GO:0003676	nucleic acid binding	GO:0009507	chloroplast	NA	NA	NA	NA	NA	NA
Glyma.01G036000										3.7				PiR6	9			Glyma.01G036000	466	UniRef100_I1J5E3 Uncharacterized protein n=1 Tax=Glycine max RepID=I1J5E3_SOYBN	0	100	UniRef100_G7K464 N-hydroxythioamide S-beta-glucosyltransferase n=1 Tax=Medicago truncatula RepID=G7K464_MEDTR	0	98.93	AT1G24100.1|Symbols:UGT74B1|UDP-glucosyl transferase 74B1|chr1:8525547-8527010 REVERSE LENGTH=460	9e-167	96.52	GO:0006569 GO:0008152 GO:0009684 GO:0019761 GO:0042742 GO:0048767 GO:0052544	defense response by callose deposition in cell wall; "defense response to bacterium"; "glucosinolate biosynthetic process"; "indoleacetic acid biosynthetic process"; "metabolic process"; "root hair elongation"; "tryptophan catabolic process"	GO:0008194 GO:0016757 GO:0016758 GO:0047251	UDP-glycosyltransferase activity; "thiohydroximate beta-D-glucosyltransferase activity"; "transferase activity, transferring glycosyl groups"; "transferase activity, transferring hexosyl groups"	GO:0005634	nucleus	PF00201	UDP-glucoronosyl and UDP-glucosyl transferase	PTHR11926	GLUCOSYL/GLUCURONOSYL TRANSFERASES	KOG1192	UDP-glucuronosyl_and_UDP-glucosyl_transferase
Glyma.01G036200										-1				PiR8	4485			Glyma.01G036200	607	UniRef100_K7K653 Uncharacterized protein n=1 Tax=Glycine max RepID=K7K653_SOYBN	0	100	UniRef100_G7K465 Nucleotide-binding oligomerization domain-containing protein n=2 Tax=Medicago truncatula RepID=G7K465_MEDTR	0	99.5	AT1G10510.1|Symbols:emb2004|RNI-like superfamily protein|chr1:3461771-3465590 FORWARD LENGTH=605	0	92.4	GO:0009793	embryo development ending in seed dormancy	NA	NA	GO:0005739 GO:0009507 GO:0009536 GO:0009941	chloroplast; "chloroplast envelope"; "mitochondrion"; "plastid"	NA	NA	PTHR24106	FAMILY NOT NAMED	KOG4308	LRR-containing_protein
Glyma.01G036300										-1.07				PiR8	4549			Glyma.01G036300	67	UniRef100_K7K1L5 Uncharacterized protein n=1 Tax=Glycine max RepID=K7K1L5_SOYBN	1e-37	75	NA	NA	NA	NA	NA	NA	NA	NA	NA	NA	NA	NA	NA	NA	NA	NA	NA	NA
Glyma.01G036600	1.38		-2.35	-3.2		FeR2	4093		1.28	3.85	-2.1	-2.39		PiR5	756			Glyma.01G036600	242	UniRef100_I1J5E7 Uncharacterized protein n=1 Tax=Glycine max RepID=I1J5E7_SOYBN	3e-178	100	UniRef100_G7K484 Zinc finger protein n=1 Tax=Medicago truncatula RepID=G7K484_MEDTR	7e-77	99.55	AT1G68360.1|Symbols:|C2H2 and C2HC zinc fingers superfamily protein|chr1:25621678-25622412 REVERSE LENGTH=244	3e-16	50	GO:0006355	regulation of transcription, DNA-dependent	GO:0003700 GO:0008270	sequence-specific DNA binding transcription factor activity; "zinc ion binding"	GO:0005622 GO:0005634	intracellular; "nucleus"	NA	NA	PTHR10032	ZINC FINGER PROTEIN WITH KRAB AND SCAN DOMAINS	NA	NA
Glyma.01G036900										3.64				PiR2	667			Glyma.01G036900	358	UniRef100_C6TMH1 Uncharacterized protein n=1 Tax=Glycine max RepID=C6TMH1_SOYBN	0	100	UniRef100_Q93Z89 Matrix metalloproteinase MMP2 n=1 Tax=Glycine max RepID=Q93Z89_SOYBN	0	100	AT1G59970.1|Symbols:|Matrixin family protein|chr1:22073601-22074683 FORWARD LENGTH=360	2e-37	68.61	GO:0006508 GO:0008152	metabolic process; "proteolysis"	GO:0004222 GO:0008237 GO:0008270	metalloendopeptidase activity; "metallopeptidase activity"; "zinc ion binding"	GO:0005576 GO:0005886 GO:0031012 GO:0031225	anchored to membrane; "extracellular matrix"; "extracellular region"; "plasma membrane"	PF00413 PF01471	Matrixin; "Putative peptidoglycan binding domain"	PTHR10201	MATRIX METALLOPROTEINASE	NA	NA
Glyma.01G037200	1.54		-1.82	-2.17		FeR2	1735			3.74		-2.08		PiR2	1578			Glyma.01G037200	380	UniRef100_I1J5F2 Uncharacterized protein n=1 Tax=Glycine max RepID=I1J5F2_SOYBN	0	100	UniRef100_G7K5L1 Matrix metalloproteinase-9 n=1 Tax=Medicago truncatula RepID=G7K5L1_MEDTR	1e-177	91.09	AT1G24140.1|Symbols:|Matrixin family protein|chr1:8536131-8537285 REVERSE LENGTH=384	2e-128	95.57	GO:0006508 GO:0008152 GO:0009693 GO:0010200 GO:0030968	endoplasmic reticulum unfolded protein response; "ethylene biosynthetic process"; "metabolic process"; "proteolysis"; "response to chitin"	GO:0004222 GO:0008237 GO:0008270	metalloendopeptidase activity; "metallopeptidase activity"; "zinc ion binding"	GO:0005576 GO:0031012 GO:0031225	anchored to membrane; "extracellular matrix"; "extracellular region"	PF00413 PF01471	Matrixin; "Putative peptidoglycan binding domain"	PTHR10201	MATRIX METALLOPROTEINASE	NA	NA
Glyma.01G037500	-2.03		1.22	1.52		FeR4	473			-1.82	1.19	1.76		PiR7	173			Glyma.01G037500	245	UniRef100_K7K1M2 Uncharacterized protein n=1 Tax=Glycine max RepID=K7K1M2_SOYBN	1e-172	100	UniRef100_B0YGG5 Type A response regulator RR1 n=1 Tax=Phaseolus vulgaris RepID=B0YGG5_PHAVU	2e-110	107.49	AT1G59940.1|Symbols:ARR3|response regulator 3|chr1:22065894-22066895 REVERSE LENGTH=231	1e-69	96.54	GO:0000160 GO:0006355 GO:0007623 GO:0009735 GO:0009736 GO:0010114 GO:0010161 GO:0042752	circadian rhythm; "cytokinin mediated signaling pathway"; "phosphorelay signal transduction system"; "red light signaling pathway"; "regulation of circadian rhythm"; "regulation of transcription, DNA-dependent"; "response to cytokinin stimulus"; "response to red light"	GO:0000156	phosphorelay response regulator activity	GO:0005634 GO:0005737	cytoplasm; "nucleus"	PF00072	Response regulator receiver domain	PTHR26402	RESPONSE REGULATOR OF TWO-COMPONENT SYSTEM	NA	NA
Glyma.01G037600										1.3				PiR2	446			Glyma.01G037600	813	UniRef100_I1J5F7 Uncharacterized protein n=1 Tax=Glycine max RepID=I1J5F7_SOYBN	0	100	UniRef100_G7K5M3 Formin-like protein n=1 Tax=Medicago truncatula RepID=G7K5M3_MEDTR	0	95.52	AT1G70140.1|Symbols:ATFH8, FH8|formin 8|chr1:26412688-26415048 REVERSE LENGTH=760	3e-176	59.61	GO:0000278 GO:0002679 GO:0006396 GO:0006865 GO:0009407 GO:0009932 GO:0010200 GO:0010583 GO:0015824 GO:0045010	RNA processing; "actin nucleation"; "amino acid transport"; "cell tip growth"; "mitotic cell cycle"; "proline transport"; "respiratory burst involved in defense response"; "response to chitin"; "response to cyclopentenone"; "toxin catabolic process"	GO:0003779 GO:0005522 GO:0051015	actin binding; "actin filament binding"; "profilin binding"	GO:0005886 GO:0005911	cell-cell junction; "plasma membrane"	PF02181	Formin Homology 2 Domain	PTHR23213	FORMIN-RELATED	KOG1922	Rho_GTPase_effector_BNI1_and_related_formins
Glyma.01G037800										1.88	1.45			PiR2	97			Glyma.01G037800	221	UniRef100_C7S8B9 Germin-like protein 5 n=1 Tax=Glycine max RepID=C7S8B9_SOYBN	2e-156	100	UniRef100_C7S8B9 Germin-like protein 5 n=1 Tax=Glycine max RepID=C7S8B9_SOYBN	2e-156	100	AT1G10460.1|Symbols:GLP7|germin-like protein 7|chr1:3439578-3440231 REVERSE LENGTH=217	2e-82	92.63	GO:0008150	biological process	GO:0030145 GO:0045735	manganese ion binding; "nutrient reservoir activity"	GO:0005576 GO:0048046	apoplast; "extracellular region"	PF00190	Cupin	NA	NA	NA	NA
Glyma.01G037900			-1.41	-1.2		FeR2	2931			1.52		-1.12		PiR2	1298			Glyma.01G037900	379	UniRef100_UPI000189D461 PREDICTED: probable galacturonosyltransferase-like 9-like n=1 Tax=Glycine max RepID=UPI000189D461	0	100	UniRef100_G7K5M7 Glycosyltransferase CAZy family GT8 n=1 Tax=Medicago truncatula RepID=G7K5M7_MEDTR	0	95.7	AT1G70090.2|Symbols:GATL9, LGT8|glucosyl transferase family 8|chr1:26400927-26402099 FORWARD LENGTH=390	0	93.33	GO:0016051	carbohydrate biosynthetic process	GO:0016757 GO:0016758 GO:0047262	polygalacturonate 4-alpha-galacturonosyltransferase activity; "transferase activity, transferring glycosyl groups"; "transferase activity, transferring hexosyl groups"	GO:0005794	Golgi apparatus	PF01501	Glycosyl transferase family 8	PTHR13778	GLYCOSYLTRANSFERASE 8 DOMAIN-CONTAINING PROTEIN	NA	NA
Glyma.01G038100										-1.17				PiR8	884			Glyma.01G038100	1163	UniRef100_K7K1N0 Uncharacterized protein n=3 Tax=Glycine RepID=K7K1N0_SOYBN	0	100	UniRef100_G7K5N2 ATP-dependent RNA helicase DOB1 n=1 Tax=Medicago truncatula RepID=G7K5N2_MEDTR	0	96.75	AT1G70070.1|Symbols:EMB25, PDE317, ISE2|DEAD/DEAH box helicase, putative|chr1:26390016-26394148 REVERSE LENGTH=1171	0	89.67	GO:0009793 GO:0010497 GO:0016441 GO:0016556	embryo development ending in seed dormancy; "mRNA modification"; "plasmodesmata-mediated intercellular transport"; "posttranscriptional gene silencing"	GO:0003676 GO:0003724 GO:0004386 GO:0005524 GO:0008026 GO:0016818	ATP-dependent helicase activity; "ATP binding"; "RNA helicase activity"; "helicase activity"; "hydrolase activity, acting on acid anhydrides, in phosphorus-containing anhydrides"; "nucleic acid binding"	GO:0009507 GO:0009570 GO:0010494	chloroplast; "chloroplast stroma"; "cytoplasmic stress granule"	PF00271 PF08148 PF00270	Helicase conserved C-terminal domain; "DSHCT (NUC185) domain"; "DEAD/DEAH box helicase"	PTHR11752	HELICASE SKI2W	KOG0947	Cytoplasmic_exosomal_RNA_helicase_SKI2,_DEAD-box_superfamily
Glyma.01G039000	-2.09		3.33	1.98		FeR6	1547			-1.66	2.58	2.09		PiR8	3993			Glyma.01G039000	1380	UniRef100_I1J5H4 Uncharacterized protein n=2 Tax=Glycine max RepID=I1J5H4_SOYBN	0	100	UniRef100_V5UP77 TIR-NBS-LRR disease resistance protein n=1 Tax=Cicer arietinum RepID=V5UP77_CICAR	0	97.63	AT1G27170.1|Symbols:|transmembrane receptors;ATP binding|chr1:9434718-9439219 FORWARD LENGTH=1384	0	98.55	GO:0006952 GO:0007165	defense response; "signal transduction"	GO:0043531	ADP binding	GO:0005622 GO:0005737 GO:0009506 GO:0009507	chloroplast; "cytoplasm"; "intracellular"; "plasmodesma"	PF01582 PF00560 PF00931	TIR domain; "Leucine Rich Repeat"; "NB-ARC domain"	PTHR23155	LEUCINE-RICH REPEAT-CONTAINING PROTEIN	KOG4658	Apoptotic_ATPase
Glyma.01G039200			1.05	1.63		FeR4	1904			-1.27	1.24	1.66		PiR7	2005			Glyma.01G039200	265	UniRef100_I1J5H6 Uncharacterized protein n=1 Tax=Glycine max RepID=I1J5H6_SOYBN	0	100	UniRef100_G7LEL6 Transcription factor bHLH79 n=1 Tax=Medicago truncatula RepID=G7LEL6_MEDTR	1e-101	94.96	AT1G59640.1|Symbols:ZCW32, BPE, BPEub|BIG PETAL P|chr1:21909464-21911030 REVERSE LENGTH=264	1e-89	100	GO:0006355 GO:0009062 GO:0009694 GO:0009753 GO:0009827 GO:0009860 GO:0010162 GO:0048441 GO:0048443 GO:0048446 GO:0048481	fatty acid catabolic process; "jasmonic acid metabolic process"; "ovule development"; "petal development"; "petal morphogenesis"; "plant-type cell wall modification"; "pollen tube growth"; "regulation of transcription, DNA-dependent"; "response to jasmonic acid stimulus"; "seed dormancy process"; "stamen development"	GO:0003677 GO:0003700	DNA binding; "sequence-specific DNA binding transcription factor activity"	GO:0005634	nucleus	PF00010	Helix-loop-helix DNA-binding domain	PTHR12565	STEROL REGULATORY ELEMENT-BINDING PROTEIN	NA	NA
Glyma.01G039300			1.83	1.89		FeR4	4574				1.9	2.38		PiR4	416			Glyma.01G039300	162	UniRef100_K7K1N9 Auxin-induced protein n=1 Tax=Glycine max RepID=K7K1N9_SOYBN	1e-116	80.5	UniRef100_K7K1N9 Auxin-induced protein n=1 Tax=Glycine max RepID=K7K1N9_SOYBN	1e-116	80.5	AT4G29080.1|Symbols:PAP2, IAA27|phytochrome-associated protein 2|chr4:14323665-14325213 REVERSE LENGTH=305	1e-58	45.57	GO:0006355 GO:0006417 GO:0007389 GO:0009733 GO:0048438 GO:0048439	floral whorl development; "flower morphogenesis"; "pattern specification process"; "regulation of transcription, DNA-dependent"; "regulation of translation"; "response to auxin stimulus"	GO:0003700 GO:0046983	protein dimerization activity; "sequence-specific DNA binding transcription factor activity"	GO:0005622 GO:0005634	intracellular; "nucleus"	PF02309	AUX/IAA family	NA	NA	NA	NA
Glyma.01G039600	-3.03		2.37	2.94		FeR4	3547			-2.72	2.84	2.56		PiR8	741			Glyma.01G039600	639	UniRef100_C6ZS05 Receptor-kinase like protein n=2 Tax=Glycine max RepID=C6ZS05_SOYBN	0	100	UniRef100_C6ZS05 Receptor-kinase like protein n=2 Tax=Glycine max RepID=C6ZS05_SOYBN	0	100	AT5G23400.1|Symbols:|Leucine-rich repeat (LRR) family protein|chr5:7880603-7882372 FORWARD LENGTH=589	6e-94	103.74	GO:0006952 GO:0007165	defense response; "signal transduction"	NA	NA	GO:0005618 GO:0005886 GO:0009506	cell wall; "plasma membrane"; "plasmodesma"	PF08263 PF00560	Leucine rich repeat N-terminal domain; "Leucine Rich Repeat"	PTHR24420	LEUCINE-RICH REPEAT RECEPTOR-LIKE PROTEIN KINASE	KOG0472	Leucine-rich_repeat_protein
Glyma.01G039900			1.7	2.01		FeR4	3635			-1.88	1.49	1.53		PiR7	876			Glyma.01G039900	295	UniRef100_I1J5I2 Uncharacterized protein n=1 Tax=Glycine max RepID=I1J5I2_SOYBN	0	100	UniRef100_G7K8A0 Wall-associated receptor kinase-like protein n=1 Tax=Medicago truncatula RepID=G7K8A0_MEDTR	1e-176	99.32	AT1G10380.1|Symbols:|Putative membrane lipoprotein|chr1:3400706-3402110 FORWARD LENGTH=305	4e-102	88.85	GO:0008150	biological process	GO:0003674	molecular function	GO:0005576	extracellular region	NA	NA	NA	NA	NA	NA
Glyma.01G040500			1.14	1.46		FeR4	6172			-1.69	1.53	1.66		PiR8	409			Glyma.01G040500	322	UniRef100_C6T8D0 Uncharacterized protein n=1 Tax=Glycine max RepID=C6T8D0_SOYBN	0	100	UniRef100_G7K8C6 Small multi-drug export protein n=1 Tax=Medicago truncatula RepID=G7K8C6_MEDTR	2e-116	86.25	AT2G02590.1|Symbols:|FUNCTIONS IN: molecular_function unknown; INVOLVED IN: biological_process unknown; LOCATED IN: chloroplast; EXPRESSED IN: 21 plant structures; EXPRESSED DURING: 13 growth stages; CONTAINS InterPro DOMAIN/s: Putative small multi-drug export (InterPro:IPR009577); Has 405 Blast hits to 405 proteins in 185 species: Archae - 65; Bacteria - 295; Metazoa - 0; Fungi - 0; Plants - 23;…	1e-104	70.37	GO:0008150	biological process	GO:0003674	molecular function	GO:0009507	chloroplast	PF06695	Putative small multi-drug export protein	NA	NA	NA	NA
Glyma.01G040600	2.26					FeR1	7			1.75				PiR2	644			Glyma.01G040600	278	UniRef100_I1J5I9 Uncharacterized protein n=1 Tax=Glycine max RepID=I1J5I9_SOYBN	0	100	UniRef100_G7K8E9 DnaJ homolog subfamily B member n=1 Tax=Medicago truncatula RepID=G7K8E9_MEDTR	4e-118	97.86	AT1G59725.1|Symbols:|DNAJ heat shock family protein|chr1:21950738-21952210 FORWARD LENGTH=331	4e-108	80.97	GO:0006457	protein folding	GO:0031072 GO:0051082	heat shock protein binding; "unfolded protein binding"	GO:0005737	cytoplasm	PF00226 PF01556	DnaJ domain; "DnaJ C terminal domain"	PTHR24077	FAMILY NOT NAMED	KOG0712	Molecular_chaperone_(DnaJ_superfamily)
Glyma.01G040700										-1.09				PiR8	4536			Glyma.01G040700	139	UniRef100_C6T3W8 Thioredoxin n=1 Tax=Glycine max RepID=C6T3W8_SOYBN	1e-97	100	UniRef100_C6T3W8 Thioredoxin n=1 Tax=Glycine max RepID=C6T3W8_SOYBN	1e-97	100	AT5G39950.1|Symbols:ATTRX2, ATH2, ATTRXH2, TRXH2, TRX2|thioredoxin 2|chr5:15990885-15991881 REVERSE LENGTH=133	8e-41	96.99	GO:0000103 GO:0000280 GO:0006499 GO:0006662 GO:0007000 GO:0045454	N-terminal protein myristoylation; "cell redox homeostasis"; "glycerol ether metabolic process"; "nuclear division"; "nucleolus organization"; "sulfate assimilation"	GO:0009055 GO:0015035 GO:0016671	electron carrier activity; "oxidoreductase activity, acting on a sulfur group of donors, disulfide as acceptor"; "protein disulfide oxidoreductase activity"	GO:0005737 GO:0005739 GO:0005829 GO:0005886	cytoplasm; "cytosol"; "mitochondrion"; "plasma membrane"	PF00085	Thioredoxin	PTHR10438	THIOREDOXIN	KOG0907	Thioredoxin
Glyma.01G040800	4.76		-5.54	-5.23		FeR2	2189			6.5	-5.71	-5.09		PiR6	3081			Glyma.01G040800	63	UniRef100_K7K1P6 Uncharacterized protein n=1 Tax=Glycine max RepID=K7K1P6_SOYBN	2e-37	100	UniRef100_Q2HUC4 Polynucleotidyl transferase, Ribonuclease H fold n=1 Tax=Medicago truncatula RepID=Q2HUC4_MEDTR	6e-07	12.47	NA	NA	NA	NA	NA	NA	NA	NA	NA	NA	NA	NA	NA	NA	NA
Glyma.01G040900	3.3		-2.99	-3.61		FeR2	2004			4.82	-3.21	-4.01		PiR6	711			Glyma.01G040900	1033	UniRef100_K7K1P9 Uncharacterized protein n=1 Tax=Glycine max RepID=K7K1P9_SOYBN	0	100	UniRef100_U5FLI1 RNA helicase family protein n=1 Tax=Populus trichocarpa RepID=U5FLI1_POPTR	0	97.35	AT1G32490.1|Symbols:EMB2733, ESP3|RNA helicase family protein|chr1:11742356-11749286 REVERSE LENGTH=1044	0	98.37	GO:0006306 GO:0006342 GO:0007267 GO:0008380 GO:0009616 GO:0009793 GO:0010267 GO:0035194 GO:0035196	DNA methylation; "RNA splicing"; "cell-cell signaling"; "chromatin silencing"; "embryo development ending in seed dormancy"; "posttranscriptional gene silencing by RNA"; "production of miRNAs involved in gene silencing by miRNA"; "production of ta-siRNAs involved in RNA interference"; "virus induced gene silencing"	GO:0003676 GO:0004004 GO:0004386 GO:0005524 GO:0008026	ATP-dependent RNA helicase activity; "ATP-dependent helicase activity"; "ATP binding"; "helicase activity"; "nucleic acid binding"	GO:0005634 GO:0016020	membrane; "nucleus"	PF00271 PF04408 PF07717 PF00270	Helicase conserved C-terminal domain; "Helicase associated domain (HA2)"; "Oligonucleotide/oligosaccharide-binding (OB)-fold"; "DEAD/DEAH box helicase"	PTHR18934	ATP-DEPENDENT RNA HELICASE	KOG0923	mRNA_splicing_factor_ATP-dependent_RNA_helicase
Glyma.01G041100	1.76		-1.73			FeR2	1401				-1.77	-1.61		PiR6	188			Glyma.01G041100	125	UniRef100_I1J5J3 Thioredoxin n=1 Tax=Glycine max RepID=I1J5J3_SOYBN	9e-86	100	UniRef100_I1J5J3 Thioredoxin n=1 Tax=Glycine max RepID=I1J5J3_SOYBN	9e-86	100	AT1G59730.1|Symbols:ATH7, TH7|thioredoxin H-type 7|chr1:21952759-21953392 REVERSE LENGTH=129	2e-41	94.57	GO:0000280 GO:0006499 GO:0006662 GO:0007000 GO:0045454	N-terminal protein myristoylation; "cell redox homeostasis"; "glycerol ether metabolic process"; "nuclear division"; "nucleolus organization"	GO:0009055 GO:0015035	electron carrier activity; "protein disulfide oxidoreductase activity"	GO:0005737	cytoplasm	PF00085	Thioredoxin	PTHR10438	THIOREDOXIN	KOG0907	Thioredoxin
Glyma.01G041200	1.56					FeR2	3716			-1.11				PiR8	5533			Glyma.01G041200	127	UniRef100_C6T543 Thioredoxin n=1 Tax=Glycine max RepID=C6T543_SOYBN	2e-86	100	UniRef100_C6T543 Thioredoxin n=1 Tax=Glycine max RepID=C6T543_SOYBN	2e-86	100	AT5G39950.1|Symbols:ATTRX2, ATH2, ATTRXH2, TRXH2, TRX2|thioredoxin 2|chr5:15990885-15991881 REVERSE LENGTH=133	1e-43	83.46	GO:0000103 GO:0000280 GO:0006499 GO:0006662 GO:0007000 GO:0045454	N-terminal protein myristoylation; "cell redox homeostasis"; "glycerol ether metabolic process"; "nuclear division"; "nucleolus organization"; "sulfate assimilation"	GO:0009055 GO:0015035 GO:0016671	electron carrier activity; "oxidoreductase activity, acting on a sulfur group of donors, disulfide as acceptor"; "protein disulfide oxidoreductase activity"	GO:0005737 GO:0005739 GO:0005829 GO:0005886	cytoplasm; "cytosol"; "mitochondrion"; "plasma membrane"	PF00085	Thioredoxin	PTHR10438	THIOREDOXIN	KOG0907	Thioredoxin
Glyma.01G041400	-1.3	1.26				FeR3	420		1.03		1.87	1.13		PiR10	215			Glyma.01G041400	621	UniRef100_I1J5J6 Uncharacterized protein n=1 Tax=Glycine max RepID=I1J5J6_SOYBN	0	100	UniRef100_G7K9P5 Peptide transporter PTR1 n=1 Tax=Medicago truncatula RepID=G7K9P5_MEDTR	0	98.36	AT1G69870.1|Symbols:NRT1.7|nitrate transporter 1.7|chr1:26316208-26320097 FORWARD LENGTH=620	0	91.29	GO:0006857 GO:0015706 GO:0019761 GO:0080055	glucosinolate biosynthetic process; "low affinity nitrate transport"; "nitrate transport"; "oligopeptide transport"	GO:0005215 GO:0080054	low affinity nitrate transmembrane transporter activity; "transporter activity"	GO:0005886 GO:0016020	membrane; "plasma membrane"	PF00854	POT family	PTHR11654	OLIGOPEPTIDE TRANSPORTER-RELATED	KOG1237	H+/oligopeptide_symporter
Glyma.01G041700			1.37	1.56		FeR4	6008			-2.3	1.86	2.19		PiR8	81			Glyma.01G041700	346	UniRef100_I1J5K2 Uncharacterized protein n=2 Tax=Glycine max RepID=I1J5K2_SOYBN	0	100	UniRef100_Q93XA4 Homeodomain leucine zipper protein HDZ2 n=1 Tax=Phaseolus vulgaris RepID=Q93XA4_PHAVU	0	105.5	AT3G01470.1|Symbols:ATHB-1, ATHB1, HD-ZIP-1, HAT5, HB-1|homeobox 1|chr3:182648-184034 REVERSE LENGTH=272	1e-43	51.47	GO:0006355 GO:0009637 GO:0009651 GO:0009965 GO:0010167 GO:0015706 GO:0015996 GO:0045893	chlorophyll catabolic process; "leaf morphogenesis"; "nitrate transport"; "positive regulation of transcription, DNA-dependent"; "regulation of transcription, DNA-dependent"; "response to blue light"; "response to nitrate"; "response to salt stress"	GO:0000976 GO:0003677 GO:0003700 GO:0042803 GO:0043565	DNA binding; "protein homodimerization activity"; "sequence-specific DNA binding"; "sequence-specific DNA binding transcription factor activity"; "transcription regulatory region sequence-specific DNA binding"	GO:0005634	nucleus	PF02183 PF00046	Homeobox associated leucine zipper; "Homeobox domain"	PTHR24326	FAMILY NOT NAMED	KOG0483	Transcription_factor_HEX,_contains_HOX_and_HALZ_domains
Glyma.01G042100				1.21		FeR4	4395				1.37	1.85		PiR7	1603			Glyma.01G042100	580	UniRef100_I1J5K4 Uncharacterized protein n=2 Tax=Glycine max RepID=I1J5K4_SOYBN	0	100	UniRef100_G7K9S1 Nitrate transporter NTL1 n=1 Tax=Medicago truncatula RepID=G7K9S1_MEDTR	0	98.97	AT1G69850.1|Symbols:ATNRT1:2, NTL1, NRT1:2|nitrate transporter 1:2|chr1:26296945-26300407 REVERSE LENGTH=585	0	98.97	GO:0009624 GO:0010119 GO:0080168	abscisic acid transport; "regulation of stomatal movement"; "response to nematode"	GO:0005215 GO:0005509 GO:0090440	abscisic acid transporter activity; "calcium ion binding"; "transporter activity"	GO:0005886 GO:0016020	membrane; "plasma membrane"	PF00854	POT family	PTHR11654	OLIGOPEPTIDE TRANSPORTER-RELATED	KOG1237	H+/oligopeptide_symporter
Glyma.01G042500	1.4		-1.62			FeR2	1400			2.19				PiR5	1502			Glyma.01G042500	272	UniRef100_I1JBQ4 Uncharacterized protein n=2 Tax=Glycine max RepID=I1JBQ4_SOYBN	5e-156	72.27	UniRef100_E4MWL6 mRNA, clone: RTFL01-15-D07 n=2 Tax=Eutrema RepID=E4MWL6_THEHA	1e-81	52.55	AT1G07040.1|Symbols:|unknown protein; INVOLVED IN: biological_process unknown; LOCATED IN: chloroplast; EXPRESSED IN: 24 plant structures; EXPRESSED DURING: 14 growth stages; BEST Arabidopsis thaliana protein match is: unknown protein (TAIR:AT1G27030.1); Has 540 Blast hits to 538 proteins in 187 species: Archae - 0; Bacteria - 333; Metazoa - 0; Fungi - 0; Plants - 67; Viruses - 0; Other Eukaryote…	7e-86	52.83	GO:0008150	biological process	NA	NA	GO:0009507	chloroplast	NA	NA	NA	NA	NA	NA
Glyma.01G042900			-1.45	-1.38		FeR2	730			1.25		-1.15		PiR6	1376			Glyma.01G042900	537	UniRef100_K7K1Q9 Uncharacterized protein n=1 Tax=Glycine max RepID=K7K1Q9_SOYBN	0	100	UniRef100_D7MCZ5 Zinc ion binding protein n=1 Tax=Arabidopsis lyrata subsp. lyrata RepID=D7MCZ5_ARALL	6e-149	99.62	AT4G35540.1|Symbols:|zinc ion binding;transcription regulators|chr4:16873939-16875522 FORWARD LENGTH=527	7e-145	100.57	GO:0009793 GO:0009846 GO:0010440	embryo development ending in seed dormancy; "pollen germination"; "stomatal lineage progression"	GO:0001093 GO:0003690 GO:0070063	RNA polymerase binding; "TFIIB-class transcription factor binding"; "double-stranded DNA binding"	GO:0005634	nucleus	NA	NA	PTHR11618	TRANSCRIPTION INITIATION FACTOR IIB-RELATED	KOG1598	Transcription_initiation_factor_TFIIIB,_Brf1_subunit
Glyma.01G043000				1.2		FeR4	1503					1.03		PiR7	841			Glyma.01G043000	264	UniRef100_I1J5L3 Uncharacterized protein n=1 Tax=Glycine max RepID=I1J5L3_SOYBN	0	100	UniRef100_Q9M9S3 Single-stranded DNA-binding protein WHY1, chloroplastic n=1 Tax=Arabidopsis thaliana RepID=WHY1_ARATH	1e-72	83.65	AT1G14410.1|Symbols:ATWHY1, PTAC1, WHY1|ssDNA-binding transcriptional regulator|chr1:4929352-4930810 REVERSE LENGTH=263	2e-75	83.65	GO:0006281 GO:0006952 GO:0032211	DNA repair; "defense response"; "negative regulation of telomere maintenance via telomerase"	GO:0003677 GO:0003697 GO:0042162	DNA binding; "single-stranded DNA binding"; "telomeric DNA binding"	GO:0005697 GO:0009295 GO:0009507 GO:0009508	chloroplast; "nucleoid"; "plastid chromosome"; "telomerase holoenzyme complex"	PF08536	Whirly transcription factor	NA	NA	NA	NA
Glyma.01G043100										5.9				PiR5	131			Glyma.01G043100	329	UniRef100_I1J5L5 Uncharacterized protein n=1 Tax=Glycine max RepID=I1J5L5_SOYBN	0	100	UniRef100_G3ECQ9 Rsmv23 protein n=1 Tax=Glycine max RepID=G3ECQ9_SOYBN	6e-142	96.19	AT4G36950.1|Symbols:MAPKKK21|mitogen-activated protein kinase kinase kinase 21|chr4:17422834-17423844 REVERSE LENGTH=336	1e-102	97.62	GO:0006468	protein phosphorylation	GO:0004672 GO:0004674 GO:0005524 GO:0016772	ATP binding; "protein kinase activity"; "protein serine/threonine kinase activity"; "transferase activity, transferring phosphorus-containing groups"	GO:0005886	plasma membrane	PF00069	Protein kinase domain	PTHR24361	MITOGEN-ACTIVATED KINASE KINASE KINASE	KOG0198	MEKK_and_related_serine/threonine_protein_kinases
Glyma.01G043600	-2.89		3.45	2.6		FeR4	2198			-1.61	1.93	1.88		PiR4	279			Glyma.01G043600	153	UniRef100_C6T263 Uncharacterized protein n=1 Tax=Glycine max RepID=C6T263_SOYBN	1e-107	100	UniRef100_A9PBR0 Ubiquitin-conjugating enzyme E2-17 kDa family protein n=15 Tax=Spermatophyta RepID=A9PBR0_POPTR	5e-104	100	AT1G14400.2|Symbols:UBC1, ATUBC1|ubiquitin carrier protein 1|chr1:4927294-4928136 REVERSE LENGTH=152	2e-105	100	GO:0006301 GO:0006511 GO:0006605 GO:0006623 GO:0006661 GO:0006944 GO:0009910 GO:0009965 GO:0010228 GO:0016197 GO:0033523	cellular membrane fusion; "endosomal transport"; "histone H2B ubiquitination"; "leaf morphogenesis"; "negative regulation of flower development"; "phosphatidylinositol biosynthetic process"; "postreplication repair"; "protein targeting"; "protein targeting to vacuole"; "ubiquitin-dependent protein catabolic process"; "vegetative to reproductive phase transition of meristem"	GO:0004842 GO:0016881	acid-amino acid ligase activity; "ubiquitin-protein ligase activity"	GO:0005634	nucleus	PF00179	Ubiquitin-conjugating enzyme	PTHR24067	UBIQUITIN-CONJUGATING ENZYME E2	KOG0419	Ubiquitin-protein_ligase
Glyma.01G043700			2.82	2.73		FeR4	2596					2.48		PiR8	2601			Glyma.01G043700	745	UniRef100_I1J5M1 Uncharacterized protein n=1 Tax=Glycine max RepID=I1J5M1_SOYBN	0	100	UniRef100_U5GNC1 Leucine-rich repeat transmembrane protein kinase n=1 Tax=Populus trichocarpa RepID=U5GNC1_POPTR	0	97.45	AT1G14390.1|Symbols:|Leucine-rich repeat protein kinase family protein|chr1:4924277-4926794 FORWARD LENGTH=747	0	95.72	GO:0006468 GO:0007169	protein phosphorylation; "transmembrane receptor protein tyrosine kinase signaling pathway"	GO:0004672 GO:0004674 GO:0004713 GO:0005524 GO:0016772	ATP binding; "protein kinase activity"; "protein serine/threonine kinase activity"; "protein tyrosine kinase activity"; "transferase activity, transferring phosphorus-containing groups"	GO:0005886	plasma membrane	PF00069 PF00560	Protein kinase domain; "Leucine Rich Repeat"	PTHR24420	LEUCINE-RICH REPEAT RECEPTOR-LIKE PROTEIN KINASE	KOG1187	Serine/threonine_protein_kinase
Glyma.01G044200			-2.42	-2.1		FeR2	758			2.77	-2.04	-2.09		PiR6	2007			Glyma.01G044200	331	UniRef100_I1J5M6 Uncharacterized protein n=1 Tax=Glycine max RepID=I1J5M6_SOYBN	0	100	UniRef100_Q2HTW1 Solute carrier family protein n=2 Tax=Medicago truncatula RepID=Q2HTW1_MEDTR	0	95.48	AT1G14360.1|Symbols:ATUTR3, UTR3|UDP-galactose transporter 3|chr1:4911362-4913029 REVERSE LENGTH=331	0	99.4	GO:0006457 GO:0009408 GO:0009553 GO:0009555 GO:0009627 GO:0009644 GO:0030968 GO:0034976 GO:0042542 GO:0055085	embryo sac development; "endoplasmic reticulum unfolded protein response"; "pollen development"; "protein folding"; "response to endoplasmic reticulum stress"; "response to heat"; "response to high light intensity"; "response to hydrogen peroxide"; "systemic acquired resistance"; "transmembrane transport"	GO:0005460 GO:0015165	UDP-glucose transmembrane transporter activity; "pyrimidine nucleotide-sugar transmembrane transporter activity"	GO:0030173 GO:0030176	integral to Golgi membrane; "integral to endoplasmic reticulum membrane"	PF08449	UAA transporter family	PTHR10778	SOLUTE CARRIER FAMILY 35 MEMBER B	KOG1581	UDP-galactose_transporter_related_protein
Glyma.01G044300				1.18		FeR4	173				1.54	1.5		PiR4	243			Glyma.01G044300	473	UniRef100_K7K1S1 Uncharacterized protein n=1 Tax=Glycine max RepID=K7K1S1_SOYBN	0	100	UniRef100_D9ZJ68 MYB domain class transcription factor n=1 Tax=Malus domestica RepID=D9ZJ68_MALDO	0	97.44	AT2G02820.2|Symbols:MYB88|myb domain protein 88|chr2:804716-807139 REVERSE LENGTH=484	3e-177	97.31	GO:0006355 GO:0010052	guard cell differentiation; "regulation of transcription, DNA-dependent"	GO:0003677 GO:0003700	DNA binding; "sequence-specific DNA binding transcription factor activity"	GO:0005634	nucleus	PF00249	Myb-like DNA-binding domain	PTHR10641	MYB-LIKE DNA-BINDING PROTEIN MYB	KOG0048	Transcription_factor,_Myb_superfamily
Glyma.01G044500			2.52	1.97		FeR6	896			-3.55	1.15			PiR8	1259			Glyma.01G044500	196	UniRef100_I1J5M8 Uncharacterized protein n=1 Tax=Glycine max RepID=I1J5M8_SOYBN	4e-138	100	UniRef100_G7KB58 Putativ eribonuclease P n=1 Tax=Medicago truncatula RepID=G7KB58_MEDTR	3e-83	96.98	AT1G14345.1|Symbols:|NAD(P)-linked oxidoreductase superfamily protein|chr1:4899176-4899766 FORWARD LENGTH=196	9e-80	95.41	GO:0006098 GO:0010207 GO:0019288	isopentenyl diphosphate biosynthetic process, mevalonate-independent pathway; "pentose-phosphate shunt"; "photosystem II assembly"	NA	NA	GO:0009507 GO:0009534 GO:0009535 GO:0016020	chloroplast; "chloroplast thylakoid"; "chloroplast thylakoid membrane"; "membrane"	NA	NA	PTHR25005	No Available Panther Description	NA	NA
Glyma.01G044600	-2.14		2.1	2.21		FeR4	2584			-1.53	2.81	2.44		PiR8	3455			Glyma.01G044600	292	UniRef100_UPI0003DED812 PREDICTED: uncharacterized protein LOC100814080 isoform X2 n=1 Tax=Glycine max RepID=UPI0003DED812	0	100	UniRef100_D9ZJ08 HD domain class transcription factor n=1 Tax=Malus domestica RepID=D9ZJ08_MALDO	9e-157	100.35	AT1G69780.1|Symbols:ATHB13|Homeobox-leucine zipper protein family|chr1:26259166-26260465 FORWARD LENGTH=294	3e-122	97.62	GO:0006355 GO:0009744 GO:0009965 GO:0048826	cotyledon morphogenesis; "leaf morphogenesis"; "regulation of transcription, DNA-dependent"; "response to sucrose stimulus"	GO:0000976 GO:0003677 GO:0003700 GO:0043565	DNA binding; "sequence-specific DNA binding"; "sequence-specific DNA binding transcription factor activity"; "transcription regulatory region sequence-specific DNA binding"	GO:0005634	nucleus	PF02183 PF00046	Homeobox associated leucine zipper; "Homeobox domain"	PTHR24326	FAMILY NOT NAMED	KOG0483	Transcription_factor_HEX,_contains_HOX_and_HALZ_domains
Glyma.01G044800			-1.09	-1		FeR3	323		1.27	3.48	-1.18			PiR5	1474			Glyma.01G044800	94	UniRef100_I1J5N3 Uncharacterized protein n=1 Tax=Glycine max RepID=I1J5N3_SOYBN	4e-57	100	UniRef100_G7KCF8 Transcription factor bHLH135 n=1 Tax=Medicago truncatula RepID=G7KCF8_MEDTR	2e-41	83.87	AT1G26945.1|Symbols:KDR|basic helix-loop-helix (bHLH) DNA-binding superfamily protein|chr1:9351571-9352474 FORWARD LENGTH=94	5e-39	78.72	GO:0009416	response to light stimulus	NA	NA	GO:0005634	nucleus	PF00010	Helix-loop-helix DNA-binding domain	PTHR12565	STEROL REGULATORY ELEMENT-BINDING PROTEIN	NA	NA
Glyma.01G045100										1.3				PiR6	3276			Glyma.01G045100	538	UniRef100_I1J5N5 Uncharacterized protein n=1 Tax=Glycine max RepID=I1J5N5_SOYBN	0	100	UniRef100_G7KCH5 F-box/kelch-repeat protein SKIP11 n=1 Tax=Medicago truncatula RepID=G7KCH5_MEDTR	0	111.67	AT2G02870.3|Symbols:|Galactose oxidase/kelch repeat superfamily protein|chr2:838378-839781 FORWARD LENGTH=467	0	78.8	GO:0008150 GO:0009610 GO:0016036 GO:0019375 GO:0042631	biological process; "cellular response to phosphate starvation"; "cellular response to water deprivation"; "galactolipid biosynthetic process"; "response to symbiotic fungus"	GO:0003674	molecular function	GO:0005634 GO:0009507	chloroplast; "nucleus"	PF01344	Kelch motif	PTHR24413	FAMILY NOT NAMED	NA	NA
Glyma.01G045200	-1.07					FeR6	688											Glyma.01G045200	183	UniRef100_I1J5N7 Uncharacterized protein n=1 Tax=Glycine max RepID=I1J5N7_SOYBN	1e-129	100	UniRef100_Q3LVG1 TO109-12 (Fragment) n=1 Tax=Taraxacum officinale RepID=Q3LVG1_TAROF	3e-12	75.53	AT1G69760.1|Symbols:|unknown protein; BEST Arabidopsis thaliana protein match is: unknown protein (TAIR:AT1G26920.1); Has 51 Blast hits to 51 proteins in 15 species: Archae - 0; Bacteria - 2; Metazoa - 2; Fungi - 7; Plants - 29; Viruses - 0; Other Eukaryotes - 11 (source: NCBI BLink).|chr1:26240094-26240627 REVERSE LENGTH=177	7e-23	96.05	GO:0008150	biological process	GO:0003674	molecular function	GO:0005634	nucleus	NA	NA	NA	NA	NA	NA
Glyma.01G045400	-2.03		1.02	1.33		FeR4	798			-2.09	1.28	1.64		PiR8	302			Glyma.01G045400	186	UniRef100_C6SZI3 Uncharacterized protein n=1 Tax=Glycine max RepID=C6SZI3_SOYBN	3e-135	100	UniRef100_G7KCI8 HVA22-like protein c n=1 Tax=Medicago truncatula RepID=G7KCI8_MEDTR	5e-116	100.55	AT1G69700.1|Symbols:ATHVA22C, HVA22C|HVA22 homologue C|chr1:26220337-26221663 FORWARD LENGTH=184	4e-78	98.91	GO:0009414 GO:0009737 GO:0042538	hyperosmotic salinity response; "response to abscisic acid stimulus"; "response to water deprivation"	GO:0003674	molecular function	GO:0005634 GO:0009506	nucleus; "plasmodesma"	PF03134	TB2/DP1, HVA22 family	PTHR12300	HVA22-LIKE PROTEINS	KOG1725	Protein_involved_in_membrane_traffic_(YOP1/TB2/DP1/HVA22_family)
Glyma.01G045500			1.21			FeR6	1801											Glyma.01G045500	386	UniRef100_K7K1T1 Uncharacterized protein n=1 Tax=Glycine max RepID=K7K1T1_SOYBN	0	100	UniRef100_G7KCJ2 TCP family transcription factor-like protein n=1 Tax=Medicago truncatula RepID=G7KCJ2_MEDTR	4e-157	85.34	AT3G47620.1|Symbols:AtTCP14, TCP14|TEOSINTE BRANCHED, cycloidea and PCF (TCP) 14|chr3:17559004-17560473 FORWARD LENGTH=489	1e-53	69.53	GO:0006355 GO:0008283 GO:0009735 GO:0009737 GO:0009739 GO:0010029 GO:0010229 GO:0031347	cell proliferation; "inflorescence development"; "regulation of defense response"; "regulation of seed germination"; "regulation of transcription, DNA-dependent"; "response to abscisic acid stimulus"; "response to cytokinin stimulus"; "response to gibberellin stimulus"	GO:0003700 GO:0005515	protein binding; "sequence-specific DNA binding transcription factor activity"	GO:0005634	nucleus	PF03634	TCP family transcription factor	PTHR11584	SERINE/THREONINE PROTEIN KINASE	NA	NA
Glyma.01G045900	-3.77		1.31	2.04		FeR4	815			-1.63	1.39	1.25		PiR4	506			Glyma.01G045900	208	UniRef100_I1J5P3 Uncharacterized protein n=1 Tax=Glycine max RepID=I1J5P3_SOYBN	2e-151	100	UniRef100_Q84JK8 Probable membrane-associated kinase regulator 6 n=1 Tax=Arabidopsis thaliana RepID=MAKR6_ARATH	4e-06	83.4	AT5G52900.1|Symbols:|unknown protein; Has 30201 Blast hits to 17322 proteins in 780 species: Archae - 12; Bacteria - 1396; Metazoa - 17338; Fungi - 3422; Plants - 5037; Viruses - 0; Other Eukaryotes - 2996 (source: NCBI BLink).|chr5:21452893-21453692 REVERSE LENGTH=235	4e-09	83.4	GO:0008150 GO:0009741	biological process; "response to brassinosteroid stimulus"	GO:0003674	molecular function	GO:0005634	nucleus	NA	NA	NA	NA	NA	NA
Glyma.01G046000										1.21				PiR6	86			Glyma.01G046000	451	UniRef100_I1J5P4 Uncharacterized protein n=1 Tax=Glycine max RepID=I1J5P4_SOYBN	0	100	UniRef100_B9GQE8 Fatty acid desaturase/cytochrome b5 fusion protein mRNA n=1 Tax=Populus trichocarpa RepID=B9GQE8_POPTR	0	100	AT2G46210.1|Symbols:|Fatty acid/sphingolipid desaturase|chr2:18977542-18978891 FORWARD LENGTH=449	0	99.33	GO:0006629 GO:0006633 GO:0055114	fatty acid biosynthetic process; "lipid metabolic process"; "oxidation-reduction process"	GO:0005506 GO:0016491 GO:0016717 GO:0020037	heme binding; "iron ion binding"; "oxidoreductase activity"; "oxidoreductase activity, acting on paired donors, with oxidation of a pair of donors resulting in the reduction of molecular oxygen to two molecules of water"	NA	NA	PF00173 PF00487	Cytochrome b5-like Heme/Steroid binding domain; "Fatty acid desaturase"	PTHR19353	FATTY ACID DESATURASE 2	KOG4232	Delta_6-fatty_acid_desaturase/delta-8_sphingolipid_desaturase
Glyma.01G046300	-2.07	1.97		4.04		FeR4	1105				4.77	4.23		PiR8	3935			Glyma.01G046300	494	UniRef100_I1J5P9 Uncharacterized protein n=1 Tax=Glycine max RepID=I1J5P9_SOYBN	0	100	UniRef100_G7KDU4 Anthocyanin 3'-O-beta-glucosyltransferase n=1 Tax=Medicago truncatula RepID=G7KDU4_MEDTR	0	95.58	AT2G15480.2|Symbols:UGT73B5|UDP-glucosyl transferase 73B5|chr2:6758817-6763398 FORWARD LENGTH=494	7e-117	95.14	GO:0008152 GO:0009407 GO:0009723 GO:0010583 GO:0051707	metabolic process; "response to cyclopentenone"; "response to ethylene stimulus"; "response to other organism"; "toxin catabolic process"	GO:0008194 GO:0016757 GO:0016758 GO:0035251 GO:0080043	UDP-glucosyltransferase activity; "UDP-glycosyltransferase activity"; "quercetin 3-O-glucosyltransferase activity"; "transferase activity, transferring glycosyl groups"; "transferase activity, transferring hexosyl groups"	NA	NA	PF00201	UDP-glucoronosyl and UDP-glucosyl transferase	PTHR11926	GLUCOSYL/GLUCURONOSYL TRANSFERASES	KOG1192	UDP-glucuronosyl_and_UDP-glucosyl_transferase
Glyma.01G046400	-1.39		2.02	1.94		FeR4	5137			-2.05	1.83	2.2		PiR8	349			Glyma.01G046400	287	UniRef100_I1J5Q0 Uncharacterized protein n=1 Tax=Glycine max RepID=I1J5Q0_SOYBN	0	100	UniRef100_G7KDX2 Origin recognition complex subunit n=1 Tax=Medicago truncatula RepID=G7KDX2_MEDTR	1e-168	99.65	AT1G26840.1|Symbols:ORC6, ATORC6|origin recognition complex protein 6|chr1:9298822-9300603 FORWARD LENGTH=284	7e-131	100	GO:0006260 GO:0006261	DNA-dependent DNA replication; "DNA replication"	GO:0003677 GO:0005515	DNA binding; "protein binding"	GO:0000808 GO:0005634 GO:0005664	nuclear origin of replication recognition complex; "nucleus"; "origin recognition complex"	PF05460	Origin recognition complex subunit 6 (ORC6)	PTHR13394	ORIGIN RECOGNITION COMPLEX SUBUNIT 6	KOG4557	Origin_recognition_complex,_subunit_6
Glyma.01G046600				1.41		FeR4	6250		1.93	-3.01	1.41			PiR8	5511			Glyma.01G046600	494	UniRef100_K7K1T8 Uncharacterized protein n=2 Tax=Glycine max RepID=K7K1T8_SOYBN	0	100	UniRef100_G7KDX6 Phytochrome kinase substrate n=3 Tax=Medicago truncatula RepID=G7KDX6_MEDTR	2e-154	102.58	AT1G14280.1|Symbols:PKS2|phytochrome kinase substrate 2|chr1:4877657-4878985 FORWARD LENGTH=442	1e-24	47.06	GO:0009637 GO:0009638 GO:0010155 GO:0046777 GO:0048366	leaf development; "phototropism"; "protein autophosphorylation"; "regulation of proton transport"; "response to blue light"	GO:0003674	molecular function	GO:0005886	plasma membrane	NA	NA	NA	NA	NA	NA
Glyma.01G046900										2.17				PiR6	62			Glyma.01G046900	1036	UniRef100_K7K1U0 Uncharacterized protein n=1 Tax=Glycine max RepID=K7K1U0_SOYBN	0	99.42	UniRef100_G7KDY8 Disease resistance-like protein n=1 Tax=Medicago truncatula RepID=G7KDY8_MEDTR	0	94.06	AT5G36930.1|Symbols:|Disease resistance protein (TIR-NBS-LRR class) family|chr5:14567771-14571907 REVERSE LENGTH=1188	2e-163	72.14	GO:0006952 GO:0007165	defense response; "signal transduction"	GO:0043531	ADP binding	GO:0005622 GO:0005737	cytoplasm; "intracellular"	PF01582 PF00931	TIR domain; "NB-ARC domain"	PTHR11017	LEUCINE-RICH REPEAT-CONTAINING PROTEIN	KOG4658	Apoptotic_ATPase
Glyma.01G047300			-1.2			FeR2	3367			2.01				PiR6	2596			Glyma.01G047300	371	UniRef100_UPI0003DEBCE6 PREDICTED: uncharacterized protein LOC100816385 n=1 Tax=Glycine max RepID=UPI0003DEBCE6	0	100	UniRef100_U5G0R0 Glycine-rich family protein n=1 Tax=Populus trichocarpa RepID=U5G0R0_POPTR	4e-92	110.99	AT1G27090.1|Symbols:|glycine-rich protein|chr1:9404041-9406098 REVERSE LENGTH=420	6e-88	59.05	GO:0006007 GO:0008150	biological process; "glucose catabolic process"	GO:0003674	molecular function	GO:0005829 GO:0009507	chloroplast; "cytosol"	PF00067	Cytochrome P450	PTHR24286	FAMILY NOT NAMED	NA	NA
Glyma.01G047700										1.23				PiR6	2858			Glyma.01G047700	287	UniRef100_UPI00018C6E5A PREDICTED: uncharacterized protein LOC100812998 n=1 Tax=Glycine max RepID=UPI00018C6E5A	0	100	UniRef100_G7KF80 E3 ubiquitin-protein ligase MARCH3 n=1 Tax=Medicago truncatula RepID=G7KF80_MEDTR	2e-140	98.62	AT2G02960.3|Symbols:|RING/FYVE/PHD zinc finger superfamily protein|chr2:862346-863980 REVERSE LENGTH=271	1e-106	90.41	NA	NA	GO:0008270	zinc ion binding	GO:0005634	nucleus	PF12428 PF00097	Protein of unknown function (DUF3675) ; "Zinc finger, C3HC4 type (RING finger)"	PTHR23012	MEMBRANE ASSOCIATED RING FINGER	KOG1609	Protein_involved_in_mRNA_turnover_and_stability
Glyma.01G047800	-1.11		1.15	1.19		FeR4	2576											Glyma.01G047800	109	UniRef100_K7K1U6 Uncharacterized protein n=1 Tax=Glycine max RepID=K7K1U6_SOYBN	2e-71	100	NA	NA	NA	AT1G69588.1|Symbols:CLE45|CLAVATA3/ESR-RELATED 45|chr1:26178150-26178524 FORWARD LENGTH=124	3e-08	70.16	NA	NA	NA	NA	NA	NA	NA	NA	NA	NA	NA	NA
Glyma.01G047900	1.62		-3.9	-3.37		FeR2	750			3.72	-3.1	-2.72		PiR6	3199			Glyma.01G047900	297	UniRef100_I1J5R0 Uncharacterized protein n=1 Tax=Glycine max RepID=I1J5R0_SOYBN	0	100	UniRef100_Q9ARE0 ZF-HD homeobox protein n=1 Tax=Flaveria trinervia RepID=Q9ARE0_FLATR	1e-55	82.13	AT5G15210.1|Symbols:ATHB30, ZFHD3, HB30, ZHD8|homeobox protein 30|chr5:4937874-4938689 REVERSE LENGTH=271	8e-52	95.94	NA	NA	GO:0003677 GO:0003700 GO:0005515	DNA binding; "protein binding"; "sequence-specific DNA binding transcription factor activity"	GO:0005634	nucleus	PF04770	ZF-HD protein dimerisation region	NA	NA	NA	NA
Glyma.01G048000										1.14				PiR6	3695			Glyma.01G048000	1008	UniRef100_K7K1U7 Uncharacterized protein n=2 Tax=Glycine max RepID=K7K1U7_SOYBN	0	100	NA	NA	NA	AT5G39785.1|Symbols:|Protein of unknown function (DUF1666)|chr5:15929257-15932215 FORWARD LENGTH=606	1e-100	65.18	GO:0006412	translation	GO:0003735	structural constituent of ribosome	GO:0005622 GO:0005634 GO:0005840	intracellular; "nucleus"; "ribosome"	PF07891	Protein of unknown function (DUF1666)	PTHR10759	60S RIBOSOMAL PROTEIN L34	NA	NA
Glyma.01G048400	3.22					FeR2	1552			4.38				PiR5	422			Glyma.01G048400	227	UniRef100_I1J5R4 Uncharacterized protein n=1 Tax=Glycine max RepID=I1J5R4_SOYBN	8e-167	100	UniRef100_G7KFA7 LCR-like protein n=1 Tax=Medicago truncatula RepID=G7KFA7_MEDTR	2e-144	99.56	AT1G14220.1|Symbols:|Ribonuclease T2 family protein|chr1:4858642-4859601 REVERSE LENGTH=228	8e-120	96.93	GO:0006499	N-terminal protein myristoylation	GO:0003723 GO:0004521 GO:0033897	RNA binding; "endoribonuclease activity"; "ribonuclease T2 activity"	GO:0005576	extracellular region	PF00445	Ribonuclease T2 family	PTHR11240	RIBONUCLEASE T2	KOG1642	Ribonuclease,_T2_family
Glyma.01G048500			-1.34	-1.54		FeR2	1788			2.27		-1.55		PiR6	1324			Glyma.01G048500	640	UniRef100_K7K1V0 Uncharacterized protein n=1 Tax=Glycine max RepID=K7K1V0_SOYBN	0	100	UniRef100_G7KFC0 Beta-1,3-galactosyltransferase n=1 Tax=Medicago truncatula RepID=G7KFC0_MEDTR	0	100	AT1G26810.1|Symbols:GALT1|galactosyltransferase1|chr1:9286862-9289327 REVERSE LENGTH=643	0	98.6	GO:0006486 GO:0010493	Lewis a epitope biosynthetic process; "protein glycosylation"	GO:0008378 GO:0010488 GO:0016757 GO:0016758 GO:0030246	UDP-galactose:N-glycan beta-1,3-galactosyltransferase activity; "carbohydrate binding"; "galactosyltransferase activity"; "transferase activity, transferring glycosyl groups"; "transferase activity, transferring hexosyl groups"	GO:0005794 GO:0016020	Golgi apparatus; "membrane"	PF00337 PF01762	Galactoside-binding lectin; "Galactosyltransferase"	PTHR11214	BETA-1,3-N-ACETYLGLUCOSAMINYLTRANSFERASE	KOG2287	Galactosyltransferases
Glyma.01G048700				1.13		FeR4	147			-1.65				PiR7	2440			Glyma.01G048700	230	UniRef100_I1J5R7 Uncharacterized protein n=1 Tax=Glycine max RepID=I1J5R7_SOYBN	3e-165	100	UniRef100_A9PB64 Zinc finger family protein n=1 Tax=Populus trichocarpa RepID=A9PB64_POPTR	4e-74	99.54	AT1G26800.1|Symbols:|RING/U-box superfamily protein|chr1:9285576-9286190 REVERSE LENGTH=204	1e-56	95.59	NA	NA	GO:0008270	zinc ion binding	GO:0005634	nucleus	PF00097	Zinc finger, C3HC4 type (RING finger)	PTHR22763	RING ZINC FINGER PROTEIN	NA	NA
Glyma.01G048800	-1.3		3.56	3.54		FeR4	4246			-4.32	3.08	3.35		PiR8	2588			Glyma.01G048800	572	UniRef100_K7K1V3 Uncharacterized protein n=1 Tax=Glycine max RepID=K7K1V3_SOYBN	0	100	UniRef100_G7KGL1 (R)-mandelonitrile lyase n=1 Tax=Medicago truncatula RepID=G7KGL1_MEDTR	0	99.45	AT1G14190.1|Symbols:|Glucose-methanol-choline (GMC) oxidoreductase family protein|chr1:4852802-4854307 FORWARD LENGTH=501	0	98	GO:0006066 GO:0055114	alcohol metabolic process; "oxidation-reduction process"	GO:0008812 GO:0016614 GO:0016832 GO:0050660	aldehyde-lyase activity; "choline dehydrogenase activity"; "flavin adenine dinucleotide binding"; "oxidoreductase activity, acting on CH-OH group of donors"	GO:0005634	nucleus	PF05199 PF00732	GMC oxidoreductase; "GMC oxidoreductase"	PTHR11552	GLUCOSE-METHANOL-CHOLINE (GMC) OXIDOREDUCTASE	KOG1238	Glucose_dehydrogenase/choline_dehydrogenase/mandelonitrile_lyase_(GMC_oxidoreductase_family)
Glyma.01G049100	-1		1.07			FeR6	606											Glyma.01G049100	345	UniRef100_K7K1V4 Uncharacterized protein n=2 Tax=Glycine max RepID=K7K1V4_SOYBN	0	100	UniRef100_G7KGL2 Myb family transcription factor APL n=2 Tax=Medicago truncatula RepID=G7KGL2_MEDTR	3e-152	97.45	AT1G69580.1|Symbols:|Homeodomain-like superfamily protein|chr1:26172127-26173612 FORWARD LENGTH=336	3e-79	88.1	GO:0006355 GO:0009736	cytokinin mediated signaling pathway; "regulation of transcription, DNA-dependent"	GO:0003700	sequence-specific DNA binding transcription factor activity	GO:0005634	nucleus	PF00249	Myb-like DNA-binding domain	NA	NA	NA	NA
Glyma.01G049700												2.36		PiR4	152			Glyma.01G049700	203	UniRef100_K7K1V9 Uncharacterized protein n=1 Tax=Glycine max RepID=K7K1V9_SOYBN	2e-142	100	UniRef100_G7JJ89 Glucan endo-1,3-beta-glucosidase n=1 Tax=Medicago truncatula RepID=G7JJ89_MEDTR	6e-81	35.25	AT1G11820.1|Symbols:|O-Glycosyl hydrolases family 17 protein|chr1:3991259-3993327 REVERSE LENGTH=384	7e-76	47.4	GO:0005975	carbohydrate metabolic process	GO:0003824 GO:0004553 GO:0043169	catalytic activity; "cation binding"; "hydrolase activity, hydrolyzing O-glycosyl compounds"	GO:0005576 GO:0005886	extracellular region; "plasma membrane"	PF00332	Glycosyl hydrolases family 17	PTHR16631	FAMILY NOT NAMED	NA	NA
Glyma.01G050100	-2.63		1.84	2.78		FeR4	1332			-3.51	3.09	3.09		PiR8	712			Glyma.01G050100	251	UniRef100_I1J5S5 Uncharacterized protein n=1 Tax=Glycine max RepID=I1J5S5_SOYBN	0	100	UniRef100_C6TN48 Expansin A4 n=1 Tax=Glycine max RepID=C6TN48_SOYBN	2e-180	100	AT1G69530.2|Symbols:ATEXPA1, EXP1, AT-EXP1, ATEXP1, ATHEXP ALPHA 1.2, EXPA1|expansin A1|chr1:26142034-26143051 FORWARD LENGTH=250	1e-151	100	GO:0006949 GO:0009664 GO:0009739 GO:0009826 GO:0009828 GO:0010114 GO:0010119	plant-type cell wall loosening; "plant-type cell wall organization"; "regulation of stomatal movement"; "response to gibberellin stimulus"; "response to red light"; "syncytium formation"; "unidimensional cell growth"	NA	NA	GO:0005576 GO:0009505	extracellular region; "plant-type cell wall"	PF01357 PF03330	Pollen allergen; "Rare lipoprotein A (RlpA)-like double-psi beta-barrel"	NA	NA	NA	NA
Glyma.01G050400										1.01				PiR6	2115			Glyma.01G050400	372	UniRef100_K7K1W1 Uncharacterized protein n=1 Tax=Glycine max RepID=K7K1W1_SOYBN	0	100	UniRef100_B6SVJ2 Mandelonitrile lyase n=1 Tax=Zea mays RepID=B6SVJ2_MAIZE	1e-75	84.87	AT1G14180.1|Symbols:|RING/U-box superfamily protein|chr1:4847828-4848970 FORWARD LENGTH=348	3e-66	105.75	GO:0000911 GO:0008150 GO:0042127 GO:0048451 GO:0048453	biological process; "cytokinesis by cell plate formation"; "petal formation"; "regulation of cell proliferation"; "sepal formation"	GO:0008270	zinc ion binding	GO:0005576 GO:0005634	extracellular region; "nucleus"	NA	NA	NA	NA	NA	NA
Glyma.01G051300	1.11		1.21			FeR1	292											Glyma.01G051300	280	UniRef100_Q52QR5 NAC domain protein NAC1 n=1 Tax=Glycine max RepID=Q52QR5_SOYBN	0	100	UniRef100_Q52QR5 NAC domain protein NAC1 n=1 Tax=Glycine max RepID=Q52QR5_SOYBN	0	100	AT1G69490.1|Symbols:NAP, ANAC029, ATNAP|NAC-like, activated by AP3/PI|chr1:26122233-26123222 FORWARD LENGTH=268	4e-112	80.6	GO:0006355 GO:0007275 GO:0009617 GO:0009825 GO:0009908 GO:0010150 GO:0045087	flower development; "innate immune response"; "leaf senescence"; "multicellular organismal development"; "multidimensional cell growth"; "regulation of transcription, DNA-dependent"; "response to bacterium"	GO:0003677 GO:0003700	DNA binding; "sequence-specific DNA binding transcription factor activity"	GO:0005634	nucleus	PF02365	No apical meristem (NAM) protein	NA	NA	NA	NA
Glyma.01G052400												-1.02		PiR6	1259			Glyma.01G052400	238	UniRef100_V7CHP2 Uncharacterized protein n=1 Tax=Phaseolus vulgaris RepID=V7CHP2_PHAVU	5e-133	100	UniRef100_G7JWG8 Multiple myeloma tumor-associated protein-like protein n=1 Tax=Medicago truncatula RepID=G7JWG8_MEDTR	3e-100	103.49	AT3G52220.1|Symbols:|CONTAINS InterPro DOMAIN/s: Kinase phosphorylation domain (InterPro:IPR019315); Has 8882 Blast hits to 4920 proteins in 346 species: Archae - 10; Bacteria - 184; Metazoa - 3955; Fungi - 1221; Plants - 712; Viruses - 24; Other Eukaryotes - 2776 (source: NCBI BLink).|chr3:19369580-19370980 REVERSE LENGTH=237	6e-92	93.25	GO:0008150	biological process	GO:0003674	molecular function	GO:0005634	nucleus	PF10159	Kinase phosphorylation protein	PTHR14580	UNCHARACTERIZED	KOG4520	Predicted_coiled-coil_protein
Glyma.01G052700										1.22				PiR6	3757			Glyma.01G052700	255	UniRef100_I1J5U4 Uncharacterized protein n=1 Tax=Glycine max RepID=I1J5U4_SOYBN	0	100	UniRef100_Q9LMF9 F16A14.21 n=1 Tax=Arabidopsis thaliana RepID=Q9LMF9_ARATH	6e-88	79	AT1G13990.1|Symbols:|unknown protein; FUNCTIONS IN: molecular_function unknown; INVOLVED IN: biological_process unknown; LOCATED IN: chloroplast; EXPRESSED IN: 23 plant structures; EXPRESSED DURING: 13 growth stages; CONTAINS InterPro DOMAIN/s: Protein of unknown function DUF3110 (InterPro:IPR021503); Has 25 Blast hits to 25 proteins in 8 species: Archae - 0; Bacteria - 0; Metazoa - 0; Fungi - 0;…	1e-100	90.97	GO:0008150 GO:0009646	biological process; "response to absence of light"	GO:0003674	molecular function	GO:0009507	chloroplast	PF11360	Protein of unknown function (DUF3110)	NA	NA	NA	NA
Glyma.01G052900			-1.51	-1.5		FeR2	731			1.13	-1.52	-1.22		PiR5	1175			Glyma.01G052900	504	UniRef100_UPI0003DEB9EC PREDICTED: uncharacterized membrane protein C24H6.13-like n=1 Tax=Glycine max RepID=UPI0003DEB9EC	0	77.15	UniRef100_F4I248 Early-responsive to dehydration stress protein (ERD4) n=1 Tax=Arabidopsis thaliana RepID=F4I248_ARATH	0	62.45	AT1G69450.2|Symbols:|Early-responsive to dehydration stress protein (ERD4)|chr1:26107120-26110006 REVERSE LENGTH=711	0	62.45	NA	NA	NA	NA	GO:0005886 GO:0016020	membrane; "plasma membrane"	PF02714	Domain of unknown function DUF221	PTHR13018	PROBABLE MEMBRANE PROTEIN DUF221-RELATED	NA	NA
Glyma.01G053100			1.29	1.69		FeR4	1856			-1.6	1.81	1.46		PiR8	3487			Glyma.01G053100	1030	UniRef100_K7K1Y3 Uncharacterized protein n=1 Tax=Glycine max RepID=K7K1Y3_SOYBN	0	100	UniRef100_D3GBV1 Reduced leaflet 3 n=1 Tax=Lotus japonicus RepID=D3GBV1_LOTJA	0	100.88	AT1G69440.1|Symbols:AGO7, ZIP|Argonaute family protein|chr1:26101565-26105016 REVERSE LENGTH=990	0	87.88	GO:0010050 GO:0010267 GO:0010599 GO:0035195 GO:0040034	gene silencing by miRNA; "production of lsiRNA involved in RNA interference"; "production of ta-siRNAs involved in RNA interference"; "regulation of development, heterochronic"; "vegetative phase change"	GO:0003676	nucleic acid binding	GO:0005737	cytoplasm	PF02170 PF02171 PF08699	PAZ domain; "Piwi domain"; "Domain of unknown function (DUF1785)"	PTHR22891	EUKARYOTIC TRANSLATION INITIATION FACTOR 2C	KOG1041	Translation_initiation_factor_2C_(eIF-2C)_and_related_proteins
Glyma.01G053400			-1.2	-2.15		FeR2	4047				-1.17	-1.17		PiR5	232			Glyma.01G053400	70	UniRef100_F2ELI1 Predicted protein (Fragment) n=1 Tax=Hordeum vulgare var. distichum RepID=F2ELI1_HORVD	3e-14	37.68	UniRef100_M8BPB0 Serine/threonine-protein kinase CTR1 n=1 Tax=Aegilops tauschii RepID=M8BPB0_AEGTA	2e-12	11.19	NA	NA	NA	NA	NA	NA	NA	NA	NA	PF07714	Protein tyrosine kinase	PTHR23257	SERINE-THREONINE PROTEIN KINASE	NA	NA
Glyma.01G053600	-1.49					FeR4	4670			-1.56		1.23		PiR8	233			Glyma.01G053600	508	UniRef100_K7K1Y8 Uncharacterized protein n=1 Tax=Glycine max RepID=K7K1Y8_SOYBN	0	100	UniRef100_Q9XI89 F7A19.6 protein n=1 Tax=Arabidopsis thaliana RepID=Q9XI89_ARATH	2e-176	96.43	AT1G13970.1|Symbols:|Protein of unknown function (DUF1336)|chr1:4779742-4781882 REVERSE LENGTH=504	2e-179	96.43	GO:0006499 GO:0010359	N-terminal protein myristoylation; "regulation of anion channel activity"	GO:0003674	molecular function	GO:0005739	mitochondrion	PF07059	Protein of unknown function (DUF1336)	NA	NA	NA	NA
Glyma.01G053700												1.1		PiR7	1913			Glyma.01G053700	241	UniRef100_K7K1Z2 Uncharacterized protein n=1 Tax=Glycine max RepID=K7K1Z2_SOYBN	6e-177	100	UniRef100_B7FLI0 Exosome complex exonuclease RRP40 n=1 Tax=Medicago truncatula RepID=B7FLI0_MEDTR	1e-149	100	AT4G32175.1|Symbols:|PNAS-3 related|chr4:15535555-15537537 FORWARD LENGTH=241	7e-128	99.17	GO:0008150	biological process	NA	NA	GO:0009507	chloroplast	NA	NA	PTHR21321	PNAS-3 RELATED	KOG1004	Exosomal_3'-5'_exoribonuclease_complex_subunit_Rrp40
Glyma.01G054100			1.76	2.23		FeR4	3638			-1.94	2.18	2.7		PiR7	1206			Glyma.01G054100	331	UniRef100_I1J5W0 Uncharacterized protein n=3 Tax=Glycine max RepID=I1J5W0_SOYBN	0	100	UniRef100_G7JWN6 Mitotic checkpoint protein bub3 n=1 Tax=Medicago truncatula RepID=G7JWN6_MEDTR	3e-166	91.62	AT1G69400.1|Symbols:|Transducin/WD40 repeat-like superfamily protein|chr1:26087027-26088806 FORWARD LENGTH=314	1e-115	100.64	NA	NA	GO:0000166 GO:0005515	nucleotide binding; "protein binding"	GO:0005634 GO:0080008	CUL4-RING ubiquitin ligase complex; "nucleus"	PF00400	WD domain, G-beta repeat	PTHR10971	MRNA EXPORT FACTOR AND BUB3	KOG1036	Mitotic_spindle_checkpoint_protein_BUB3,_WD_repeat_superfamily
Glyma.01G054400				1.09		FeR4	172					1.08		PiR4	222			Glyma.01G054400	181	UniRef100_I1J5W4 Uncharacterized protein n=1 Tax=Glycine max RepID=I1J5W4_SOYBN	1e-126	100	NA	NA	NA	AT2G03350.1|Symbols:|Protein of unknown function, DUF538|chr2:1019733-1021071 REVERSE LENGTH=179	5e-98	98.88	GO:0008150	biological process	NA	NA	GO:0005575	cellular component	PF04398	Protein of unknown function, DUF538	NA	NA	NA	NA
Glyma.01G054500										1.36				PiR6	3355			Glyma.01G054500	315	UniRef100_K7K1Z6 Uncharacterized protein n=1 Tax=Glycine max RepID=K7K1Z6_SOYBN	0	100	UniRef100_G7JWQ4 Chorismate mutase n=1 Tax=Medicago truncatula RepID=G7JWQ4_MEDTR	8e-140	85.02	AT1G69370.1|Symbols:CM3, cm-3|chorismate mutase 3|chr1:26080098-26081559 FORWARD LENGTH=316	1e-137	94.94	GO:0000162 GO:0009073 GO:0042742 GO:0046417	aromatic amino acid family biosynthetic process; "chorismate metabolic process"; "defense response to bacterium"; "tryptophan biosynthetic process"	GO:0004106	chorismate mutase activity	GO:0009507 GO:0009536	chloroplast; "plastid"	PF01817	Chorismate mutase type II	PTHR21145	CHORISMATE MUTASE	KOG0795	Chorismate_mutase
Glyma.01G055200											1.94			PiR8	4574			Glyma.01G055200	297	UniRef100_I1J5W9 Uncharacterized protein n=1 Tax=Glycine max RepID=I1J5W9_SOYBN	0	100	UniRef100_G7JXV4 Class III acidic chitinase n=1 Tax=Medicago truncatula RepID=G7JXV4_MEDTR	0	100.68	AT5G24090.1|Symbols:ATCHIA, CHIA|chitinase A|chr5:8143805-8145153 REVERSE LENGTH=302	9e-130	93.71	GO:0005975 GO:0009409 GO:0009611 GO:0009642 GO:0009651 GO:0010228 GO:0016926 GO:0042631 GO:0050665	carbohydrate metabolic process; "cellular response to water deprivation"; "hydrogen peroxide biosynthetic process"; "protein desumoylation"; "response to cold"; "response to light intensity"; "response to salt stress"; "response to wounding"; "vegetative to reproductive phase transition of meristem"	GO:0003824 GO:0004553 GO:0043169	catalytic activity; "cation binding"; "hydrolase activity, hydrolyzing O-glycosyl compounds"	GO:0005576	extracellular region	PF00704	Glycosyl hydrolases family 18	NA	NA	NA	NA
Glyma.01G055400	-1.57		2.75	1.76		FeR6	1591			-1.94	1.85	1.41		PiR8	3378			Glyma.01G055400	186	UniRef100_C6TFB5 Uncharacterized protein n=1 Tax=Glycine max RepID=C6TFB5_SOYBN	3e-132	100	NA	NA	NA	AT2G03420.1|Symbols:|unknown protein; Has 38 Blast hits to 38 proteins in 17 species: Archae - 0; Bacteria - 0; Metazoa - 0; Fungi - 0; Plants - 38; Viruses - 0; Other Eukaryotes - 0 (source: NCBI BLink).|chr2:1035100-1035937 REVERSE LENGTH=170	4e-51	82.35	GO:0000023 GO:0008150 GO:0010103 GO:0019252 GO:0019288 GO:0045893	biological process; "isopentenyl diphosphate biosynthetic process, mevalonate-independent pathway"; "maltose metabolic process"; "positive regulation of transcription, DNA-dependent"; "starch biosynthetic process"; "stomatal complex morphogenesis"	GO:0003674	molecular function	GO:0009507	chloroplast	NA	NA	NA	NA	NA	NA
Glyma.01G055700	-3.07		8.01	7.64		FeR4	5139		1.37	-6.78	7.04	6.72		PiR8	1410			Glyma.01G055700	84	UniRef100_K7K208 Uncharacterized protein n=2 Tax=Glycine max RepID=K7K208_SOYBN	8e-55	100	UniRef100_B9GKZ0 Anion exchange family protein n=1 Tax=Populus trichocarpa RepID=B9GKZ0_POPTR	1e-18	8.27	AT1G15460.1|Symbols:ATBOR4, BOR4|HCO3- transporter family|chr1:5310196-5313376 REVERSE LENGTH=683	2e-20	8.05	GO:0006820 GO:0046713 GO:0080029	anion transport; "borate transport"; "cellular response to boron-containing substance levels"	GO:0005452 GO:0015301 GO:0080139	anion:anion antiporter activity; "borate efflux transmembrane transporter activity"; "inorganic anion exchanger activity"	GO:0005886 GO:0016020 GO:0016021	integral to membrane; "membrane"; "plasma membrane"	NA	NA	PTHR11453	ANION EXCHANGE PROTEIN	NA	NA
Glyma.01G056000	-1.11					FeR4	865											Glyma.01G056000	267	UniRef100_I1J5X9 Uncharacterized protein (Fragment) n=2 Tax=Glycine max RepID=I1J5X9_SOYBN	0	100	UniRef100_D7KBE9 Remorin family protein n=1 Tax=Arabidopsis lyrata subsp. lyrata RepID=D7KBE9_ARALL	4e-26	74.2	AT1G13920.1|Symbols:|Remorin family protein|chr1:4758188-4759754 FORWARD LENGTH=345	1e-24	30.43	GO:0008150	biological process	GO:0003677	DNA binding	GO:0005737	cytoplasm	PF03763	Remorin, C-terminal region	NA	NA	NA	NA
Glyma.01G056100	1.37		-1.91			FeR2	292		1.02					PiR5	233			Glyma.01G056100	351	UniRef100_UPI000189D306 PREDICTED: protein SRG1 n=1 Tax=Glycine max RepID=UPI000189D306	0	100	UniRef100_G7K0H8 SRG1-like protein n=1 Tax=Medicago truncatula RepID=G7K0H8_MEDTR	0	98.87	AT1G17020.1|Symbols:SRG1, ATSRG1|senescence-related gene 1|chr1:5820258-5821741 FORWARD LENGTH=358	5e-139	95.81	GO:0009737 GO:0009793 GO:0009813 GO:0009830 GO:0009845 GO:0010162 GO:0010260 GO:0055114	cell wall modification involved in abscission; "embryo development ending in seed dormancy"; "flavonoid biosynthetic process"; "organ senescence"; "oxidation-reduction process"; "response to abscisic acid stimulus"; "seed dormancy process"; "seed germination"	GO:0016491 GO:0016682 GO:0016706	oxidoreductase activity; "oxidoreductase activity, acting on diphenols and related substances as donors, oxygen as acceptor"; "oxidoreductase activity, acting on paired donors, with incorporation or reduction of molecular oxygen, 2-oxoglutarate as one donor, and incorporation of one atom each of oxygen into both donors"	GO:0005737	cytoplasm	PF03171	2OG-Fe(II) oxygenase superfamily	PTHR10209	OXIDOREDUCTASE, 2OG-FE(II) OXYGENASE FAMILY PROTEIN	KOG0143	Iron/ascorbate_family_oxidoreductases
Glyma.01G056300										1.49				PiR6	2393			Glyma.01G056300	330	UniRef100_C6ZS11 Leucine-rich repeat resistance protein-like protein n=1 Tax=Glycine max RepID=C6ZS11_SOYBN	0	100	UniRef100_C6ZS11 Leucine-rich repeat resistance protein-like protein n=1 Tax=Glycine max RepID=C6ZS11_SOYBN	0	100	AT5G61240.1|Symbols:|Leucine-rich repeat (LRR) family protein|chr5:24629485-24631958 FORWARD LENGTH=326	0	97.85	GO:0002237 GO:0007165 GO:0010103 GO:0048443	response to molecule of bacterial origin; "signal transduction"; "stamen development"; "stomatal complex morphogenesis"	NA	NA	GO:0005768 GO:0005794 GO:0005802 GO:0005886	Golgi apparatus; "endosome"; "plasma membrane"; "trans-Golgi network"	PF00560	Leucine Rich Repeat	PTHR24420	LEUCINE-RICH REPEAT RECEPTOR-LIKE PROTEIN KINASE	NA	NA
Glyma.01G057400			-1.16	-1.28		FeR2	1680				-1.05	-1.23		PiR6	1269			Glyma.01G057400	366	UniRef100_I1J5Z1 Uncharacterized protein n=1 Tax=Glycine max RepID=I1J5Z1_SOYBN	0	100	UniRef100_G7JWS4 COBW domain-containing protein n=1 Tax=Medicago truncatula RepID=G7JWS4_MEDTR	0	98.65	AT1G26520.1|Symbols:|Cobalamin biosynthesis CobW-like protein|chr1:9163448-9165594 REVERSE LENGTH=374	0	95.72	GO:0008150	biological process	GO:0003674	molecular function	GO:0005634	nucleus	PF07683 PF02492	Cobalamin synthesis protein cobW C-terminal domain; "CobW/HypB/UreG, nucleotide-binding domain"	PTHR13748	COBW-RELATED	KOG2743	Cobalamin_synthesis_protein
Glyma.01G058000				1.1		FeR4	1619				1.19	1.43		PiR7	1217			Glyma.01G058000	260	UniRef100_E9KNA7 SGF14e n=1 Tax=Glycine max RepID=E9KNA7_SOYBN	0	100	UniRef100_E9KNA7 SGF14e n=1 Tax=Glycine max RepID=E9KNA7_SOYBN	0	100	AT1G26480.1|Symbols:GRF12, GF14 IOTA|general regulatory factor 12|chr1:9156573-9157845 REVERSE LENGTH=268	1e-160	94.03	NA	NA	GO:0019904 GO:0045309	protein domain specific binding; "protein phosphorylated amino acid binding"	GO:0005737	cytoplasm	PF00244	14-3-3 protein	PTHR18860	14-3-3 PROTEIN	KOG0841	Multifunctional_chaperone_(14-3-3_family)
Glyma.01G058100											-1.38	-1.02		PiR5	2080			Glyma.01G058100	83	UniRef100_K7K222 Uncharacterized protein n=1 Tax=Glycine max RepID=K7K222_SOYBN	1e-51	100	NA	NA	NA	NA	NA	NA	NA	NA	NA	NA	NA	NA	NA	NA	NA	NA	NA	NA
Glyma.01G058200			-1.31	-1.04		FeR2	3284				-1.01			PiR5	2013			Glyma.01G058200	617	UniRef100_K7K223 Uncharacterized protein n=1 Tax=Glycine max RepID=K7K223_SOYBN	0	100	UniRef100_G7JWU3 Pentatricopeptide repeat-containing protein n=1 Tax=Medicago truncatula RepID=G7JWU3_MEDTR	0	100.16	AT1G26460.1|Symbols:|Tetratricopeptide repeat (TPR)-like superfamily protein|chr1:9151816-9154407 FORWARD LENGTH=630	0	97.78	GO:0008150 GO:0009220	biological process; "pyrimidine ribonucleotide biosynthetic process"	GO:0003674	molecular function	GO:0005739	mitochondrion	PF01535	PPR repeat	PTHR24015	FAMILY NOT NAMED	NA	NA
Glyma.01G058300										-1.16				PiR8	5465			Glyma.01G058300	216	UniRef100_C6SXT0 Uncharacterized protein (Fragment) n=1 Tax=Glycine max RepID=C6SXT0_SOYBN	4e-147	100	UniRef100_G7JHI2 Glucan endo-1,3-beta-glucosidase-like protein n=1 Tax=Medicago truncatula RepID=G7JHI2_MEDTR	3e-63	109.28	AT1G18650.1|Symbols:PDCB3|plasmodesmata callose-binding protein 3|chr1:6419036-6420413 REVERSE LENGTH=184	1e-41	75	GO:0008150	biological process	GO:0001872 GO:0030247	(1->3)-beta-D-glucan binding; "polysaccharide binding"	GO:0005886 GO:0009506 GO:0031225	anchored to membrane; "plasma membrane"; "plasmodesma"	PF07983	X8 domain	PTHR16631	FAMILY NOT NAMED	NA	NA
Glyma.01G058400												1.54		PiR7	2471			Glyma.01G058400	344	UniRef100_I1J5Z8 Uncharacterized protein n=1 Tax=Glycine max RepID=I1J5Z8_SOYBN	0	100	UniRef100_G7JWW5 2-hydroxy-6-oxo-6-phenylhexa-2,4-dienoate hydrolase n=1 Tax=Medicago truncatula RepID=G7JWW5_MEDTR	0	91.27	AT1G13820.1|Symbols:|alpha/beta-Hydrolases superfamily protein|chr1:4735622-4737617 FORWARD LENGTH=339	5e-159	94.4	NA	NA	GO:0003824 GO:0016787	catalytic activity; "hydrolase activity"	GO:0005737	cytoplasm	PF00561	alpha/beta hydrolase fold	PTHR10992	ALPHA/BETA HYDROLASE FOLD-CONTAINING PROTEIN	KOG1454	Predicted_hydrolase/acyltransferase_(alpha/beta_hydrolase_superfamily)
Glyma.01G058500										-1.19				PiR8	56			Glyma.01G058500	434	UniRef100_I1J5Z9 Uncharacterized protein n=1 Tax=Glycine max RepID=I1J5Z9_SOYBN	0	100	UniRef100_Q41706 Probable ureide permease A3 (Fragment) n=1 Tax=Vigna unguiculata RepID=UPSA3_VIGUN	0	100	AT2G03530.2|Symbols:UPS2, ATUPS2|ureide permease 2|chr2:1071951-1073522 FORWARD LENGTH=398	0	100.75	GO:0015931	nucleobase-containing compound transport	GO:0015505	uracil:cation symporter activity	GO:0005886	plasma membrane	PF07168	Ureide permease	NA	NA	NA	NA
Glyma.01G059100										-1.13				PiR7	2127			Glyma.01G059100	612	UniRef100_K7K233 Uncharacterized protein n=2 Tax=Glycine max RepID=K7K233_SOYBN	0	100	UniRef100_G7JZ32 Pentatricopeptide repeat-containing protein n=1 Tax=Medicago truncatula RepID=G7JZ32_MEDTR	0	81.48	AT5G50280.1|Symbols:EMB1006|Pentatricopeptide repeat (PPR) superfamily protein|chr5:20459238-20461504 FORWARD LENGTH=723	0	75.1	GO:0009793	embryo development ending in seed dormancy	NA	NA	GO:0009507	chloroplast	PF01535	PPR repeat	PTHR24015	FAMILY NOT NAMED	NA	NA
Glyma.01G060300	1.47		-2.55	-2.06		FeR2	581			2.02	-2.21	-1.91		PiR5	1593			Glyma.01G060300	408	UniRef100_I1J610 Uncharacterized protein n=1 Tax=Glycine max RepID=I1J610_SOYBN	0	100	UniRef100_V5KZR9 Ninja-family protein AFP1-like protein n=1 Tax=Solanum nigrum RepID=V5KZR9_SOLNI	3e-86	70.69	AT1G13740.1|Symbols:AFP2|ABI five binding protein 2|chr1:4713969-4715158 FORWARD LENGTH=348	1e-74	108.33	GO:0009414 GO:0009737 GO:0009738 GO:0045893	abscisic acid mediated signaling pathway; "positive regulation of transcription, DNA-dependent"; "response to abscisic acid stimulus"; "response to water deprivation"	GO:0005515	protein binding	GO:0005634	nucleus	PF07897	Protein of unknown function (DUF1675)	NA	NA	NA	NA
Glyma.01G060500	2.1		-2.64	-4.39		FeR2	4171			4.58	-4.08	-4.67		PiR5	867			Glyma.01G060500	237	UniRef100_C7S8C8 Germin-like protein 14 n=1 Tax=Glycine max RepID=C7S8C8_SOYBN	5e-93	74.21	UniRef100_C7S8C8 Germin-like protein 14 n=1 Tax=Glycine max RepID=C7S8C8_SOYBN	5e-93	74.21	AT3G05950.1|Symbols:|RmlC-like cupins superfamily protein|chr3:1781130-1781964 REVERSE LENGTH=229	3e-51	70.31	GO:0008150	biological process	GO:0030145 GO:0045735	manganese ion binding; "nutrient reservoir activity"	GO:0005576 GO:0048046	apoplast; "extracellular region"	PF00190	Cupin	NA	NA	NA	NA
Glyma.01G060600									1.56		2.89	3.42		PiR8	269			Glyma.01G060600	220	UniRef100_K7K247 Uncharacterized protein (Fragment) n=1 Tax=Glycine max RepID=K7K247_SOYBN	2e-150	80.9	UniRef100_B9GXG3 High mobility group family protein n=1 Tax=Populus trichocarpa RepID=B9GXG3_POPTR	4e-92	43.96	AT4G11080.1|Symbols:|HMG (high mobility group) box protein|chr4:6760898-6763272 REVERSE LENGTH=446	1e-83	47.53	NA	NA	GO:0003700	sequence-specific DNA binding transcription factor activity	GO:0000793 GO:0000794 GO:0005634	condensed chromosome; "condensed nuclear chromosome"; "nucleus"	PF00505	HMG (high mobility group) box	PTHR13711	SWI/SNF-RELATED CHROMATIN BINDING PROTEIN	KOG0381	HMG_box-containing_protein
Glyma.01G061100	-2.39		3.18	2.48		FeR4	2459			-1.37	2.51	1.44		PiR8	4131			Glyma.01G061100	521	UniRef100_K7K252 Uncharacterized protein n=1 Tax=Glycine max RepID=K7K252_SOYBN	0	100	UniRef100_G7JZ14 Cytochrome P450 78A11 n=1 Tax=Medicago truncatula RepID=G7JZ14_MEDTR	0	99.23	AT1G13710.1|Symbols:CYP78A5, KLU|cytochrome P450, family 78, subfamily A, polypeptide 5|chr1:4702932-4704592 REVERSE LENGTH=517	0	100	GO:0008284 GO:0010075 GO:0010338 GO:0035265 GO:0040009 GO:0046622 GO:0048437 GO:0055114	floral organ development; "leaf formation"; "organ growth"; "oxidation-reduction process"; "positive regulation of cell proliferation"; "positive regulation of organ growth"; "regulation of growth rate"; "regulation of meristem growth"	GO:0005506 GO:0009055 GO:0016705 GO:0019825 GO:0020037	electron carrier activity; "heme binding"; "iron ion binding"; "oxidoreductase activity, acting on paired donors, with incorporation or reduction of molecular oxygen"; "oxygen binding"	GO:0005783	endoplasmic reticulum	PF00067	Cytochrome P450	PTHR24298	FAMILY NOT NAMED	KOG0156	Cytochrome_P450_CYP2_subfamily
Glyma.01G061800	2.98		-2.94	-3.49		FeR2	1891			4.68	-2.99	-3.23		PiR6	1047			Glyma.01G061800	647	UniRef100_I1J626 Uncharacterized protein n=1 Tax=Glycine max RepID=I1J626_SOYBN	0	100	UniRef100_Q9LSX2 Emb|CAB86628.1 n=2 Tax=Arabidopsis thaliana RepID=Q9LSX2_ARATH	0	95.65	AT5G13210.1|Symbols:|Uncharacterised conserved protein UCP015417, _x0001_vWA|chr5:4214567-4216588 FORWARD LENGTH=673	0	95.99	NA	NA	NA	NA	GO:0009507	chloroplast	PF11443	Domain of unknown function (DUF2828)	NA	NA	NA	NA
Glyma.01G062000			1.43	1.47		FeR4	3146				1.02			PiR8	4228			Glyma.01G062000	262	UniRef100_I1J630 Uncharacterized protein n=1 Tax=Glycine max RepID=I1J630_SOYBN	0	100	UniRef100_B9HXI3 Glucosamine/galactosamine-6-phosphate isomerase family protein n=1 Tax=Populus trichocarpa RepID=B9HXI3_POPTR	4e-155	95.11	AT1G13700.1|Symbols:PGL1|6-phosphogluconolactonase 1|chr1:4694475-4695600 REVERSE LENGTH=268	2e-128	94.4	GO:0005975 GO:0006098	carbohydrate metabolic process; "pentose-phosphate shunt"	GO:0003824 GO:0017057	6-phosphogluconolactonase activity; "catalytic activity"	GO:0009507	chloroplast	PF01182	Glucosamine-6-phosphate isomerases/6-phosphogluconolactonase	PTHR11054	6-PHOSPHOGLUCONOLACTONASE	KOG3147	6-phosphogluconolactonase_-_like_protein
Glyma.01G062100			-1.4			FeR2	3726											Glyma.01G062100	574	UniRef100_I1J631 Uncharacterized protein n=1 Tax=Glycine max RepID=I1J631_SOYBN	0	100	UniRef100_G7JY18 Fructokinase-2 n=1 Tax=Medicago truncatula RepID=G7JY18_MEDTR	0	97.92	AT1G69200.1|Symbols:FLN2|fructokinase-like 2|chr1:26016018-26018365 FORWARD LENGTH=616	0	92.05	GO:0006364 GO:0006399 GO:0009220 GO:0009658 GO:0009662 GO:0042793 GO:0045036 GO:0045893	chloroplast organization; "etioplast organization"; "positive regulation of transcription, DNA-dependent"; "protein targeting to chloroplast"; "pyrimidine ribonucleotide biosynthetic process"; "rRNA processing"; "tRNA metabolic process"; "transcription from plastid promoter"	GO:0016301	kinase activity	GO:0005737 GO:0009295 GO:0042644	chloroplast nucleoid; "cytoplasm"; "nucleoid"	PF00294	pfkB family carbohydrate kinase	PTHR10584	SUGAR KINASE	KOG2855	Ribokinase
Glyma.01G062400	-4.16		2.61	3.11		FeR4	759		-1	-2.87	2.01	2.31		PiR7	710			Glyma.01G062400	673	UniRef100_I1J635 Amine oxidase n=1 Tax=Glycine max RepID=I1J635_SOYBN	0	100	UniRef100_I1J635 Amine oxidase n=1 Tax=Glycine max RepID=I1J635_SOYBN	0	100	AT1G31710.1|Symbols:|Copper amine oxidase family protein|chr1:11349855-11355339 FORWARD LENGTH=681	0	92.07	GO:0006569 GO:0009308 GO:0009611 GO:0009684 GO:0009805 GO:0055114	amine metabolic process; "coumarin biosynthetic process"; "indoleacetic acid biosynthetic process"; "oxidation-reduction process"; "response to wounding"; "tryptophan catabolic process"	GO:0005507 GO:0008131 GO:0048038	copper ion binding; "primary amine oxidase activity"; "quinone binding"	GO:0005576	extracellular region	PF02728 PF02727 PF01179	Copper amine oxidase, N3 domain; "Copper amine oxidase, N2 domain"; "Copper amine oxidase, enzyme domain"	PTHR10638	COPPER AMINE OXIDASE	KOG1186	Copper_amine_oxidase
Glyma.01G062900				1.3		FeR4	1490				1.05	1.27		PiR4	200			Glyma.01G062900	1113	UniRef100_K7K265 Uncharacterized protein n=1 Tax=Glycine max RepID=K7K265_SOYBN	0	100	UniRef100_G7JZ57 Receptor-like protein kinase n=2 Tax=Medicago truncatula RepID=G7JZ57_MEDTR	0	87.53	AT3G24240.1|Symbols:|Leucine-rich repeat receptor-like protein kinase family protein|chr3:8780551-8784150 FORWARD LENGTH=1141	0	91.59	GO:0000041 GO:0002237 GO:0006468 GO:0007165 GO:0007169 GO:0010103 GO:0010359 GO:0048443	protein phosphorylation; "regulation of anion channel activity"; "response to molecule of bacterial origin"; "signal transduction"; "stamen development"; "stomatal complex morphogenesis"; "transition metal ion transport"; "transmembrane receptor protein tyrosine kinase signaling pathway"	GO:0004672 GO:0004674 GO:0005524 GO:0016772	ATP binding; "protein kinase activity"; "protein serine/threonine kinase activity"; "transferase activity, transferring phosphorus-containing groups"	NA	NA	PF00069 PF00560 PF08263	Protein kinase domain; "Leucine Rich Repeat"; "Leucine rich repeat N-terminal domain"	PTHR24420	LEUCINE-RICH REPEAT RECEPTOR-LIKE PROTEIN KINASE	KOG1187	Serine/threonine_protein_kinase
Glyma.01G063000											1.08			PiR8	3178			Glyma.01G063000	369	UniRef100_I1J637 Uncharacterized protein n=1 Tax=Glycine max RepID=I1J637_SOYBN	0	100	UniRef100_O04300 Alpha-1,4-glucan-protein synthase [UDP-forming] n=1 Tax=Pisum sativum RepID=UPTG_PEA	0	100	AT3G02230.1|Symbols:RGP1, ATRGP1|reversibly glycosylated polypeptide 1|chr3:415463-417304 FORWARD LENGTH=357	0	98.6	GO:0009555 GO:0009651 GO:0009832 GO:0030244 GO:0033356 GO:0071555 GO:0071669	UDP-L-arabinose metabolic process; "cell wall organization"; "cellulose biosynthetic process"; "plant-type cell wall biogenesis"; "plant-type cell wall organization or biogenesis"; "pollen development"; "response to salt stress"	GO:0005515 GO:0008466 GO:0016758 GO:0016760 GO:0016866 GO:0052691	UDP-arabinopyranose mutase activity; "cellulose synthase (UDP-forming) activity"; "glycogenin glucosyltransferase activity"; "intramolecular transferase activity"; "protein binding"; "transferase activity, transferring hexosyl groups"	GO:0000138 GO:0005618 GO:0005634 GO:0005774 GO:0005794 GO:0005795 GO:0005829 GO:0022626 GO:0030054	Golgi apparatus; "Golgi stack"; "Golgi trans cisterna"; "cell junction"; "cell wall"; "cytosol"; "cytosolic ribosome"; "nucleus"; "vacuolar membrane"	PF03214	Reversibly glycosylated polypeptide	NA	NA	NA	NA
Glyma.01G063100	-1.19					FeR4	2567											Glyma.01G063100	365	UniRef100_I1J638 Uncharacterized protein n=1 Tax=Glycine max RepID=I1J638_SOYBN	0	100	UniRef100_B5A7G4 Salicylic acid methyl transferase-like protein n=1 Tax=Glycine max RepID=B5A7G4_SOYBN	0	100	AT4G36470.1|Symbols:|S-adenosyl-L-methionine-dependent methyltransferases superfamily protein|chr4:17215128-17216475 REVERSE LENGTH=371	5e-170	97.57	NA	NA	GO:0008168 GO:0008757	S-adenosylmethionine-dependent methyltransferase activity; "methyltransferase activity"	GO:0005634	nucleus	PF03492	SAM dependent carboxyl methyltransferase	NA	NA	NA	NA
Glyma.01G063800	-1.08		3.58	3.28		FeR4	5183			-4.02	2.65	3.37		PiR8	303			Glyma.01G063800	349	UniRef100_I1J644 Uncharacterized protein n=1 Tax=Glycine max RepID=I1J644_SOYBN	0	100	NA	NA	NA	AT1G13670.1|Symbols:|unknown protein; Has 22 Blast hits to 22 proteins in 7 species: Archae - 0; Bacteria - 0; Metazoa - 0; Fungi - 0; Plants - 22; Viruses - 0; Other Eukaryotes - 0 (source: NCBI BLink).|chr1:4688201-4688878 FORWARD LENGTH=225	4e-09	58.22	GO:0008150	biological process	GO:0003674	molecular function	GO:0005634	nucleus	NA	NA	NA	NA	NA	NA
Glyma.01G064400										1.52				PiR6	2870			Glyma.01G064400	573	UniRef100_K7K278 Uncharacterized protein n=1 Tax=Glycine max RepID=K7K278_SOYBN	0	100	UniRef100_D7KWX9 Heat shock protein binding protein n=1 Tax=Arabidopsis lyrata subsp. lyrata RepID=D7KWX9_ARALL	1e-78	91.57	AT1G69060.1|Symbols:|Chaperone DnaJ-domain superfamily protein|chr1:25965055-25967273 FORWARD LENGTH=630	6e-68	26.35	GO:0008150	biological process	GO:0031072	heat shock protein binding	GO:0005737 GO:0005774	cytoplasm; "vacuolar membrane"	PF00226	DnaJ domain	NA	NA	NA	NA
Glyma.01G064600										1.47				PiR2	547			Glyma.01G064600	453	UniRef100_K7K279 Uncharacterized protein n=2 Tax=Glycine max RepID=K7K279_SOYBN	0	100	UniRef100_G7JY63 ACR4 n=1 Tax=Medicago truncatula RepID=G7JY63_MEDTR	0	100.22	AT1G69040.2|Symbols:ACR4|ACT domain repeat 4|chr1:25957843-25960079 FORWARD LENGTH=455	0	98.24	GO:0006521 GO:0008152 GO:0009735	metabolic process; "regulation of cellular amino acid metabolic process"; "response to cytokinin stimulus"	GO:0016597	amino acid binding	GO:0005829 GO:0009507	chloroplast; "cytosol"	PF01842	ACT domain	PTHR13734	TRNA-NUCLEOTIDYLTRANSFERASE/POLY(A) POLYMERASE FAMILY MEMBER	NA	NA
Glyma.01G064800										-1.63				PiR11	4			Glyma.01G064800	128	UniRef100_K7K280 Uncharacterized protein n=2 Tax=Glycine max RepID=K7K280_SOYBN	1e-89	100	UniRef100_G7KMG0 Histone-lysine N-methyltransferase ASHH3 n=1 Tax=Medicago truncatula RepID=G7KMG0_MEDTR	3e-31	18.1	AT2G44150.1|Symbols:ASHH3, SDG7|histone-lysine N-methyltransferase ASHH3|chr2:18258863-18261003 FORWARD LENGTH=363	4e-31	17.36	NA	NA	GO:0016279 GO:0018024	histone-lysine N-methyltransferase activity; "protein-lysine N-methyltransferase activity"	GO:0005634 GO:0005783 GO:0009506	endoplasmic reticulum; "nucleus"; "plasmodesma"	PF00856	SET domain	PTHR22884	SET DOMAIN PROTEINS	NA	NA
Glyma.01G065800			-1.1	-1.4		FeR2	2495			1.08	-1.23	-1.44		PiR5	671			Glyma.01G065800	887	UniRef100_I1J657 Uncharacterized protein n=1 Tax=Glycine max RepID=I1J657_SOYBN	0	100	UniRef100_G7IZD1 Cc-nbs-lrr resistance protein n=1 Tax=Medicago truncatula RepID=G7IZD1_MEDTR	0	71.28	AT3G14470.1|Symbols:|NB-ARC domain-containing disease resistance protein|chr3:4857940-4861104 FORWARD LENGTH=1054	5e-138	78.65	GO:0006952 GO:0009627 GO:0009697	defense response; "salicylic acid biosynthetic process"; "systemic acquired resistance"	GO:0005515 GO:0043531	ADP binding; "protein binding"	GO:0005576	extracellular region	PF00931	NB-ARC domain	PTHR23155	LEUCINE-RICH REPEAT-CONTAINING PROTEIN	KOG4658	Apoptotic_ATPase
Glyma.01G067300			-1.02	-1.29		FeR2	4195				-1.66	-1.03		PiR6	3600			Glyma.01G067300	192	UniRef100_K7K2A1 DNA-directed RNA polymerase n=1 Tax=Glycine max RepID=K7K2A1_SOYBN	2e-98	68.67	UniRef100_K7K2A1 DNA-directed RNA polymerase n=1 Tax=Glycine max RepID=K7K2A1_SOYBN	2e-98	68.67	AT4G35800.1|Symbols:NRPB1, RPB1, RNA_POL_II_LSRNA_POL_II_LS, RNA_POL_II_LS|RNA polymerase II large subunit|chr4:16961115-16967892 REVERSE LENGTH=1839	9e-49	8.16	GO:0000394 GO:0006306 GO:0006351 GO:0006366 GO:0010228 GO:0016926 GO:0031047 GO:0050665	DNA methylation; "RNA splicing, via endonucleolytic cleavage and ligation"; "gene silencing by RNA"; "hydrogen peroxide biosynthetic process"; "protein desumoylation"; "transcription, DNA-dependent"; "transcription from RNA polymerase II promoter"; "vegetative to reproductive phase transition of meristem"	GO:0003677 GO:0003899 GO:0005515	DNA-directed RNA polymerase activity; "DNA binding"; "protein binding"	GO:0005634 GO:0005665 GO:0005773 GO:0009506 GO:0009507	DNA-directed RNA polymerase II, core complex; "chloroplast"; "nucleus"; "plasmodesma"; "vacuole"	PF04997	RNA polymerase Rpb1, domain 1	PTHR19376	DNA-DIRECTED RNA POLYMERASE	NA	NA
Glyma.01G068300										-1.11				PiR8	3085			Glyma.01G068300	112	NA	NA	NA	NA	NA	NA	NA	NA	NA	NA	NA	NA	NA	NA	NA	NA	NA	NA	NA	NA	NA
Glyma.01G068900			-1.74	-1.74		FeR2	3144			1.2	-2.29	-1.39		PiR6	3609			Glyma.01G068900	65	NA	NA	NA	NA	NA	NA	NA	NA	NA	NA	NA	NA	NA	NA	NA	NA	NA	NA	NA	NA	NA
Glyma.01G069000			-1.93	-2.29		FeR2	3557			3.3	-2.01			PiR6	3715			Glyma.01G069000	117	UniRef100_I1J684 Uncharacterized protein n=1 Tax=Glycine max RepID=I1J684_SOYBN	2e-78	100	NA	NA	NA	NA	NA	NA	NA	NA	NA	NA	NA	NA	NA	NA	NA	NA	NA	NA
Glyma.01G069500			1.78	1.5		FeR4	5560			-1.89	1.44	1.56		PiR8	1			Glyma.01G069500	606	UniRef100_I1J687 Uncharacterized protein n=1 Tax=Glycine max RepID=I1J687_SOYBN	0	100	UniRef100_Q9C667 Chaperonin 60 subunit beta 4, chloroplastic n=1 Tax=Arabidopsis thaliana RepID=CPNB4_ARATH	0	93.13	AT1G26230.1|Symbols:|TCP-1/cpn60 chaperonin family protein|chr1:9072388-9075272 REVERSE LENGTH=611	0	93.13	GO:0000023 GO:0006457 GO:0006655 GO:0016556 GO:0019252 GO:0019288 GO:0042026 GO:0043085 GO:0044267	cellular protein metabolic process; "isopentenyl diphosphate biosynthetic process, mevalonate-independent pathway"; "mRNA modification"; "maltose metabolic process"; "phosphatidylglycerol biosynthetic process"; "positive regulation of catalytic activity"; "protein folding"; "protein refolding"; "starch biosynthetic process"	GO:0005524	ATP binding	GO:0005737 GO:0009507 GO:0009570 GO:0009941	chloroplast; "chloroplast envelope"; "chloroplast stroma"; "cytoplasm"	PF00118	TCP-1/cpn60 chaperonin family	PTHR11353	CHAPERONIN	KOG0356	Mitochondrial_chaperonin,_Cpn60/Hsp60p
Glyma.01G070200										1.17				PiR2	1517			Glyma.01G070200	568	UniRef100_I1J692 Uncharacterized protein n=1 Tax=Glycine max RepID=I1J692_SOYBN	0	100	UniRef100_B9HWR4 Peroxidase 11 family protein n=1 Tax=Populus trichocarpa RepID=B9HWR4_POPTR	2e-178	95.31	AT1G68850.1|Symbols:|Peroxidase superfamily protein|chr1:25883806-25885177 REVERSE LENGTH=336	2e-170	97.32	GO:0006979 GO:0055114	oxidation-reduction process; "response to oxidative stress"	GO:0004601 GO:0020037	heme binding; "peroxidase activity"	GO:0005576	extracellular region	PF00141	Peroxidase	NA	NA	NA	NA
Glyma.01G070300										-1.51				PiR8	805			Glyma.01G070300	665	UniRef100_I1J693 Uridine kinase n=1 Tax=Glycine max RepID=I1J693_SOYBN	0	100	UniRef100_I1J693 Uridine kinase n=1 Tax=Glycine max RepID=I1J693_SOYBN	0	100	AT1G26190.1|Symbols:|Phosphoribulokinase / Uridine kinase family|chr1:9057285-9060433 REVERSE LENGTH=674	0	98.52	GO:0006796 GO:0008152 GO:0009058 GO:0009909 GO:0016570 GO:0048449	biosynthetic process; "floral organ formation"; "histone modification"; "metabolic process"; "phosphate-containing compound metabolic process"; "regulation of flower development"	GO:0005524 GO:0016301 GO:0016773	ATP binding; "kinase activity"; "phosphotransferase activity, alcohol group as acceptor"	GO:0009507	chloroplast	PF01928 PF00485	CYTH domain; "Phosphoribulokinase / Uridine kinase family"	PTHR10285	URIDINE KINASE	KOG4203	Armadillo/beta-Catenin/plakoglobin
Glyma.01G070400	-1.37		2.09	2.27		FeR4	4213			-4.14	2.38	2.39		PiR8	1430			Glyma.01G070400	319	UniRef100_C6TG17 Putative uncharacterized protein n=1 Tax=Glycine max RepID=C6TG17_SOYBN	0	100	UniRef100_B6UFR4 Glutamate formiminotransferase n=1 Tax=Zea mays RepID=B6UFR4_MAIZE	2e-106	91.87	AT2G20830.1|Symbols:|transferases;folic acid binding|chr2:8968370-8969798 REVERSE LENGTH=297	2e-94	100.67	GO:0008152	metabolic process	GO:0005542 GO:0016740	folic acid binding; "transferase activity"	GO:0009507	chloroplast	PF07837	Formiminotransferase domain, N-terminal subdomain	PTHR12234	FORMIMINOTRANSFERASE-CYCLODEAMINASE	NA	NA
Glyma.01G070700				-1.11		FeR2	1898				-1.18	-1.14		PiR5	1012			Glyma.01G070700	401	UniRef100_K7K2C0 Uncharacterized protein n=1 Tax=Glycine max RepID=K7K2C0_SOYBN	4e-166	86.69	UniRef100_D2DJQ3 Acetolactate synthase (Fragment) n=1 Tax=Glycine max RepID=D2DJQ3_SOYBN	1e-120	29.77	AT3G48560.1|Symbols:CSR1, ALS, AHAS, TZP5, IMR1|chlorsulfuron/imidazolinone resistant 1|chr3:18001530-18003542 REVERSE LENGTH=670	2e-90	28.66	GO:0009082	branched-chain amino acid biosynthetic process	GO:0000287 GO:0003824 GO:0003984 GO:0004737 GO:0016740 GO:0030976 GO:0050660	acetolactate synthase activity; "catalytic activity"; "flavin adenine dinucleotide binding"; "magnesium ion binding"; "pyruvate decarboxylase activity"; "thiamine pyrophosphate binding"; "transferase activity"	GO:0009507 GO:0009570	chloroplast; "chloroplast stroma"	PF02775	Thiamine pyrophosphate enzyme, C-terminal TPP binding domain	PTHR18968	THIAMINE PYROPHOSPHATE ENZYMES	NA	NA
Glyma.01G070900	1.27		-1.39	-2.07		FeR2	2516			2.42	-2.99	-2.16		PiR5	2015			Glyma.01G070900	162	UniRef100_K7K2C2 Uncharacterized protein n=1 Tax=Glycine max RepID=K7K2C2_SOYBN	1e-112	100	UniRef100_K7KV21 Potassium transporter n=1 Tax=Glycine max RepID=K7KV21_SOYBN	4e-97	20.38	AT2G40540.2|Symbols:KT2, ATKT2, SHY3, KUP2, ATKUP2, TRK2|potassium transporter 2|chr2:16931445-16934516 FORWARD LENGTH=794	1e-51	19.9	GO:0000394 GO:0006813 GO:0009086 GO:0010075 GO:0071805	RNA splicing, via endonucleolytic cleavage and ligation; "methionine biosynthetic process"; "potassium ion transmembrane transport"; "potassium ion transport"; "regulation of meristem growth"	GO:0015079	potassium ion transmembrane transporter activity	GO:0005739 GO:0005886 GO:0016020	membrane; "mitochondrion"; "plasma membrane"	PF02705	K+ potassium transporter	NA	NA	NA	NA
Glyma.01G072900										1.16				PiR6	2487			Glyma.01G072900	197	UniRef100_K7LEH0 Uncharacterized protein n=1 Tax=Glycine max RepID=K7LEH0_SOYBN	1e-45	9.52	UniRef100_B9I2C4 Kinase family protein n=1 Tax=Populus trichocarpa RepID=B9I2C4_POPTR	8e-21	8.6	AT1G48490.3|Symbols:|Protein kinase superfamily protein|chr1:17922345-17928597 REVERSE LENGTH=1235	2e-13	6.72	GO:0006468	protein phosphorylation	GO:0004672 GO:0004674 GO:0004713 GO:0005524 GO:0016301 GO:0016772	ATP binding; "kinase activity"; "protein kinase activity"; "protein serine/threonine kinase activity"; "protein tyrosine kinase activity"; "transferase activity, transferring phosphorus-containing groups"	GO:0005634	nucleus	NA	NA	NA	NA	NA	NA
Glyma.01G074200	-1.82					FeR6	628											Glyma.01G074200	264	UniRef100_I1J6D4 Uncharacterized protein n=1 Tax=Glycine max RepID=I1J6D4_SOYBN	0	100	UniRef100_G7KUW7 Ethylene-responsive transcription factor ERF034 n=1 Tax=Medicago truncatula RepID=G7KUW7_MEDTR	5e-77	111.91	AT2G44940.1|Symbols:|Integrase-type DNA-binding superfamily protein|chr2:18537294-18538181 FORWARD LENGTH=295	1e-61	78.98	GO:0006355	regulation of transcription, DNA-dependent	GO:0003677 GO:0003700	DNA binding; "sequence-specific DNA binding transcription factor activity"	GO:0005634	nucleus	PF00847	AP2 domain	NA	NA	NA	NA
Glyma.01G074500										1.81				PiR2	1430			Glyma.01G074500	315	UniRef100_UPI0003DE89FD PREDICTED: uncharacterized protein LOC100780830 isoform X3 n=1 Tax=Glycine max RepID=UPI0003DE89FD	0	100.96	UniRef100_Q8LE79 PRIB5 protein n=1 Tax=Arabidopsis thaliana RepID=Q8LE79_ARATH	2e-89	85.77	AT3G60450.1|Symbols:|Phosphoglycerate mutase family protein|chr3:22340982-22342187 FORWARD LENGTH=274	4e-93	85.77	GO:0008150 GO:0009627 GO:0034976	biological process; "response to endoplasmic reticulum stress"; "systemic acquired resistance"	NA	NA	GO:0005634 GO:0005829	cytosol; "nucleus"	PF00300	Histidine phosphatase superfamily (branch 1)	PTHR16469	FAMILY NOT NAMED	KOG3734	Predicted_phosphoglycerate_mutase
Glyma.01G074600	1.34		-1.19	-1.91		FeR2	2433			3.57		-1.64		PiR2	1019			Glyma.01G074600	465	UniRef100_I1J3X8 Uncharacterized protein n=1 Tax=Glycine max RepID=I1J3X8_SOYBN	0	100	UniRef100_G7KUY2 Glucosyltransferase-13 n=1 Tax=Medicago truncatula RepID=G7KUY2_MEDTR	0	98.07	AT4G01070.1|Symbols:GT72B1, UGT72B1|UDP-Glycosyltransferase superfamily protein|chr4:461858-463300 REVERSE LENGTH=480	2e-152	94.79	GO:0006612 GO:0006805 GO:0008152 GO:0009611 GO:0009636 GO:0009651 GO:0009805 GO:0009963 GO:0010363 GO:0042178	coumarin biosynthetic process; "metabolic process"; "positive regulation of flavonoid biosynthetic process"; "protein targeting to membrane"; "regulation of plant-type hypersensitive response"; "response to salt stress"; "response to toxic substance"; "response to wounding"; "xenobiotic catabolic process"; "xenobiotic metabolic process"	GO:0008194 GO:0016757 GO:0016758 GO:0035251	UDP-glucosyltransferase activity; "UDP-glycosyltransferase activity"; "transferase activity, transferring glycosyl groups"; "transferase activity, transferring hexosyl groups"	GO:0005634	nucleus	PF00201	UDP-glucoronosyl and UDP-glucosyl transferase	PTHR11926	GLUCOSYL/GLUCURONOSYL TRANSFERASES	KOG1192	UDP-glucuronosyl_and_UDP-glucosyl_transferase
Glyma.01G075100										1.76				PiR2	595			Glyma.01G075100	133	UniRef100_K7K2H3 Uncharacterized protein (Fragment) n=1 Tax=Glycine max RepID=K7K2H3_SOYBN	2e-92	78.57	UniRef100_F4IW10 Elongation factor G-2, mitochondrial n=2 Tax=Arabidopsis thaliana RepID=EFGM2_ARATH	1e-61	17.51	AT2G45030.1|Symbols:|Translation elongation factor EFG/EF2 protein|chr2:18572411-18576756 FORWARD LENGTH=754	1e-64	17.51	GO:0006414 GO:0046686	response to cadmium ion; "translational elongation"	GO:0003746 GO:0003924 GO:0005525 GO:0008135	GTP binding; "GTPase activity"; "translation elongation factor activity"; "translation factor activity, nucleic acid binding"	GO:0005622 GO:0005739	intracellular; "mitochondrion"	PF00009	Elongation factor Tu GTP binding domain	PTHR23115	TRANSLATION FACTOR	NA	NA
Glyma.01G075300										1.15				PiR2	284			Glyma.01G075300	196	UniRef100_K7K2H4 Uncharacterized protein n=1 Tax=Glycine max RepID=K7K2H4_SOYBN	2e-138	100	UniRef100_B9GVF4 Elongation factor G family protein n=1 Tax=Populus trichocarpa RepID=B9GVF4_POPTR	3e-97	28.51	AT1G45332.1|Symbols:|Translation elongation factor EFG/EF2 protein|chr1:17172507-17176683 REVERSE LENGTH=754	7e-97	24.8	GO:0006414	translational elongation	GO:0003746 GO:0003924 GO:0005524 GO:0005525 GO:0008135	ATP binding; "GTP binding"; "GTPase activity"; "translation elongation factor activity"; "translation factor activity, nucleic acid binding"	GO:0005622 GO:0005739	intracellular; "mitochondrion"	PF00009	Elongation factor Tu GTP binding domain	PTHR23115	TRANSLATION FACTOR	NA	NA
Glyma.01G076100										-1.35				PiR8	4932			Glyma.01G076100	242	UniRef100_K7K2I0 Uncharacterized protein n=4 Tax=Glycine max RepID=K7K2I0_SOYBN	4e-174	100	UniRef100_D7M6B6 Plastid-lipid associated protein pap n=5 Tax=Arabidopsis lyrata RepID=D7M6B6_ARALL	7e-92	93.3	AT4G00030.1|Symbols:|Plastid-lipid associated protein PAP / fibrillin family protein|chr4:13565-14366 FORWARD LENGTH=212	2e-94	91.51	GO:0008150	biological process	GO:0005198	structural molecule activity	GO:0009507	chloroplast	PF04755	PAP fibrillin	NA	NA	NA	NA
Glyma.01G076200	-1.9		1.38			FeR4	2287			-1.75				PiR7	1927			Glyma.01G076200	127	UniRef100_I1J6F4 Uncharacterized protein n=1 Tax=Glycine max RepID=I1J6F4_SOYBN	5e-89	100	UniRef100_D7LRR6 Zinc ion binding protein n=1 Tax=Arabidopsis lyrata subsp. lyrata RepID=D7LRR6_ARALL	4e-37	97.67	AT3G60520.1|Symbols:|unknown protein; BEST Arabidopsis thaliana protein match is: unknown protein (TAIR:AT1G02070.1); Has 107 Blast hits to 107 proteins in 14 species: Archae - 0; Bacteria - 0; Metazoa - 0; Fungi - 0; Plants - 107; Viruses - 0; Other Eukaryotes - 0 (source: NCBI BLink).|chr3:22361751-22362467 REVERSE LENGTH=129	6e-38	97.67	GO:0008150	biological process	NA	NA	GO:0005575	cellular component	NA	NA	NA	NA	NA	NA
Glyma.01G076700										3.06				PiR6	3690			Glyma.01G076700	166	UniRef100_I1J6F6 Uncharacterized protein n=1 Tax=Glycine max RepID=I1J6F6_SOYBN	6e-116	100	NA	NA	NA	NA	NA	NA	NA	NA	NA	NA	NA	NA	NA	NA	NA	NA	NA	NA
Glyma.01G076800	2.5					FeR2	2382			3.22				PiR2	1088			Glyma.01G076800	88	UniRef100_I1KC46 Uncharacterized protein n=2 Tax=Glycine max RepID=I1KC46_SOYBN	3e-42	62.14	UniRef100_G7J5J1 Calmodulin-like protein n=2 Tax=Medicago truncatula RepID=G7J5J1_MEDTR	2e-23	62.14	AT3G50770.1|Symbols:CML41|calmodulin-like 41|chr3:18873987-18874604 FORWARD LENGTH=205	2e-12	32.2	GO:0008150 GO:0043090	amino acid import; "biological process"	GO:0005509	calcium ion binding	NA	NA	PF00036	EF hand	PTHR10891	EF-HAND CALCIUM-BINDING DOMAIN CONTAINING PROTEIN	NA	NA
Glyma.01G076900			1.82	1.73		FeR4	5151			-3.48		1.62		PiR7	2301			Glyma.01G076900	459	UniRef100_I1J6F8 Uncharacterized protein n=1 Tax=Glycine max RepID=I1J6F8_SOYBN	0	100	UniRef100_Q8GZ38 Transcription factor UNE10 n=1 Tax=Arabidopsis thaliana RepID=UNE10_ARATH	3e-104	111.28	AT4G00050.1|Symbols:UNE10|basic helix-loop-helix (bHLH) DNA-binding superfamily protein|chr4:17863-19848 FORWARD LENGTH=399	3e-107	111.28	GO:0006355 GO:0009567	double fertilization forming a zygote and endosperm; "regulation of transcription, DNA-dependent"	GO:0003677 GO:0003700	DNA binding; "sequence-specific DNA binding transcription factor activity"	GO:0005634 GO:0009506	nucleus; "plasmodesma"	PF00010	Helix-loop-helix DNA-binding domain	PTHR10014	BASIC HELIX-LOOP-HELIX/LEUCINE ZIPPER TRANSCRIPTION FACTOR	NA	NA
Glyma.01G077000	-4.74		5.62	7.05		FeR4	2861			-4.5	6.97	7.87		PiR7	691			Glyma.01G077000	278	UniRef100_Q39802 Cytokinin induced message n=1 Tax=Glycine max RepID=Q39802_SOYBN	0	100	UniRef100_Q39802 Cytokinin induced message n=1 Tax=Glycine max RepID=Q39802_SOYBN	0	100	AT1G65680.1|Symbols:ATEXPB2, EXPB2, ATHEXP BETA 1.4|expansin B2|chr1:24427266-24428399 FORWARD LENGTH=273	3e-113	91.21	GO:0009826 GO:0009828 GO:0009831 GO:0019953	plant-type cell wall loosening; "plant-type cell wall modification involved in multidimensional cell growth"; "sexual reproduction"; "unidimensional cell growth"	NA	NA	GO:0005576	extracellular region	PF01357 PF03330	Pollen allergen; "Rare lipoprotein A (RlpA)-like double-psi beta-barrel"	NA	NA	NA	NA
Glyma.01G077100				1.57		FeR4	199				1.22	1.54		PiR7	1533			Glyma.01G077100	186	UniRef100_C6T2J5 CASP-like protein 4 n=1 Tax=Glycine max RepID=CSPL4_SOYBN	5e-132	100	UniRef100_C6T2J5 CASP-like protein 4 n=1 Tax=Glycine max RepID=CSPL4_SOYBN	5e-132	100	AT5G54980.1|Symbols:|Uncharacterised protein family (UPF0497)|chr5:22315799-22316560 FORWARD LENGTH=194	5e-52	81.96	GO:0045333	cellular respiration	GO:0008137	NADH dehydrogenase (ubiquinone) activity	GO:0005634 GO:0005747	mitochondrial respiratory chain complex I; "nucleus"	PF04535	Domain of unknown function (DUF588)	PTHR11615	NITRATE, FROMATE, IRON DEHYDROGENASE	NA	NA
Glyma.01G077200				-1		FeR2	2006				-1.08	-1		PiR5	1787			Glyma.01G077200	1702	UniRef100_K7K2I9 Uncharacterized protein n=1 Tax=Glycine max RepID=K7K2I9_SOYBN	0	100	UniRef100_Q9ATY5 DNA repair protein UVH3 n=1 Tax=Arabidopsis thaliana RepID=UVH3_ARATH	4e-166	48.61	AT3G28030.1|Symbols:UVH3, UVR1|5'-3' exonuclease family protein|chr3:10424321-10431178 FORWARD LENGTH=1479	4e-169	48.61	GO:0006281 GO:0006289 GO:0006486 GO:0009408 GO:0010213 GO:0010224	DNA repair; "non-photoreactive DNA repair"; "nucleotide-excision repair"; "protein glycosylation"; "response to UV-B"; "response to heat"	GO:0003677 GO:0003697 GO:0003824 GO:0004518 GO:0004519 GO:0005515 GO:0016788	DNA binding; "catalytic activity"; "endonuclease activity"; "hydrolase activity, acting on ester bonds"; "nuclease activity"; "protein binding"; "single-stranded DNA binding"	GO:0005634	nucleus	PF00752 PF00867	XPG N-terminal domain; "XPG I-region"	PTHR11081	XP-G/RAD2 DNA REPAIR ENDONUCLEASE FAMILY	NA	NA
Glyma.01G077300										-1.11				PiR8	5368			Glyma.01G077300	501	UniRef100_I1J6G1 Uncharacterized protein n=1 Tax=Glycine max RepID=I1J6G1_SOYBN	0	100	UniRef100_E4MY72 mRNA, clone: RTFL01-37-J24 n=2 Tax=Eutrema RepID=E4MY72_THEHA	0	85.66	AT5G03900.2|Symbols:|Iron-sulphur cluster biosynthesis family protein|chr5:1048338-1051869 FORWARD LENGTH=523	0	86.04	GO:0008150	biological process	GO:0003674	molecular function	GO:0009507 GO:0009536 GO:0009941	chloroplast; "chloroplast envelope"; "plastid"	NA	NA	PTHR10072	IRON-SULFUR CLUSTER ASSEMBLY PROTEIN	NA	NA
Glyma.01G077700			2.32	2.62		FeR4	6005			-2.53	2.06	2.71		PiR7	59			Glyma.01G077700	368	UniRef100_C6TGA7 Uncharacterized protein n=1 Tax=Glycine max RepID=C6TGA7_SOYBN	0	98.92	UniRef100_U5GVE4 Nodulin MtN21 family protein n=1 Tax=Populus trichocarpa RepID=U5GVE4_POPTR	6e-165	97.24	AT3G28050.1|Symbols:|nodulin MtN21 /EamA-like transporter family protein|chr3:10442984-10445216 FORWARD LENGTH=367	1e-141	97.28	GO:0008150	biological process	NA	NA	GO:0016020	membrane	PF00892	EamA-like transporter family	NA	NA	NA	NA
Glyma.01G078000				1.11		FeR4	6128			-1.01				PiR8	4015			Glyma.01G078000	290	UniRef100_K7K2J9 Uncharacterized protein n=1 Tax=Glycine max RepID=K7K2J9_SOYBN	0	100	UniRef100_Q6NKQ9 Cysteine-rich repeat secretory protein 15 n=1 Tax=Arabidopsis thaliana RepID=CRR15_ARATH	2e-109	89.61	AT3G60720.1|Symbols:PDLP8|plasmodesmata-located protein 8|chr3:22442035-22443608 FORWARD LENGTH=279	2e-112	89.61	GO:0008150	biological process	GO:0003674	molecular function	GO:0005886	plasma membrane	PF01657	Salt stress response/antifungal	PTHR11795	UNCHARACTERIZED	NA	NA
Glyma.01G078700	6.04		-6.16	-9.42		FeR2	2327			7.69	-6.7	-8.84		PiR2	1033			Glyma.01G078700	61	UniRef100_K7K2K5 Uncharacterized protein n=1 Tax=Glycine max RepID=K7K2K5_SOYBN	3e-36	100	NA	NA	NA	NA	NA	NA	NA	NA	NA	NA	NA	NA	NA	NA	NA	NA	NA	NA
Glyma.01G078800			5.52			FeR4	5311											Glyma.01G078800	129	UniRef100_C6SZG2 Uncharacterized protein n=1 Tax=Glycine max RepID=C6SZG2_SOYBN	8e-83	100	UniRef100_G7JQW5 Proline-rich protein n=1 Tax=Medicago truncatula RepID=G7JQW5_MEDTR	8e-29	92.68	AT4G00165.2|Symbols:|Bifunctional inhibitor/lipid-transfer protein/seed storage 2S albumin superfamily protein|chr4:69433-69819 REVERSE LENGTH=128	7e-41	77.34	GO:0006499 GO:0006869	N-terminal protein myristoylation; "lipid transport"	GO:0008289	lipid binding	GO:0005576	extracellular region	PF00234	Protease inhibitor/seed storage/LTP family	NA	NA	NA	NA
Glyma.01G079100			1.03			FeR6	1829											Glyma.01G079100	699	UniRef100_I1J6H9 Uncharacterized protein n=1 Tax=Glycine max RepID=I1J6H9_SOYBN	0	100	UniRef100_B9GPJ6 ABC1 family protein n=1 Tax=Populus trichocarpa RepID=B9GPJ6_POPTR	0	93.04	AT1G79600.1|Symbols:|Protein kinase superfamily protein|chr1:29950105-29952516 REVERSE LENGTH=711	0	88.89	GO:0050821	protein stabilization	GO:0004672	protein kinase activity	GO:0005886 GO:0009507 GO:0010287	chloroplast; "plasma membrane"; "plastoglobule"	PF03109	ABC1 family	PTHR10566	CHAPERONE-ACTIVITY OF BC1 COMPLEX (CABC1)-RELATED	KOG1235	Predicted_unusual_protein_kinase
Glyma.01G080500										1.16				PiR6	3889			Glyma.01G080500	318	UniRef100_I1J6J6 Uncharacterized protein n=1 Tax=Glycine max RepID=I1J6J6_SOYBN	0	100	NA	NA	NA	AT1G68440.1|Symbols:|unknown protein; BEST Arabidopsis thaliana protein match is: unknown protein (TAIR:AT1G25400.2); Has 86 Blast hits to 86 proteins in 29 species: Archae - 0; Bacteria - 6; Metazoa - 27; Fungi - 11; Plants - 24; Viruses - 0; Other Eukaryotes - 18 (source: NCBI BLink).|chr1:25658115-25659035 FORWARD LENGTH=306	5e-32	98.04	GO:0006598 GO:0008150 GO:0009698 GO:0042398	biological process; "cellular modified amino acid biosynthetic process"; "phenylpropanoid metabolic process"; "polyamine catabolic process"	GO:0003674	molecular function	GO:0005634	nucleus	NA	NA	NA	NA	NA	NA
Glyma.01G080700			1	1.13		FeR4	5951			-1.16	1.12	1.27		PiR8	2339			Glyma.01G080700	320	UniRef100_C6TGW8 Putative uncharacterized protein n=1 Tax=Glycine max RepID=C6TGW8_SOYBN	0	100	UniRef100_G7K1K4 Dihydroflavonol-4-reductase n=1 Tax=Medicago truncatula RepID=G7K1K4_MEDTR	0	100	AT1G68540.1|Symbols:|NAD(P)-binding Rossmann-fold superfamily protein|chr1:25720066-25721282 FORWARD LENGTH=321	0	99.38	GO:0010584 GO:0044237 GO:0080110	cellular metabolic process; "pollen exine formation"; "sporopollenin biosynthetic process"	GO:0000166 GO:0003824 GO:0016491 GO:0050662	catalytic activity; "coenzyme binding"; "nucleotide binding"; "oxidoreductase activity"	GO:0005829	cytosol	PF01370	NAD dependent epimerase/dehydratase family	PTHR10366	NAD DEPENDENT EPIMERASE/DEHYDRATASE	KOG1502	Flavonol_reductase/cinnamoyl-CoA_reductase
Glyma.01G080900				1.31		FeR4	1615			-1.36	1.16	1.35		PiR8	2329			Glyma.01G080900	192	UniRef100_I1J6K1 Uncharacterized protein n=1 Tax=Glycine max RepID=I1J6K1_SOYBN	1e-135	100	UniRef100_G7JX88 COSII n=1 Tax=Medicago truncatula RepID=G7JX88_MEDTR	2e-122	100	AT1G13380.1|Symbols:|Protein of unknown function (DUF1218)|chr1:4589218-4590362 REVERSE LENGTH=188	3e-90	101.6	GO:0008150	biological process	GO:0003674	molecular function	GO:0005576	extracellular region	PF06749	Protein of unknown function (DUF1218)	NA	NA	NA	NA
Glyma.01G081100			-1.34	-1.45		FeR2	1789				-1.37	-1.54		PiR5	882			Glyma.01G081100	372	UniRef100_K7K2M2 Uncharacterized protein n=1 Tax=Glycine max RepID=K7K2M2_SOYBN	0	100	UniRef100_B9HJ24 AP2 domain-containing transcription factor family protein n=1 Tax=Populus trichocarpa RepID=B9HJ24_POPTR	2e-51	110.65	AT1G68550.2|Symbols:|Integrase-type DNA-binding superfamily protein|chr1:25725810-25726784 REVERSE LENGTH=324	7e-37	107.41	GO:0006355	regulation of transcription, DNA-dependent	GO:0003677 GO:0003700	DNA binding; "sequence-specific DNA binding transcription factor activity"	GO:0005634	nucleus	PF00847	AP2 domain	NA	NA	NA	NA
Glyma.01G081300	-1.95		2	2.55		FeR4	2856		1.3	-2.01	2.93	2.64		PiR8	966			Glyma.01G081300	929	UniRef100_I1J6K4 Uncharacterized protein n=1 Tax=Glycine max RepID=I1J6K4_SOYBN	0	100	UniRef100_G7JXA7 Alpha-D-xylosidase n=1 Tax=Medicago truncatula RepID=G7JXA7_MEDTR	0	96.44	AT1G68560.1|Symbols:ATXYL1, XYL1, TRG1|alpha-xylosidase 1|chr1:25734435-25737897 REVERSE LENGTH=915	0	98.14	GO:0000272 GO:0005975 GO:0005982 GO:0009664 GO:0009832 GO:0010411 GO:0045493 GO:0046686	carbohydrate metabolic process; "plant-type cell wall biogenesis"; "plant-type cell wall organization"; "polysaccharide catabolic process"; "response to cadmium ion"; "starch metabolic process"; "xylan catabolic process"; "xyloglucan metabolic process"	GO:0004553 GO:0009044 GO:0046556 GO:0080176	alpha-N-arabinofuranosidase activity; "hydrolase activity, hydrolyzing O-glycosyl compounds"; "xylan 1,4-beta-xylosidase activity"; "xyloglucan 1,6-alpha-xylosidase activity"	GO:0005576 GO:0005618 GO:0009505 GO:0009506 GO:0009507 GO:0048046	apoplast; "cell wall"; "chloroplast"; "extracellular region"; "plant-type cell wall"; "plasmodesma"	PF01055	Glycosyl hydrolases family 31	PTHR22762	ALPHA-GLUCOSIDASE	KOG1065	Maltase_glucoamylase_and_related_hydrolases,_glycosyl_hydrolase_family_31
Glyma.01G081600	-1.82			2.65		FeR4	1714		1.84	-1.97	3.23	2.78		PiR8	4642			Glyma.01G081600	577	UniRef100_UPI0001890C0B PREDICTED: probable nitrite transporter At1g68570-like n=1 Tax=Glycine max RepID=UPI0001890C0B	0	100	UniRef100_G7JZD5 Peptide transporter PTR n=1 Tax=Medicago truncatula RepID=G7JZD5_MEDTR	0	98.46	AT1G68570.1|Symbols:|Major facilitator superfamily protein|chr1:25746811-25750110 FORWARD LENGTH=596	0	95.97	GO:0006857	oligopeptide transport	GO:0005215	transporter activity	GO:0005886 GO:0016020	membrane; "plasma membrane"	PF00854	POT family	PTHR11654	OLIGOPEPTIDE TRANSPORTER-RELATED	KOG1237	H+/oligopeptide_symporter
Glyma.01G081900			-1.19			FeR2	226			1.15				PiR2	1343			Glyma.01G081900	462	UniRef100_I1J6K8 Uncharacterized protein n=1 Tax=Glycine max RepID=I1J6K8_SOYBN	0	100	UniRef100_T2DP02 Dihydrolipoamide S-acetyltransferase n=1 Tax=Phaseolus vulgaris RepID=T2DP02_PHAVU	0	91.42	AT3G25860.1|Symbols:LTA2, PLE2|2-oxoacid dehydrogenases acyltransferase family protein|chr3:9460632-9462585 FORWARD LENGTH=480	0	94.17	GO:0000096 GO:0006084 GO:0006086 GO:0006546 GO:0006636 GO:0006733 GO:0006766 GO:0007020 GO:0008152 GO:0008652 GO:0009072 GO:0009106 GO:0009108 GO:0009117 GO:0009695 GO:0016126 GO:0016132 GO:0019288 GO:0019748 GO:0044272	acetyl-CoA biosynthetic process from pyruvate; "acetyl-CoA metabolic process"; "aromatic amino acid family metabolic process"; "brassinosteroid biosynthetic process"; "cellular amino acid biosynthetic process"; "coenzyme biosynthetic process"; "glycine catabolic process"; "isopentenyl diphosphate biosynthetic process, mevalonate-independent pathway"; "jasmonic acid biosynthetic process"; "lipoate…	GO:0004742 GO:0016746	dihydrolipoyllysine-residue acetyltransferase activity; "transferase activity, transferring acyl groups"	GO:0005739 GO:0009507 GO:0009534 GO:0009570 GO:0009941 GO:0016020 GO:0022626	chloroplast; "chloroplast envelope"; "chloroplast stroma"; "chloroplast thylakoid"; "cytosolic ribosome"; "membrane"; "mitochondrion"	PF02817 PF00364 PF00198	e3 binding domain; "Biotin-requiring enzyme"; "2-oxoacid dehydrogenases acyltransferase (catalytic domain)"	PTHR23151	DIHYDROLIPOAMIDE ACETYL/SUCCINYL-TRANSFERASE-RELATED	KOG0557	Dihydrolipoamide_acetyltransferase
Glyma.01G082000				1.56		FeR4	5717			-1.27	1.02			PiR8	4433			Glyma.01G082000	315	UniRef100_I1J6K9 Uncharacterized protein n=1 Tax=Glycine max RepID=I1J6K9_SOYBN	0	100	UniRef100_G7LG85 DNA-3-methyladenine glycosylase n=1 Tax=Medicago truncatula RepID=G7LG85_MEDTR	1e-168	95.44	AT1G13635.2|Symbols:|DNA glycosylase superfamily protein|chr1:4674248-4675784 FORWARD LENGTH=311	1e-133	99.04	GO:0006281 GO:0006284	DNA repair; "base-excision repair"	GO:0003824 GO:0008725	DNA-3-methyladenine glycosylase activity; "catalytic activity"	GO:0005634	nucleus	PF03352	Methyladenine glycosylase	NA	NA	NA	NA
Glyma.01G082400										1.68				PiR2	317			Glyma.01G082400	675	UniRef100_K7K2M6 Uncharacterized protein n=2 Tax=Glycine max RepID=K7K2M6_SOYBN	0	100	UniRef100_G7JZF1 Agenet and bromo-adjacent homology (BAH) domain-containing protein-like protein n=2 Tax=Medicago truncatula RepID=G7JZF1_MEDTR	0	97.37	AT1G68580.2|Symbols:|agenet domain-containing protein / bromo-adjacent homology (BAH) domain-containing protein|chr1:25752869-25755631 FORWARD LENGTH=648	2e-158	102.93	GO:0006333 GO:0008150	biological process; "chromatin assembly or disassembly"	GO:0003677 GO:0003723	DNA binding; "RNA binding"	GO:0005634 GO:0009506	nucleus; "plasmodesma"	PF01426 PF05641	BAH domain; "Agenet domain"	NA	NA	NA	NA
Glyma.01G082600	-1.11			1.17		FeR4	976											Glyma.01G082600	86	UniRef100_K7K2M7 Uncharacterized protein n=1 Tax=Glycine max RepID=K7K2M7_SOYBN	2e-52	100	NA	NA	NA	AT3G25855.1|Symbols:|Copper transport protein family|chr3:9459608-9460267 REVERSE LENGTH=112	2e-29	75	NA	NA	NA	NA	GO:0005634	nucleus	NA	NA	PTHR22814	COPPER TRANSPORT PROTEIN ATOX1-RELATED	KOG1603	Copper_chaperone
Glyma.01G082700										1.19				PiR6	538			Glyma.01G082700	859	UniRef100_K7K2M8 Uncharacterized protein n=1 Tax=Glycine max RepID=K7K2M8_SOYBN	0	100	UniRef100_Q8RWN3 Protein kinase-like protein n=3 Tax=Arabidopsis thaliana RepID=Q8RWN3_ARATH	3e-126	49.3	AT3G25840.2|Symbols:|Protein kinase superfamily protein|chr3:9452993-9456322 REVERSE LENGTH=673	2e-131	68.5	GO:0000956 GO:0006468 GO:0006486	nuclear-transcribed mRNA catabolic process; "protein glycosylation"; "protein phosphorylation"	GO:0004672 GO:0004674 GO:0005524 GO:0016772	ATP binding; "protein kinase activity"; "protein serine/threonine kinase activity"; "transferase activity, transferring phosphorus-containing groups"	GO:0005634 GO:0005737	cytoplasm; "nucleus"	PF00069	Protein kinase domain	PTHR24056	CELL DIVISION PROTEIN KINASE	KOG0670	U4/U6-associated_splicing_factor_PRP4
Glyma.01G083000	1		-1.86	-1.97		FeR2	3111			2.42	-1.09			PiR6	196			Glyma.01G083000	404	UniRef100_C6TEJ2 Uncharacterized protein n=1 Tax=Glycine max RepID=C6TEJ2_SOYBN	0	100	NA	NA	NA	AT1G13340.1|Symbols:|Regulator of Vps4 activity in the MVB pathway protein|chr1:4569622-4571043 REVERSE LENGTH=409	1e-90	98.53	GO:0006979 GO:0009697 GO:0009863 GO:0031348 GO:0045087	innate immune response; "negative regulation of defense response"; "response to oxidative stress"; "salicylic acid biosynthetic process"; "salicylic acid mediated signaling pathway"	NA	NA	GO:0005737	cytoplasm	PF03398	Regulator of Vps4 activity in the MVB pathway	PTHR12161	UNCHARACTERIZED DUF292	KOG2027	Spindle_pole_body_protein
Glyma.01G083300	1.05		-1.32	-1.68		FeR2	1818		1.74	2.6		-1.85		PiR5	75			Glyma.01G083300	294	UniRef100_I1J6M1 Uncharacterized protein n=1 Tax=Glycine max RepID=I1J6M1_SOYBN	0	100	UniRef100_G7K0J7 Nuclease S1 n=1 Tax=Medicago truncatula RepID=G7K0J7_MEDTR	2e-179	99.66	AT1G68290.1|Symbols:ENDO 2|endonuclease 2|chr1:25596718-25598264 FORWARD LENGTH=290	9e-117	97.93	GO:0006308	DNA catabolic process	GO:0003676 GO:0004519	endonuclease activity; "nucleic acid binding"	GO:0005576	extracellular region	PF02265	S1/P1 Nuclease	NA	NA	NA	NA
Glyma.01G083400										1.17				PiR6	389			Glyma.01G083400	77	NA	NA	NA	NA	NA	NA	NA	NA	NA	NA	NA	NA	NA	NA	NA	NA	NA	NA	NA	NA	NA
Glyma.01G084000	1.95	1.23		-1.26		FeR2	4552			1.66	-1.27	-1.5		PiR5	396			Glyma.01G084000	150	UniRef100_I1J6M6 Uncharacterized protein n=1 Tax=Glycine max RepID=I1J6M6_SOYBN	7e-107	100	UniRef100_P0CW98 Protein PLANT CADMIUM RESISTANCE 9 n=1 Tax=Arabidopsis thaliana RepID=PCR9_ARATH	6e-37	90.54	AT1G58320.1|Symbols:|PLAC8 family protein|chr1:21634123-21635303 REVERSE LENGTH=148	7e-40	90.54	GO:0008150	biological process	GO:0003674	molecular function	GO:0005886	plasma membrane	PF04749	PLAC8 family	PTHR15907	FAMILY NOT NAMED	NA	NA
Glyma.01G084200			1.27	1.07		FeR4	5265			-1.24				PiR8	4067			Glyma.01G084200	487	UniRef100_K7K2N9 Uncharacterized protein n=1 Tax=Glycine max RepID=K7K2N9_SOYBN	0	100	UniRef100_B9HJ06 PERIANTHIA family protein n=1 Tax=Populus trichocarpa RepID=B9HJ06_POPTR	0	99.33	AT1G68640.1|Symbols:PAN|bZIP transcription factor family protein|chr1:25769739-25772303 REVERSE LENGTH=452	6e-157	100.88	GO:0006355 GO:0009410 GO:0009909 GO:0030968 GO:0048451 GO:0048453	endoplasmic reticulum unfolded protein response; "petal formation"; "regulation of flower development"; "regulation of transcription, DNA-dependent"; "response to xenobiotic stimulus"; "sepal formation"	GO:0003677 GO:0003700 GO:0005515 GO:0043565 GO:0046983	DNA binding; "protein binding"; "protein dimerization activity"; "sequence-specific DNA binding"; "sequence-specific DNA binding transcription factor activity"	GO:0005634	nucleus	PF00170	bZIP transcription factor	PTHR22952	CAMP-RESPONSE ELEMENT BINDING PROTEIN-RELATED	NA	NA
Glyma.01G084500	-1.3		1.96	2.14		FeR4	4618			-1.42	1.94	2.16		PiR7	1151			Glyma.01G084500	460	UniRef100_K7K2P2 Uncharacterized protein n=1 Tax=Glycine max RepID=K7K2P2_SOYBN	0	100	UniRef100_G7JYE2 Choline transporter-like protein 5-A n=1 Tax=Medicago truncatula RepID=G7JYE2_MEDTR	0	93.83	AT1G25500.2|Symbols:|Plasma-membrane choline transporter family protein|chr1:8955437-8957793 REVERSE LENGTH=488	0	92.01	GO:0008150	biological process	NA	NA	GO:0005886 GO:0009507	chloroplast; "plasma membrane"	PF04515	Plasma-membrane choline transporter	PTHR12385	CTL TRANSPORTER	KOG1362	Choline_transporter-like_protein
Glyma.01G084600				1.69		FeR4	1537				1.15	1.37		PiR4	404			Glyma.01G084600	485	UniRef100_I1J6N3 Uncharacterized protein n=1 Tax=Glycine max RepID=I1J6N3_SOYBN	0	100	UniRef100_B9HWK9 Aspartyl protease family protein n=1 Tax=Populus trichocarpa RepID=B9HWK9_POPTR	0	100	AT1G25510.1|Symbols:|Eukaryotic aspartyl protease family protein|chr1:8959372-8960823 REVERSE LENGTH=483	0	96.27	GO:0006508	proteolysis	GO:0004190	aspartic-type endopeptidase activity	GO:0005576	extracellular region	PF00026	Eukaryotic aspartyl protease	PTHR13683	ASPARTYL PROTEASES	KOG1339	Aspartyl_protease
Glyma.01G084800	-1.24			1.76		FeR4	1534			-2.23	1.41	1.04		PiR8	3784			Glyma.01G084800	438	UniRef100_I1J6N5 Uncharacterized protein n=3 Tax=Glycine max RepID=I1J6N5_SOYBN	0	100	UniRef100_G7JYD9 Lysine/histidine transporter n=1 Tax=Medicago truncatula RepID=G7JYD9_MEDTR	0	99.09	AT1G25530.1|Symbols:|Transmembrane amino acid transporter family protein|chr1:8964827-8967391 REVERSE LENGTH=440	0	96.82	GO:0006865	amino acid transport	GO:0015171	amino acid transmembrane transporter activity	GO:0005886 GO:0016020	membrane; "plasma membrane"	PF01490	Transmembrane amino acid transporter protein	PTHR22950	AMINO ACID TRANSPORTER	KOG1303	Amino_acid_transporters
Glyma.01G085200												3.1		PiR7	1969			Glyma.01G085200	128	UniRef100_I1J6N8 Uncharacterized protein n=1 Tax=Glycine max RepID=I1J6N8_SOYBN	8e-85	100	UniRef100_D2DW75 Hydroxyproline-rich protein n=1 Tax=Phaseolus vulgaris RepID=D2DW75_PHAVU	1e-54	95.49	AT3G02120.1|Symbols:|hydroxyproline-rich glycoprotein family protein|chr3:377122-377577 FORWARD LENGTH=126	5e-20	80.95	GO:0000226 GO:0000911 GO:0010583	cytokinesis by cell plate formation; "microtubule cytoskeleton organization"; "response to cyclopentenone"	GO:0003674	molecular function	GO:0005634	nucleus	NA	NA	NA	NA	NA	NA
Glyma.01G085300				-1.05		FeR2	3594											Glyma.01G085300	135	UniRef100_UPI0003DED138 PREDICTED: uncharacterized protein LOC102668385 isoform X1 n=1 Tax=Glycine max RepID=UPI0003DED138	5e-54	77.36	NA	NA	NA	AT1G29940.1|Symbols:NRPA2|nuclear RNA polymerase A2|chr1:10479322-10486670 REVERSE LENGTH=1178	3e-07	5.94	GO:0006351	transcription, DNA-dependent	GO:0003677 GO:0003899 GO:0032549	DNA-directed RNA polymerase activity; "DNA binding"; "ribonucleoside binding"	GO:0005634 GO:0005829 GO:0009507	chloroplast; "cytosol"; "nucleus"	NA	NA	NA	NA	NA	NA
Glyma.01G085400			2.92			FeR6	184											Glyma.01G085400	399	UniRef100_UPI0003DE7DB3 PREDICTED: UDP-glycosyltransferase 83A1-like n=1 Tax=Glycine max RepID=UPI0003DE7DB3	0	95.13	UniRef100_D2DW77 UDP-glucosyl transferase n=1 Tax=Phaseolus vulgaris RepID=D2DW77_PHAVU	0	86.52	AT3G02100.1|Symbols:|UDP-Glycosyltransferase superfamily protein|chr3:368840-370484 REVERSE LENGTH=464	1e-98	84.91	GO:0008152	metabolic process	GO:0008194 GO:0016757 GO:0016758	UDP-glycosyltransferase activity; "transferase activity, transferring glycosyl groups"; "transferase activity, transferring hexosyl groups"	GO:0005634	nucleus	PF00201	UDP-glucoronosyl and UDP-glucosyl transferase	PTHR11926	GLUCOSYL/GLUCURONOSYL TRANSFERASES	KOG1192	UDP-glucuronosyl_and_UDP-glucosyl_transferase
Glyma.01G085800				1.1		FeR4	1260		1.41	-1.29	1.18	1.48		PiR8	5326			Glyma.01G085800	457	UniRef100_I1J6P3 Uncharacterized protein n=1 Tax=Glycine max RepID=I1J6P3_SOYBN	0	100	UniRef100_D2DW77 UDP-glucosyl transferase n=1 Tax=Phaseolus vulgaris RepID=D2DW77_PHAVU	0	99.13	AT3G02100.1|Symbols:|UDP-Glycosyltransferase superfamily protein|chr3:368840-370484 REVERSE LENGTH=464	2e-124	98.06	GO:0008152	metabolic process	GO:0008194 GO:0016757 GO:0016758	UDP-glycosyltransferase activity; "transferase activity, transferring glycosyl groups"; "transferase activity, transferring hexosyl groups"	GO:0005634	nucleus	PF00201	UDP-glucoronosyl and UDP-glucosyl transferase	PTHR11926	GLUCOSYL/GLUCURONOSYL TRANSFERASES	KOG1192	UDP-glucuronosyl_and_UDP-glucosyl_transferase
Glyma.01G086000			-1.46	-1.24		FeR2	311				-1.54	-1.28		PiR6	1581			Glyma.01G086000	436	UniRef100_I1J6P4 Ribosome biogenesis protein WDR12 homolog n=1 Tax=Glycine max RepID=I1J6P4_SOYBN	0	100	UniRef100_I1J6P4 Ribosome biogenesis protein WDR12 homolog n=1 Tax=Glycine max RepID=I1J6P4_SOYBN	0	100	AT5G15550.1|Symbols:|Transducin/WD40 repeat-like superfamily protein|chr5:5059051-5062003 REVERSE LENGTH=433	0	98.61	GO:0000478 GO:0001510 GO:0006606 GO:0006626 GO:0008150 GO:0051604	RNA methylation; "biological process"; "endonucleolytic cleavage involved in rRNA processing"; "protein import into nucleus"; "protein maturation"; "protein targeting to mitochondrion"	GO:0000166	nucleotide binding	GO:0005634 GO:0005730 GO:0005834 GO:0009506 GO:0080008	CUL4-RING ubiquitin ligase complex; "heterotrimeric G-protein complex"; "nucleolus"; "nucleus"; "plasmodesma"	PF08154 PF00400	NLE (NUC135) domain; "WD domain, G-beta repeat"	PTHR19855	WD40 REPEAT PROTEIN 12, 37	KOG0313	Microtubule_binding_protein_YTM1_(contains_WD40_repeats)
Glyma.01G086200										1.39				PiR2	1192			Glyma.01G086200	1121	UniRef100_K7K2Q4 Uncharacterized protein n=1 Tax=Glycine max RepID=K7K2Q4_SOYBN	0	41.36	NA	NA	NA	AT1G25540.1|Symbols:PFT1|phytochrome and flowering time regulatory protein (PFT1)|chr1:8969392-8974446 REVERSE LENGTH=836	2e-07	13.88	GO:0009585 GO:0009867 GO:0009909 GO:0009911 GO:0010114 GO:0010218 GO:0031349 GO:0045893 GO:0050832	defense response to fungus; "jasmonic acid mediated signaling pathway"; "positive regulation of defense response"; "positive regulation of flower development"; "positive regulation of transcription, DNA-dependent"; "red, far-red light phototransduction"; "regulation of flower development"; "response to far red light"; "response to red light"	GO:0003677 GO:0003713 GO:0005515	DNA binding; "protein binding"; "transcription coactivator activity"	GO:0005634 GO:0016592	mediator complex; "nucleus"	PF00076	RNA recognition motif. (a.k.a. RRM, RBD, or RNP domain)	PTHR24011	FAMILY NOT NAMED	NA	NA
Glyma.01G086600			1.33	1.1		FeR6	1748				1.21	1.24		PiR7	878			Glyma.01G086600	332	UniRef100_UPI0003DE9FD6 PREDICTED: mediator of RNA polymerase II transcription subunit 25-like n=1 Tax=Glycine max RepID=UPI0003DE9FD6	6e-154	80.52	UniRef100_B9HWL3 PHYTOCHROME AND FLOWERING TIME 1 family protein n=1 Tax=Populus trichocarpa RepID=B9HWL3_POPTR	9e-78	26.63	AT1G25540.1|Symbols:PFT1|phytochrome and flowering time regulatory protein (PFT1)|chr1:8969392-8974446 REVERSE LENGTH=836	4e-57	24.16	GO:0009585 GO:0009867 GO:0009909 GO:0009911 GO:0010114 GO:0010218 GO:0031349 GO:0045893 GO:0050832	defense response to fungus; "jasmonic acid mediated signaling pathway"; "positive regulation of defense response"; "positive regulation of flower development"; "positive regulation of transcription, DNA-dependent"; "red, far-red light phototransduction"; "regulation of flower development"; "response to far red light"; "response to red light"	GO:0003677 GO:0003713 GO:0005515	DNA binding; "protein binding"; "transcription coactivator activity"	GO:0005634 GO:0016592	mediator complex; "nucleus"	PF11265	Mediator complex subunit 25 von Willebrand factor type A	PTHR12433	PROSTATE TUMOR OVEREXPRESSED GENE 1 (PTOV1)	NA	NA
Glyma.01G086700		1.17	1.93			FeR6	674				1.39			PiR10	27			Glyma.01G086700	380	UniRef100_I1J6P8 Uncharacterized protein n=1 Tax=Glycine max RepID=I1J6P8_SOYBN	0	100	UniRef100_G7JYB4 Two-component response regulator ARR14 n=1 Tax=Medicago truncatula RepID=G7JYB4_MEDTR	2.33e-156	104.61	AT1G25550.1|Symbols:|myb-like transcription factor family protein|chr1:8976644-8977942 FORWARD LENGTH=344	2e-84	96.51	GO:0006355 GO:0010167 GO:0015706	nitrate transport; "regulation of transcription, DNA-dependent"; "response to nitrate"	GO:0003677 GO:0003700	DNA binding; "sequence-specific DNA binding transcription factor activity"	GO:0005634	nucleus	PF00249	Myb-like DNA-binding domain	NA	NA	NA	NA
Glyma.01G086900	1.09		-1.01	-1.93		FeR2	4574			2.11		-1.48		PiR2	852			Glyma.01G086900	256	UniRef100_F6KBT1 Allene oxide cyclase 1 n=1 Tax=Glycine max RepID=F6KBT1_SOYBN	0	100	UniRef100_F6KBT1 Allene oxide cyclase 1 n=1 Tax=Glycine max RepID=F6KBT1_SOYBN	0	100	AT1G13280.1|Symbols:AOC4|allene oxide cyclase 4|chr1:4547624-4548552 FORWARD LENGTH=254	7e-91	82.28	GO:0009695	jasmonic acid biosynthetic process	GO:0016853 GO:0046423	allene-oxide cyclase activity; "isomerase activity"	GO:0005886 GO:0009507	chloroplast; "plasma membrane"	PF06351	Allene oxide cyclase	NA	NA	NA	NA
Glyma.01G087000										-1.03				PiR7	2142			Glyma.01G087000	202	UniRef100_I1J6Q1 Methionine aminopeptidase n=2 Tax=Glycine max RepID=I1J6Q1_SOYBN	2e-146	100	UniRef100_I1J6Q1 Methionine aminopeptidase n=2 Tax=Glycine max RepID=I1J6Q1_SOYBN	2e-146	100	AT1G13270.1|Symbols:MAP1C, MAP1B|methionine aminopeptidase 1B|chr1:4544999-4547155 FORWARD LENGTH=369	6e-124	54.47	GO:0006508 GO:0009987 GO:0019243 GO:0031365	N-terminal protein amino acid modification; "cellular process"; "methylglyoxal catabolic process to D-lactate"; "proteolysis"	GO:0004177 GO:0008235	aminopeptidase activity; "metalloexopeptidase activity"	GO:0005739 GO:0009507	chloroplast; "mitochondrion"	PF00557	Metallopeptidase family M24	PTHR10804	PROTEASE FAMILY M24 (METHIONYL AMINOPEPTIDASE, AMINOPEPTIDASE P)	NA	NA
Glyma.01G087500										2.61				PiR2	523			Glyma.01G087500	385	UniRef100_I1J6Q5 Uncharacterized protein n=1 Tax=Glycine max RepID=I1J6Q5_SOYBN	0	100	UniRef100_G7JY94 AP2 domain-containing transcription factor n=1 Tax=Medicago truncatula RepID=G7JY94_MEDTR	0	93.2	AT1G25560.1|Symbols:TEM1, EDF1|AP2/B3 transcription factor family protein|chr1:8981891-8982976 REVERSE LENGTH=361	2e-150	105.26	GO:0006355 GO:0009873 GO:0030003 GO:0048573 GO:0070838	cellular cation homeostasis; "divalent metal ion transport"; "ethylene mediated signaling pathway"; "photoperiodism, flowering"; "regulation of transcription, DNA-dependent"	GO:0003677 GO:0003700	DNA binding; "sequence-specific DNA binding transcription factor activity"	GO:0005634	nucleus	PF00847 PF02362	AP2 domain; "B3 DNA binding domain"	NA	NA	NA	NA
Glyma.01G087700			1.09	1.04		FeR4	4087			-1.69	1.35	1.35		PiR8	1050			Glyma.01G087700	643	UniRef100_K7K2R7 Uncharacterized protein n=1 Tax=Glycine max RepID=K7K2R7_SOYBN	0	100	UniRef100_G7JX54 Receptor-like protein kinase n=1 Tax=Medicago truncatula RepID=G7JX54_MEDTR	0	99.53	AT1G25570.1|Symbols:|Di-glucose binding protein with Leucine-rich repeat domain|chr1:8992183-8995430 REVERSE LENGTH=628	0	95.22	NA	NA	NA	NA	GO:0005768 GO:0005773 GO:0005794 GO:0005802 GO:0005886	Golgi apparatus; "endosome"; "plasma membrane"; "trans-Golgi network"; "vacuole"	PF11721 PF00560	Di-glucose binding within endoplasmic reticulum; "Leucine Rich Repeat"	PTHR24420	LEUCINE-RICH REPEAT RECEPTOR-LIKE PROTEIN KINASE	NA	NA
Glyma.01G087900			1.56	1.07		FeR6	759			-1.94				PiR8	2584			Glyma.01G087900	578	UniRef100_K7K2R8 Uncharacterized protein n=1 Tax=Glycine max RepID=K7K2R8_SOYBN	0	100	UniRef100_G7JX40 Serine/threonine protein kinase SNT7 n=1 Tax=Medicago truncatula RepID=G7JX40_MEDTR	0	100.35	AT1G68830.1|Symbols:STN7|STT7 homolog STN7|chr1:25872654-25875473 REVERSE LENGTH=562	0	96.98	GO:0006468 GO:0007623 GO:0015996 GO:0042548	chlorophyll catabolic process; "circadian rhythm"; "protein phosphorylation"; "regulation of photosynthesis, light reaction"	GO:0004672 GO:0004674 GO:0005524 GO:0016301 GO:0016772	ATP binding; "kinase activity"; "protein kinase activity"; "protein serine/threonine kinase activity"; "transferase activity, transferring phosphorus-containing groups"	GO:0009507	chloroplast	PF00069	Protein kinase domain	PTHR11584	SERINE/THREONINE PROTEIN KINASE	KOG0594	Protein_kinase_PCTAIRE_and_related_kinases
Glyma.01G088000										-1.85				PiR8	5142			Glyma.01G088000	48	UniRef100_I1J6Q9 Uncharacterized protein n=1 Tax=Glycine max RepID=I1J6Q9_SOYBN	1e-24	100	UniRef100_Q6X5T8 DVL5 n=1 Tax=Arabidopsis thaliana RepID=Q6X5T8_ARATH	6e-14	102.17	AT1G68825.2|Symbols:DVL5, RTFL15|ROTUNDIFOLIA like 15|chr1:25869946-25870086 REVERSE LENGTH=46	7e-17	102.17	GO:0048367	shoot system development	NA	NA	GO:0005739	mitochondrion	PF08137	DVL family	NA	NA	NA	NA
Glyma.01G088300			1.76	1.67		FeR4	2636				1.04	1.37		PiR7	2036			Glyma.01G088300	377	UniRef100_K7K2S1 Uncharacterized protein n=1 Tax=Glycine max RepID=K7K2S1_SOYBN	0	100	UniRef100_B9HIY4 Basic helix-loop-helix family protein n=1 Tax=Populus trichocarpa RepID=B9HIY4_POPTR	4e-146	101.99	AT1G68810.1|Symbols:|basic helix-loop-helix (bHLH) DNA-binding superfamily protein|chr1:25861289-25862882 FORWARD LENGTH=368	3e-111	96.47	GO:0006355	regulation of transcription, DNA-dependent	GO:0003677 GO:0003700	DNA binding; "sequence-specific DNA binding transcription factor activity"	GO:0005634	nucleus	PF00010	Helix-loop-helix DNA-binding domain	PTHR12565	STEROL REGULATORY ELEMENT-BINDING PROTEIN	NA	NA
Glyma.01G088400			1.51	1.71		FeR4	3335			-2.68		1.74		PiR7	2030			Glyma.01G088400	143	NA	NA	NA	NA	NA	NA	NA	NA	NA	NA	NA	NA	NA	NA	NA	NA	NA	NA	NA	NA	NA
Glyma.01G089300	1.13					FeR1	49											Glyma.01G089300	977	UniRef100_I1J6R6 Uncharacterized protein n=1 Tax=Glycine max RepID=I1J6R6_SOYBN	0	100.83	UniRef100_G7JX26 Protein CHUP1 n=1 Tax=Medicago truncatula RepID=G7JX26_MEDTR	0	97.59	AT3G25690.2|Symbols:CHUP1|Hydroxyproline-rich glycoprotein family protein|chr3:9354061-9357757 FORWARD LENGTH=1004	0	96.12	GO:0006364 GO:0009902 GO:0010027 GO:0010207 GO:0019684 GO:0034660 GO:0035304 GO:0042793 GO:0045893	chloroplast relocation; "ncRNA metabolic process"; "photosynthesis, light reaction"; "photosystem II assembly"; "positive regulation of transcription, DNA-dependent"; "rRNA processing"; "regulation of protein dephosphorylation"; "thylakoid membrane organization"; "transcription from plastid promoter"	NA	NA	GO:0005634 GO:0009507 GO:0009707	chloroplast; "chloroplast outer membrane"; "nucleus"	NA	NA	PTHR23213	FORMIN-RELATED	NA	NA
Glyma.01G089800		1.53	3.79	3.81		FeR4	2671		1.74		5.6	3.36		PiR8	4109			Glyma.01G089800	322	UniRef100_I1J6S0 Uncharacterized protein n=1 Tax=Glycine max RepID=I1J6S0_SOYBN	0	100	UniRef100_M8BKT0 Clavaminate synthase-like protein n=1 Tax=Aegilops tauschii RepID=M8BKT0_AEGTA	1e-106	104.4	AT3G21360.1|Symbols:|2-oxoglutarate (2OG) and Fe(II)-dependent oxygenase superfamily protein|chr3:7522865-7524036 FORWARD LENGTH=330	5e-78	92.73	GO:0055114	oxidation-reduction process	GO:0016491	oxidoreductase activity	GO:0005634	nucleus	PF02668	Taurine catabolism dioxygenase TauD, TfdA family	NA	NA	NA	NA
Glyma.01G090200			2.64	2.28		FeR4	5613			-4.72	3.16	2.48		PiR8	2853			Glyma.01G090200	466	UniRef100_K7K2T2 Uncharacterized protein n=2 Tax=Glycine max RepID=K7K2T2_SOYBN	0	100	UniRef100_G7I4Y3 Piriformospora indica-insensitive protein n=1 Tax=Medicago truncatula RepID=G7I4Y3_MEDTR	0	84.57	AT1G68780.1|Symbols:|RNI-like superfamily protein|chr1:25831881-25833335 REVERSE LENGTH=432	5e-164	93.98	GO:0002237 GO:0007165 GO:0010103 GO:0048443	response to molecule of bacterial origin; "signal transduction"; "stamen development"; "stomatal complex morphogenesis"	NA	NA	GO:0005886	plasma membrane	PF00560	Leucine Rich Repeat	PTHR24420	LEUCINE-RICH REPEAT RECEPTOR-LIKE PROTEIN KINASE	NA	NA
Glyma.01G090400	1.74	1.06	-1.7	-2.68		FeR2	4117			3.52	-1.64	-2.92		PiR2	1332			Glyma.01G090400	95	UniRef100_K7K2T3 Uncharacterized protein n=1 Tax=Glycine max RepID=K7K2T3_SOYBN	3e-62	100	UniRef100_Q29PV4 Protein IDA-LIKE 1 n=1 Tax=Arabidopsis thaliana RepID=IDL1_ARATH	1e-08	93.02	AT3G25655.1|Symbols:IDL1|inflorescence deficient in abscission (IDA)-like 1|chr3:9337709-9337969 REVERSE LENGTH=86	1e-11	93.02	GO:0010227 GO:0048765	floral organ abscission; "root hair cell differentiation"	GO:0003674	molecular function	GO:0005576	extracellular region	NA	NA	NA	NA	NA	NA
Glyma.01G090700										2.35				PiR2	879			Glyma.01G090700	291	UniRef100_I1J6S7 Uncharacterized protein n=1 Tax=Glycine max RepID=I1J6S7_SOYBN	0	100	UniRef100_Q9LI79 Genomic DNA, chromosome 3, BAC clone:T5M7 n=2 Tax=Arabidopsis thaliana RepID=Q9LI79_ARATH	3e-82	98.98	AT3G25640.1|Symbols:|Protein of unknown function, DUF617|chr3:9333775-9334578 FORWARD LENGTH=267	1e-84	108.61	GO:0008150	biological process	GO:0003674	molecular function	GO:0009506	plasmodesma	PF04759	Protein of unknown function, DUF617	NA	NA	NA	NA
Glyma.01G090900				-1.65		FeR2	4516			3.05	-1.2	-1.06		PiR6	154			Glyma.01G090900	153	UniRef100_I1J6S8 Uncharacterized protein n=1 Tax=Glycine max RepID=I1J6S8_SOYBN	9e-108	100	UniRef100_G7KA76 Nudix hydrolase n=1 Tax=Medicago truncatula RepID=G7KA76_MEDTR	3e-70	98.04	AT1G68760.1|Symbols:ATNUDT1, ATNUDX1, NUDX1|nudix hydrolase _x0001_1|chr1:25829090-25829607 FORWARD LENGTH=147	3e-62	94.56	GO:0006974	response to DNA damage stimulus	GO:0008413 GO:0016787 GO:0019177	8-oxo-7,8-dihydroguanosine triphosphate pyrophosphatase activity; "dihydroneopterin triphosphate pyrophosphohydrolase activity"; "hydrolase activity"	GO:0005829	cytosol	PF00293	NUDIX domain	PTHR22769	MUTT/NUDIX HYDROLASE	NA	NA
Glyma.01G091400	4.21		-5.34	-6.83		FeR2	2387			7.17	-3.29	-6.68		PiR2	1244			Glyma.01G091400	389	UniRef100_I1J6T1 Uncharacterized protein n=1 Tax=Glycine max RepID=I1J6T1_SOYBN	0	100	UniRef100_P30080 Chalcone synthase 6 n=1 Tax=Glycine max RepID=CHS6_SOYBN	0	100	AT5G13930.1|Symbols:CHS, TT4, ATCHS|Chalcone and stilbene synthase family protein|chr5:4488762-4490035 FORWARD LENGTH=395	0	97.22	GO:0006979 GO:0008152 GO:0009058 GO:0009411 GO:0009611 GO:0009629 GO:0009715 GO:0009718 GO:0009733 GO:0009744 GO:0009753 GO:0009813 GO:0009926 GO:0010224 GO:0031540	anthocyanin-containing compound biosynthetic process; "auxin polar transport"; "biosynthetic process"; "chalcone biosynthetic process"; "flavonoid biosynthetic process"; "metabolic process"; "regulation of anthocyanin biosynthetic process"; "response to UV"; "response to UV-B"; "response to auxin stimulus"; "response to gravity"; "response to jasmonic acid stimulus"; "response to oxidative stress…	GO:0003824 GO:0005515 GO:0016210 GO:0016746 GO:0016747	catalytic activity; "naringenin-chalcone synthase activity"; "protein binding"; "transferase activity, transferring acyl groups"; "transferase activity, transferring acyl groups other than amino-acyl groups"	GO:0005634 GO:0005737 GO:0005783 GO:0009705	cytoplasm; "endoplasmic reticulum"; "nucleus"; "plant-type vacuole membrane"	PF02797 PF00195	Chalcone and stilbene synthases, C-terminal domain; "Chalcone and stilbene synthases, N-terminal domain"	PTHR11877	HYDROXYMETHYLGLUTARYL-COA SYNTHASE	NA	NA
Glyma.01G091800			1.54			FeR6	2020											Glyma.01G091800	792	UniRef100_I1J6T3 Uncharacterized protein n=1 Tax=Glycine max RepID=I1J6T3_SOYBN	0	100	UniRef100_B9HWP3 EXS family protein n=1 Tax=Populus trichocarpa RepID=B9HWP3_POPTR	0	101.15	AT1G68740.1|Symbols:PHO1;H1|EXS (ERD1/XPR1/SYG1) family protein|chr1:25812735-25816574 REVERSE LENGTH=784	0	100.89	GO:0006817 GO:0016036 GO:0019375 GO:0045892	cellular response to phosphate starvation; "galactolipid biosynthetic process"; "negative regulation of transcription, DNA-dependent"; "phosphate ion transport"	GO:0003674	molecular function	GO:0005886 GO:0016021	integral to membrane; "plasma membrane"	PF03105 PF03124	SPX domain; "EXS family"	PTHR10783	XENOTROPIC AND POLYTROPIC RETROVIRUS RECEPTOR 1-RELATED	KOG1162	Predicted_small_molecule_transporter
Glyma.01G092200	1.19					FeR2	2400				-1.14	-1.51		PiR5	447			Glyma.01G092200	262	UniRef100_C6TAX2 Uncharacterized protein n=1 Tax=Glycine max RepID=C6TAX2_SOYBN	2e-29	97.03	NA	NA	NA	NA	NA	NA	NA	NA	NA	NA	NA	NA	NA	NA	NA	NA	NA	NA
Glyma.01G092300				1.57		FeR4	2007				1.05			PiR8	4406			Glyma.01G092300	275	UniRef100_I1J6T7 Uncharacterized protein n=1 Tax=Glycine max RepID=I1J6T7_SOYBN	9e-168	100	NA	NA	NA	NA	NA	NA	NA	NA	NA	NA	NA	NA	NA	NA	NA	NA	NA	NA
Glyma.01G092800				1.17		FeR4	6256			-1.82		1.12		PiR8	5356			Glyma.01G092800	573	UniRef100_K7K2U8 Uncharacterized protein n=1 Tax=Glycine max RepID=K7K2U8_SOYBN	3e-116	99.44	UniRef100_G7IDV7 Topoisomerase 1-associated factor n=1 Tax=Medicago truncatula RepID=G7IDV7_MEDTR	1e-38	13.71	AT2G45660.1|Symbols:AGL20, SOC1, ATSOC1|AGAMOUS-like 20|chr2:18807799-18810193 REVERSE LENGTH=214	2e-20	28.5	GO:0000060 GO:0006355 GO:0009409 GO:0009739 GO:0009908 GO:0009911 GO:0010048 GO:0010077 GO:0043481 GO:0045893 GO:0048440 GO:0048481	anthocyanin accumulation in tissues in response to UV light; "carpel development"; "flower development"; "maintenance of inflorescence meristem identity"; "ovule development"; "positive regulation of flower development"; "positive regulation of transcription, DNA-dependent"; "protein import into nucleus, translocation"; "regulation of transcription, DNA-dependent"; "response to cold"; "response t…	GO:0003700 GO:0005515 GO:0008134	protein binding; "sequence-specific DNA binding transcription factor activity"; "transcription factor binding"	GO:0005634 GO:0005737	cytoplasm; "nucleus"	PF01486 PF05029	K-box region; "Timeless protein C terminal region"	PTHR22940	TIMEOUT/TIMELESS-2	NA	NA
Glyma.01G093100										1.05				PiR2	1558			Glyma.01G093100	721	UniRef100_I1J6U1 Uncharacterized protein n=1 Tax=Glycine max RepID=I1J6U1_SOYBN	0	99.45	UniRef100_Q9C660 Proline-rich receptor-like protein kinase PERK10 n=1 Tax=Arabidopsis thaliana RepID=PEK10_ARATH	0	54.59	AT1G26150.1|Symbols:ATPERK10, PERK10|proline-rich extensin-like receptor kinase 10|chr1:9039790-9042873 REVERSE LENGTH=762	0	54.59	GO:0006468	protein phosphorylation	GO:0004672 GO:0004674 GO:0004713 GO:0005524 GO:0016772	ATP binding; "protein kinase activity"; "protein serine/threonine kinase activity"; "protein tyrosine kinase activity"; "transferase activity, transferring phosphorus-containing groups"	GO:0005886	plasma membrane	PF00069	Protein kinase domain	PTHR24420	LEUCINE-RICH REPEAT RECEPTOR-LIKE PROTEIN KINASE	KOG1187	Serine/threonine_protein_kinase
Glyma.01G093900										1.16				PiR5	1843			Glyma.01G093900	1067	UniRef100_K7K2V6 Uncharacterized protein n=1 Tax=Glycine max RepID=K7K2V6_SOYBN	4e-106	17.35	UniRef100_B9HIS5 Importin beta-2 subunit family protein n=1 Tax=Populus trichocarpa RepID=B9HIS5_POPTR	4e-67	17.24	AT1G26170.1|Symbols:|ARM repeat superfamily protein|chr1:9047539-9054438 REVERSE LENGTH=1022	5e-67	17.12	GO:0000059 GO:0000226 GO:0000911 GO:0006886	cytokinesis by cell plate formation; "intracellular protein transport"; "microtubule cytoskeleton organization"; "protein import into nucleus, docking"	GO:0008565	protein transporter activity	GO:0005634 GO:0005643 GO:0005737	cytoplasm; "nuclear pore"; "nucleus"	NA	NA	PTHR10997	IMPORTIN-7, 8, 11	NA	NA
Glyma.01G094900			-1.1			FeR2	86			1.71				PiR2	372			Glyma.01G094900	365	UniRef100_I1J6A8 Uncharacterized protein n=1 Tax=Glycine max RepID=I1J6A8_SOYBN	0	100	UniRef100_M9WRR2 Metacaspase-2 n=1 Tax=Vitis vinifera RepID=M9WRR2_VITVI	0	99.45	AT1G02170.1|Symbols:LOL3, ATMCPB1, MCP1B, ATMC1, MC1|metacaspase 1|chr1:411883-413426 FORWARD LENGTH=367	0	98.09	GO:0006508 GO:0006612 GO:0006944 GO:0009697 GO:0009863 GO:0010363 GO:0030968 GO:0031348 GO:0043068 GO:0043069 GO:0045087	cellular membrane fusion; "endoplasmic reticulum unfolded protein response"; "innate immune response"; "negative regulation of defense response"; "negative regulation of programmed cell death"; "positive regulation of programmed cell death"; "protein targeting to membrane"; "proteolysis"; "regulation of plant-type hypersensitive response"; "salicylic acid biosynthetic process"; "salicylic acid me…	GO:0004197 GO:0005515	cysteine-type endopeptidase activity; "protein binding"	NA	NA	PF06943 PF00656	LSD1 zinc finger; "Caspase domain"	NA	NA	KOG1546	Metacaspase_involved_in_regulation_of_apoptosis
Glyma.01G096000										1.01	-1.32	-1.2		PiR6	3094			Glyma.01G096000	211	UniRef100_I1J6B7 Uncharacterized protein n=1 Tax=Glycine max RepID=I1J6B7_SOYBN	7e-156	100	UniRef100_I0B672 PLATZ n=1 Tax=Gossypium hirsutum RepID=I0B672_GOSHI	7e-121	98.13	AT4G17900.1|Symbols:|PLATZ transcription factor family protein|chr4:9946046-9947697 FORWARD LENGTH=227	3e-106	89.87	GO:0008150	biological process	NA	NA	GO:0005739	mitochondrion	PF04640	PLATZ transcription factor	NA	NA	NA	NA
Glyma.01G096600										-1.38				PiR8	4459			Glyma.01G096600	638	UniRef100_I1J6C6 Uncharacterized protein n=1 Tax=Glycine max RepID=I1J6C6_SOYBN	0	100	UniRef100_Q41101 Phaseolin G-box binding protein PG1 n=1 Tax=Phaseolus vulgaris RepID=Q41101_PHAVU	0	98.75	AT1G32640.1|Symbols:ATMYC2, RD22BP1, JAI1, JIN1, MYC2, ZBF1|Basic helix-loop-helix (bHLH) DNA-binding family protein|chr1:11799042-11800913 REVERSE LENGTH=623	0	101.61	GO:0006568 GO:0006612 GO:0009269 GO:0009611 GO:0009620 GO:0009694 GO:0009695 GO:0009737 GO:0009738 GO:0009753 GO:0009759 GO:0009863 GO:0009867 GO:0009963 GO:0010200 GO:0010363 GO:0043069 GO:0043619 GO:0045893 GO:0048364 GO:0051090 GO:2000068	abscisic acid mediated signaling pathway; "indole glucosinolate biosynthetic process"; "jasmonic acid biosynthetic process"; "jasmonic acid mediated signaling pathway"; "jasmonic acid metabolic process"; "negative regulation of programmed cell death"; "positive regulation of flavonoid biosynthetic process"; "positive regulation of transcription, DNA-dependent"; "protein targeting to membrane"; "r…	GO:0003677 GO:0003700 GO:0005515	DNA binding; "protein binding"; "sequence-specific DNA binding transcription factor activity"	GO:0005634	nucleus	PF00010	Helix-loop-helix DNA-binding domain	PTHR11514	MYC	NA	NA
Glyma.01G097000			2.57	1.87		FeR4	5348			-2.42	1.66	1.77		PiR7	921			Glyma.01G097000	215	UniRef100_C6TKF4 Uncharacterized protein n=1 Tax=Glycine max RepID=C6TKF4_SOYBN	3e-156	100	UniRef100_F2YHU9 Abscisic acid receptor PYR1 n=1 Tax=Fragaria ananassa RepID=F2YHU9_FRAAN	1e-99	99.04	AT4G17870.1|Symbols:PYR1, RCAR11|Polyketide cyclase/dehydrase and lipid transport superfamily protein|chr4:9928792-9929367 FORWARD LENGTH=191	9e-87	97.38	GO:0009738 GO:0010029 GO:0080163	abscisic acid mediated signaling pathway; "regulation of protein serine/threonine phosphatase activity"; "regulation of seed germination"	GO:0004872 GO:0005515 GO:0010427 GO:0042803	abscisic acid binding; "protein binding"; "protein homodimerization activity"; "receptor activity"	GO:0005634	nucleus	PF10604	Polyketide cyclase / dehydrase and lipid transport	NA	NA	NA	NA
Glyma.01G097400												-1.07		PiR2	83			Glyma.01G097400	649	UniRef100_I1J6V7 Uncharacterized protein n=1 Tax=Glycine max RepID=I1J6V7_SOYBN	0	100	UniRef100_Q94LX7 Phosphoenolpyruvate carboxykinase n=1 Tax=Flaveria pringlei RepID=Q94LX7_FLAPR	0	96.66	AT4G37870.1|Symbols:PCK1, PEPCK|phosphoenolpyruvate carboxykinase 1|chr4:17802974-17806332 REVERSE LENGTH=671	0	93	GO:0006094 GO:0009817 GO:0016036 GO:0046686	cellular response to phosphate starvation; "defense response to fungus, incompatible interaction"; "gluconeogenesis"; "response to cadmium ion"	GO:0004611 GO:0004612 GO:0005524 GO:0017076	ATP binding; "phosphoenolpyruvate carboxykinase (ATP) activity"; "phosphoenolpyruvate carboxykinase activity"; "purine nucleotide binding"	GO:0005634 GO:0005730 GO:0005737 GO:0005829 GO:0016020	cytoplasm; "cytosol"; "membrane"; "nucleolus"; "nucleus"	PF01293	Phosphoenolpyruvate carboxykinase	PTHR11699	ALDEHYDE DEHYDROGENASE-RELATED	NA	NA
Glyma.01G098200	4.71		-4.87	-6.55		FeR2	2380			5.73	-4.75	-6.3		PiR2	1009			Glyma.01G098200	285	UniRef100_K7K2W5 Uncharacterized protein n=1 Tax=Glycine max RepID=K7K2W5_SOYBN	0	100	NA	NA	NA	NA	NA	NA	NA	NA	NA	NA	NA	NA	NA	NA	NA	NA	NA	NA
Glyma.01G098300	5.04		-5.67	-5.98		FeR2	2697			5.94	-5.29	-5.8		PiR5	633			Glyma.01G098300	277	UniRef100_K7K2X0 Uncharacterized protein n=1 Tax=Glycine max RepID=K7K2X0_SOYBN	0	100	NA	NA	NA	NA	NA	NA	NA	NA	NA	NA	NA	NA	NA	NA	NA	NA	NA	NA
Glyma.01G098400			1.17	1.04		FeR4	4132			-1.58				PiR8	3594			Glyma.01G098400	414	UniRef100_I1J6W7 Uncharacterized protein n=1 Tax=Glycine max RepID=I1J6W7_SOYBN	0	100	UniRef100_C6ZRU1 Protein kinase n=1 Tax=Glycine max RepID=C6ZRU1_SOYBN	0	100.24	AT2G28930.3|Symbols:APK1B, PK1B|protein kinase 1B|chr2:12424551-12426565 FORWARD LENGTH=415	0	99.28	GO:0006468 GO:0006499	N-terminal protein myristoylation; "protein phosphorylation"	GO:0004672 GO:0004674 GO:0004713 GO:0005524 GO:0016301 GO:0016772	ATP binding; "kinase activity"; "protein kinase activity"; "protein serine/threonine kinase activity"; "protein tyrosine kinase activity"; "transferase activity, transferring phosphorus-containing groups"	GO:0005886 GO:0009507	chloroplast; "plasma membrane"	PF00069	Protein kinase domain	PTHR24420	LEUCINE-RICH REPEAT RECEPTOR-LIKE PROTEIN KINASE	KOG1187	Serine/threonine_protein_kinase
Glyma.01G098700	1.11		-3.55	-2.74		FeR2	3221			2.19	-2.35	-3.21		PiR2	1307			Glyma.01G098700	303	UniRef100_I1J6W9 Uncharacterized protein n=1 Tax=Glycine max RepID=I1J6W9_SOYBN	0	100	UniRef100_K7WEQ0 Catalytic/ hydrolase n=1 Tax=Zea mays RepID=K7WEQ0_MAIZE	7e-138	107.86	AT5G02230.2|Symbols:|Haloacid dehalogenase-like hydrolase (HAD) superfamily protein|chr5:449132-450507 FORWARD LENGTH=280	5e-137	107.86	GO:0008152	metabolic process	GO:0003824 GO:0016787	catalytic activity; "hydrolase activity"	NA	NA	NA	NA	PTHR18901	2-DEOXYGLUCOSE-6-PHOSPHATE PHOSPHATASE 2	KOG3109	Haloacid_dehalogenase-like_hydrolase
Glyma.01G099000										-1.1	1.07			PiR8	2664			Glyma.01G099000	144	UniRef100_UPI0003DE8D21 PREDICTED: acyl-coenzyme A oxidase 4, peroxisomal-like n=1 Tax=Glycine max RepID=UPI0003DE8D21	1e-37	20.51	UniRef100_J7K895 Acyl-CoA oxidase 4 n=1 Tax=Prunus persica RepID=J7K895_PRUPE	2e-33	20.37	AT3G51840.1|Symbols:ACX4, ATSCX, ATG6|acyl-CoA oxidase 4|chr3:19225653-19229008 REVERSE LENGTH=436	1e-32	20.64	GO:0006623 GO:0006635 GO:0007030 GO:0007033 GO:0008152 GO:0009793 GO:0016192 GO:0016558 GO:0044265 GO:0046459 GO:0055114	Golgi organization; "cellular macromolecule catabolic process"; "embryo development ending in seed dormancy"; "fatty acid beta-oxidation"; "metabolic process"; "oxidation-reduction process"; "protein import into peroxisome matrix"; "protein targeting to vacuole"; "short-chain fatty acid metabolic process"; "vacuole organization"; "vesicle-mediated transport"	GO:0003995 GO:0003997 GO:0016491 GO:0016627 GO:0050660	acyl-CoA dehydrogenase activity; "acyl-CoA oxidase activity"; "flavin adenine dinucleotide binding"; "oxidoreductase activity"; "oxidoreductase activity, acting on the CH-CH group of donors"	GO:0005739 GO:0005777	mitochondrion; "peroxisome"	PF02770	Acyl-CoA dehydrogenase, middle domain	PTHR10909	ELECTRON TRANSPORT OXIDOREDUCTASE	NA	NA
Glyma.01G099800										-1.37				PiR8	3615			Glyma.01G099800	756	UniRef100_I1J6X7 Uncharacterized protein n=2 Tax=Glycine max RepID=I1J6X7_SOYBN	0	100	UniRef100_Q9AYM4 VuP5CS protein n=1 Tax=Vigna unguiculata RepID=Q9AYM4_VIGUN	0	100.53	AT3G55610.1|Symbols:P5CS2|delta 1-pyrroline-5-carboxylate synthase 2|chr3:20624278-20628989 REVERSE LENGTH=726	0	98.48	GO:0006561 GO:0009555 GO:0009737 GO:0009793 GO:0042538	embryo development ending in seed dormancy; "hyperosmotic salinity response"; "pollen development"; "proline biosynthetic process"; "response to abscisic acid stimulus"	GO:0003824 GO:0004349 GO:0004350 GO:0016491 GO:0016620	catalytic activity; "glutamate-5-semialdehyde dehydrogenase activity"; "glutamate 5-kinase activity"; "oxidoreductase activity"; "oxidoreductase activity, acting on the aldehyde or oxo group of donors, NAD or NADP as acceptor"	GO:0005737 GO:0005739 GO:0005829 GO:0009506 GO:0009507	chloroplast; "cytoplasm"; "cytosol"; "mitochondrion"; "plasmodesma"	PF00171 PF00696	Aldehyde dehydrogenase family; "Amino acid kinase family"	PTHR11063	GLUTAMATE SEMIALDEHYDE DEHYDROGENASE	KOG4165	Gamma-glutamyl_phosphate_reductase
Glyma.01G100900			-1.1	-1.04		FeR2	2654				-1.08			PiR5	1987			Glyma.01G100900	370	UniRef100_C6TAG0 Uncharacterized protein n=1 Tax=Glycine max RepID=C6TAG0_SOYBN	0	100	UniRef100_F4K000 Metal-dependent protein hydrolase n=2 Tax=Arabidopsis thaliana RepID=F4K000_ARATH	0	90.08	AT5G41970.1|Symbols:|Metal-dependent protein hydrolase|chr5:16791198-16792961 FORWARD LENGTH=373	0	90.08	GO:0006626 GO:0008150	biological process; "protein targeting to mitochondrion"	GO:0003674	molecular function	GO:0005739 GO:0005829	cytosol; "mitochondrion"	PF03690	Uncharacterised protein family (UPF0160)	PTHR11215	METAL DEPENDENT HYDROLASE - RELATED	KOG2948	Predicted_metal-binding_protein
Glyma.01G101100			1.48	1.38		FeR4	254			1.1	2.1	1.79		PiR4	526			Glyma.01G101100	463	UniRef100_I1J6Y4 Uncharacterized protein n=1 Tax=Glycine max RepID=I1J6Y4_SOYBN	0	100	UniRef100_G7JTD5 Avr9/Cf-9 rapidly elicited protein n=1 Tax=Medicago truncatula RepID=G7JTD5_MEDTR	0	64.24	AT5G51670.1|Symbols:|Protein of unknown function (DUF668)|chr5:20993560-20995096 FORWARD LENGTH=474	1e-52	93.46	GO:0008150	biological process	NA	NA	GO:0005739	mitochondrion	PF11961 PF05003	Domain of unknown function (DUF3475); "Protein of unknown function (DUF668)"	NA	NA	NA	NA
Glyma.01G101800										-1.16				PiR8	3231			Glyma.01G101800	314	UniRef100_I1J6Y7 Uncharacterized protein n=1 Tax=Glycine max RepID=I1J6Y7_SOYBN	0	100	UniRef100_G7JTD7 C2H2-type zinc finger protein-like protein n=1 Tax=Medicago truncatula RepID=G7JTD7_MEDTR	1e-86	92.86	AT2G37740.1|Symbols:ATZFP10, ZFP10|zinc-finger protein 10|chr2:15827706-15828620 REVERSE LENGTH=304	6e-25	18.42	GO:0006355	regulation of transcription, DNA-dependent	GO:0003676 GO:0003700 GO:0008270	nucleic acid binding; "sequence-specific DNA binding transcription factor activity"; "zinc ion binding"	GO:0005622 GO:0005634	intracellular; "nucleus"	NA	NA	NA	NA	NA	NA
Glyma.01G102300	1.01	1.09		-1.29		FeR2	3937			2.88	-1.27	-1.43		PiR6	2096			Glyma.01G102300	96	UniRef100_C6SX69 Uncharacterized protein n=1 Tax=Glycine max RepID=C6SX69_SOYBN	2e-61	100	UniRef100_K9N5V5 Legume-specific protein n=1 Tax=Aeschynomene evenia RepID=K9N5V5_9FABA	4e-30	102.2	AT5G02090.1|Symbols:|unknown protein; Has 30 Blast hits to 30 proteins in 10 species: Archae - 0; Bacteria - 0; Metazoa - 0; Fungi - 0; Plants - 30; Viruses - 0; Other Eukaryotes - 0 (source: NCBI BLink).|chr5:412350-412607 REVERSE LENGTH=85	5e-11	90.59	GO:0008150	biological process	GO:0003674	molecular function	GO:0005739	mitochondrion	NA	NA	NA	NA	NA	NA
Glyma.01G102600										1.03				PiR6	3759			Glyma.01G102600	314	UniRef100_I1J6Z7 Uncharacterized protein n=1 Tax=Glycine max RepID=I1J6Z7_SOYBN	0	100	UniRef100_G7JTE4 Aldose reductase n=1 Tax=Medicago truncatula RepID=G7JTE4_MEDTR	0	100	AT2G37770.2|Symbols:|NAD(P)-linked oxidoreductase superfamily protein|chr2:15834888-15836659 FORWARD LENGTH=315	8e-170	99.37	GO:0009409 GO:0009414 GO:0009651 GO:0055114	oxidation-reduction process; "response to cold"; "response to salt stress"; "response to water deprivation"	GO:0004033 GO:0008106 GO:0016229 GO:0016491 GO:0070401	NADP+ binding; "alcohol dehydrogenase (NADP+) activity"; "aldo-keto reductase (NADP) activity"; "oxidoreductase activity"; "steroid dehydrogenase activity"	GO:0005737 GO:0009507	chloroplast; "cytoplasm"	PF00248	Aldo/keto reductase family	PTHR11732	ALDO/KETO REDUCTASE	KOG1577	Aldo/keto_reductase_family_proteins
Glyma.01G102700			1.3			FeR6	1173				1.04	1.33		PiR4	609			Glyma.01G102700	102	UniRef100_K7K303 Uncharacterized protein n=1 Tax=Glycine max RepID=K7K303_SOYBN	4e-66	100	NA	NA	NA	NA	NA	NA	NA	NA	NA	NA	NA	NA	NA	NA	NA	NA	NA	NA
Glyma.01G103400	1.27		-2.46	-2.01		FeR2	1058			1.87	-2.13	-1.93		PiR5	1544			Glyma.01G103400	70	UniRef100_K7K309 Uncharacterized protein n=1 Tax=Glycine max RepID=K7K309_SOYBN	5e-41	100	UniRef100_E3W9C2 Protein disulfide isomerase S-1 (Fragment) n=1 Tax=Glycine max RepID=E3W9C2_SOYBN	1e-33	24.64	AT2G47470.1|Symbols:ATPDIL2-1, UNE5, MEE30, PDI11, ATPDI11|thioredoxin family protein|chr2:19481503-19483683 FORWARD LENGTH=361	6e-23	19.11	GO:0006094 GO:0006096 GO:0006662 GO:0009553 GO:0009567 GO:0009627 GO:0009651 GO:0009793 GO:0034976 GO:0045454 GO:0046686 GO:0048868	cell redox homeostasis; "double fertilization forming a zygote and endosperm"; "embryo development ending in seed dormancy"; "embryo sac development"; "gluconeogenesis"; "glycerol ether metabolic process"; "glycolysis"; "pollen tube development"; "response to cadmium ion"; "response to endoplasmic reticulum stress"; "response to salt stress"; "systemic acquired resistance"	GO:0003756 GO:0009055 GO:0015035 GO:0016853	electron carrier activity; "isomerase activity"; "protein disulfide isomerase activity"; "protein disulfide oxidoreductase activity"	GO:0005576 GO:0005774 GO:0005783 GO:0009505	endoplasmic reticulum; "extracellular region"; "plant-type cell wall"; "vacuolar membrane"	PF07749	Endoplasmic reticulum protein ERp29, C-terminal domain	NA	NA	NA	NA
Glyma.01G103500			1.47	1.23		FeR4	5010				1.42	1.04		PiR8	3618			Glyma.01G103500	693	UniRef100_K7K310 Auxin response factor n=1 Tax=Glycine max RepID=K7K310_SOYBN	0	100	UniRef100_K7K310 Auxin response factor n=1 Tax=Glycine max RepID=K7K310_SOYBN	0	100	AT4G23980.1|Symbols:ARF9|auxin response factor 9|chr4:12451592-12454737 FORWARD LENGTH=638	0	103.13	GO:0006355 GO:0009725	regulation of transcription, DNA-dependent; "response to hormone stimulus"	GO:0003700 GO:0005515	protein binding; "sequence-specific DNA binding transcription factor activity"	GO:0005634	nucleus	PF02309 PF06507 PF02362	AUX/IAA family; "Auxin response factor"; "B3 DNA binding domain"	NA	NA	NA	NA
Glyma.01G104800										1.17				PiR1	193			Glyma.01G104800	548	UniRef100_I1J712 Uncharacterized protein n=1 Tax=Glycine max RepID=I1J712_SOYBN	0	100	UniRef100_C8CPQ3 Glyoxal oxidase n=1 Tax=Vitis vinifera RepID=C8CPQ3_VITVI	0	98.28	AT3G53950.1|Symbols:|glyoxal oxidase-related protein|chr3:19975704-19977341 FORWARD LENGTH=545	0	96.33	GO:0008150	biological process	GO:0003674	molecular function	GO:0005576	extracellular region	PF07250 PF09118	Glyoxal oxidase N-terminus; "Domain of unknown function (DUF1929)"	NA	NA	NA	NA
Glyma.01G105000	-3.22		6.38	5.1		FeR4	5039			-5.3	5.51	4.63		PiR8	3454			Glyma.01G105000	595	UniRef100_I1J714 Uncharacterized protein n=1 Tax=Glycine max RepID=I1J714_SOYBN	0	100	UniRef100_G7L5K4 Peptide transporter PTR3-B n=1 Tax=Medicago truncatula RepID=G7L5K4_MEDTR	0	99.66	AT2G37900.1|Symbols:|Major facilitator superfamily protein|chr2:15864396-15866408 REVERSE LENGTH=575	0	99.65	GO:0006857	oligopeptide transport	GO:0005215	transporter activity	GO:0005886 GO:0016020	membrane; "plasma membrane"	PF00854	POT family	PTHR11654	OLIGOPEPTIDE TRANSPORTER-RELATED	KOG1237	H+/oligopeptide_symporter
Glyma.01G105200	1.41					FeR1	41		-1.06	-1.72	-2.14	-2.15		PiR9	56			Glyma.01G105200	82	UniRef100_UPI00004AE2BC PREDICTED: gibberellin 2-beta-dioxygenase 1 n=1 Tax=Glycine max RepID=UPI00004AE2BC	2e-49	24.85	UniRef100_Q4W8C3 Gibberellin 2-oxidase n=1 Tax=Phaseolus angularis RepID=Q4W8C3_PHAAN	3e-45	24.77	AT1G78440.1|Symbols:ATGA2OX1, GA2OX1|Arabidopsis thaliana gibberellin 2-oxidase 1|chr1:29511772-29512990 REVERSE LENGTH=329	4e-29	23.4	GO:0045487 GO:0055114	gibberellin catabolic process; "oxidation-reduction process"	GO:0005506 GO:0016491 GO:0016706 GO:0052634	C-19 gibberellin 2-beta-dioxygenase activity; "iron ion binding"; "oxidoreductase activity"; "oxidoreductase activity, acting on paired donors, with incorporation or reduction of molecular oxygen, 2-oxoglutarate as one donor, and incorporation of one atom each of oxygen into both donors"	GO:0005737	cytoplasm	PF03171	2OG-Fe(II) oxygenase superfamily	PTHR10209	OXIDOREDUCTASE, 2OG-FE(II) OXYGENASE FAMILY PROTEIN	NA	NA
Glyma.01G105400	1.57		-1.58			FeR2	1383			3.09	-1.04	-1.63		PiR2	154			Glyma.01G105400	84	UniRef100_I1J716 Uncharacterized protein n=1 Tax=Glycine max RepID=I1J716_SOYBN	6e-52	100	NA	NA	NA	NA	NA	NA	NA	NA	NA	NA	NA	NA	NA	NA	NA	NA	NA	NA
Glyma.01G105600			1.67			FeR6	3		-1.12					PiR6	3882			Glyma.01G105600	162	UniRef100_I1J720 Uncharacterized protein n=1 Tax=Glycine max RepID=I1J720_SOYBN	2e-113	100	NA	NA	NA	AT5G02020.2|Symbols:SIS|Encodes a protein involved in salt tolerance, names SIS (Salt Induced Serine rich).|chr5:386999-387921 REVERSE LENGTH=137	4e-22	87.59	GO:0006914 GO:0009651	autophagy; "response to salt stress"	GO:0003674	molecular function	GO:0005634	nucleus	NA	NA	NA	NA	NA	NA
Glyma.01G105900				2.36		FeR4	2000											Glyma.01G105900	586	UniRef100_K7K324 Uncharacterized protein n=1 Tax=Glycine max RepID=K7K324_SOYBN	0	99.83	UniRef100_F6LPU9 RopGEF7a n=1 Tax=Medicago truncatula RepID=F6LPU9_MEDTR	0	96.88	AT5G02010.1|Symbols:ATROPGEF7, ROPGEF7|RHO guanyl-nucleotide exchange factor 7|chr5:383493-385698 FORWARD LENGTH=546	0	90.29	NA	NA	GO:0005089	Rho guanyl-nucleotide exchange factor activity	GO:0005634 GO:0005829 GO:0005886	cytosol; "nucleus"; "plasma membrane"	PF03759	PRONE (Plant-specific Rop nucleotide exchanger)	NA	NA	NA	NA
Glyma.01G106000	1.55		-2.41	-2.35		FeR2	718			4.29	-1.85	-2.27		PiR6	685			Glyma.01G106000	220	UniRef100_C6T460 Uncharacterized protein n=1 Tax=Glycine max RepID=C6T460_SOYBN	2e-155	100	UniRef100_K9M8M1 Tau class glutathione S-transferase n=1 Tax=Glycine soja RepID=K9M8M1_GLYSO	4e-154	100	AT3G09270.1|Symbols:ATGSTU8, GSTU8|glutathione S-transferase TAU 8|chr3:2848407-2849226 REVERSE LENGTH=224	2e-88	95.09	GO:0006635 GO:0009407 GO:0010583 GO:0043161 GO:0046686 GO:0051788 GO:0080129	fatty acid beta-oxidation; "proteasomal ubiquitin-dependent protein catabolic process"; "proteasome core complex assembly"; "response to cadmium ion"; "response to cyclopentenone"; "response to misfolded protein"; "toxin catabolic process"	GO:0004364	glutathione transferase activity	GO:0005737	cytoplasm	PF02798 PF00043	Glutathione S-transferase, N-terminal domain; "Glutathione S-transferase, C-terminal domain"	PTHR11260	GLUTATHIONE S-TRANSFERASE, GST, SUPERFAMILY, GST DOMAIN CONTAINING	KOG0406	Glutathione_S-transferase
Glyma.01G106200			1.54	1.98		FeR4	2827				1.79	1.67		PiR8	753			Glyma.01G106200	165	UniRef100_I1J728 Uncharacterized protein n=1 Tax=Glycine max RepID=I1J728_SOYBN	1e-114	100	UniRef100_D7LUP3 Universal stress protein family protein n=1 Tax=Arabidopsis lyrata subsp. lyrata RepID=D7LUP3_ARALL	3e-85	97.53	AT3G53990.1|Symbols:|Adenine nucleotide alpha hydrolases-like superfamily protein|chr3:19989658-19991019 REVERSE LENGTH=160	8e-89	98.75	GO:0009409	response to cold	GO:0003674	molecular function	GO:0005737 GO:0005886 GO:0009506	cytoplasm; "plasma membrane"; "plasmodesma"	PF00582	Universal stress protein family	NA	NA	NA	NA
Glyma.01G106800			-1.42			FeR3	312			-1.32	-1.78			PiR7	2502			Glyma.01G106800	145	UniRef100_I1J732 Uncharacterized protein n=1 Tax=Glycine max RepID=I1J732_SOYBN	2e-96	100	UniRef100_H6TB47 HSP18.1B n=1 Tax=Citrullus lanatus RepID=H6TB47_CITLA	7e-64	90.57	AT1G53540.1|Symbols:|HSP20-like chaperones superfamily protein|chr1:19980510-19980983 FORWARD LENGTH=157	2e-64	91.72	GO:0006457 GO:0009408 GO:0009644 GO:0034976 GO:0042542	protein folding; "response to endoplasmic reticulum stress"; "response to heat"; "response to high light intensity"; "response to hydrogen peroxide"	NA	NA	GO:0005737	cytoplasm	PF00011	Hsp20/alpha crystallin family	PTHR11527	SMALL HEAT-SHOCK PROTEIN (HSP20) FAMILY	KOG3591	Alpha_crystallins
Glyma.01G107000				1.25		FeR4	1383				1.38	1.41		PiR8	556			Glyma.01G107000	951	UniRef100_K7K328 Uncharacterized protein n=1 Tax=Glycine max RepID=K7K328_SOYBN	0	100	UniRef100_Q9FGU9 Gb|AAC95187.1 n=1 Tax=Arabidopsis thaliana RepID=Q9FGU9_ARATH	8e-57	60.51	AT5G01030.2|Symbols:|Protein of unknown function (DUF3527)|chr5:10638-13003 FORWARD LENGTH=744	2e-67	63.58	GO:0008150	biological process	GO:0003674	molecular function	GO:0005634	nucleus	PF12043	Domain of unknown function (DUF3527)	NA	NA	NA	NA
Glyma.01G107700			-1.1			FeR2	2917			1.36				PiR5	2072			Glyma.01G107700	223	UniRef100_I1J739 Uncharacterized protein n=1 Tax=Glycine max RepID=I1J739_SOYBN	3e-162	100	UniRef100_B9HHJ5 Zinc finger family protein n=1 Tax=Populus trichocarpa RepID=B9HHJ5_POPTR	5e-64	69.42	AT5G05830.1|Symbols:|RING/FYVE/PHD zinc finger superfamily protein|chr5:1755910-1756825 FORWARD LENGTH=204	5e-63	85.78	NA	NA	GO:0008270	zinc ion binding	GO:0005634	nucleus	PF00097	Zinc finger, C3HC4 type (RING finger)	PTHR23012	MEMBRANE ASSOCIATED RING FINGER	NA	NA
Glyma.01G107900	-1.72		2.6	2.41		FeR4	5174			-2.94	2.5	2.73		PiR7	374			Glyma.01G107900	435	UniRef100_K7K333 Uncharacterized protein n=1 Tax=Glycine max RepID=K7K333_SOYBN	0	100	UniRef100_B9IG10 Kinase family protein n=1 Tax=Populus trichocarpa RepID=B9IG10_POPTR	0	88.39	AT3G54030.1|Symbols:|Protein kinase protein with tetratricopeptide repeat domain|chr3:20011162-20013490 FORWARD LENGTH=490	0	88.16	GO:0006468 GO:0006499	N-terminal protein myristoylation; "protein phosphorylation"	GO:0004672 GO:0005524 GO:0016301 GO:0016772	ATP binding; "kinase activity"; "protein kinase activity"; "transferase activity, transferring phosphorus-containing groups"	GO:0005886	plasma membrane	PF07714	Protein tyrosine kinase	PTHR24420	LEUCINE-RICH REPEAT RECEPTOR-LIKE PROTEIN KINASE	NA	NA
Glyma.01G108200	3.13		-1.99	-2.84		FeR2	2530			3.24	-3.05	-2.7		PiR5	1604			Glyma.01G108200	568	UniRef100_I1J744 Uncharacterized protein n=1 Tax=Glycine max RepID=I1J744_SOYBN	0	100	UniRef100_B9HC76 Laccase family protein n=1 Tax=Populus trichocarpa RepID=B9HC76_POPTR	0	100.89	AT3G09220.1|Symbols:LAC7|laccase 7|chr3:2827434-2830477 REVERSE LENGTH=567	0	97.18	GO:0000041 GO:0006826 GO:0010106 GO:0010167 GO:0015706 GO:0046274 GO:0055114	cellular response to iron ion starvation; "iron ion transport"; "lignin catabolic process"; "nitrate transport"; "oxidation-reduction process"; "response to nitrate"; "transition metal ion transport"	GO:0005507 GO:0016491 GO:0052716	copper ion binding; "hydroquinone:oxygen oxidoreductase activity"; "oxidoreductase activity"	GO:0005576 GO:0048046	apoplast; "extracellular region"	PF07732 PF00394 PF07731	Multicopper oxidase; "Multicopper oxidase"; "Multicopper oxidase"	PTHR11709	MULTI-COPPER OXIDASE	KOG1263	Multicopper_oxidases
Glyma.01G108700	1.61		-2.93	-3.51		FeR2	4226			3.18	-2.46	-3.11		PiR6	1283			Glyma.01G108700	181	UniRef100_I1J747 Uncharacterized protein n=1 Tax=Glycine max RepID=I1J747_SOYBN	2e-126	100	UniRef100_Q9FXS6 NtEIG-E80 protein n=1 Tax=Nicotiana tabacum RepID=Q9FXS6_TOBAC	2e-73	101.71	AT3G54040.1|Symbols:|PAR1 protein|chr3:20014032-20015299 REVERSE LENGTH=183	8e-67	98.36	GO:0000041 GO:0008150	biological process; "transition metal ion transport"	GO:0003674	molecular function	GO:0009507	chloroplast	PF06521	PAR1 protein	NA	NA	NA	NA
Glyma.01G109500											-1.01			PiR5	2119			Glyma.01G109500	214	UniRef100_I1J753 Uncharacterized protein n=1 Tax=Glycine max RepID=I1J753_SOYBN	4e-148	100	UniRef100_G7JRA5 Heme-binding-like protein n=1 Tax=Medicago truncatula RepID=G7JRA5_MEDTR	4e-114	105.45	AT2G37970.1|Symbols:SOUL-1|SOUL heme-binding family protein|chr2:15891027-15891704 FORWARD LENGTH=225	7e-101	94.67	GO:0006499 GO:0009744 GO:0009813 GO:0010017 GO:0010224	N-terminal protein myristoylation; "flavonoid biosynthetic process"; "red or far-red light signaling pathway"; "response to UV-B"; "response to sucrose stimulus"	NA	NA	GO:0005737 GO:0005773 GO:0005794 GO:0005886	Golgi apparatus; "cytoplasm"; "plasma membrane"; "vacuole"	PF04832	SOUL heme-binding protein	PTHR11220	HEME-BINDING PROTEIN-RELATED	NA	NA
Glyma.01G109600			1.01			FeR6	1690			-1.12				PiR7	1434			Glyma.01G109600	113	UniRef100_K7K345 Uncharacterized protein n=2 Tax=Glycine max RepID=K7K345_SOYBN	2e-72	100	NA	NA	NA	AT2G37975.1|Symbols:|Yos1-like protein|chr2:15891900-15892136 REVERSE LENGTH=78	4e-36	98.72	GO:0008150	biological process	GO:0003674	molecular function	GO:0005739	mitochondrion	PF08571	Yos1-like	PTHR15858	UNCHARACTERIZED	KOG4779	Predicted_membrane_protein
Glyma.01G109700			-1.43	-1.29		FeR2	2660				-1.17	-1.04		PiR5	1125			Glyma.01G109700	468	UniRef100_I1J756 Uncharacterized protein n=1 Tax=Glycine max RepID=I1J756_SOYBN	0	100	UniRef100_D9IWP6 Fructokinase-like protein 1 n=1 Tax=Vigna unguiculata RepID=D9IWP6_VIGUN	0	97.22	AT3G54090.1|Symbols:FLN1|fructokinase-like 1|chr3:20028145-20029835 FORWARD LENGTH=471	0	93.42	GO:0006364 GO:0006399 GO:0009658 GO:0009793 GO:0010027 GO:0010228 GO:0016226 GO:0042793 GO:0045893 GO:0048481	chloroplast organization; "embryo development ending in seed dormancy"; "iron-sulfur cluster assembly"; "ovule development"; "positive regulation of transcription, DNA-dependent"; "rRNA processing"; "tRNA metabolic process"; "thylakoid membrane organization"; "transcription from plastid promoter"; "vegetative to reproductive phase transition of meristem"	GO:0016301 GO:0016773	kinase activity; "phosphotransferase activity, alcohol group as acceptor"	GO:0005634 GO:0005737 GO:0009295 GO:0009507 GO:0042644	chloroplast; "chloroplast nucleoid"; "cytoplasm"; "nucleoid"; "nucleus"	PF00294	pfkB family carbohydrate kinase	PTHR10584	SUGAR KINASE	KOG2855	Ribokinase
Glyma.01G109800			-2.67	-1.67		FeR2	3447			3.67	-1.27	-1.34		PiR6	2514			Glyma.01G109800	640	UniRef100_K7K347 Uncharacterized protein n=1 Tax=Glycine max RepID=K7K347_SOYBN	0	100	UniRef100_G7JS84 DUF246 domain-containing protein n=1 Tax=Medicago truncatula RepID=G7JS84_MEDTR	0	108.67	AT3G54100.1|Symbols:|O-fucosyltransferase family protein|chr3:20034451-20037874 REVERSE LENGTH=638	0	94.04	GO:0008150 GO:0030968	biological process; "endoplasmic reticulum unfolded protein response"	GO:0016757	transferase activity, transferring glycosyl groups	GO:0005794	Golgi apparatus	PF10250	GDP-fucose protein O-fucosyltransferase	NA	NA	NA	NA
Glyma.01G110400	1.47		-1.31			FeR2	1499											Glyma.01G110400	306	UniRef100_K7K348 Uncharacterized protein n=2 Tax=Glycine max RepID=K7K348_SOYBN	0	100	UniRef100_G7JR69 Mitochondrial uncoupling protein n=2 Tax=Medicago truncatula RepID=G7JR69_MEDTR	0	100.66	AT3G54110.1|Symbols:ATPUMP1, UCP, PUMP1, ATUCP1, UCP1|plant uncoupling mitochondrial protein 1|chr3:20038890-20040996 FORWARD LENGTH=306	0	97.39	GO:0006007 GO:0006810 GO:0006839 GO:0009744 GO:0009749 GO:0009750 GO:0009853 GO:0015979	glucose catabolic process; "mitochondrial transport"; "photorespiration"; "photosynthesis"; "response to fructose stimulus"; "response to glucose stimulus"; "response to sucrose stimulus"; "transport"	GO:0017077	oxidative phosphorylation uncoupler activity	GO:0005739 GO:0005743 GO:0005774 GO:0009506 GO:0009507 GO:0031966	chloroplast; "mitochondrial inner membrane"; "mitochondrial membrane"; "mitochondrion"; "plasmodesma"; "vacuolar membrane"	PF00153	Mitochondrial carrier protein	PTHR24089	FAMILY NOT NAMED	KOG0753	Mitochondrial_fatty_acid_anion_carrier_protein/Uncoupling_protein
Glyma.01G111500										-1.82		1.05		PiR7	2183			Glyma.01G111500	113	UniRef100_I1J772 Uncharacterized protein n=1 Tax=Glycine max RepID=I1J772_SOYBN	2e-75	100	UniRef100_L7ZV30 DUF962 family protein n=1 Tax=Geobacillus sp. GHH01 RepID=L7ZV30_9BACI	3e-30	95.41	AT3G09085.1|Symbols:|Protein of unknown function (DUF962)|chr3:2782238-2782576 FORWARD LENGTH=112	4e-48	99.11	GO:0008150	biological process	GO:0003674	molecular function	GO:0005739	mitochondrion	PF06127	Protein of unknown function (DUF962)	NA	NA	NA	NA
Glyma.01G111900										-1.07		1.62		PiR7	2318			Glyma.01G111900	638	UniRef100_I1J775 Uncharacterized protein n=1 Tax=Glycine max RepID=I1J775_SOYBN	0	100	UniRef100_B9HCJ6 Glycine-rich family protein n=1 Tax=Populus trichocarpa RepID=B9HCJ6_POPTR	8e-146	63.4	AT3G09070.1|Symbols:|Protein of unknown function (DUF740)|chr3:2768880-2770937 REVERSE LENGTH=685	4e-131	91.68	GO:0010088 GO:0010233 GO:0010588 GO:0022622	cotyledon vascular tissue pattern formation; "phloem development"; "phloem transport"; "root system development"	GO:0003674	molecular function	GO:0005634 GO:0005886 GO:0016324	apical plasma membrane; "nucleus"; "plasma membrane"	PF05340	Protein of unknown function (DUF740)	NA	NA	NA	NA
Glyma.01G112000			1.85			FeR6	1410											Glyma.01G112000	112	UniRef100_K7K358 Uncharacterized protein n=1 Tax=Glycine max RepID=K7K358_SOYBN	3e-61	90.65	UniRef100_Q42810 GmCK2p n=1 Tax=Glycine max RepID=Q42810_SOYBN	2e-49	22.93	AT1G71697.1|Symbols:ATCK1, CK, CK1|choline kinase 1|chr1:26971537-26973177 FORWARD LENGTH=346	5e-28	18.79	GO:0009611 GO:0009620 GO:0009695 GO:0009753 GO:0010200	jasmonic acid biosynthetic process; "response to chitin"; "response to fungus"; "response to jasmonic acid stimulus"; "response to wounding"	GO:0004103 GO:0016772 GO:0016773	choline kinase activity; "phosphotransferase activity, alcohol group as acceptor"; "transferase activity, transferring phosphorus-containing groups"	GO:0005737	cytoplasm	NA	NA	PTHR22603	CHOLINE/ETHANOALAMINE KINASE	NA	NA
Glyma.01G112200										1.31				PiR2	533			Glyma.01G112200	1228	UniRef100_K7K360 Uncharacterized protein n=1 Tax=Glycine max RepID=K7K360_SOYBN	0	100	UniRef100_B3VTL7 TIR-NBS-LRR RCT1-like resistance protein n=1 Tax=Medicago sativa RepID=B3VTL7_MEDSA	0	78.67	AT5G36930.2|Symbols:|Disease resistance protein (TIR-NBS-LRR class) family|chr5:14567771-14571916 REVERSE LENGTH=1191	3e-159	69.86	GO:0006952 GO:0007165	defense response; "signal transduction"	GO:0043531	ADP binding	GO:0005622 GO:0005737	cytoplasm; "intracellular"	PF01582 PF00931	TIR domain; "NB-ARC domain"	PTHR11017	LEUCINE-RICH REPEAT-CONTAINING PROTEIN	KOG4658	Apoptotic_ATPase
Glyma.01G112300			-1.37			FeR2	1367			2.24				PiR6	341			Glyma.01G112300	1259	UniRef100_K7K361 Uncharacterized protein n=1 Tax=Glycine max RepID=K7K361_SOYBN	0	100	UniRef100_G7JLX5 TIR-NBS-LRR RCT1-like resistance protein n=1 Tax=Medicago truncatula RepID=G7JLX5_MEDTR	0	97.31	AT5G36930.2|Symbols:|Disease resistance protein (TIR-NBS-LRR class) family|chr5:14567771-14571916 REVERSE LENGTH=1191	0	63.9	GO:0006952 GO:0007165	defense response; "signal transduction"	GO:0043531	ADP binding	GO:0005622 GO:0005737	cytoplasm; "intracellular"	PF01582 PF00931	TIR domain; "NB-ARC domain"	PTHR11017	LEUCINE-RICH REPEAT-CONTAINING PROTEIN	KOG4658	Apoptotic_ATPase
Glyma.01G112500	-1.49		1.85	2.5		FeR4	2721			-2.41	2.63	2.44		PiR8	2182			Glyma.01G112500	634	UniRef100_I1J781 Uncharacterized protein n=1 Tax=Glycine max RepID=I1J781_SOYBN	0	98.09	UniRef100_G7JMY6 Peptide transporter PTR1 n=1 Tax=Medicago truncatula RepID=G7JMY6_MEDTR	0	97.92	AT3G54140.1|Symbols:ATPTR1, PTR1|peptide transporter 1|chr3:20045885-20048154 REVERSE LENGTH=570	0	97.19	GO:0006807 GO:0006857 GO:0015824 GO:0015996 GO:0042938 GO:0042939	chlorophyll catabolic process; "dipeptide transport"; "nitrogen compound metabolic process"; "oligopeptide transport"; "proline transport"; "tripeptide transport"	GO:0005215 GO:0042936 GO:0042937	dipeptide transporter activity; "transporter activity"; "tripeptide transporter activity"	GO:0005886 GO:0009506 GO:0016020	membrane; "plasma membrane"; "plasmodesma"	PF00854	POT family	PTHR11654	OLIGOPEPTIDE TRANSPORTER-RELATED	KOG1237	H+/oligopeptide_symporter
Glyma.01G112600				1.57		FeR4	5825											Glyma.01G112600	558	UniRef100_I1J783 Uncharacterized protein n=1 Tax=Glycine max RepID=I1J783_SOYBN	0	100	UniRef100_G7JMZ0 Laccase 1a n=1 Tax=Medicago truncatula RepID=G7JMZ0_MEDTR	0	99.28	AT2G38080.1|Symbols:IRX12, LAC4, ATLMCO4, LMCO4|Laccase/Diphenol oxidase family protein|chr2:15934540-15937352 FORWARD LENGTH=558	0	99.82	GO:0009809 GO:0009834 GO:0010413 GO:0045492 GO:0046274 GO:0055114	glucuronoxylan metabolic process; "lignin biosynthetic process"; "lignin catabolic process"; "oxidation-reduction process"; "secondary cell wall biogenesis"; "xylan biosynthetic process"	GO:0005507 GO:0016491 GO:0052716	copper ion binding; "hydroquinone:oxygen oxidoreductase activity"; "oxidoreductase activity"	GO:0005576 GO:0048046	apoplast; "extracellular region"	PF00394 PF07731 PF07732	Multicopper oxidase; "Multicopper oxidase"; "Multicopper oxidase"	PTHR11709	MULTI-COPPER OXIDASE	KOG1263	Multicopper_oxidases
Glyma.01G112700			1.05			FeR4	4849			-1.88				PiR8	2861			Glyma.01G112700	338	UniRef100_UPI0003DECAA9 PREDICTED: transcription factor DIVARICATA-like isoform X2 n=1 Tax=Glycine max RepID=UPI0003DECAA9	0	101.2	UniRef100_Q0PJE0 MYB transcription factor MYB51 (Fragment) n=1 Tax=Glycine max RepID=Q0PJE0_SOYBN	2e-161	97.05	AT2G38090.1|Symbols:|Duplicated homeodomain-like superfamily protein|chr2:15945278-15946775 FORWARD LENGTH=298	3e-116	101.34	GO:0006355	regulation of transcription, DNA-dependent	GO:0003677 GO:0003700	DNA binding; "sequence-specific DNA binding transcription factor activity"	GO:0005634	nucleus	PF00249	Myb-like DNA-binding domain	PTHR25040	FAMILY NOT NAMED	KOG0724	Zuotin_and_related_molecular_chaperones_(DnaJ_superfamily),_contains_DNA-binding_domains
Glyma.01G112900										1.04				PiR2	600			Glyma.01G112900	475	UniRef100_I1J785 Uncharacterized protein n=1 Tax=Glycine max RepID=I1J785_SOYBN	0	100	UniRef100_G7JMZ5 BAHD acyltransferase DCR n=1 Tax=Medicago truncatula RepID=G7JMZ5_MEDTR	0	96.73	AT5G01210.1|Symbols:|HXXXD-type acyl-transferase family protein|chr5:84554-85981 FORWARD LENGTH=475	0	99.37	NA	NA	GO:0016740 GO:0016747	transferase activity; "transferase activity, transferring acyl groups other than amino-acyl groups"	GO:0005737	cytoplasm	PF02458	Transferase family	NA	NA	NA	NA
Glyma.01G113000											1.24			PiR8	4111			Glyma.01G113000	524	UniRef100_I1J786 Uncharacterized protein n=1 Tax=Glycine max RepID=I1J786_SOYBN	0	100	UniRef100_Q07A02 Sulfoquinovosyldiacylglycerol synthase type 2 n=1 Tax=Vigna unguiculata RepID=Q07A02_VIGUN	0	100	AT5G01220.1|Symbols:SQD2|sulfoquinovosyldiacylglycerol 2|chr5:86907-89885 REVERSE LENGTH=510	0	88.24	GO:0006636 GO:0009058 GO:0009247 GO:0015995 GO:0016036 GO:0016117 GO:0019288 GO:0019375 GO:0019761 GO:0046506	biosynthetic process; "carotenoid biosynthetic process"; "cellular response to phosphate starvation"; "chlorophyll biosynthetic process"; "galactolipid biosynthetic process"; "glucosinolate biosynthetic process"; "glycolipid biosynthetic process"; "isopentenyl diphosphate biosynthetic process, mevalonate-independent pathway"; "sulfolipid biosynthetic process"; "unsaturated fatty acid biosynthetic…	GO:0008194 GO:0016757 GO:0046510	UDP-glycosyltransferase activity; "UDP-sulfoquinovose:DAG sulfoquinovosyltransferase activity"; "transferase activity, transferring glycosyl groups"	GO:0005886 GO:0009507 GO:0009536 GO:0009941	chloroplast; "chloroplast envelope"; "plasma membrane"; "plastid"	PF00534	Glycosyl transferases group 1	PTHR12526	GLYCOSYLTRANSFERASE	KOG1111	N-acetylglucosaminyltransferase_complex,_subunit_PIG-A/SPT14,_required_for_phosphatidylinositol_biosynthesis/Sulfolipid_synthase
Glyma.01G114000		1.03	1.04	1.94		FeR4	1210				2.07	2.17		PiR4	156			Glyma.01G114000	484	UniRef100_I1JLI6 Uncharacterized protein n=1 Tax=Glycine max RepID=I1JLI6_SOYBN	0	100	UniRef100_Q9FEL7 Auxin transporter-like protein 2 n=2 Tax=Medicago truncatula RepID=LAX2_MEDTR	0	96.28	AT2G38120.1|Symbols:AUX1, WAV5, PIR1, MAP1|Transmembrane amino acid transporter family protein|chr2:15973493-15976792 FORWARD LENGTH=485	0	98.76	GO:0000271 GO:0001736 GO:0006865 GO:0006949 GO:0007155 GO:0007389 GO:0008361 GO:0009624 GO:0009723 GO:0009733 GO:0009825 GO:0009926 GO:0009932 GO:0009958 GO:0010015 GO:0010090 GO:0010218 GO:0010311 GO:0010817 GO:0040007 GO:0043481 GO:0045010 GO:0048765 GO:0048767 GO:0048829 GO:0071555	actin nucleation; "amino acid transport"; "anthocyanin accumulation in tissues in response to UV light"; "auxin polar transport"; "cell adhesion"; "cell tip growth"; "cell wall organization"; "establishment of planar polarity"; "growth"; "lateral root formation"; "multidimensional cell growth"; "pattern specification process"; "polysaccharide biosynthetic process"; "positive gravitropism"; "regul…	GO:0005215 GO:0010011 GO:0010328 GO:0015171	amino acid transmembrane transporter activity; "auxin binding"; "auxin influx transmembrane transporter activity"; "transporter activity"	GO:0005768 GO:0005794 GO:0005886 GO:0009986 GO:0016020	Golgi apparatus; "cell surface"; "endosome"; "membrane"; "plasma membrane"	PF01490	Transmembrane amino acid transporter protein	PTHR22950	AMINO ACID TRANSPORTER	KOG1303	Amino_acid_transporters
Glyma.01G114100			2.97			FeR4	5584				2.95			PiR8	2673			Glyma.01G114100	119	UniRef100_K7K374 Uncharacterized protein n=1 Tax=Glycine max RepID=K7K374_SOYBN	2e-81	100	UniRef100_D4N5G0 Alpha-form rubisco activase n=1 Tax=Glycine max RepID=D4N5G0_SOYBN	8e-55	19.67	AT2G39730.2|Symbols:RCA|rubisco activase|chr2:16571046-16573345 REVERSE LENGTH=446	8e-44	22.65	GO:0000165 GO:0006612 GO:0009409 GO:0009416 GO:0009595 GO:0009637 GO:0009644 GO:0009697 GO:0009744 GO:0009753 GO:0009814 GO:0009862 GO:0009867 GO:0010114 GO:0010150 GO:0010155 GO:0010200 GO:0010218 GO:0010310 GO:0010363 GO:0019684 GO:0031348 GO:0042742 GO:0043900 GO:0050832	MAPK cascade; "defense response, incompatible interaction"; "defense response to bacterium"; "defense response to fungus"; "detection of biotic stimulus"; "jasmonic acid mediated signaling pathway"; "leaf senescence"; "negative regulation of defense response"; "photosynthesis, light reaction"; "protein targeting to membrane"; "regulation of hydrogen peroxide metabolic process"; "regulation of mul…	GO:0005524 GO:0030234 GO:0043531 GO:0046863	ADP binding; "ATP binding"; "enzyme regulator activity"; "ribulose-1,5-bisphosphate carboxylase/oxygenase activator activity"	GO:0005618 GO:0005634 GO:0009507 GO:0009535 GO:0009570 GO:0009579 GO:0009941 GO:0010287 GO:0010319 GO:0016020 GO:0048046	apoplast; "cell wall"; "chloroplast"; "chloroplast envelope"; "chloroplast stroma"; "chloroplast thylakoid membrane"; "membrane"; "nucleus"; "plastoglobule"; "stromule"; "thylakoid"	NA	NA	PTHR11603	AAA FAMILY ATPASE	NA	NA
Glyma.01G114400	1.41		-1.81	-2.07		FeR2	4256			4.28		-1.14		PiR6	2852			Glyma.01G114400	460	UniRef100_K7K376 Uncharacterized protein n=1 Tax=Glycine max RepID=K7K376_SOYBN	0	100	UniRef100_G7JN13 Otubain n=1 Tax=Medicago truncatula RepID=G7JN13_MEDTR	2e-114	27.79	AT4G31980.1|Symbols:|unknown protein; CONTAINS InterPro DOMAIN/s: Protein of unknown function DUF247, plant (InterPro:IPR004158), Protein of unknown function DUF862, eukaryotic (InterPro:IPR008580); BEST Arabidopsis thaliana protein match is: Plant protein of unknown function (DUF247) (TAIR:AT5G11290.1); Has 1967 Blast hits to 1844 proteins in 183 species: Archae - 0; Bacteria - 6; Metazoa - 223;…	3e-36	62.35	GO:0006865 GO:0008150	amino acid transport; "biological process"	GO:0003674	molecular function	GO:0005886	plasma membrane	PF03140	Plant protein of unknown function	NA	NA	NA	NA
Glyma.01G114500				1.98		FeR4	1882				1.91			PiR4	119			Glyma.01G114500	355	UniRef100_I1J799 Uncharacterized protein (Fragment) n=1 Tax=Glycine max RepID=I1J799_SOYBN	2e-116	59.37	UniRef100_A3RLB0 Plastid phosphate translocator n=2 Tax=Fabeae RepID=A3RLB0_VICNA	8e-87	46.88	AT1G61800.1|Symbols:GPT2, ATGPT2|glucose-6-phosphate/phosphate translocator 2|chr1:22824527-22826459 FORWARD LENGTH=388	1e-88	48.45	GO:0006810 GO:0009624 GO:0009643 GO:0009744 GO:0009749 GO:0010109 GO:0015712 GO:0015713 GO:0015714 GO:0015760 GO:0015979 GO:0035436 GO:0055085 GO:0080167	glucose-6-phosphate transport; "hexose phosphate transport"; "phosphoenolpyruvate transport"; "phosphoglycerate transport"; "photosynthesis"; "photosynthetic acclimation"; "regulation of photosynthesis"; "response to glucose stimulus"; "response to karrikin"; "response to nematode"; "response to sucrose stimulus"; "transmembrane transport"; "transport"; "triose phosphate transmembrane transport"	GO:0005215 GO:0005315 GO:0015120 GO:0015152 GO:0015297 GO:0071917	antiporter activity; "glucose-6-phosphate transmembrane transporter activity"; "inorganic phosphate transmembrane transporter activity"; "phosphoglycerate transmembrane transporter activity"; "transporter activity"; "triose-phosphate transmembrane transporter activity"	GO:0005774 GO:0009507 GO:0016021	chloroplast; "integral to membrane"; "vacuolar membrane"	PF00400 PF03151	WD domain, G-beta repeat; "Triose-phosphate Transporter family"	PTHR19918	CELL DIVISION CYCLE 20 (CDC20) (FIZZY)-RELATED	NA	NA
Glyma.01G114800			1.19			FeR4	5612			-1.12				PiR7	731			Glyma.01G114800	122	UniRef100_I1J7A1 Uncharacterized protein n=1 Tax=Glycine max RepID=I1J7A1_SOYBN	3e-80	100	UniRef100_G7JN21 30S ribosomal protein S31 n=1 Tax=Medicago truncatula RepID=G7JN21_MEDTR	9e-44	95.93	AT2G38140.1|Symbols:PSRP4|plastid-specific ribosomal protein 4|chr2:15980948-15981459 FORWARD LENGTH=118	6e-26	101.69	GO:0006412 GO:0032544	plastid translation; "translation"	GO:0003735	structural constituent of ribosome	GO:0005840 GO:0009507 GO:0009570 GO:0009941	chloroplast; "chloroplast envelope"; "chloroplast stroma"; "ribosome"	NA	NA	NA	NA	NA	NA
Glyma.01G114900	1.33			-1.24		FeR2	4495					-1.49		PiR5	3			Glyma.01G114900	377	UniRef100_K7K379 Uncharacterized protein n=1 Tax=Glycine max RepID=K7K379_SOYBN	0	100	UniRef100_G7KRB0 Lactosylceramide 4-alpha-galactosyltransferase n=1 Tax=Medicago truncatula RepID=G7KRB0_MEDTR	2e-151	82.1	AT2G38150.1|Symbols:|alpha 1,4-glycosyltransferase family protein|chr2:15981700-15982917 REVERSE LENGTH=405	4e-104	90.37	NA	NA	GO:0008378 GO:0016740 GO:0016757	galactosyltransferase activity; "transferase activity"; "transferase activity, transferring glycosyl groups"	GO:0005794 GO:0005795	Golgi apparatus; "Golgi stack"	PF04572 PF04488	Alpha 1,4-glycosyltransferase conserved region; "Glycosyltransferase sugar-binding region containing DXD motif "	PTHR12042	LACTOSYLCERAMIDE 4-ALPHA-GALACTOSYLTRANSFERASE (ALPHA- 1,4-GALACTOSYLTRANSFERASE)	KOG1928	Alpha-1,4-N-acetylglucosaminyltransferase
Glyma.01G115000			-1.03			FeR2	422				-1.29	-1.02		PiR5	1435			Glyma.01G115000	463	UniRef100_I1J7A3 Uncharacterized protein n=1 Tax=Glycine max RepID=I1J7A3_SOYBN	0	100	UniRef100_G7JN22 Alpha-amylase n=1 Tax=Medicago truncatula RepID=G7JN22_MEDTR	1e-161	87.31	AT5G01260.1|Symbols:|Carbohydrate-binding-like fold|chr5:105367-106488 FORWARD LENGTH=306	2e-39	64.71	GO:0005975 GO:0010264	carbohydrate metabolic process; "myo-inositol hexakisphosphate biosynthetic process"	GO:0003824 GO:0030246 GO:2001070	carbohydrate binding; "catalytic activity"; "starch binding"	GO:0005576	extracellular region	PF00686	Starch binding domain	PTHR10357	ALPHA-AMYLASE	NA	NA
Glyma.01G115500			1.51			FeR6	687		1.86	2.18	2.48	1.76		PiR10	151			Glyma.01G115500	203	UniRef100_C6T4B0 Uncharacterized protein n=1 Tax=Glycine max RepID=C6T4B0_SOYBN	2e-144	100	NA	NA	NA	NA	NA	NA	NA	NA	NA	NA	NA	NA	NA	NA	NA	NA	NA	NA
Glyma.01G115600									1.89		2.09	2.01		PiR8	4962			Glyma.01G115600	548	UniRef100_I1J7A6 Uncharacterized protein n=1 Tax=Glycine max RepID=I1J7A6_SOYBN	0	100	UniRef100_G7JN13 Otubain n=1 Tax=Medicago truncatula RepID=G7JN13_MEDTR	1e-32	23.49	AT3G50120.1|Symbols:|Plant protein of unknown function (DUF247)|chr3:18585157-18587246 REVERSE LENGTH=531	5e-24	96.42	GO:0008150	biological process	GO:0003674	molecular function	GO:0005886	plasma membrane	PF03140	Plant protein of unknown function	NA	NA	NA	NA
Glyma.01G115900	-2.61		4.9	3.78		FeR4	5044			-4.29	4.14	3.1		PiR8	3335			Glyma.01G115900	291	UniRef100_I1J7A8 Uncharacterized protein n=1 Tax=Glycine max RepID=I1J7A8_SOYBN	0	100	UniRef100_Q9XQB2 Chlorophyll a/b binding protein CP29 n=1 Tax=Vigna radiata var. radiata RepID=Q9XQB2_VIGRR	0	96.9	AT3G08940.2|Symbols:LHCB4.2|light harvesting complex photosystem II|chr3:2717717-2718665 FORWARD LENGTH=287	8e-173	96.86	GO:0006364 GO:0009637 GO:0009644 GO:0009744 GO:0009765 GO:0010114 GO:0010155 GO:0010218 GO:0015979 GO:0019344 GO:0019684 GO:0035304	cysteine biosynthetic process; "photosynthesis"; "photosynthesis, light harvesting"; "photosynthesis, light reaction"; "rRNA processing"; "regulation of protein dephosphorylation"; "regulation of proton transport"; "response to blue light"; "response to far red light"; "response to high light intensity"; "response to red light"; "response to sucrose stimulus"	GO:0016168	chlorophyll binding	GO:0009507 GO:0009534 GO:0009535 GO:0009579 GO:0009941 GO:0016020	chloroplast; "chloroplast envelope"; "chloroplast thylakoid"; "chloroplast thylakoid membrane"; "membrane"; "thylakoid"	PF00504	Chlorophyll A-B binding protein	PTHR21649	CHLOROPHYLL A/B BINDING PROTEIN	NA	NA
Glyma.01G116300				1.21		FeR4	1224				1.96	1.43		PiR8	3258			Glyma.01G116300	399	UniRef100_I1J7B3 Uncharacterized protein n=1 Tax=Glycine max RepID=I1J7B3_SOYBN	0	100	UniRef100_G7KS94 Alcohol dehydrogenase-like protein n=1 Tax=Medicago truncatula RepID=G7KS94_MEDTR	0	96.95	AT1G32780.1|Symbols:|GroES-like zinc-binding dehydrogenase family protein|chr1:11869977-11872595 REVERSE LENGTH=394	0	97.46	GO:0055114	oxidation-reduction process	GO:0000166 GO:0008270 GO:0016491	nucleotide binding; "oxidoreductase activity"; "zinc ion binding"	GO:0005737	cytoplasm	PF00107 PF08240	Zinc-binding dehydrogenase; "Alcohol dehydrogenase GroES-like domain"	PTHR11695	ALCOHOL DEHYDROGENASE RELATED	KOG0022	Alcohol_dehydrogenase,_class_III
Glyma.01G116700	-2.97	1.4	1.86			FeR4	925				3.14	1.99		PiR4	86			Glyma.01G116700	401	UniRef100_I1J7B4 Uncharacterized protein n=1 Tax=Glycine max RepID=I1J7B4_SOYBN	0	100	UniRef100_G7KS94 Alcohol dehydrogenase-like protein n=1 Tax=Medicago truncatula RepID=G7KS94_MEDTR	0	101.27	AT1G32780.1|Symbols:|GroES-like zinc-binding dehydrogenase family protein|chr1:11869977-11872595 REVERSE LENGTH=394	0	97.72	GO:0055114	oxidation-reduction process	GO:0000166 GO:0008270 GO:0016491	nucleotide binding; "oxidoreductase activity"; "zinc ion binding"	GO:0005737	cytoplasm	PF08240 PF00107	Alcohol dehydrogenase GroES-like domain; "Zinc-binding dehydrogenase"	PTHR11695	ALCOHOL DEHYDROGENASE RELATED	KOG0022	Alcohol_dehydrogenase,_class_III
Glyma.01G117900			1.26			FeR4	5481			-1.46		1.72		PiR7	2227			Glyma.01G117900	816	UniRef100_K7K3A2 Serine/threonine-protein kinase n=2 Tax=Glycine max RepID=K7K3A2_SOYBN	0	100	UniRef100_K7K3A2 Serine/threonine-protein kinase n=2 Tax=Glycine max RepID=K7K3A2_SOYBN	0	100	AT4G21380.1|Symbols:ARK3, RK3|receptor kinase 3|chr4:11389219-11393090 REVERSE LENGTH=850	0	88.82	GO:0006468 GO:0046777 GO:0048544	protein autophosphorylation; "protein phosphorylation"; "recognition of pollen"	GO:0004672 GO:0004674 GO:0004675 GO:0005524 GO:0016301 GO:0016772 GO:0030246 GO:0031625	ATP binding; "carbohydrate binding"; "kinase activity"; "protein kinase activity"; "protein serine/threonine kinase activity"; "transferase activity, transferring phosphorus-containing groups"; "transmembrane receptor protein serine/threonine kinase activity"; "ubiquitin protein ligase binding"	GO:0005773 GO:0005886 GO:0009506	plasma membrane; "plasmodesma"; "vacuole"	PF07714 PF00954 PF08276 PF01453	Protein tyrosine kinase; "S-locus glycoprotein family"; "PAN-like domain"; "D-mannose binding lectin"	PTHR24420	LEUCINE-RICH REPEAT RECEPTOR-LIKE PROTEIN KINASE	KOG1187	Serine/threonine_protein_kinase
Glyma.01G118000			-5.36	-5.85		FeR2	3565			6.78	-3.8	-3.55		PiR6	2283			Glyma.01G118000	608	UniRef100_UPI0001CAB2F9 PREDICTED: pyruvate decarboxylase 4 n=1 Tax=Glycine max RepID=UPI0001CAB2F9	0	100	UniRef100_Q84V95 Pyruvate decarboxylase 1 n=1 Tax=Lotus corniculatus RepID=Q84V95_LOTCO	0	100.17	AT5G01320.1|Symbols:|Thiamine pyrophosphate dependent pyruvate decarboxylase family protein|chr5:129484-131625 REVERSE LENGTH=603	0	100.66	NA	NA	GO:0000287 GO:0003824 GO:0004737 GO:0016740 GO:0016831 GO:0030976	carboxy-lyase activity; "catalytic activity"; "magnesium ion binding"; "pyruvate decarboxylase activity"; "thiamine pyrophosphate binding"; "transferase activity"	GO:0005575	cellular component	PF02775 PF02776 PF00205	Thiamine pyrophosphate enzyme, C-terminal TPP binding domain; "Thiamine pyrophosphate enzyme, N-terminal TPP binding domain"; "Thiamine pyrophosphate enzyme, central domain"	PTHR18968	THIAMINE PYROPHOSPHATE ENZYMES	KOG1184	Thiamine_pyrophosphate-requiring_enzyme
Glyma.01G118300											1.17	1.06		PiR8	1096			Glyma.01G118300	416	UniRef100_K7K3B4 Uncharacterized protein n=1 Tax=Glycine max RepID=K7K3B4_SOYBN	0	99.24	UniRef100_G7KH23 Cysteine-rich receptor-like protein kinase n=1 Tax=Medicago truncatula RepID=G7KH23_MEDTR	1e-136	37.25	AT3G14840.2|Symbols:|Leucine-rich repeat transmembrane protein kinase|chr3:4988271-4993891 FORWARD LENGTH=1020	2e-123	38.53	GO:0006468	protein phosphorylation	GO:0004672 GO:0004674 GO:0005524 GO:0016772	ATP binding; "protein kinase activity"; "protein serine/threonine kinase activity"; "transferase activity, transferring phosphorus-containing groups"	GO:0005576 GO:0005886 GO:0009506	extracellular region; "plasma membrane"; "plasmodesma"	PF00560	Leucine Rich Repeat	PTHR24420	LEUCINE-RICH REPEAT RECEPTOR-LIKE PROTEIN KINASE	NA	NA
Glyma.01G118400	-1.47		1.7	1.51		FeR4	2647			-1.6	1.47	1.59		PiR8	58			Glyma.01G118400	631	UniRef100_I1J7C3 Uncharacterized protein n=2 Tax=Glycine max RepID=I1J7C3_SOYBN	0	100	UniRef100_G7LBV9 Receptor-like serine/threonine kinase n=1 Tax=Medicago truncatula RepID=G7LBV9_MEDTR	0	92.71	AT3G14840.2|Symbols:|Leucine-rich repeat transmembrane protein kinase|chr3:4988271-4993891 FORWARD LENGTH=1020	0	56.08	GO:0006468	protein phosphorylation	GO:0004672 GO:0004674 GO:0005524 GO:0016772	ATP binding; "protein kinase activity"; "protein serine/threonine kinase activity"; "transferase activity, transferring phosphorus-containing groups"	GO:0005576 GO:0005886 GO:0009506	extracellular region; "plasma membrane"; "plasmodesma"	PF11721 PF00069	Di-glucose binding within endoplasmic reticulum; "Protein kinase domain"	PTHR24420	LEUCINE-RICH REPEAT RECEPTOR-LIKE PROTEIN KINASE	KOG1187	Serine/threonine_protein_kinase
Glyma.01G118800			1.18	1.01		FeR4	2405				1.14	1.21		PiR7	1058			Glyma.01G118800	814	UniRef100_UPI0003DE75BD PREDICTED: probable leucine-rich repeat receptor-like serine/threonine-protein kinase At3g14840-like isoform X1 n=1 Tax=Glycine max RepID=UPI0003DE75BD	0	84.49	UniRef100_G7LBV8 Cysteine-rich receptor-like protein kinase n=1 Tax=Medicago truncatula RepID=G7LBV8_MEDTR	0	85.67	AT3G14840.2|Symbols:|Leucine-rich repeat transmembrane protein kinase|chr3:4988271-4993891 FORWARD LENGTH=1020	0	77.45	GO:0006468	protein phosphorylation	GO:0004672 GO:0004674 GO:0005524 GO:0016772	ATP binding; "protein kinase activity"; "protein serine/threonine kinase activity"; "transferase activity, transferring phosphorus-containing groups"	GO:0005576 GO:0005886 GO:0009506	extracellular region; "plasma membrane"; "plasmodesma"	PF11721 PF00560 PF00069	Di-glucose binding within endoplasmic reticulum; "Leucine Rich Repeat"; "Protein kinase domain"	PTHR24420	LEUCINE-RICH REPEAT RECEPTOR-LIKE PROTEIN KINASE	KOG1187	Serine/threonine_protein_kinase
Glyma.01G118900	-1.44		1.65	1.43		FeR4	2228			-1.72	1.4	1.5		PiR8	7			Glyma.01G118900	999	UniRef100_K7K3B8 Uncharacterized protein n=1 Tax=Glycine max RepID=K7K3B8_SOYBN	0	100	UniRef100_G7LBV8 Cysteine-rich receptor-like protein kinase n=1 Tax=Medicago truncatula RepID=G7LBV8_MEDTR	0	96.71	AT3G14840.2|Symbols:|Leucine-rich repeat transmembrane protein kinase|chr3:4988271-4993891 FORWARD LENGTH=1020	0	92.94	GO:0006468	protein phosphorylation	GO:0004672 GO:0004674 GO:0005524 GO:0016772	ATP binding; "protein kinase activity"; "protein serine/threonine kinase activity"; "transferase activity, transferring phosphorus-containing groups"	GO:0005576 GO:0005886 GO:0009506	extracellular region; "plasma membrane"; "plasmodesma"	PF11721 PF00560 PF00069	Di-glucose binding within endoplasmic reticulum; "Leucine Rich Repeat"; "Protein kinase domain"	PTHR24420	LEUCINE-RICH REPEAT RECEPTOR-LIKE PROTEIN KINASE	KOG1187	Serine/threonine_protein_kinase
Glyma.01G119300				1.07		FeR4	6143				1.21			PiR8	4238			Glyma.01G119300	230	UniRef100_I1J7C7 Uncharacterized protein n=1 Tax=Glycine max RepID=I1J7C7_SOYBN	8e-165	100	UniRef100_B9HND6 RAN BINDING protein 1 n=1 Tax=Populus trichocarpa RepID=B9HND6_POPTR	7e-97	103.21	AT5G58590.1|Symbols:RANBP1|RAN binding protein 1|chr5:23680319-23681714 REVERSE LENGTH=219	2e-94	85.39	GO:0000060 GO:0000278 GO:0006396 GO:0006406 GO:0006606	RNA processing; "mRNA export from nucleus"; "mitotic cell cycle"; "protein import into nucleus"; "protein import into nucleus, translocation"	GO:0005515	protein binding	GO:0005634	nucleus	PF00638	RanBP1 domain	PTHR23138	RAN BINDING PROTEIN	KOG0864	Ran-binding_protein_RANBP1_and_related_RanBD_domain_proteins
Glyma.01G119400			-1.47	-1.21		FeR2	84				-1.19			PiR5	1829			Glyma.01G119400	391	UniRef100_I1J7C8 Uncharacterized protein n=1 Tax=Glycine max RepID=I1J7C8_SOYBN	0	100	UniRef100_A0EVX1 EBP1 n=1 Tax=Ammopiptanthus mongolicus RepID=A0EVX1_9FABA	0	98.23	AT3G51800.3|Symbols:ATG2|metallopeptidase M24 family protein|chr3:19211261-19213568 REVERSE LENGTH=385	0	99.48	GO:0001510 GO:0006164 GO:0006508 GO:0006606 GO:0009220 GO:0009640 GO:0009987 GO:0010388	RNA methylation; "cellular process"; "cullin deneddylation"; "photomorphogenesis"; "protein import into nucleus"; "proteolysis"; "purine nucleotide biosynthetic process"; "pyrimidine ribonucleotide biosynthetic process"	GO:0004177 GO:0008235	aminopeptidase activity; "metalloexopeptidase activity"	GO:0005634 GO:0005730 GO:0005886	nucleolus; "nucleus"; "plasma membrane"	PF00557	Metallopeptidase family M24	PTHR10804	PROTEASE FAMILY M24 (METHIONYL AMINOPEPTIDASE, AMINOPEPTIDASE P)	KOG2776	Metallopeptidase
Glyma.01G119500			1.84			FeR6	74											Glyma.01G119500	847	UniRef100_K7K3C2 Uncharacterized protein n=1 Tax=Glycine max RepID=K7K3C2_SOYBN	0	100	UniRef100_G7JQ45 AMP deaminase n=1 Tax=Medicago truncatula RepID=G7JQ45_MEDTR	0	101.32	AT2G38280.2|Symbols:FAC1, ATAMPD|AMP deaminase, putative / myoadenylate deaminase, putative|chr2:16033767-16038793 REVERSE LENGTH=839	0	100.6	GO:0006188 GO:0007062 GO:0009165 GO:0009168 GO:0009640 GO:0009737 GO:0009793 GO:0009845 GO:0009880 GO:0009909 GO:0009933 GO:0010072 GO:0010162 GO:0010182 GO:0010228 GO:0010431 GO:0010564 GO:0016567 GO:0019915 GO:0045595 GO:0048366 GO:0048825 GO:0050826 GO:0051301	IMP biosynthetic process; "cell division"; "cotyledon development"; "embryo development ending in seed dormancy"; "embryonic pattern specification"; "leaf development"; "lipid storage"; "meristem structural organization"; "nucleotide biosynthetic process"; "photomorphogenesis"; "primary shoot apical meristem specification"; "protein ubiquitination"; "purine ribonucleoside monophosphate biosynthet…	GO:0003876 GO:0005515 GO:0019239 GO:0043424	AMP deaminase activity; "deaminase activity"; "protein binding"; "protein histidine kinase binding"	GO:0005634 GO:0005829 GO:0031307 GO:0043231	cytosol; "integral to mitochondrial outer membrane"; "intracellular membrane-bounded organelle"; "nucleus"	PF00962	Adenosine/AMP deaminase	PTHR11359	AMP DEAMINASE	KOG1096	Adenosine_monophosphate_deaminase
Glyma.01G120000			-5.53	-5.72		FeR2	2686				-2.31	1.69		PiR5	2260			Glyma.01G120000	1124	UniRef100_K7K3C7 Uncharacterized protein n=1 Tax=Glycine max RepID=K7K3C7_SOYBN	0	100	UniRef100_C6ZRY7 Disease resistance protein n=1 Tax=Glycine max RepID=C6ZRY7_SOYBN	0	100.37	AT1G45616.1|Symbols:AtRLP6, RLP6|receptor like protein 6|chr1:17183550-17186534 REVERSE LENGTH=994	1e-145	104.83	GO:0002237 GO:0006952 GO:0007165 GO:0010103 GO:0048443	defense response; "response to molecule of bacterial origin"; "signal transduction"; "stamen development"; "stomatal complex morphogenesis"	NA	NA	GO:0016020	membrane	PF08263 PF00560	Leucine rich repeat N-terminal domain; "Leucine Rich Repeat"	PTHR24420	LEUCINE-RICH REPEAT RECEPTOR-LIKE PROTEIN KINASE	KOG0472	Leucine-rich_repeat_protein
Glyma.01G120300												1.67		PiR5	2258			Glyma.01G120300	1299	UniRef100_UPI0003DE8959 PREDICTED: LRR receptor-like serine/threonine-protein kinase GSO1-like n=1 Tax=Glycine max RepID=UPI0003DE8959	0	97.42	UniRef100_C6ZRY7 Disease resistance protein n=1 Tax=Glycine max RepID=C6ZRY7_SOYBN	0	98.72	AT1G45616.1|Symbols:AtRLP6, RLP6|receptor like protein 6|chr1:17183550-17186534 REVERSE LENGTH=994	2e-151	102.31	GO:0002237 GO:0006952 GO:0007165 GO:0010103 GO:0048443	defense response; "response to molecule of bacterial origin"; "signal transduction"; "stamen development"; "stomatal complex morphogenesis"	NA	NA	GO:0016020	membrane	PF00560 PF08263	Leucine Rich Repeat; "Leucine rich repeat N-terminal domain"	PTHR24420	LEUCINE-RICH REPEAT RECEPTOR-LIKE PROTEIN KINASE	KOG0472	Leucine-rich_repeat_protein
Glyma.01G120400			1.24	1.48		FeR4	5929				1.75	1.03		PiR8	3028			Glyma.01G120400	453	UniRef100_B8XJZ1 Fatty acid desaturase 8 n=1 Tax=Glycine max RepID=B8XJZ1_SOYBN	0	100	UniRef100_B8XJZ1 Fatty acid desaturase 8 n=1 Tax=Glycine max RepID=B8XJZ1_SOYBN	0	100	AT5G05580.1|Symbols:FAD8|fatty acid desaturase 8|chr5:1664331-1666345 FORWARD LENGTH=435	0	103.45	GO:0006629 GO:0006633 GO:0009266 GO:0055114	fatty acid biosynthetic process; "lipid metabolic process"; "oxidation-reduction process"; "response to temperature stimulus"	GO:0016717 GO:0042389	omega-3 fatty acid desaturase activity; "oxidoreductase activity, acting on paired donors, with oxidation of a pair of donors resulting in the reduction of molecular oxygen to two molecules of water"	GO:0009507 GO:0009941	chloroplast; "chloroplast envelope"	PF00487 PF11960	Fatty acid desaturase; "Domain of unknown function (DUF3474)"	PTHR19353	FATTY ACID DESATURASE 2	NA	NA
Glyma.01G120800	1.08		-2.66	-2.45		FeR2	3133			4.4	-1.87	-1.89		PiR6	2222			Glyma.01G120800	415	UniRef100_I1J7D9 Uncharacterized protein n=1 Tax=Glycine max RepID=I1J7D9_SOYBN	0	100	UniRef100_Q9M035 ALC-interacting protein 1 n=1 Tax=Arabidopsis thaliana RepID=Q9M035_ARATH	2e-10	95.78	AT5G01370.1|Symbols:ACI1|ALC-interacting protein 1|chr5:152575-154295 FORWARD LENGTH=427	2e-13	95.78	GO:0010047	fruit dehiscence	GO:0005515	protein binding	GO:0005634	nucleus	NA	NA	NA	NA	NA	NA
Glyma.01G121000										3.01				PiR2	171			Glyma.01G121000	273	UniRef100_I1J7E1 Uncharacterized protein n=1 Tax=Glycine max RepID=I1J7E1_SOYBN	0	100	UniRef100_G7JN34 Zinc finger and SCAN domain-containing protein n=1 Tax=Medicago truncatula RepID=G7JN34_MEDTR	6e-112	86.74	AT2G38250.1|Symbols:|Homeodomain-like superfamily protein|chr2:16018384-16019500 FORWARD LENGTH=289	4e-68	92.39	GO:0006355 GO:0010200	regulation of transcription, DNA-dependent; "response to chitin"	GO:0003677 GO:0003700 GO:0005515	DNA binding; "protein binding"; "sequence-specific DNA binding transcription factor activity"	GO:0005634 GO:0005730 GO:0016592	mediator complex; "nucleolus"; "nucleus"	NA	NA	PTHR10032	ZINC FINGER PROTEIN WITH KRAB AND SCAN DOMAINS	KOG4282	Transcription_factor_GT-2_and_related_proteins,_contains_trihelix_DNA-binding/SANT_domain
Glyma.01G123100	2.8		-3.42	-3.82		FeR2	1871			3.13	-4.8	-3.58		PiR6	3393			Glyma.01G123100	171	UniRef100_I1J7G5 Uncharacterized protein n=1 Tax=Glycine max RepID=I1J7G5_SOYBN	1e-119	100	UniRef100_B9IGD8 Phosphatidylethanolamine-binding family protein n=1 Tax=Populus trichocarpa RepID=B9IGD8_POPTR	4e-76	100	AT5G01300.1|Symbols:|PEBP (phosphatidylethanolamine-binding protein) family protein|chr5:121643-122448 REVERSE LENGTH=162	3e-69	101.23	GO:0008150 GO:0010162 GO:0010264 GO:0045893	biological process; "myo-inositol hexakisphosphate biosynthetic process"; "positive regulation of transcription, DNA-dependent"; "seed dormancy process"	GO:0008429	phosphatidylethanolamine binding	GO:0005737	cytoplasm	PF01161	Phosphatidylethanolamine-binding protein	NA	NA	NA	NA
Glyma.01G123400	-1.47		4.43	3.03		FeR6	1004			-3.93	3.61	2.99		PiR8	3425			Glyma.01G123400	489	UniRef100_K7K3F5 Uncharacterized protein n=1 Tax=Glycine max RepID=K7K3F5_SOYBN	0	100	UniRef100_G7KSC5 Ammonium transporter 3 member n=2 Tax=Medicago truncatula RepID=G7KSC5_MEDTR	0	100.21	AT2G38290.1|Symbols:ATAMT2, AMT2;1, AMT2|ammonium transporter 2|chr2:16039672-16042291 REVERSE LENGTH=475	0	101.68	GO:0000165 GO:0002237 GO:0006612 GO:0006820 GO:0006862 GO:0006888 GO:0006944 GO:0006995 GO:0007154 GO:0009409 GO:0009581 GO:0009595 GO:0009624 GO:0009627 GO:0009697 GO:0009738 GO:0009744 GO:0009749 GO:0009750 GO:0009862 GO:0009863 GO:0009867 GO:0010200 GO:0010310 GO:0010363 GO:0015695 GO:0015696 GO:0015802 GO:0030968 GO:0031347 GO:0031348 GO:0042742 GO:0043069 GO:0043090 GO:0043269 GO:0043900 GO:…	ER to Golgi vesicle-mediated transport; "MAPK cascade"; "abscisic acid mediated signaling pathway"; "amino acid import"; "ammonium transport"; "anion transport"; "basic amino acid transport"; "cell communication"; "cellular membrane fusion"; "cellular response to nitrogen starvation"; "defense response to bacterium"; "defense response to fungus"; "detection of biotic stimulus"; "detection of exte…	GO:0008519 GO:0015398	ammonium transmembrane transporter activity; "high affinity secondary active ammonium transmembrane transporter activity"	GO:0005737 GO:0005886 GO:0009506	cytoplasm; "plasma membrane"; "plasmodesma"	PF00909	Ammonium Transporter Family	PTHR11730	AMMONIUM TRANSPORTER	KOG0682	Ammonia_permease
Glyma.01G123600			2.77	1.3		FeR6	1785			1.04	2.49			PiR10	186			Glyma.01G123600	344	UniRef100_K7K3F7 Uncharacterized protein n=1 Tax=Glycine max RepID=K7K3F7_SOYBN	0	100	UniRef100_G7KSC8 Two-component response regulator ARR10 n=1 Tax=Medicago truncatula RepID=G7KSC8_MEDTR	4e-90	97.71	AT2G38300.1|Symbols:|myb-like HTH transcriptional regulator family protein|chr2:16044175-16045679 REVERSE LENGTH=340	2e-57	89.12	GO:0006355	regulation of transcription, DNA-dependent	GO:0003677 GO:0003700	DNA binding; "sequence-specific DNA binding transcription factor activity"	GO:0005634	nucleus	PF00249	Myb-like DNA-binding domain	NA	NA	NA	NA
Glyma.01G124300			-1.14	-1.09		FeR2	2727				-1.38	-1.03		PiR6	3623			Glyma.01G124300	265	UniRef100_UPI00019AA88F PREDICTED: 40S ribosomal protein S4 n=1 Tax=Glycine max RepID=UPI00019AA88F	0	100	UniRef100_Q8LJW0 40S ribosomal S4 protein n=1 Tax=Glycine max RepID=Q8LJW0_SOYBN	0	100	AT5G58420.1|Symbols:|Ribosomal protein S4 (RPS4A) family protein|chr5:23619599-23620896 FORWARD LENGTH=262	0	99.24	GO:0001510 GO:0006412	RNA methylation; "translation"	GO:0003723 GO:0003735	RNA binding; "structural constituent of ribosome"	GO:0005622 GO:0005730 GO:0005737 GO:0005829 GO:0005840 GO:0016020 GO:0022626 GO:0022627	cytoplasm; "cytosol"; "cytosolic ribosome"; "cytosolic small ribosomal subunit"; "intracellular"; "membrane"; "nucleolus"; "ribosome"	PF08071 PF01479 PF00467 PF00900	RS4NT (NUC023) domain; "S4 domain"; "KOW motif"; "Ribosomal family S4e"	PTHR11581	30S/40S RIBOSOMAL PROTEIN S4	KOG0378	40S_ribosomal_protein_S4
Glyma.01G124500												1.4		PiR7	2522			Glyma.01G124500	258	UniRef100_I1J7H3 Ferritin n=1 Tax=Glycine max RepID=I1J7H3_SOYBN	0	100	UniRef100_I1J7H3 Ferritin n=1 Tax=Glycine max RepID=I1J7H3_SOYBN	0	100	AT5G01600.1|Symbols:ATFER1, FER1|ferretin 1|chr5:228149-229594 REVERSE LENGTH=255	1e-110	77.65	GO:0000302 GO:0006826 GO:0006879 GO:0009409 GO:0009617 GO:0009908 GO:0010039 GO:0010043 GO:0015979 GO:0042542 GO:0048366 GO:0055072 GO:0055114	cellular iron ion homeostasis; "flower development"; "iron ion homeostasis"; "iron ion transport"; "leaf development"; "oxidation-reduction process"; "photosynthesis"; "response to bacterium"; "response to cold"; "response to hydrogen peroxide"; "response to iron ion"; "response to reactive oxygen species"; "response to zinc ion"	GO:0005506 GO:0008199 GO:0016491 GO:0046914	ferric iron binding; "iron ion binding"; "oxidoreductase activity"; "transition metal ion binding"	GO:0005739 GO:0009507 GO:0009535 GO:0009570 GO:0009579 GO:0016020	chloroplast; "chloroplast stroma"; "chloroplast thylakoid membrane"; "membrane"; "mitochondrion"; "thylakoid"	PF00210	Ferritin-like domain	PTHR11431	FERRITIN	KOG2332	Ferritin
Glyma.01G124700			1.45			FeR6	1304				1.18			PiR8	4050			Glyma.01G124700	217	UniRef100_I1J7H4 Uncharacterized protein n=1 Tax=Glycine max RepID=I1J7H4_SOYBN	3e-157	100	UniRef100_G7JKP6 Abscisic acid receptor PYL4 n=1 Tax=Medicago truncatula RepID=G7JKP6_MEDTR	1e-89	100.47	AT2G38310.1|Symbols:PYL4, RCAR10|PYR1-like 4|chr2:16050251-16050874 FORWARD LENGTH=207	2e-80	78.26	GO:0009738	abscisic acid mediated signaling pathway	GO:0004872 GO:0005515	protein binding; "receptor activity"	GO:0005634	nucleus	PF10604	Polyketide cyclase / dehydrase and lipid transport	NA	NA	NA	NA
Glyma.01G125000										-1.14				PiR8	493			Glyma.01G125000	448	UniRef100_UPI0001890C40 PREDICTED: protein YLS7 n=1 Tax=Glycine max RepID=UPI0001890C40	0	100	UniRef100_Q8RXQ1-2 Isoform 2 of Protein trichome birefringence-like 35 n=1 Tax=Arabidopsis thaliana RepID=Q8RXQ1-2	0	97.37	AT5G01620.3|Symbols:TBL35|TRICHOME BIREFRINGENCE-LIKE 35|chr5:232882-234821 FORWARD LENGTH=457	0	97.37	NA	NA	NA	NA	NA	NA	PF03005	PF03005	PTHR13533	FAMILY NOT NAMED	NA	NA
Glyma.01G125400										1.19				PiR1	95			Glyma.01G125400	1157	UniRef100_K7K3H2 Uncharacterized protein n=1 Tax=Glycine max RepID=K7K3H2_SOYBN	0	100	UniRef100_G7JKN6 Tir-nbs-lrr resistance protein n=1 Tax=Medicago truncatula RepID=G7JKN6_MEDTR	0	93.77	AT5G41750.2|Symbols:|Disease resistance protein (TIR-NBS-LRR class) family|chr5:16694047-16697527 FORWARD LENGTH=1068	3e-165	84.55	GO:0006952 GO:0007165	defense response; "signal transduction"	GO:0000166 GO:0017111 GO:0043531	ADP binding; "nucleoside-triphosphatase activity"; "nucleotide binding"	GO:0005622 GO:0005634	intracellular; "nucleus"	PF01582 PF00560 PF00931	TIR domain; "Leucine Rich Repeat"; "NB-ARC domain"	PTHR11017	LEUCINE-RICH REPEAT-CONTAINING PROTEIN	KOG4658	Apoptotic_ATPase
Glyma.01G125600			-1.07			FeR1	127											Glyma.01G125600	308	UniRef100_I1J7I2 Uncharacterized protein n=1 Tax=Glycine max RepID=I1J7I2_SOYBN	0	100	UniRef100_Q01JY7 OSIGBa0116M22.12 protein n=1 Tax=Oryza sativa RepID=Q01JY7_ORYSA	1e-19	57.14	AT3G08780.1|Symbols:|unknown protein; FUNCTIONS IN: molecular_function unknown; INVOLVED IN: biological_process unknown; LOCATED IN: cellular_component unknown; EXPRESSED IN: male gametophyte, cultured cell; EXPRESSED DURING: L mature pollen stage, M germinated pollen stage; Has 129 Blast hits to 129 proteins in 38 species: Archae - 0; Bacteria - 0; Metazoa - 96; Fungi - 0; Plants - 31; Viruses -…	2e-90	96.49	GO:0008150	biological process	GO:0003674	molecular function	GO:0005634	nucleus	NA	NA	NA	NA	NA	NA
Glyma.01G125800	-3.09		2.22	3.07		FeR4	3686		1.22	-1.83	3.4	3.82		PiR7	347			Glyma.01G125800	860	UniRef100_I1J7I3 Uncharacterized protein n=1 Tax=Glycine max RepID=I1J7I3_SOYBN	0	100	UniRef100_B9IGI0 LRR-kinase family protein n=1 Tax=Populus trichocarpa RepID=B9IGI0_POPTR	0	99.52	AT3G51740.1|Symbols:IMK2|inflorescence meristem receptor-like kinase 2|chr3:19189248-19191842 FORWARD LENGTH=836	0	92.58	GO:0006468 GO:0007169 GO:0008283	cell proliferation; "protein phosphorylation"; "transmembrane receptor protein tyrosine kinase signaling pathway"	GO:0004672 GO:0004674 GO:0005524 GO:0016301 GO:0016772	ATP binding; "kinase activity"; "protein kinase activity"; "protein serine/threonine kinase activity"; "transferase activity, transferring phosphorus-containing groups"	GO:0005618 GO:0005886 GO:0009505 GO:0009506 GO:0016020	cell wall; "membrane"; "plant-type cell wall"; "plasma membrane"; "plasmodesma"	PF00069 PF08263 PF00560	Protein kinase domain; "Leucine rich repeat N-terminal domain"; "Leucine Rich Repeat"	PTHR24420	LEUCINE-RICH REPEAT RECEPTOR-LIKE PROTEIN KINASE	KOG1187	Serine/threonine_protein_kinase
Glyma.01G125900										1.26				PiR2	445			Glyma.01G125900	220	UniRef100_I1J7I4 Uncharacterized protein n=1 Tax=Glycine max RepID=I1J7I4_SOYBN	6e-152	100	UniRef100_G7JKL2 PRA1 family protein B4 n=1 Tax=Medicago truncatula RepID=G7JKL2_MEDTR	2e-106	84.07	AT2G38360.1|Symbols:PRA1.B4|prenylated RAB acceptor 1.B4|chr2:16069840-16070502 REVERSE LENGTH=220	1e-89	92.73	GO:0016192	vesicle-mediated transport	GO:0003674	molecular function	GO:0005768 GO:0005783 GO:0005794 GO:0005802 GO:0005829 GO:0009507	Golgi apparatus; "chloroplast"; "cytosol"; "endoplasmic reticulum"; "endosome"; "trans-Golgi network"	PF03208	PRA1 family protein	PTHR19317	PRENYLATED RAB ACCEPTOR 1-RELATED	KOG3142	Prenylated_rab_acceptor_1
Glyma.01G126200										1.04				PiR1	128			Glyma.01G126200	113	UniRef100_I1J7I7 Uncharacterized protein n=1 Tax=Glycine max RepID=I1J7I7_SOYBN	8e-74	100	UniRef100_G7KTA5 Macrophage migration inhibitory factor-like protein n=1 Tax=Medicago truncatula RepID=G7KTA5_MEDTR	3e-61	100	AT3G51660.1|Symbols:|Tautomerase/MIF superfamily protein|chr3:19164229-19165076 REVERSE LENGTH=112	6e-45	100	GO:0006569 GO:0006954 GO:0009684 GO:0051707	indoleacetic acid biosynthetic process; "inflammatory response"; "response to other organism"; "tryptophan catabolic process"	GO:0003674	molecular function	GO:0005777	peroxisome	PF01187	Macrophage migration inhibitory factor (MIF)	PTHR11954	MACROPHAGE MIGRATION INHIBITORY FACTOR RELATED	KOG1759	Macrophage_migration_inhibitory_factor
Glyma.01G126600	1.83					FeR2	4482		2.39	3.92	1.64			PiR2	893			Glyma.01G126600	192	UniRef100_K7K3H8 Uncharacterized protein n=2 Tax=Glycine max RepID=K7K3H8_SOYBN	2e-135	77.64	UniRef100_G7JKK5 Disease resistance response protein n=1 Tax=Medicago truncatula RepID=G7JKK5_MEDTR	2e-73	97.38	AT1G58170.1|Symbols:|Disease resistance-responsive (dirigent-like protein) family protein|chr1:21536188-21536745 FORWARD LENGTH=185	4e-62	96.22	GO:0006499 GO:0006952 GO:0009807	N-terminal protein myristoylation; "defense response"; "lignan biosynthetic process"	GO:0003674	molecular function	GO:0009507	chloroplast	PF03018	Dirigent-like protein	PTHR21495	NUCLEOPORIN-RELATED	NA	NA
Glyma.01G127100										5.42				PiR2	1421			Glyma.01G127100	190	UniRef100_I1J7J2 Uncharacterized protein n=1 Tax=Glycine max RepID=I1J7J2_SOYBN	6e-134	100	UniRef100_G7JKK5 Disease resistance response protein n=1 Tax=Medicago truncatula RepID=G7JKK5_MEDTR	4e-63	96.34	AT5G49040.1|Symbols:|Disease resistance-responsive (dirigent-like protein) family protein|chr5:19882676-19883251 REVERSE LENGTH=191	2e-50	98.95	GO:0006952 GO:0009807	defense response; "lignan biosynthetic process"	GO:0003674	molecular function	GO:0009507	chloroplast	PF03018	Dirigent-like protein	PTHR21495	NUCLEOPORIN-RELATED	NA	NA
Glyma.01G127200	1.42					FeR1	31		1.16	1.24	1.57			PiR10	107			Glyma.01G127200	189	UniRef100_I1J7J5 Uncharacterized protein n=1 Tax=Glycine max RepID=I1J7J5_SOYBN	2e-132	100	UniRef100_G7JKK5 Disease resistance response protein n=1 Tax=Medicago truncatula RepID=G7JKK5_MEDTR	1e-58	93.19	AT5G49040.1|Symbols:|Disease resistance-responsive (dirigent-like protein) family protein|chr5:19882676-19883251 REVERSE LENGTH=191	3e-51	94.24	GO:0006952 GO:0009807	defense response; "lignan biosynthetic process"	GO:0003674	molecular function	GO:0009507	chloroplast	PF03018	Dirigent-like protein	PTHR21495	NUCLEOPORIN-RELATED	NA	NA
Glyma.01G127400				1.2		FeR4	171				1.2	1.09		PiR8	3832			Glyma.01G127400	195	UniRef100_C6TDG4 Uncharacterized protein n=1 Tax=Glycine max RepID=C6TDG4_SOYBN	5e-142	100	UniRef100_A9PD67 Disease resistance-responsive family protein n=1 Tax=Populus trichocarpa RepID=A9PD67_POPTR	4e-81	94.36	AT1G58170.1|Symbols:|Disease resistance-responsive (dirigent-like protein) family protein|chr1:21536188-21536745 FORWARD LENGTH=185	2e-75	81.62	GO:0006499 GO:0006952 GO:0009807	N-terminal protein myristoylation; "defense response"; "lignan biosynthetic process"	GO:0003674	molecular function	GO:0009507	chloroplast	PF03018	Dirigent-like protein	PTHR21495	NUCLEOPORIN-RELATED	NA	NA
Glyma.01G127500	-1.05		1.79	2.12		FeR4	4270			-1.56	2.55	2.86		PiR7	1106			Glyma.01G127500	422	UniRef100_I1J7J8 Uncharacterized protein n=1 Tax=Glycine max RepID=I1J7J8_SOYBN	0	100	UniRef100_B9IGK1 SEC14 cytosolic factor family protein n=1 Tax=Populus trichocarpa RepID=B9IGK1_POPTR	0	98.11	AT3G51670.1|Symbols:|SEC14 cytosolic factor family protein / phosphoglyceride transfer family protein|chr3:19168912-19170848 FORWARD LENGTH=409	0	102.69	GO:0006810	transport	GO:0005215	transporter activity	GO:0005886 GO:0016021	integral to membrane; "plasma membrane"	PF03765 PF00650	CRAL/TRIO, N-terminal domain; "CRAL/TRIO domain"	PTHR23324	SEC14 RELATED PROTEIN	KOG1471	Phosphatidylinositol_transfer_protein_SEC14_and_related_proteins
Glyma.01G128100									2.06	3.83	1.66			PiR2	1482			Glyma.01G128100	508	UniRef100_K7K3I8 Uncharacterized protein n=2 Tax=Glycine max RepID=K7K3I8_SOYBN	0	100	UniRef100_B3U398 WRKY transcription factor WRKY108715 n=2 Tax=Medicago truncatula RepID=B3U398_MEDTR	3e-177	84.04	AT2G38470.1|Symbols:WRKY33, ATWRKY33|WRKY DNA-binding protein 33|chr2:16108476-16110539 FORWARD LENGTH=519	5e-102	54.91	GO:0000165 GO:0002679 GO:0006355 GO:0006612 GO:0006944 GO:0006970 GO:0009408 GO:0009409 GO:0009414 GO:0009595 GO:0009651 GO:0009697 GO:0009862 GO:0009863 GO:0009867 GO:0010120 GO:0010200 GO:0010310 GO:0010363 GO:0010508 GO:0031348 GO:0034605 GO:0035556 GO:0042742 GO:0043069 GO:0043900 GO:0050832 GO:0070370	MAPK cascade; "camalexin biosynthetic process"; "cellular heat acclimation"; "cellular membrane fusion"; "cellular response to heat"; "defense response to bacterium"; "defense response to fungus"; "detection of biotic stimulus"; "intracellular signal transduction"; "jasmonic acid mediated signaling pathway"; "negative regulation of defense response"; "negative regulation of programmed cell death"…	GO:0003700 GO:0005515	protein binding; "sequence-specific DNA binding transcription factor activity"	GO:0005634	nucleus	PF03106	WRKY DNA -binding domain	NA	NA	NA	NA
Glyma.01G129000	1.13					FeR1	19			1.74		-1.28		PiR2	1451			Glyma.01G129000	199	UniRef100_I1J7L2 Uncharacterized protein n=1 Tax=Glycine max RepID=I1J7L2_SOYBN	9e-145	100	NA	NA	NA	AT5G01750.2|Symbols:|Protein of unknown function (DUF567)|chr5:290034-291109 FORWARD LENGTH=217	1e-93	88.94	GO:0006569 GO:0006995 GO:0008150 GO:0009684 GO:0030003 GO:0070838	biological process; "cellular cation homeostasis"; "cellular response to nitrogen starvation"; "divalent metal ion transport"; "indoleacetic acid biosynthetic process"; "tryptophan catabolic process"	GO:0003674	molecular function	GO:0009507	chloroplast	PF04525	Tubby C 2	NA	NA	NA	NA
Glyma.01G129100	2.34		-1.19	-2.71		FeR2	4436		1.02	4.49		-2.75		PiR2	1066			Glyma.01G129100	199	UniRef100_C6T3J7 Uncharacterized protein n=1 Tax=Glycine max RepID=C6T3J7_SOYBN	6e-145	100	NA	NA	NA	AT5G01750.2|Symbols:|Protein of unknown function (DUF567)|chr5:290034-291109 FORWARD LENGTH=217	2e-93	88.94	GO:0006569 GO:0006995 GO:0008150 GO:0009684 GO:0030003 GO:0070838	biological process; "cellular cation homeostasis"; "cellular response to nitrogen starvation"; "divalent metal ion transport"; "indoleacetic acid biosynthetic process"; "tryptophan catabolic process"	GO:0003674	molecular function	GO:0009507	chloroplast	PF04525	Tubby C 2	NA	NA	NA	NA
Glyma.01G129200			3.88	4.47		FeR4	2979		1.55		4.03	4.42		PiR7	330			Glyma.01G129200	75	UniRef100_K7K3J9 Uncharacterized protein n=1 Tax=Glycine max RepID=K7K3J9_SOYBN	4e-46	100	NA	NA	NA	NA	NA	NA	NA	NA	NA	NA	NA	NA	NA	NA	NA	NA	NA	NA
Glyma.01G129400										-1.94				PiR8	5454			Glyma.01G129400	476	UniRef100_UPI00018C6B79 PREDICTED: alanine--glyoxylate aminotransferase 2 homolog 2, mitochondrial n=1 Tax=Glycine max RepID=UPI00018C6B79	0	100	UniRef100_G7KX17 Alanine glyoxylate aminotransferase-like protein n=1 Tax=Medicago truncatula RepID=G7KX17_MEDTR	0	98.75	AT2G38400.1|Symbols:AGT3|alanine:glyoxylate aminotransferase 3|chr2:16083779-16085974 FORWARD LENGTH=477	0	99.58	NA	NA	GO:0003824 GO:0008453 GO:0008483 GO:0030170	alanine-glyoxylate transaminase activity; "catalytic activity"; "pyridoxal phosphate binding"; "transaminase activity"	GO:0005739	mitochondrion	PF00202	Aminotransferase class-III	PTHR11986	AMINOTRANSFERASE CLASS III	KOG1404	Alanine-glyoxylate_aminotransferase_AGT2
Glyma.01G129700	-2.44		1.84	2.44		FeR4	3902			-3.18	2.79	1.62		PiR8	4830			Glyma.01G129700	151	UniRef100_C6T227 Uncharacterized protein n=1 Tax=Glycine max RepID=C6T227_SOYBN	1e-102	100	UniRef100_G7K7C1 Transcription factor bHLH93 n=1 Tax=Medicago truncatula RepID=G7K7C1_MEDTR	3e-49	93.55	AT2G40435.1|Symbols:|BEST Arabidopsis thaliana protein match is: transcription regulators (TAIR:AT3G56220.1); Has 289 Blast hits to 289 proteins in 30 species: Archae - 0; Bacteria - 0; Metazoa - 0; Fungi - 0; Plants - 289; Viruses - 0; Other Eukaryotes - 0 (source: NCBI BLink).|chr2:16887048-16888407 FORWARD LENGTH=158	1e-48	91.77	NA	NA	NA	NA	GO:0005634	nucleus	NA	NA	NA	NA	NA	NA
Glyma.01G130500	1.47		-1.78	-2.06		FeR2	1895				-1.91	-2.7		PiR5	281			Glyma.01G130500	320	UniRef100_I1J7M3 Uncharacterized protein n=1 Tax=Glycine max RepID=I1J7M3_SOYBN	0	100	UniRef100_A0SWU6 Peroxidase 1 n=1 Tax=Sesbania rostrata RepID=A0SWU6_SESRO	0	99.38	AT5G05340.1|Symbols:|Peroxidase superfamily protein|chr5:1579142-1580819 REVERSE LENGTH=324	2e-129	91.05	GO:0006979 GO:0055114	oxidation-reduction process; "response to oxidative stress"	GO:0004601 GO:0005515 GO:0020037	heme binding; "peroxidase activity"; "protein binding"	GO:0005576 GO:0005618 GO:0005794 GO:0005829 GO:0048046	Golgi apparatus; "apoplast"; "cell wall"; "cytosol"; "extracellular region"	PF00141	Peroxidase	NA	NA	NA	NA
Glyma.01G130800	3.29		-4.53	-4.11		FeR2	338			5.02	-3.71	-4.16		PiR6	2485			Glyma.01G130800	320	UniRef100_I1J7M4 Uncharacterized protein n=2 Tax=Glycine max RepID=I1J7M4_SOYBN	0	100	UniRef100_A0SWU6 Peroxidase 1 n=1 Tax=Sesbania rostrata RepID=A0SWU6_SESRO	0	99.38	AT5G05340.1|Symbols:|Peroxidase superfamily protein|chr5:1579142-1580819 REVERSE LENGTH=324	3e-125	91.05	GO:0006979 GO:0055114	oxidation-reduction process; "response to oxidative stress"	GO:0004601 GO:0005515 GO:0020037	heme binding; "peroxidase activity"; "protein binding"	GO:0005576 GO:0005618 GO:0005794 GO:0005829 GO:0048046	Golgi apparatus; "apoplast"; "cell wall"; "cytosol"; "extracellular region"	PF00141	Peroxidase	NA	NA	NA	NA
Glyma.01G131300	-1.73		1.49	1.88		FeR4	3907			-1.22	1.86	2.18		PiR7	1237			Glyma.01G131300	560	UniRef100_I1J7M8 Uncharacterized protein n=1 Tax=Glycine max RepID=I1J7M8_SOYBN	0	100	UniRef100_Q7XIW7 Myosin heavy chain-like n=1 Tax=Oryza sativa subsp. japonica RepID=Q7XIW7_ORYSJ	8e-103	103.28	AT2G38370.1|Symbols:|Plant protein of unknown function (DUF827)|chr2:16072184-16074168 REVERSE LENGTH=522	3e-112	100.96	GO:0000278 GO:0006396 GO:0009640 GO:0009855 GO:0009944 GO:0010014 GO:0010075 GO:0010388 GO:0016567 GO:0016571 GO:0016579 GO:0045893	RNA processing; "cullin deneddylation"; "determination of bilateral symmetry"; "histone methylation"; "meristem initiation"; "mitotic cell cycle"; "photomorphogenesis"; "polarity specification of adaxial/abaxial axis"; "positive regulation of transcription, DNA-dependent"; "protein deubiquitination"; "protein ubiquitination"; "regulation of meristem growth"	GO:0003674	molecular function	GO:0005576	extracellular region	PF05701	Weak chloroplast movement under blue light	NA	NA	NA	NA
Glyma.01G131500			-2.18	-1.46		FeR2	3485			2.98		-1.88		PiR2	475			Glyma.01G131500	468	UniRef100_I1J7N3 Uncharacterized protein n=1 Tax=Glycine max RepID=I1J7N3_SOYBN	0	100	UniRef100_A0MNK8 CBL-interacting protein kinase 22 n=1 Tax=Populus trichocarpa RepID=A0MNK8_POPTR	0	98.3	AT5G58380.1|Symbols:CIPK10, PKS2, SIP1, SNRK3.8|SOS3-interacting protein 1|chr5:23597092-23598531 REVERSE LENGTH=479	0	91.86	GO:0006468 GO:0007165	protein phosphorylation; "signal transduction"	GO:0004672 GO:0004674 GO:0005524 GO:0016301 GO:0016772	ATP binding; "kinase activity"; "protein kinase activity"; "protein serine/threonine kinase activity"; "transferase activity, transferring phosphorus-containing groups"	GO:0005886	plasma membrane	PF00069 PF03822	Protein kinase domain; "NAF domain"	PTHR24343	SERINE/THREONINE KINASE	KOG0583	Serine/threonine_protein_kinase
Glyma.01G131800										1.9				PiR6	550			Glyma.01G131800	703	UniRef100_I1J7N4 Uncharacterized protein n=1 Tax=Glycine max RepID=I1J7N4_SOYBN	0	100	UniRef100_B9HDH9 Armadillo/beta-catenin repeat family protein n=1 Tax=Populus trichocarpa RepID=B9HDH9_POPTR	0	102.21	AT5G01830.1|Symbols:|ARM repeat superfamily protein|chr5:320983-323007 FORWARD LENGTH=674	0	102.23	GO:0010200 GO:0016567	protein ubiquitination; "response to chitin"	GO:0004842	ubiquitin-protein ligase activity	GO:0000151	ubiquitin ligase complex	PF04564 PF00514	U-box domain; "Armadillo/beta-catenin-like repeat"	PTHR22849	WDSAM1 PROTEIN	NA	NA
Glyma.01G131900										3.9				PiR6	3779			Glyma.01G131900	386	UniRef100_K7K3L0 Uncharacterized protein n=1 Tax=Glycine max RepID=K7K3L0_SOYBN	0	100	UniRef100_V5K8C1 Ovate family protein 1 n=1 Tax=Betula luminifera RepID=V5K8C1_9ROSI	7e-88	117.18	AT2G30400.1|Symbols:ATOFP2, OFP2|ovate family protein 2|chr2:12956592-12957554 FORWARD LENGTH=320	2e-30	42.5	GO:0006499 GO:0009407 GO:0010583 GO:0045892 GO:0048513	N-terminal protein myristoylation; "negative regulation of transcription, DNA-dependent"; "organ development"; "response to cyclopentenone"; "toxin catabolic process"	NA	NA	GO:0005634	nucleus	PF04844	Transcriptional repressor, ovate	NA	NA	NA	NA
Glyma.01G132100										1.02				PiR2	90			Glyma.01G132100	68	UniRef100_K7K3L2 Uncharacterized protein n=1 Tax=Glycine max RepID=K7K3L2_SOYBN	1e-38	100	NA	NA	NA	NA	NA	NA	NA	NA	NA	NA	NA	NA	NA	NA	NA	NA	NA	NA
Glyma.01G132300				-1.13		FeR2	4377				-1.13	-1.11		PiR6	940			Glyma.01G132300	372	UniRef100_K7K3L6 Uncharacterized protein n=2 Tax=Glycine max RepID=K7K3L6_SOYBN	0	100	UniRef100_B9IGR7 Kinase family protein n=1 Tax=Populus trichocarpa RepID=B9IGR7_POPTR	0	93.82	AT5G01850.1|Symbols:|Protein kinase superfamily protein|chr5:332829-334180 FORWARD LENGTH=333	0	98.2	GO:0006468	protein phosphorylation	GO:0004672 GO:0004674 GO:0004712 GO:0005524 GO:0016301 GO:0016772	ATP binding; "kinase activity"; "protein kinase activity"; "protein serine/threonine/tyrosine kinase activity"; "protein serine/threonine kinase activity"; "transferase activity, transferring phosphorus-containing groups"	GO:0005737	cytoplasm	PF07714	Protein tyrosine kinase	PTHR23257	SERINE-THREONINE PROTEIN KINASE	KOG0192	Tyrosine_kinase_specific_for_activated_(GTP-bound)_p21cdc42Hs
Glyma.01G132500											3.04			PiR8	4239			Glyma.01G132500	119	UniRef100_I1J7P1 Non-specific lipid-transfer protein n=1 Tax=Glycine max RepID=I1J7P1_SOYBN	2e-76	100	UniRef100_I1J7P1 Non-specific lipid-transfer protein n=1 Tax=Glycine max RepID=I1J7P1_SOYBN	2e-76	100	AT5G59310.1|Symbols:LTP4|lipid transfer protein 4|chr5:23925296-23925772 REVERSE LENGTH=112	8e-33	98.21	GO:0006869 GO:0009409 GO:0009414 GO:0009651 GO:0009737 GO:0042538	hyperosmotic salinity response; "lipid transport"; "response to abscisic acid stimulus"; "response to cold"; "response to salt stress"; "response to water deprivation"	GO:0008289	lipid binding	GO:0005576	extracellular region	PF00234	Protease inhibitor/seed storage/LTP family	NA	NA	NA	NA
Glyma.01G132700										-2.23	2.4	2.33		PiR8	797			Glyma.01G132700	269	UniRef100_UPI0003DEC098 PREDICTED: serine/threonine-protein phosphatase 7 long form homolog isoform X2 n=1 Tax=Glycine max RepID=UPI0003DEC098	0	100	UniRef100_M1BDZ2 E3 ubiquitin-protein ligase n=1 Tax=Solanum tuberosum RepID=M1BDZ2_SOLTU	3e-15	35.14	AT2G04865.1|Symbols:|Aminotransferase-like, plant mobile domain family protein|chr2:1712149-1714599 FORWARD LENGTH=667	2e-16	26.09	GO:0008150	biological process	GO:0003674	molecular function	GO:0005634	nucleus	PF10536	Plant mobile domain	NA	NA	NA	NA
Glyma.01G133100										8.35				PiR6	2820			Glyma.01G133100	253	UniRef100_K7K3M2 Uncharacterized protein n=1 Tax=Glycine max RepID=K7K3M2_SOYBN	0	100	UniRef100_U5G8C5 NRT-A4 family protein (Fragment) n=1 Tax=Populus trichocarpa RepID=U5G8C5_POPTR	8e-12	36.53	AT3G50460.1|Symbols:HR2|homolog of RPW8 2|chr3:18727840-18728649 FORWARD LENGTH=205	2e-10	68.29	GO:0051707	response to other organism	GO:0003674	molecular function	GO:0009507	chloroplast	PF05659	Arabidopsis broad-spectrum mildew resistance protein RPW8	NA	NA	NA	NA
Glyma.01G133300			1.29	1.71		FeR4	2790				1.5	1.52		PiR4	298			Glyma.01G133300	970	UniRef100_K7K3M5 Uncharacterized protein n=1 Tax=Glycine max RepID=K7K3M5_SOYBN	0	100	UniRef100_G7KY56 Receptor-like protein kinase n=1 Tax=Medicago truncatula RepID=G7KY56_MEDTR	0	101.9	AT3G56370.1|Symbols:|Leucine-rich repeat protein kinase family protein|chr3:20899403-20902390 REVERSE LENGTH=964	0	97.1	GO:0000272 GO:0005982 GO:0006468 GO:0007169 GO:0007389 GO:0008356 GO:0008361 GO:0009664 GO:0009832 GO:0009926 GO:0010015 GO:0010075 GO:0040007 GO:0048653	anther development; "asymmetric cell division"; "auxin polar transport"; "growth"; "pattern specification process"; "plant-type cell wall biogenesis"; "plant-type cell wall organization"; "polysaccharide catabolic process"; "protein phosphorylation"; "regulation of cell size"; "regulation of meristem growth"; "root morphogenesis"; "starch metabolic process"; "transmembrane receptor protein tyrosi…	GO:0004672 GO:0004674 GO:0005515 GO:0005524 GO:0016301 GO:0016772	ATP binding; "kinase activity"; "protein binding"; "protein kinase activity"; "protein serine/threonine kinase activity"; "transferase activity, transferring phosphorus-containing groups"	GO:0005886	plasma membrane	PF00560 PF08263 PF07714	Leucine Rich Repeat; "Leucine rich repeat N-terminal domain"; "Protein tyrosine kinase"	PTHR24420	LEUCINE-RICH REPEAT RECEPTOR-LIKE PROTEIN KINASE	KOG1187	Serine/threonine_protein_kinase
Glyma.01G133400			-1.13			FeR2	1360											Glyma.01G133400	83	UniRef100_C6T1E8 Uncharacterized protein n=2 Tax=Pentapetalae RepID=C6T1E8_SOYBN	1e-49	100	UniRef100_G7LJD9 Protein transport protein Sec61 beta subunit n=1 Tax=Medicago truncatula RepID=G7LJD9_MEDTR	2e-33	101.23	AT3G60540.2|Symbols:|Preprotein translocase Sec, Sec61-beta subunit protein|chr3:22375132-22375377 REVERSE LENGTH=81	8e-34	97.53	GO:0009627 GO:0015031 GO:0034976	protein transport; "response to endoplasmic reticulum stress"; "systemic acquired resistance"	GO:0008565	protein transporter activity	NA	NA	PF03911	Sec61beta family	PTHR13509	SEC61BETA-PROV PROTEIN	KOG3457	Sec61_protein_translocation_complex,_beta_subunit
Glyma.01G133600				1.38		FeR4	1073			-1.86	1.7	2.1		PiR7	465			Glyma.01G133600	116	NA	NA	NA	NA	NA	NA	NA	NA	NA	NA	NA	NA	NA	NA	NA	NA	NA	NA	NA	NA	NA
Glyma.01G134600	4.47		-2.83	-4.5		FeR2	4402		1.46	5.42	-2.64	-3.2		PiR5	851			Glyma.01G134600	394	UniRef100_I1J7Q5 Uncharacterized protein n=1 Tax=Glycine max RepID=I1J7Q5_SOYBN	0	97.71	UniRef100_B9A1Q4 Glycinol 4-dimethylallyltransferase n=1 Tax=Glycine max RepID=G4DT_SOYBN	4e-175	94.13	AT2G18950.1|Symbols:HPT1, TPT1, ATHPT, VTE2|homogentisate phytyltransferase 1|chr2:8207491-8210047 FORWARD LENGTH=393	3e-100	83.46	GO:0000096 GO:0006546 GO:0006636 GO:0006733 GO:0006766 GO:0008652 GO:0009072 GO:0009106 GO:0009108 GO:0009117 GO:0009266 GO:0009416 GO:0009695 GO:0009915 GO:0009965 GO:0010189 GO:0015994 GO:0019216 GO:0019288 GO:0019748 GO:0030154 GO:0031347 GO:0031408 GO:0042362 GO:0044272 GO:0045893 GO:0071555	aromatic amino acid family metabolic process; "cell differentiation"; "cell wall organization"; "cellular amino acid biosynthetic process"; "chlorophyll metabolic process"; "coenzyme biosynthetic process"; "fat-soluble vitamin biosynthetic process"; "glycine catabolic process"; "isopentenyl diphosphate biosynthetic process, mevalonate-independent pathway"; "jasmonic acid biosynthetic process"; "l…	GO:0004659 GO:0010176	homogentisate phytyltransferase activity; "prenyltransferase activity"	GO:0005886 GO:0009507 GO:0016021	chloroplast; "integral to membrane"; "plasma membrane"	PF01040	UbiA prenyltransferase family	PTHR11048	PRENYLTRANSFERASES	NA	NA
Glyma.01G135200	6.49		-6.06	-7.02		FeR2	2012		1.94	7.28	-3.8	-5.84		PiR5	476			Glyma.01G135200	527	UniRef100_I1J7R1 Uncharacterized protein n=1 Tax=Glycine max RepID=I1J7R1_SOYBN	0	100	UniRef100_O49859 Cytochrome P450 82A4 n=1 Tax=Glycine max RepID=C82A4_SOYBN	0	100.19	AT4G31940.1|Symbols:CYP82C4|cytochrome P450, family 82, subfamily C, polypeptide 4|chr4:15452040-15453966 FORWARD LENGTH=524	3e-160	92.37	GO:0010043 GO:0055114 GO:0071281	cellular response to iron ion; "oxidation-reduction process"; "response to zinc ion"	GO:0004497 GO:0005506 GO:0009055 GO:0016705 GO:0019825 GO:0020037	electron carrier activity; "heme binding"; "iron ion binding"; "monooxygenase activity"; "oxidoreductase activity, acting on paired donors, with incorporation or reduction of molecular oxygen"; "oxygen binding"	GO:0009507	chloroplast	PF00067	Cytochrome P450	PTHR24298	FAMILY NOT NAMED	KOG0156	Cytochrome_P450_CYP2_subfamily
Glyma.01G135500										3.92		-1.19		PiR2	575			Glyma.01G135500	262	UniRef100_K7K3P1 Uncharacterized protein n=1 Tax=Glycine max RepID=K7K3P1_SOYBN	0	100	UniRef100_U6A5K1 SPX domain-containing protein 3 (Fragment) n=1 Tax=Nicotiana tabacum RepID=U6A5K1_TOBAC	4e-141	99.61	AT2G45130.1|Symbols:ATSPX3, SPX3|SPX domain gene 3|chr2:18606489-18607754 FORWARD LENGTH=245	2e-102	106.12	GO:0006817 GO:0016036 GO:0019375 GO:0045892 GO:0080040	cellular response to phosphate starvation; "galactolipid biosynthetic process"; "negative regulation of transcription, DNA-dependent"; "phosphate ion transport"; "positive regulation of cellular response to phosphate starvation"	GO:0003674	molecular function	GO:0005634	nucleus	PF03105	SPX domain	PTHR10783	XENOTROPIC AND POLYTROPIC RETROVIRUS RECEPTOR 1-RELATED	KOG1161	Protein_involved_in_vacuolar_polyphosphate_accumulation,_contains_SPX_domain
Glyma.01G135600										1.44				PiR2	330			Glyma.01G135600	77	UniRef100_K7K3P3 Uncharacterized protein n=1 Tax=Glycine max RepID=K7K3P3_SOYBN	2e-48	100	NA	NA	NA	NA	NA	NA	NA	NA	NA	NA	NA	NA	NA	NA	NA	NA	NA	NA
Glyma.01G135800			1.25			FeR6	97			1.16				PiR2	860			Glyma.01G135800	203	UniRef100_K7K3P4 Uncharacterized protein n=1 Tax=Glycine max RepID=K7K3P4_SOYBN	7e-147	92.69	NA	NA	NA	NA	NA	NA	NA	NA	NA	NA	NA	NA	NA	NA	NA	NA	NA	NA
Glyma.01G136300			-1.02	-1.12		FeR2	1753			1.32		-1.18		PiR5	274			Glyma.01G136300	738	UniRef100_I1J7R8 Uncharacterized protein n=1 Tax=Glycine max RepID=I1J7R8_SOYBN	0	100	UniRef100_C9EHU3 SCL6 n=1 Tax=Poncirus trifoliata RepID=C9EHU3_PONTR	0	104.39	AT4G00150.1|Symbols:HAM3, ATHAM3, LOM3|GRAS family transcription factor|chr4:57429-59105 REVERSE LENGTH=558	6e-128	64.52	GO:0006355 GO:0007623 GO:0010492 GO:0030154 GO:0048768 GO:0051301	cell differentiation; "cell division"; "circadian rhythm"; "maintenance of shoot apical meristem identity"; "regulation of transcription, DNA-dependent"; "root hair cell tip growth"	GO:0003700 GO:0005515	protein binding; "sequence-specific DNA binding transcription factor activity"	GO:0005634	nucleus	PF03514	GRAS domain family	NA	NA	NA	NA
Glyma.01G137000			1.97	2.47		FeR4	4458			-1.86	2.13	2.82		PiR7	117			Glyma.01G137000	271	UniRef100_I1J7S3 Uncharacterized protein n=1 Tax=Glycine max RepID=I1J7S3_SOYBN	0	100	UniRef100_Q9LZZ7 Spindle and kinetochore-associated protein 1 homolog n=1 Tax=Arabidopsis thaliana RepID=SKA1_ARATH	2e-133	99.26	AT3G60660.1|Symbols:|unknown protein; CONTAINS InterPro DOMAIN/s: Protein of unknown function DUF1395 (InterPro:IPR009829); Has 131 Blast hits to 131 proteins in 44 species: Archae - 0; Bacteria - 0; Metazoa - 83; Fungi - 0; Plants - 45; Viruses - 0; Other Eukaryotes - 3 (source: NCBI BLink).|chr3:22421481-22423167 FORWARD LENGTH=272	2e-136	99.26	GO:0006261 GO:0008150	DNA-dependent DNA replication; "biological process"	GO:0003674	molecular function	GO:0005737	cytoplasm	PF07160	Protein of unknown function (DUF1395)	NA	NA	KOG4832	Uncharacterized_conserved_protein
Glyma.01G137500			-1.36	-1.98		FeR2	4114			3.22	-1.18	-1.41		PiR5	896			Glyma.01G137500	169	UniRef100_I1J7S8 Uncharacterized protein n=1 Tax=Glycine max RepID=I1J7S8_SOYBN	4e-117	100	UniRef100_B9GPD7 Auxin-responsive family protein n=1 Tax=Populus trichocarpa RepID=B9GPD7_POPTR	2e-50	96.51	AT2G45210.1|Symbols:|SAUR-like auxin-responsive protein family|chr2:18641884-18642372 FORWARD LENGTH=162	1e-43	95.06	GO:0009733 GO:1900057	positive regulation of leaf senescence; "response to auxin stimulus"	GO:0003674	molecular function	GO:0005739	mitochondrion	PF02519	Auxin responsive protein	NA	NA	NA	NA
Glyma.01G137600			1.78	1.76		FeR4	3213			-1.26	1.26	1.55		PiR4	439			Glyma.01G137600	308	UniRef100_K7K3Q2 Uncharacterized protein n=1 Tax=Glycine max RepID=K7K3Q2_SOYBN	0	98.3	UniRef100_Q6NKQ9 Cysteine-rich repeat secretory protein 15 n=1 Tax=Arabidopsis thaliana RepID=CRR15_ARATH	2e-110	89.96	AT3G60720.1|Symbols:PDLP8|plasmodesmata-located protein 8|chr3:22442035-22443608 FORWARD LENGTH=279	3e-113	89.96	GO:0008150	biological process	GO:0003674	molecular function	GO:0005886	plasma membrane	PF01657	Salt stress response/antifungal	PTHR11795	UNCHARACTERIZED	NA	NA
Glyma.01G137700			1.49	1.4		FeR4	5208				1.89	1.35		PiR8	4343			Glyma.01G137700	516	UniRef100_I1J7T0 Pectinesterase n=1 Tax=Glycine max RepID=I1J7T0_SOYBN	0	100	UniRef100_I1J7T0 Pectinesterase n=1 Tax=Glycine max RepID=I1J7T0_SOYBN	0	100	AT2G45220.1|Symbols:|Plant invertase/pectin methylesterase inhibitor superfamily|chr2:18644281-18646394 REVERSE LENGTH=511	0	99.61	GO:0042545	cell wall modification	GO:0004857 GO:0030599	enzyme inhibitor activity; "pectinesterase activity"	GO:0005576 GO:0005618 GO:0009505 GO:0016020	cell wall; "extracellular region"; "membrane"; "plant-type cell wall"	PF04043 PF01095	Plant invertase/pectin methylesterase inhibitor; "Pectinesterase"	PTHR22931	PHOSPHOENOLPYRUVATE DIKINASE-RELATED	NA	NA
Glyma.01G137900	-2.05		2.54	1.7		FeR6	612				1.93	1.38		PiR4	127			Glyma.01G137900	457	UniRef100_K7K3Q3 Uncharacterized protein n=1 Tax=Glycine max RepID=K7K3Q3_SOYBN	0	100	UniRef100_Q9LJ94 Genomic DNA, chromosome 3, BAC clone:F16J14 n=1 Tax=Arabidopsis thaliana RepID=Q9LJ94_ARATH	1e-38	32	AT3G22520.1|Symbols:|unknown protein; INVOLVED IN: biological_process unknown; LOCATED IN: chloroplast stroma, chloroplast, chloroplast envelope; EXPRESSED IN: 24 plant structures; EXPRESSED DURING: 13 growth stages; BEST Arabidopsis thaliana protein match is: unknown protein (TAIR:AT4G14840.1); Has 717 Blast hits to 703 proteins in 179 species: Archae - 14; Bacteria - 134; Metazoa - 141; Fungi -…	2e-41	32	GO:0000394 GO:0006346 GO:0008150 GO:0009086 GO:0009616 GO:0010050 GO:0010267 GO:0016246 GO:0031048 GO:0035196 GO:0051567	RNA interference; "RNA splicing, via endonucleolytic cleavage and ligation"; "biological process"; "chromatin silencing by small RNA"; "histone H3-K9 methylation"; "methionine biosynthetic process"; "methylation-dependent chromatin silencing"; "production of miRNAs involved in gene silencing by miRNA"; "production of ta-siRNAs involved in RNA interference"; "vegetative phase change"; "virus induc…	NA	NA	GO:0005634 GO:0009507 GO:0009570 GO:0009941	chloroplast; "chloroplast envelope"; "chloroplast stroma"; "nucleus"	NA	NA	NA	NA	NA	NA
Glyma.01G138200	-2.25		2.64	1.74		FeR6	611				2.03	1.42		PiR4	148			Glyma.01G138200	457	UniRef100_K7K3Q3 Uncharacterized protein n=1 Tax=Glycine max RepID=K7K3Q3_SOYBN	0	100	UniRef100_Q9LJ94 Genomic DNA, chromosome 3, BAC clone:F16J14 n=1 Tax=Arabidopsis thaliana RepID=Q9LJ94_ARATH	1e-38	32	AT3G22520.1|Symbols:|unknown protein; INVOLVED IN: biological_process unknown; LOCATED IN: chloroplast stroma, chloroplast, chloroplast envelope; EXPRESSED IN: 24 plant structures; EXPRESSED DURING: 13 growth stages; BEST Arabidopsis thaliana protein match is: unknown protein (TAIR:AT4G14840.1); Has 717 Blast hits to 703 proteins in 179 species: Archae - 14; Bacteria - 134; Metazoa - 141; Fungi -…	2e-41	32	GO:0000394 GO:0006346 GO:0008150 GO:0009086 GO:0009616 GO:0010050 GO:0010267 GO:0016246 GO:0031048 GO:0035196 GO:0051567	RNA interference; "RNA splicing, via endonucleolytic cleavage and ligation"; "biological process"; "chromatin silencing by small RNA"; "histone H3-K9 methylation"; "methionine biosynthetic process"; "methylation-dependent chromatin silencing"; "production of miRNAs involved in gene silencing by miRNA"; "production of ta-siRNAs involved in RNA interference"; "vegetative phase change"; "virus induc…	NA	NA	GO:0005634 GO:0009507 GO:0009570 GO:0009941	chloroplast; "chloroplast envelope"; "chloroplast stroma"; "nucleus"	NA	NA	NA	NA	NA	NA
Glyma.01G138300											-1.1	-1.01		PiR5	1566			Glyma.01G138300	398	UniRef100_I1J7T4 Methionine aminopeptidase n=2 Tax=Glycine max RepID=I1J7T4_SOYBN	0	100	UniRef100_I1J7T4 Methionine aminopeptidase n=2 Tax=Glycine max RepID=I1J7T4_SOYBN	0	100	AT2G45240.1|Symbols:MAP1A|methionine aminopeptidase 1A|chr2:18656059-18658906 FORWARD LENGTH=398	0	99.25	GO:0006508 GO:0009987 GO:0010048 GO:0016485 GO:0031365 GO:0043481 GO:0048440	N-terminal protein amino acid modification; "anthocyanin accumulation in tissues in response to UV light"; "carpel development"; "cellular process"; "protein processing"; "proteolysis"; "vernalization response"	GO:0004177 GO:0008235 GO:0008270	aminopeptidase activity; "metalloexopeptidase activity"; "zinc ion binding"	GO:0005737 GO:0005829	cytoplasm; "cytosol"	PF00557 PF01753	Metallopeptidase family M24; "MYND finger"	PTHR10804	PROTEASE FAMILY M24 (METHIONYL AMINOPEPTIDASE, AMINOPEPTIDASE P)	KOG2738	Putative_methionine_aminopeptidase
Glyma.01G139600	1.17		-1.43	-1.06		FeR2	1208			2.11		-1.23		PiR5	672			Glyma.01G139600	526	UniRef100_I1J7U9 3-phosphoshikimate 1-carboxyvinyltransferase n=1 Tax=Glycine max RepID=I1J7U9_SOYBN	0	100	UniRef100_I1J7U9 3-phosphoshikimate 1-carboxyvinyltransferase n=1 Tax=Glycine max RepID=I1J7U9_SOYBN	0	100	AT2G45300.1|Symbols:|RNA 3'-terminal phosphate cyclase/enolpyruvate transferase, alpha/beta|chr2:18677518-18679868 FORWARD LENGTH=520	0	100.96	GO:0009073 GO:0009423 GO:0018920	aromatic amino acid family biosynthetic process; "chorismate biosynthetic process"; "glyphosate metabolic process"	GO:0003824 GO:0003866 GO:0016765	3-phosphoshikimate 1-carboxyvinyltransferase activity; "catalytic activity"; "transferase activity, transferring alkyl or aryl (other than methyl) groups"	GO:0009507 GO:0009570	chloroplast; "chloroplast stroma"	PF00275	EPSP synthase (3-phosphoshikimate 1-carboxyvinyltransferase)	PTHR21090	AROM/DEHYDROQUINATE SYNTHASE	KOG0692	Pentafunctional_AROM_protein
Glyma.01G139700			-2.03	-1.85		FeR2	1123			1.42	-1.78	-1.57		PiR5	1601			Glyma.01G139700	678	UniRef100_UPI00023BE0E4 PREDICTED: pentatricopeptide repeat-containing protein At2g22410, mitochondrial-like n=1 Tax=Glycine max RepID=UPI00023BE0E4	0	100	UniRef100_G7JFT6 Pentatricopeptide repeat-containing protein n=1 Tax=Medicago truncatula RepID=G7JFT6_MEDTR	0	64.91	AT2G22410.1|Symbols:SLO1|SLOW GROWTH 1|chr2:9509035-9511080 FORWARD LENGTH=681	0	92.8	GO:0008150	biological process	NA	NA	GO:0005739	mitochondrion	PF01535	PPR repeat	PTHR24015	FAMILY NOT NAMED	NA	NA
Glyma.01G139900	-1.59		1.65			FeR4	4993											Glyma.01G139900	102	UniRef100_K7K3R3 Uncharacterized protein n=1 Tax=Glycine max RepID=K7K3R3_SOYBN	2e-43	100	UniRef100_O22145 Probable tRNA N6-adenosine threonylcarbamoyltransferase, mitochondrial n=1 Tax=Arabidopsis thaliana RepID=OSGP2_ARATH	1e-34	15.21	AT2G45270.1|Symbols:GCP1|glycoprotease 1|chr2:18666583-18669332 FORWARD LENGTH=480	1e-37	15.21	GO:0006508 GO:0009790 GO:0016556	embryo development; "mRNA modification"; "proteolysis"	GO:0004222	metalloendopeptidase activity	GO:0005743 GO:0009507	chloroplast; "mitochondrial inner membrane"	NA	NA	PTHR11735	O-SIALOGLYCOPROTEIN ENDOPEPTIDASE	NA	NA
Glyma.01G140500			1.42	1.65		FeR4	2974			-1.35	1.97	1.65		PiR8	1307			Glyma.01G140500	691	UniRef100_I1K6K8 Uncharacterized protein n=1 Tax=Glycine max RepID=I1K6K8_SOYBN	0	48.43	UniRef100_B9GWG2 Transport family protein n=1 Tax=Populus trichocarpa RepID=B9GWG2_POPTR	1e-134	42.6	AT1G63300.1|Symbols:|Myosin heavy chain-related protein|chr1:23482193-23486067 FORWARD LENGTH=1029	5e-110	50.63	GO:0008150	biological process	GO:0003674	molecular function	NA	NA	NA	NA	PTHR18937	STRUCTURAL MAINTENANCE OF CHROMOSOMES SMC FAMILY MEMBER	NA	NA
Glyma.01G140900	1.02		-1.03			FeR2	345				-1.4	-1.03		PiR5	2033			Glyma.01G140900	85	NA	NA	NA	NA	NA	NA	NA	NA	NA	NA	NA	NA	NA	NA	NA	NA	NA	NA	NA	NA	NA
Glyma.01G141100				-1.36		FeR2	3889			1.46				PiR2	1014			Glyma.01G141100	224	UniRef100_K7K3S6 Uncharacterized protein n=2 Tax=Glycine max RepID=K7K3S6_SOYBN	1e-159	100	UniRef100_G7JEM0 NAD(P)H-quinone oxidoreductase subunit 6 n=1 Tax=Medicago truncatula RepID=G7JEM0_MEDTR	1e-108	71.47	AT2G45360.1|Symbols:|Protein of unknown function (DUF1442)|chr2:18698619-18699360 FORWARD LENGTH=215	8e-81	102.33	GO:0008150	biological process	GO:0003674	molecular function	GO:0005634	nucleus	PF07279	Protein of unknown function (DUF1442)	NA	NA	NA	NA
Glyma.01G141700										-1.75				PiR8	465			Glyma.01G141700	89	UniRef100_I1J7W5 Uncharacterized protein n=1 Tax=Glycine max RepID=I1J7W5_SOYBN	4e-55	100	UniRef100_U5GCI5 Heavy-metal-associated domain-containing family protein n=1 Tax=Populus trichocarpa RepID=U5GCI5_POPTR	4e-39	59.59	AT1G71050.1|Symbols:HIPP20|Heavy metal transport/detoxification superfamily protein|chr1:26803322-26803946 REVERSE LENGTH=152	2e-31	53.95	GO:0030001	metal ion transport	GO:0046872	metal ion binding	GO:0005634	nucleus	PF00403	Heavy-metal-associated domain	PTHR22814	COPPER TRANSPORT PROTEIN ATOX1-RELATED	KOG1603	Copper_chaperone
Glyma.01G142800			2.22	1.49		FeR6	1038				1.87	1.53		PiR8	4314			Glyma.01G142800	234	UniRef100_K7K3T8 Uncharacterized protein n=1 Tax=Glycine max RepID=K7K3T8_SOYBN	2e-162	103.56	UniRef100_F5CRR1 Zeta class glutathione S-transferase protein n=1 Tax=Bruguiera gymnorhiza RepID=F5CRR1_BRUGY	2e-108	94.32	AT2G02390.1|Symbols:ATGSTZ1, GST18, GSTZ1|glutathione S-transferase zeta 1|chr2:629015-630955 FORWARD LENGTH=221	6e-71	95.93	GO:0006635 GO:0009407 GO:0043161 GO:0051788 GO:0080129 GO:1902000	fatty acid beta-oxidation; "homogentisate catabolic process"; "proteasomal ubiquitin-dependent protein catabolic process"; "proteasome core complex assembly"; "response to misfolded protein"; "toxin catabolic process"	GO:0004364 GO:0016034	glutathione transferase activity; "maleylacetoacetate isomerase activity"	GO:0005737 GO:0005829	cytoplasm; "cytosol"	PF00043 PF02798	Glutathione S-transferase, C-terminal domain; "Glutathione S-transferase, N-terminal domain"	PTHR11260	GLUTATHIONE S-TRANSFERASE, GST, SUPERFAMILY, GST DOMAIN CONTAINING	KOG0868	Glutathione_S-transferase
Glyma.01G142900			1.24			FeR6	1885			1.52				PiR2	98			Glyma.01G142900	222	UniRef100_K7K3U0 Uncharacterized protein n=2 Tax=Glycine max RepID=K7K3U0_SOYBN	2e-162	100	NA	NA	NA	AT3G60810.1|Symbols:|unknown protein; CONTAINS InterPro DOMAIN/s: Protein of unknown function DUF1499 (InterPro:IPR010865); Has 444 Blast hits to 444 proteins in 143 species: Archae - 0; Bacteria - 268; Metazoa - 0; Fungi - 0; Plants - 51; Viruses - 0; Other Eukaryotes - 125 (source: NCBI BLink).|chr3:22470579-22471756 FORWARD LENGTH=214	3e-92	103.27	GO:0008150	biological process	GO:0003674	molecular function	GO:0005575	cellular component	PF07386	Protein of unknown function (DUF1499)	NA	NA	NA	NA
Glyma.01G143100										1.15				PiR6	3332			Glyma.01G143100	347	UniRef100_C6TIZ1 Uncharacterized protein n=1 Tax=Glycine max RepID=C6TIZ1_SOYBN	0	100	UniRef100_B9I4J9 AT hook motif-containing family protein n=1 Tax=Populus trichocarpa RepID=B9I4J9_POPTR	7e-100	81.71	AT4G12080.1|Symbols:AHL1, ATAHL1|AT-hook motif nuclear-localized protein 1|chr4:7239466-7241246 FORWARD LENGTH=356	2e-97	75.84	GO:0016132	brassinosteroid biosynthetic process	GO:0003677	DNA binding	GO:0005634 GO:0005730 GO:0005737 GO:0005739	cytoplasm; "mitochondrion"; "nucleolus"; "nucleus"	PF03479	Domain of unknown function (DUF296)	NA	NA	NA	NA
Glyma.01G143500										4.3				PiR2	838			Glyma.01G143500	210	UniRef100_I1J7X9 Uncharacterized protein n=1 Tax=Glycine max RepID=I1J7X9_SOYBN	8e-153	100	UniRef100_G7ZZ89 Heat stress transcription factor A-2c n=1 Tax=Medicago truncatula RepID=G7ZZ89_MEDTR	4e-104	97.14	AT5G62020.1|Symbols:AT-HSFB2A, HSFB2A|heat shock transcription factor B2A|chr5:24916212-24917194 FORWARD LENGTH=299	6e-38	59.87	GO:0002679 GO:0006355 GO:0010200 GO:0035556	intracellular signal transduction; "regulation of transcription, DNA-dependent"; "respiratory burst involved in defense response"; "response to chitin"	GO:0003677 GO:0003700 GO:0043565	DNA binding; "sequence-specific DNA binding"; "sequence-specific DNA binding transcription factor activity"	GO:0005634	nucleus	PF00447	HSF-type DNA-binding	PTHR10015	HEAT SHOCK TRANSCRIPTION FACTOR	NA	NA
Glyma.01G143700										1.04				PiR6	1209			Glyma.01G143700	626	UniRef100_K7K3V0 Uncharacterized protein n=1 Tax=Glycine max RepID=K7K3V0_SOYBN	0	100	NA	NA	NA	AT3G60850.1|Symbols:|unknown protein; FUNCTIONS IN: molecular_function unknown; INVOLVED IN: biological_process unknown; LOCATED IN: cellular_component unknown; EXPRESSED IN: 22 plant structures; EXPRESSED DURING: 11 growth stages; Has 42 Blast hits to 42 proteins in 12 species: Archae - 0; Bacteria - 0; Metazoa - 4; Fungi - 0; Plants - 37; Viruses - 0; Other Eukaryotes - 1 (source: NCBI BLink).|…	0	91.05	GO:0008150	biological process	GO:0003674	molecular function	GO:0005634	nucleus	NA	NA	NA	NA	NA	NA
Glyma.01G143800										2.61				PiR6	2762			Glyma.01G143800	199	UniRef100_K7K3V1 Uncharacterized protein n=1 Tax=Glycine max RepID=K7K3V1_SOYBN	2e-144	100	UniRef100_G7L0B7 LOB domain-containing protein n=1 Tax=Medicago truncatula RepID=G7L0B7_MEDTR	1e-64	89.85	AT4G00210.1|Symbols:LBD31|LOB domain-containing protein 31|chr4:85693-86888 REVERSE LENGTH=220	7e-63	50.45	GO:0008150	biological process	NA	NA	GO:0005634	nucleus	PF03195	Protein of unknown function DUF260	NA	NA	NA	NA
Glyma.01G143900	1.36					FeR1	73			1.61				PiR5	1380			Glyma.01G143900	248	UniRef100_I1J7Y2 Uncharacterized protein n=1 Tax=Glycine max RepID=I1J7Y2_SOYBN	2e-177	100	UniRef100_B9IC05 LOB domain protein 18 n=1 Tax=Populus trichocarpa RepID=B9IC05_POPTR	5e-82	90.24	AT2G45420.1|Symbols:LBD18|LOB domain-containing protein 18|chr2:18718601-18720445 FORWARD LENGTH=262	4e-77	77.86	GO:0007155 GO:0010089 GO:0010090 GO:0010311 GO:0044036 GO:0045010 GO:0048765 GO:0071555	actin nucleation; "cell adhesion"; "cell wall macromolecule metabolic process"; "cell wall organization"; "lateral root formation"; "root hair cell differentiation"; "trichome morphogenesis"; "xylem development"	NA	NA	GO:0005634	nucleus	PF03195	Protein of unknown function DUF260	NA	NA	NA	NA
Glyma.01G144300				-1.24		FeR1	28				-1.19			PiR6	272			Glyma.01G144300	215	UniRef100_I1J7Y5 Uncharacterized protein n=1 Tax=Glycine max RepID=I1J7Y5_SOYBN	9e-154	100	UniRef100_G7L0A0 Calcium-binding protein CML24 n=1 Tax=Medicago truncatula RepID=G7L0A0_MEDTR	5e-78	108.21	AT1G24620.1|Symbols:|EF hand calcium-binding protein family|chr1:8723893-8724453 REVERSE LENGTH=186	1e-29	81.18	GO:0009409 GO:0048610 GO:0048767 GO:0048868	cellular process involved in reproduction; "pollen tube development"; "response to cold"; "root hair elongation"	GO:0005509	calcium ion binding	GO:0005634 GO:0005737	cytoplasm; "nucleus"	PF00036	EF hand	PTHR10891	EF-HAND CALCIUM-BINDING DOMAIN CONTAINING PROTEIN	KOG0027	Calmodulin_and_related_proteins_(EF-Hand_superfamily)
Glyma.01G144500				1.03		FeR4	1514			-1.32		1.13		PiR8	239			Glyma.01G144500	899	UniRef100_K7K3V4 Uncharacterized protein n=1 Tax=Glycine max RepID=K7K3V4_SOYBN	0	100	UniRef100_G7L0A2 Armadillo repeat-containing kinesin-like protein n=1 Tax=Medicago truncatula RepID=G7L0A2_MEDTR	0	92.07	AT1G01950.1|Symbols:ARK2|armadillo repeat kinesin 2|chr1:325473-330403 FORWARD LENGTH=894	0	99.89	GO:0007018 GO:0048364	microtubule-based movement; "root development"	GO:0003777 GO:0005524	ATP binding; "microtubule motor activity"	NA	NA	PF00225 PF00514	Kinesin motor domain; "Armadillo/beta-catenin-like repeat"	PTHR24115	FAMILY NOT NAMED	KOG0240	Kinesin_(SMY1_subfamily)
Glyma.01G144700			2.93			FeR6	483											Glyma.01G144700	113	UniRef100_I1J7Y8 Uncharacterized protein n=1 Tax=Glycine max RepID=I1J7Y8_SOYBN	2e-73	100	UniRef100_B3H6W5 Protein little zipper 2 n=1 Tax=Arabidopsis thaliana RepID=B3H6W5_ARATH	2e-09	84.91	AT3G60890.2|Symbols:ZPR2|protein binding|chr3:22497024-22497442 REVERSE LENGTH=106	2e-12	84.91	GO:0008150	biological process	GO:0005515	protein binding	GO:0005739	mitochondrion	NA	NA	NA	NA	NA	NA
Glyma.01G144900				-1.54		FeR2	4025			1.29				PiR5	735			Glyma.01G144900	459	UniRef100_K7K3V6 Uncharacterized protein n=1 Tax=Glycine max RepID=K7K3V6_SOYBN	0	100	UniRef100_G7ZW50 Growth-regulating factor n=1 Tax=Medicago truncatula RepID=G7ZW50_MEDTR	2e-156	107.01	AT2G45480.1|Symbols:AtGRF9, GRF9|growth-regulating factor 9|chr2:18745583-18747403 FORWARD LENGTH=429	2e-37	70.63	GO:0006355 GO:0048366	leaf development; "regulation of transcription, DNA-dependent"	GO:0005524 GO:0016818	ATP binding; "hydrolase activity, acting on acid anhydrides, in phosphorus-containing anhydrides"	GO:0005634	nucleus	PF08879	WRC	NA	NA	NA	NA
Glyma.01G145400										-1.53				PiR8	4899			Glyma.01G145400	1134	UniRef100_I1J7Z7 Elongation factor Ts n=1 Tax=Glycine max RepID=I1J7Z7_SOYBN	0	100	UniRef100_I1J7Z7 Elongation factor Ts n=1 Tax=Glycine max RepID=I1J7Z7_SOYBN	0	100	AT4G29060.1|Symbols:emb2726|elongation factor Ts family protein|chr4:14317744-14321315 FORWARD LENGTH=953	0	45.75	GO:0006414 GO:0009793 GO:0009902 GO:0010027 GO:0016117 GO:0019288 GO:0034660 GO:0042744 GO:0046686	carotenoid biosynthetic process; "chloroplast relocation"; "embryo development ending in seed dormancy"; "hydrogen peroxide catabolic process"; "isopentenyl diphosphate biosynthetic process, mevalonate-independent pathway"; "ncRNA metabolic process"; "response to cadmium ion"; "thylakoid membrane organization"; "translational elongation"	GO:0003723 GO:0003746	RNA binding; "translation elongation factor activity"	GO:0009507 GO:0009570 GO:0009941	chloroplast; "chloroplast envelope"; "chloroplast stroma"	PF00889 PF00627 PF00575	Elongation factor TS; "UBA/TS-N domain"; "S1 RNA binding domain"	PTHR11741	ELONGATION FACTOR TS	KOG1071	Mitochondrial_translation_elongation_factor_EF-Tsmt,_catalyzes_nucleotide_exchange_on_EF-Tumt
Glyma.01G145600				-1.05		FeR2	4297			1.16	-1.21	-1.17		PiR6	1923			Glyma.01G145600	191	UniRef100_K7K3W3 Uncharacterized protein n=1 Tax=Glycine max RepID=K7K3W3_SOYBN	6e-134	100	NA	NA	NA	AT4G28840.1|Symbols:|unknown protein; FUNCTIONS IN: molecular_function unknown; INVOLVED IN: biological_process unknown; LOCATED IN: chloroplast; BEST Arabidopsis thaliana protein match is: unknown protein (TAIR:AT2G20080.1); Has 71 Blast hits to 69 proteins in 15 species: Archae - 0; Bacteria - 0; Metazoa - 2; Fungi - 0; Plants - 67; Viruses - 0; Other Eukaryotes - 2 (source: NCBI BLink).|chr4:1…	6e-31	97.41	GO:0045892 GO:0048366	leaf development; "negative regulation of transcription, DNA-dependent"	GO:0005515	protein binding	GO:0005634	nucleus	NA	NA	NA	NA	NA	NA
Glyma.01G146500										1.62				PiR6	2751			Glyma.01G146500	427	UniRef100_I1J804 Uncharacterized protein n=1 Tax=Glycine max RepID=I1J804_SOYBN	0	100	UniRef100_G7KNZ9 RING finger family protein n=1 Tax=Medicago truncatula RepID=G7KNZ9_MEDTR	4e-135	78.73	AT4G28890.1|Symbols:|RING/U-box superfamily protein|chr4:14256437-14257735 REVERSE LENGTH=432	5e-115	95.6	GO:0000041 GO:0016567 GO:0048527 GO:0048589 GO:0048765 GO:0048767	developmental growth; "lateral root development"; "protein ubiquitination"; "root hair cell differentiation"; "root hair elongation"; "transition metal ion transport"	GO:0004842 GO:0008270	ubiquitin-protein ligase activity; "zinc ion binding"	NA	NA	PF00097	Zinc finger, C3HC4 type (RING finger)	PTHR14155	RING FINGER DOMAIN-CONTAINING	NA	NA
Glyma.01G146600			1.33	1.21		FeR6	960			-1.57	1.18	1.35		PiR8	128			Glyma.01G146600	1097	UniRef100_I1J805 Uncharacterized protein n=1 Tax=Glycine max RepID=I1J805_SOYBN	0	99.72	UniRef100_Q9SL76 Protein phosphatase 2C and cyclic nucleotide-binding/kinase domain-containing protein n=1 Tax=Arabidopsis thaliana RepID=P2C19_ARATH	0	95.34	AT2G20050.1|Symbols:|protein serine/threonine phosphatases;protein kinases;catalytics;cAMP-dependent protein kinase regulators;ATP binding;protein serine/threonine phosphatases|chr2:8649779-8654193 REVERSE LENGTH=1094	0	95.34	GO:0001932 GO:0006468 GO:0006470 GO:0006499	N-terminal protein myristoylation; "protein dephosphorylation"; "protein phosphorylation"; "regulation of protein phosphorylation"	GO:0003824 GO:0004672 GO:0004722 GO:0005524 GO:0008603 GO:0016772	ATP binding; "cAMP-dependent protein kinase regulator activity"; "catalytic activity"; "protein kinase activity"; "protein serine/threonine phosphatase activity"; "transferase activity, transferring phosphorus-containing groups"	GO:0005886 GO:0005952 GO:0008287	cAMP-dependent protein kinase complex; "plasma membrane"; "protein serine/threonine phosphatase complex"	PF00481 PF00069 PF00027	Protein phosphatase 2C; "Protein kinase domain"; "Cyclic nucleotide-binding domain"	PTHR13832	PROTEIN PHOSPHATASE 2C	KOG0614	cGMP-dependent_protein_kinase
Glyma.01G146800		1.68				FeR3	321			2.05				PiR6	3083			Glyma.01G146800	173	UniRef100_I1L9Z7 Uncharacterized protein n=1 Tax=Glycine max RepID=I1L9Z7_SOYBN	1e-121	100	UniRef100_Q01HX1 B0616E02-H0507E05.1 protein n=2 Tax=Oryza sativa RepID=Q01HX1_ORYSA	7e-09	63.08	AT1G63310.1|Symbols:|unknown protein; BEST Arabidopsis thaliana protein match is: unknown protein (TAIR:AT2G20362.1); Has 78 Blast hits to 77 proteins in 11 species: Archae - 0; Bacteria - 0; Metazoa - 0; Fungi - 0; Plants - 78; Viruses - 0; Other Eukaryotes - 0 (source: NCBI BLink).|chr1:23486580-23487044 REVERSE LENGTH=154	2e-26	75.97	GO:0008150	biological process	GO:0003674	molecular function	GO:0005634	nucleus	NA	NA	NA	NA	NA	NA
Glyma.01G147400	1.44		-2.84	-2.45		FeR2	1012			1.24	-2.61	-2.18		PiR6	3257			Glyma.01G147400	720	UniRef100_I1J815 Uncharacterized protein n=1 Tax=Glycine max RepID=I1J815_SOYBN	0	101.99	UniRef100_G7L853 CRS2-associated factor n=1 Tax=Medicago truncatula RepID=G7L853_MEDTR	0	87.97	AT2G20020.1|Symbols:CAF1, ATCAF1|RNA-binding CRS1 / YhbY (CRM) domain-containing protein|chr2:8644464-8647090 FORWARD LENGTH=701	0	101.85	GO:0000373 GO:0006364 GO:0006399 GO:0009658	Group II intron splicing; "chloroplast organization"; "rRNA processing"; "tRNA metabolic process"	GO:0003723	RNA binding	GO:0009507	chloroplast	PF01985	CRS1 / YhbY (CRM) domain	NA	NA	NA	NA
Glyma.01G147500				1.07		FeR4	5844			-1.2	1.17	1.39		PiR7	442			Glyma.01G147500	597	UniRef100_K7K3X1 Uncharacterized protein n=1 Tax=Glycine max RepID=K7K3X1_SOYBN	0	100	UniRef100_Q9FGV3 Similarity to limonene cyclase n=1 Tax=Arabidopsis thaliana RepID=Q9FGV3_ARATH	0	105.72	AT5G37000.1|Symbols:|Exostosin family protein|chr5:14618107-14620282 FORWARD LENGTH=547	0	103.66	GO:0008150	biological process	GO:0003824	catalytic activity	GO:0005794 GO:0016020	Golgi apparatus; "membrane"	PF03016	Exostosin family	PTHR11062	EXOSTOSIN (HEPARAN SULFATE GLYCOSYLTRANSFERASE)-RELATED	KOG1021	Acetylglucosaminyltransferase_EXT1/exostosin_1
Glyma.01G147900										1.21				PiR2	235			Glyma.01G147900	627	UniRef100_K7K3X6 Uncharacterized protein n=1 Tax=Glycine max RepID=K7K3X6_SOYBN	0	100	UniRef100_G7JZT5 Pentatricopeptide repeat-containing protein n=1 Tax=Medicago truncatula RepID=G7JZT5_MEDTR	0	78.64	AT1G32415.1|Symbols:|pentatricopeptide (PPR) repeat-containing protein|chr1:11695611-11697896 FORWARD LENGTH=761	2e-178	75.56	GO:0008150	biological process	GO:0003674	molecular function	GO:0005739	mitochondrion	PF01535 PF02878	PPR repeat; "Phosphoglucomutase/phosphomannomutase, alpha/beta/alpha domain I"	PTHR24015	FAMILY NOT NAMED	NA	NA
Glyma.01G148700	-2.13		1.13	2.25		FeR4	1390			-4.58	2.86	2.2		PiR8	4766			Glyma.01G148700	366	UniRef100_UPI0001B63A95 PREDICTED: histone-lysine N-methyltransferase ASHR2-like n=1 Tax=Glycine max RepID=UPI0001B63A95	0	100	UniRef100_L0P2I2 Similar to histone-lysine N-methyltransferase ASHR2 n=1 Tax=Lupinus angustifolius RepID=L0P2I2_LUPAN	4e-165	100.56	AT2G19640.2|Symbols:ASHR2|ASH1-related protein 2|chr2:8491401-8492597 FORWARD LENGTH=398	3e-112	89.95	GO:0008150	biological process	GO:0003674	molecular function	GO:0005634	nucleus	PF00856	SET domain	PTHR12197	SET AND MYND DOMAIN CONTAINING	NA	NA
Glyma.01G148800			1.48	1.39		FeR4	2648		1.11	-1.59	1.84	1.14		PiR8	4848			Glyma.01G148800	209	UniRef100_K7LF74 Uncharacterized protein n=1 Tax=Glycine max RepID=K7LF74_SOYBN	6e-113	98.58	UniRef100_O49668 Protein PAM68, chloroplastic n=1 Tax=Arabidopsis thaliana RepID=PAM68_ARATH	7e-55	81.31	AT4G19100.1|Symbols:PAM68|Protein of unknown function (DUF3464)|chr4:10453453-10454359 FORWARD LENGTH=214	8e-58	81.31	GO:0008150 GO:0010207 GO:0015979 GO:0016556	biological process; "mRNA modification"; "photosynthesis"; "photosystem II assembly"	GO:0003674	molecular function	GO:0005634 GO:0009507 GO:0016020	chloroplast; "membrane"; "nucleus"	PF11947	Protein of unknown function (DUF3464)	NA	NA	NA	NA
Glyma.01G148900			1.02			FeR4	2488					1.1		PiR7	1709			Glyma.01G148900	349	UniRef100_K7K3Y4 Uncharacterized protein n=2 Tax=Glycine max RepID=K7K3Y4_SOYBN	0	100	UniRef100_L0P1C1 Similar to protein BREVIS RADIX-like n=1 Tax=Lupinus angustifolius RepID=L0P1C1_LUPAN	3e-162	90.99	AT1G31880.1|Symbols:NLM9, BRX|DZC (Disease resistance/zinc finger/chromosome condensation-like region) domain containing protein|chr1:11447804-11450053 FORWARD LENGTH=344	6e-154	101.16	GO:0009734 GO:0009736 GO:0009737 GO:0048364 GO:0048527	auxin mediated signaling pathway; "cytokinin mediated signaling pathway"; "lateral root development"; "response to abscisic acid stimulus"; "root development"	GO:0015250 GO:0042802	identical protein binding; "water channel activity"	GO:0005634	nucleus	PF08381	Transcription factor regulating root and shoot growth via Pin3	PTHR22870	REGULATOR OF CHROMOSOME CONDENSATION	NA	NA
Glyma.01G149100										1.88				PiR2	549			Glyma.01G149100	80	UniRef100_K7K3Y6 Uncharacterized protein (Fragment) n=1 Tax=Glycine max RepID=K7K3Y6_SOYBN	4e-45	67.57	NA	NA	NA	NA	NA	NA	NA	NA	NA	NA	NA	NA	NA	NA	NA	NA	NA	NA
Glyma.01G149300										1.39				PiR2	1006			Glyma.01G149300	598	UniRef100_I1L555 Uncharacterized protein n=1 Tax=Glycine max RepID=I1L555_SOYBN	0	100	UniRef100_U5GUD4 Dehydration-responsive family protein n=1 Tax=Populus trichocarpa RepID=U5GUD4_POPTR	0	99.33	AT1G31850.2|Symbols:|S-adenosyl-L-methionine-dependent methyltransferases superfamily protein|chr1:11431165-11433443 FORWARD LENGTH=603	0	98.34	NA	NA	GO:0008168	methyltransferase activity	GO:0005768 GO:0005794 GO:0005802	Golgi apparatus; "endosome"; "trans-Golgi network"	PF03141	Putative S-adenosyl-L-methionine-dependent methyltransferase	PTHR10108	METHYLTRANSFERASE	NA	NA
Glyma.01G150000	-1.3		1.04	1.05		FeR4	2621			-1.1	1.25	1.36		PiR7	253			Glyma.01G150000	253	UniRef100_K7K3Z1 Uncharacterized protein n=1 Tax=Glycine max RepID=K7K3Z1_SOYBN	0	100	UniRef100_D7KAM7 F21J9.14 n=1 Tax=Arabidopsis lyrata subsp. lyrata RepID=D7KAM7_ARALL	2e-114	96.23	AT1G24480.1|Symbols:|S-adenosyl-L-methionine-dependent methyltransferases superfamily protein|chr1:8676440-8677159 REVERSE LENGTH=239	7e-115	95.4	GO:0008152	metabolic process	GO:0008168	methyltransferase activity	GO:0005576	extracellular region	PF08241	Methyltransferase domain	PTHR10108	METHYLTRANSFERASE	NA	NA
Glyma.01G150500	1.01		-1.6	-1.87		FeR2	1925			2.26	-1.74	-1.67		PiR6	1132			Glyma.01G150500	309	UniRef100_K7K3Z3 Uncharacterized protein n=1 Tax=Glycine max RepID=K7K3Z3_SOYBN	0	100	UniRef100_G7K6R0 Zinc finger and SCAN domain-containing protein n=1 Tax=Medicago truncatula RepID=G7K6R0_MEDTR	5e-148	99.34	AT2G38250.1|Symbols:|Homeodomain-like superfamily protein|chr2:16018384-16019500 FORWARD LENGTH=289	5e-47	93.08	GO:0006355 GO:0010200	regulation of transcription, DNA-dependent; "response to chitin"	GO:0003677 GO:0003700 GO:0005515	DNA binding; "protein binding"; "sequence-specific DNA binding transcription factor activity"	GO:0005634 GO:0005730 GO:0016592	mediator complex; "nucleolus"; "nucleus"	NA	NA	PTHR10032	ZINC FINGER PROTEIN WITH KRAB AND SCAN DOMAINS	KOG4282	Transcription_factor_GT-2_and_related_proteins,_contains_trihelix_DNA-binding/SANT_domain
Glyma.01G150700			1.26	1.57		FeR4	2865			-1.45	1.66	1.62		PiR8	801			Glyma.01G150700	596	UniRef100_I1J845 Uncharacterized protein n=1 Tax=Glycine max RepID=I1J845_SOYBN	0	100	UniRef100_C6ZRV8 Leucine-rich repeat transmembrane protein kinase n=1 Tax=Glycine max RepID=C6ZRV8_SOYBN	0	100.85	AT1G31420.2|Symbols:FEI1|Leucine-rich repeat protein kinase family protein|chr1:11250360-11253516 FORWARD LENGTH=591	0	100.68	GO:0000271 GO:0000272 GO:0005982 GO:0006468 GO:0007169 GO:0009664 GO:0009825 GO:0009826 GO:0009832 GO:0009932 GO:0010817 GO:0016049 GO:0019761 GO:0030243 GO:0043481 GO:0046777 GO:0048767 GO:0071555	anthocyanin accumulation in tissues in response to UV light; "cell growth"; "cell tip growth"; "cell wall organization"; "cellulose metabolic process"; "glucosinolate biosynthetic process"; "multidimensional cell growth"; "plant-type cell wall biogenesis"; "plant-type cell wall organization"; "polysaccharide biosynthetic process"; "polysaccharide catabolic process"; "protein autophosphorylation";…	GO:0004672 GO:0004674 GO:0004713 GO:0005524 GO:0016301 GO:0016772	ATP binding; "kinase activity"; "protein kinase activity"; "protein serine/threonine kinase activity"; "protein tyrosine kinase activity"; "transferase activity, transferring phosphorus-containing groups"	GO:0005886	plasma membrane	PF00069 PF00560 PF08263	Protein kinase domain; "Leucine Rich Repeat"; "Leucine rich repeat N-terminal domain"	PTHR24420	LEUCINE-RICH REPEAT RECEPTOR-LIKE PROTEIN KINASE	KOG1187	Serine/threonine_protein_kinase
Glyma.01G150900				1.03		FeR4	1221				1.4	1.68		PiR7	597			Glyma.01G150900	257	UniRef100_I1J847 Uncharacterized protein n=1 Tax=Glycine max RepID=I1J847_SOYBN	0	100	UniRef100_Q9LR35 F26F24.11 n=1 Tax=Arabidopsis thaliana RepID=Q9LR35_ARATH	1e-12	29.44	AT1G31460.1|Symbols:|unknown protein; FUNCTIONS IN: molecular_function unknown; INVOLVED IN: biological_process unknown; LOCATED IN: plasma membrane; EXPRESSED IN: 23 plant structures; EXPRESSED DURING: 13 growth stages; BEST Arabidopsis thaliana protein match is: unknown protein (TAIR:AT1G23270.1); Has 1251 Blast hits to 756 proteins in 185 species: Archae - 0; Bacteria - 295; Metazoa - 374; Fun…	3e-27	83.72	GO:0008150	biological process	GO:0003674	molecular function	GO:0005634 GO:0005886	nucleus; "plasma membrane"	NA	NA	NA	NA	NA	NA
Glyma.01G151000										2.99				PiR6	226			Glyma.01G151000	110	UniRef100_I1J848 Uncharacterized protein n=2 Tax=Glycine max RepID=I1J848_SOYBN	1e-70	100	NA	NA	NA	AT2G41342.1|Symbols:|unknown protein; FUNCTIONS IN: molecular_function unknown; INVOLVED IN: biological_process unknown; LOCATED IN: cellular_component unknown; Has 30201 Blast hits to 17322 proteins in 780 species: Archae - 12; Bacteria - 1396; Metazoa - 17338; Fungi - 3422; Plants - 5037; Viruses - 0; Other Eukaryotes - 2996 (source: NCBI BLink).|chr2:17230650-17230898 REVERSE LENGTH=82	3e-14	104.88	GO:0008150	biological process	GO:0003674	molecular function	GO:0005634	nucleus	NA	NA	NA	NA	NA	NA
Glyma.01G151600			-1.24	-1.15		FeR2	3046			1.88	-1.41	-1.31		PiR6	1944			Glyma.01G151600	451	UniRef100_K7K3Z6 Uncharacterized protein n=1 Tax=Glycine max RepID=K7K3Z6_SOYBN	0	100	UniRef100_B3V945 PAE n=1 Tax=Litchi chinensis RepID=B3V945_LITCN	0	100	AT4G19420.1|Symbols:|Pectinacetylesterase family protein|chr4:10587504-10589807 REVERSE LENGTH=397	0	99.24	GO:0008150	biological process	GO:0004091	carboxylesterase activity	GO:0005576	extracellular region	PF03283	Pectinacetylesterase	PTHR21562	NOTUM-RELATED	KOG4287	Pectin_acetylesterase_and_similar_proteins
Glyma.01G151700												1.08		PiR8	275			Glyma.01G151700	568	UniRef100_K7K3Z9 Uncharacterized protein n=1 Tax=Glycine max RepID=K7K3Z9_SOYBN	0	100	UniRef100_G7K5F2 RING finger protein n=1 Tax=Medicago truncatula RepID=G7K5F2_MEDTR	0	98.04	AT5G45290.1|Symbols:|RING/U-box superfamily protein|chr5:18350011-18352092 REVERSE LENGTH=545	3e-121	61.28	GO:0006499	N-terminal protein myristoylation	GO:0008270	zinc ion binding	GO:0005634	nucleus	PF00097	Zinc finger, C3HC4 type (RING finger)	PTHR14155	RING FINGER DOMAIN-CONTAINING	NA	NA
Glyma.01G152100	-1.54		3.19	2.93		FeR4	4932				3	3.05		PiR7	892			Glyma.01G152100	564	UniRef100_K7K403 Uncharacterized protein n=1 Tax=Glycine max RepID=K7K403_SOYBN	0	100	UniRef100_F6LPV3 Rop guanine nucleotide exchange factor n=2 Tax=Medicago truncatula RepID=F6LPV3_MEDTR	0	100.9	AT1G31650.1|Symbols:ATROPGEF14, ROPGEF14|RHO guanyl-nucleotide exchange factor 14|chr1:11326474-11329767 REVERSE LENGTH=576	0	95.66	GO:0019344 GO:0080092	cysteine biosynthetic process; "regulation of pollen tube growth"	GO:0005089	Rho guanyl-nucleotide exchange factor activity	GO:0005739	mitochondrion	PF03759	PRONE (Plant-specific Rop nucleotide exchanger)	NA	NA	NA	NA
Glyma.01G152400				-1.1		FeR2	2594			1.85	-1.25			PiR5	1497			Glyma.01G152400	88	UniRef100_K7K406 Uncharacterized protein n=1 Tax=Glycine max RepID=K7K406_SOYBN	4e-54	100	NA	NA	NA	NA	NA	NA	NA	NA	NA	NA	NA	NA	NA	NA	NA	NA	NA	NA
Glyma.01G152700			1.01			FeR6	781			-1.95				PiR8	5392			Glyma.01G152700	265	UniRef100_K7K412 Uncharacterized protein n=1 Tax=Glycine max RepID=K7K412_SOYBN	0	100	NA	NA	NA	AT4G19390.1|Symbols:|Uncharacterised protein family (UPF0114)|chr4:10574903-10576355 REVERSE LENGTH=273	4e-82	85.35	GO:0008150	biological process	GO:0003674	molecular function	GO:0005886 GO:0009941	chloroplast envelope; "plasma membrane"	PF03350	Uncharacterized protein family, UPF0114	NA	NA	NA	NA
Glyma.01G152800	-3.72					FeR4	738			-4.58	2.98	2.91		PiR8	1943			Glyma.01G152800	86	UniRef100_K7K413 Uncharacterized protein n=1 Tax=Glycine max RepID=K7K413_SOYBN	2e-54	100	NA	NA	NA	NA	NA	NA	NA	NA	NA	NA	NA	NA	NA	NA	NA	NA	NA	NA
Glyma.01G153000										1.19				PiR6	3777			Glyma.01G153000	192	UniRef100_I1J867 Uncharacterized protein n=1 Tax=Glycine max RepID=I1J867_SOYBN	3e-135	100	NA	NA	NA	AT1G31720.1|Symbols:|Protein of unknown function (DUF1218)|chr1:11356169-11356960 FORWARD LENGTH=194	2e-38	81.96	GO:0008150	biological process	GO:0003674	molecular function	GO:0005575	cellular component	PF06749	Protein of unknown function (DUF1218)	NA	NA	NA	NA
Glyma.01G153100			-1.15	-1.05		FeR2	1111			1.44	-1.12	-1.09		PiR6	2219			Glyma.01G153100	565	UniRef100_I1J869 Uncharacterized protein n=1 Tax=Glycine max RepID=I1J869_SOYBN	0	100	UniRef100_G7K419 LSM14-like protein n=1 Tax=Medicago truncatula RepID=G7K419_MEDTR	2e-83	67.65	AT5G45330.1|Symbols:DCP5-L|decapping 5-like|chr5:18363701-18366544 REVERSE LENGTH=571	4e-74	91.07	NA	NA	NA	NA	GO:0009507	chloroplast	PF09542 PF09532	PF09542	PTHR13586	SCD6 PROTEIN-RELATED	NA	NA
Glyma.01G154000												-1.14		PiR2	576			Glyma.01G154000	167	UniRef100_D4P3K4 Glycine and proline rich protein 4 n=1 Tax=Glycine max RepID=D4P3K4_SOYBN	2e-99	100	UniRef100_D4P3K4 Glycine and proline rich protein 4 n=1 Tax=Glycine max RepID=D4P3K4_SOYBN	2e-99	100	NA	NA	NA	NA	NA	NA	NA	NA	NA	NA	NA	NA	NA	NA	NA
Glyma.01G154200										-1.15				PiR7	2146			Glyma.01G154200	133	UniRef100_I1J881 Uncharacterized protein n=1 Tax=Glycine max RepID=I1J881_SOYBN	8e-88	100	UniRef100_B9I6F2 SWIB complex BAF60b domain-containing family protein n=1 Tax=Populus trichocarpa RepID=B9I6F2_POPTR	3e-34	103.97	AT2G35605.1|Symbols:|SWIB/MDM2 domain superfamily protein|chr2:14946161-14947027 FORWARD LENGTH=109	7e-38	117.43	GO:0008150	biological process	GO:0003674	molecular function	GO:0005634	nucleus	PF02201	SWIB/MDM2 domain	PTHR13844	BRG-1 ASSOCIATED FACTOR 60 (BAF60)	NA	NA
Glyma.01G154400			1.07	1.61		FeR4	5924			-2.08	1.98	1.62		PiR8	1282			Glyma.01G154400	660	UniRef100_I1J884 Uncharacterized protein n=1 Tax=Glycine max RepID=I1J884_SOYBN	0	100	UniRef100_G7K406 ABC transporter-like protein n=1 Tax=Medicago truncatula RepID=G7K406_MEDTR	0	101.07	AT1G31770.1|Symbols:ABCG14|ATP-binding cassette 14|chr1:11375252-11377644 REVERSE LENGTH=648	0	101.7	NA	NA	GO:0000166 GO:0005524 GO:0016887 GO:0017111 GO:0042626	ATP binding; "ATPase activity"; "ATPase activity, coupled to transmembrane movement of substances"; "nucleoside-triphosphatase activity"; "nucleotide binding"	GO:0016020	membrane	PF01061 PF00005	ABC-2 type transporter; "ABC transporter"	PTHR19241	ATP-BINDING CASSETTE TRANSPORTER	KOG0061	Transporter,_ABC_superfamily_(Breast_cancer_resistance_protein)
Glyma.01G154800	-1.59		1.02	1.42		FeR4	664				1.37			PiR4	149			Glyma.01G154800	95	UniRef100_I1J887 Uncharacterized protein n=1 Tax=Glycine max RepID=I1J887_SOYBN	9e-61	100	UniRef100_Q9S9M0 T24D18.25 protein n=2 Tax=Arabidopsis thaliana RepID=Q9S9M0_ARATH	1e-19	76.42	AT1G79660.1|Symbols:|unknown protein; BEST Arabidopsis thaliana protein match is: unknown protein (TAIR:AT1G16170.1); Has 30201 Blast hits to 17322 proteins in 780 species: Archae - 12; Bacteria - 1396; Metazoa - 17338; Fungi - 3422; Plants - 5037; Viruses - 0; Other Eukaryotes - 2996 (source: NCBI BLink).|chr1:29976294-29976575 FORWARD LENGTH=93	3e-26	101.08	GO:0008150	biological process	GO:0003674	molecular function	GO:0005739	mitochondrion	NA	NA	NA	NA	NA	NA
Glyma.01G155000									-1.07					PiR6	3745			Glyma.01G155000	424	UniRef100_UPI00023372C1 PREDICTED: pentatricopeptide repeat-containing protein At1g31790-like n=1 Tax=Glycine max RepID=UPI00023372C1	0	100	UniRef100_G7K2Q2 Pentatricopeptide repeat-containing protein n=1 Tax=Medicago truncatula RepID=G7K2Q2_MEDTR	0	94.02	AT1G31790.1|Symbols:|Tetratricopeptide repeat (TPR)-like superfamily protein|chr1:11394744-11395973 REVERSE LENGTH=409	6e-107	81.42	GO:0008150	biological process	NA	NA	GO:0009507	chloroplast	PF01535	PPR repeat	PTHR24015	FAMILY NOT NAMED	NA	NA
Glyma.01G155200										-1.01				PiR8	1444			Glyma.01G155200	594	UniRef100_I1J890 Uncharacterized protein n=1 Tax=Glycine max RepID=I1J890_SOYBN	0	100	UniRef100_Q7X6P3 Protein root UVB sensitive 1 n=1 Tax=Arabidopsis thaliana RepID=Q7X6P3_ARATH	0	81.41	AT3G45890.1|Symbols:RUS1|Protein of unknown function, DUF647|chr3:16871697-16874100 FORWARD LENGTH=608	0	81.41	GO:0010224 GO:0032502	developmental process; "response to UV-B"	NA	NA	GO:0005739 GO:0009536 GO:0009941	chloroplast envelope; "mitochondrion"; "plastid"	PF04884	Vitamin B6 photo-protection and homoeostasis	PTHR12770	FAMILY NOT NAMED	KOG4249	Uncharacterized_conserved_protein
Glyma.01G155300												1.01		PiR8	1067			Glyma.01G155300	1270	UniRef100_I1J891 Uncharacterized protein n=1 Tax=Glycine max RepID=I1J891_SOYBN	0	100	UniRef100_G7K2P2 Kinesin-like calmodulin binding protein n=2 Tax=Medicago truncatula RepID=G7K2P2_MEDTR	0	96.94	AT5G65930.2|Symbols:ZWI, PKCBP, KCBP|kinesin-like calmodulin-binding protein (ZWICHEL)|chr5:26370369-26376394 REVERSE LENGTH=1260	0	98.17	GO:0007018 GO:0009846 GO:0010091 GO:0055114	microtubule-based movement; "oxidation-reduction process"; "pollen germination"; "trichome branching"	GO:0003777 GO:0003824 GO:0005515 GO:0005516 GO:0005524 GO:0008017 GO:0016491 GO:0016887	ATP binding; "ATPase activity"; "calmodulin binding"; "catalytic activity"; "microtubule binding"; "microtubule motor activity"; "oxidoreductase activity"; "protein binding"	GO:0005856 GO:0005886	cytoskeleton; "plasma membrane"	PF00784 PF09379 PF00225 PF00373	MyTH4 domain; "FERM N-terminal domain "; "Kinesin motor domain"; "FERM central domain"	PTHR24115	FAMILY NOT NAMED	KOG0239	Kinesin_(KAR3_subfamily)
Glyma.01G155400			-1.64	-1.27		FeR2	97			2.54	-1.68	-1.19		PiR6	1591			Glyma.01G155400	317	UniRef100_I1J892 Uncharacterized protein n=1 Tax=Glycine max RepID=I1J892_SOYBN	0	100	UniRef100_G7K2P1 1-aminocyclopropane-1-carboxylate oxidase n=1 Tax=Medicago truncatula RepID=G7K2P1_MEDTR	0	100.34	AT1G14130.1|Symbols:|2-oxoglutarate (2OG) and Fe(II)-dependent oxygenase superfamily protein|chr1:4836041-4837040 REVERSE LENGTH=308	2e-128	95.78	GO:0055114	oxidation-reduction process	GO:0016491 GO:0016706	oxidoreductase activity; "oxidoreductase activity, acting on paired donors, with incorporation or reduction of molecular oxygen, 2-oxoglutarate as one donor, and incorporation of one atom each of oxygen into both donors"	GO:0005634 GO:0005737	cytoplasm; "nucleus"	PF03171	2OG-Fe(II) oxygenase superfamily	PTHR10209	OXIDOREDUCTASE, 2OG-FE(II) OXYGENASE FAMILY PROTEIN	KOG0143	Iron/ascorbate_family_oxidoreductases
Glyma.01G155900				1.17		FeR4	115											Glyma.01G155900	764	UniRef100_I1J896 Uncharacterized protein n=1 Tax=Glycine max RepID=I1J896_SOYBN	0	100	UniRef100_G7K2N3 Subtilisin-like protease n=1 Tax=Medicago truncatula RepID=G7K2N3_MEDTR	0	98.82	AT2G04160.1|Symbols:AIR3|Subtilisin-like serine endopeptidase family protein|chr2:1401450-1407694 REVERSE LENGTH=772	0	93.39	GO:0006508 GO:0008152 GO:0009733 GO:0010102 GO:0019761 GO:0043086	glucosinolate biosynthetic process; "lateral root morphogenesis"; "metabolic process"; "negative regulation of catalytic activity"; "proteolysis"; "response to auxin stimulus"	GO:0004252 GO:0042802	identical protein binding; "serine-type endopeptidase activity"	GO:0005576 GO:0005618	cell wall; "extracellular region"	PF00082 PF02225 PF05922	Subtilase family; "PA domain"; "Peptidase inhibitor I9"	PTHR10795	PROPROTEIN CONVERTASE SUBTILISIN/KEXIN	NA	NA
Glyma.01G156500										2.17				PiR6	2594			Glyma.01G156500	143	UniRef100_I1J8A3 Uncharacterized protein n=1 Tax=Glycine max RepID=I1J8A3_SOYBN	2e-97	100	NA	NA	NA	NA	NA	NA	NA	NA	NA	NA	NA	NA	NA	NA	NA	NA	NA	NA
Glyma.01G156600			-1.17			FeR2	1176			1.25				PiR6	2005			Glyma.01G156600	371	UniRef100_I1J8A4 Thioredoxin reductase n=1 Tax=Glycine max RepID=I1J8A4_SOYBN	0	100	UniRef100_I1J8A4 Thioredoxin reductase n=1 Tax=Glycine max RepID=I1J8A4_SOYBN	0	100	AT2G17420.1|Symbols:NTRA, ATNTRA, NTR2|NADPH-dependent thioredoxin reductase A|chr2:7564357-7566219 FORWARD LENGTH=378	0	87.83	GO:0009846 GO:0016049 GO:0019430 GO:0042964 GO:0045454 GO:0046686 GO:0048316 GO:0055114	cell growth; "cell redox homeostasis"; "oxidation-reduction process"; "pollen germination"; "removal of superoxide radicals"; "response to cadmium ion"; "seed development"; "thioredoxin biosynthetic process"	GO:0004791 GO:0016491 GO:0050660	flavin adenine dinucleotide binding; "oxidoreductase activity"; "thioredoxin-disulfide reductase activity"	GO:0005737 GO:0005759 GO:0005829 GO:0009507	chloroplast; "cytoplasm"; "cytosol"; "mitochondrial matrix"	PF07992 PF00070	Pyridine nucleotide-disulphide oxidoreductase; "Pyridine nucleotide-disulphide oxidoreductase"	PTHR22912	DISULFIDE OXIDOREDUCTASE	KOG0404	Thioredoxin_reductase
Glyma.01G156700	-1.78					FeR4	305					1.06		PiR8	5481			Glyma.01G156700	544	UniRef100_K7K429 Uncharacterized protein n=1 Tax=Glycine max RepID=K7K429_SOYBN	0	100	UniRef100_A9YVC3 3-hydroxy-3-methylglutaryl coenzyme A reductase n=2 Tax=Medicago truncatula RepID=A9YVC3_MEDTR	0	95.77	AT1G76490.1|Symbols:HMG1, HMGR1, AtHMGR1|hydroxy methylglutaryl CoA reductase 1|chr1:28695801-28698206 FORWARD LENGTH=642	0	79.13	GO:0006816 GO:0007030 GO:0007033 GO:0008299 GO:0009611 GO:0009651 GO:0009805 GO:0015936 GO:0016126 GO:0019287 GO:0055114 GO:0060964	Golgi organization; "calcium ion transport"; "coenzyme A metabolic process"; "coumarin biosynthetic process"; "isopentenyl diphosphate biosynthetic process, mevalonate pathway"; "isoprenoid biosynthetic process"; "oxidation-reduction process"; "regulation of gene silencing by miRNA"; "response to salt stress"; "response to wounding"; "sterol biosynthetic process"; "vacuole organization"	GO:0004420 GO:0005515 GO:0016616 GO:0042282 GO:0050661 GO:0050662	NADP binding; "coenzyme binding"; "hydroxymethylglutaryl-CoA reductase (NADPH) activity"; "hydroxymethylglutaryl-CoA reductase activity"; "oxidoreductase activity, acting on the CH-OH group of donors, NAD or NADP as acceptor"; "protein binding"	GO:0005783 GO:0005789 GO:0016020 GO:0016021	endoplasmic reticulum; "endoplasmic reticulum membrane"; "integral to membrane"; "membrane"	PF00368	Hydroxymethylglutaryl-coenzyme A reductase	PTHR10572	3-HYDROXY-3-METHYLGLUTARYL-COENZYME A REDUCTASE	KOG2480	3-hydroxy-3-methylglutaryl-CoA_(HMG-CoA)_reductase
Glyma.01G156800										-1.26				PiR8	5422			Glyma.01G156800	688	UniRef100_UPI0003DE781B PREDICTED: MORC family CW-type zinc finger protein 3-like isoform X1 n=1 Tax=Glycine max RepID=UPI0003DE781B	0	100	UniRef100_G7K2L3 MORC family CW-type zinc finger protein n=1 Tax=Medicago truncatula RepID=G7K2L3_MEDTR	0	95.15	AT4G36280.1|Symbols:|Histidine kinase-, DNA gyrase B-, and HSP90-like ATPase family protein|chr4:17165513-17169277 REVERSE LENGTH=626	5e-25	61.66	GO:0008150	biological process	GO:0005524	ATP binding	GO:0005634	nucleus	PF07496 PF02518	CW-type Zinc Finger; "Histidine kinase-, DNA gyrase B-, and HSP90-like ATPase"	PTHR23336	ZINC FINGER CW-TYPE COILED-COIL DOMAIN PROTEIN 3.	NA	NA
Glyma.01G157000	-1.06					FeR4	466				1.05			PiR8	4421			Glyma.01G157000	575	UniRef100_I1J8A7 Uncharacterized protein n=1 Tax=Glycine max RepID=I1J8A7_SOYBN	0	100	UniRef100_G7K2L1 Leucine-rich repeat-containing protein n=1 Tax=Medicago truncatula RepID=G7K2L1_MEDTR	0	98.12	AT4G35470.1|Symbols:PIRL4|plant intracellular ras group-related LRR 4|chr4:16846531-16848448 FORWARD LENGTH=549	0	103.46	GO:0008150 GO:0009740 GO:0010162	biological process; "gibberellic acid mediated signaling pathway"; "seed dormancy process"	NA	NA	GO:0005634 GO:0005886	nucleus; "plasma membrane"	PF00560	Leucine Rich Repeat	PTHR23155	LEUCINE-RICH REPEAT-CONTAINING PROTEIN	KOG0617	Ras_suppressor_protein_(contains_leucine-rich_repeats)
Glyma.01G157300										1.5				PiR6	1760			Glyma.01G157300	745	UniRef100_K7K432 Uncharacterized protein n=2 Tax=Glycine max RepID=K7K432_SOYBN	0	100	UniRef100_G7K2K7 Monosaccharide-sensing protein n=1 Tax=Medicago truncatula RepID=G7K2K7_MEDTR	0	93.88	AT3G51490.2|Symbols:TMT3|tonoplast monosaccharide transporter3|chr3:19105018-19107562 REVERSE LENGTH=737	0	96.34	GO:0006810 GO:0055085	transmembrane transport; "transport"	GO:0005215 GO:0005337 GO:0005351 GO:0015144 GO:0022857 GO:0022891	carbohydrate transmembrane transporter activity; "nucleoside transmembrane transporter activity"; "substrate-specific transmembrane transporter activity"; "sugar:hydrogen symporter activity"; "transmembrane transporter activity"; "transporter activity"	GO:0009705 GO:0016020 GO:0016021	integral to membrane; "membrane"; "plant-type vacuole membrane"	PF00083	Sugar (and other) transporter	PTHR24063	FAMILY NOT NAMED	KOG0254	Predicted_transporter_(major_facilitator_superfamily)
Glyma.01G157500			1.44			FeR6	1870											Glyma.01G157500	599	UniRef100_I1J8B2 MLO-like protein n=1 Tax=Glycine max RepID=I1J8B2_SOYBN	0	100	UniRef100_I1J8B2 MLO-like protein n=1 Tax=Glycine max RepID=I1J8B2_SOYBN	0	100	AT2G17480.1|Symbols:MLO8, ATMLO8|Seven transmembrane MLO family protein|chr2:7590559-7593768 REVERSE LENGTH=593	0	95.45	GO:0006952 GO:0008219	cell death; "defense response"	GO:0005516	calmodulin binding	GO:0005886 GO:0016021	integral to membrane; "plasma membrane"	PF03094	Mlo family	NA	NA	NA	NA
Glyma.01G157700	2.73		-4.19	-4.25		FeR2	2104			4.45	-3.53	-3.07		PiR6	2165			Glyma.01G157700	420	UniRef100_I1J8B4 Uncharacterized protein n=1 Tax=Glycine max RepID=I1J8B4_SOYBN	0	100	UniRef100_B9H651 Auxin efflux carrier family protein n=4 Tax=Populus trichocarpa RepID=B9H651_POPTR	0	100.24	AT5G65980.1|Symbols:|Auxin efflux carrier family protein|chr5:26392444-26394232 FORWARD LENGTH=395	5e-172	106.08	GO:0009926 GO:0055085	auxin polar transport; "transmembrane transport"	GO:0009672	auxin:hydrogen symporter activity	GO:0016021	integral to membrane	PF03547	Membrane transport protein	NA	NA	KOG2722	Predicted_membrane_protein
Glyma.01G157900			1.24	1.19		FeR4	5140			-1.46				PiR8	2799			Glyma.01G157900	939	UniRef100_I1J8B7 Glutamate receptor n=1 Tax=Glycine max RepID=I1J8B7_SOYBN	0	100	UniRef100_I1J8B7 Glutamate receptor n=1 Tax=Glycine max RepID=I1J8B7_SOYBN	0	100	AT3G51480.1|Symbols:ATGLR3.6, GLR3.6|glutamate receptor 3.6|chr3:19101256-19104681 FORWARD LENGTH=903	0	100.89	GO:0006810 GO:0006874 GO:0007186 GO:0009416 GO:0030003	G-protein coupled receptor signaling pathway; "cellular calcium ion homeostasis"; "cellular cation homeostasis"; "response to light stimulus"; "transport"	GO:0004965 GO:0004970 GO:0005215 GO:0005217 GO:0005234	G-protein coupled GABA receptor activity; "extracellular-glutamate-gated ion channel activity"; "intracellular ligand-gated ion channel activity"; "ionotropic glutamate receptor activity"; "transporter activity"	GO:0005576 GO:0016020 GO:0016021	extracellular region; "integral to membrane"; "membrane"	PF00060 PF01094 PF00497	Ligand-gated ion channel; "Receptor family ligand binding region"; "Bacterial extracellular solute-binding proteins, family 3"	PTHR18966	IONOTROPIC GLUTAMATE RECEPTOR	KOG1052	Glutamate-gated_kainate-type_ion_channel_receptor_subunit_GluR5_and_related_subunits
Glyma.01G158100												-1.01		PiR6	2524			Glyma.01G158100	508	UniRef100_K7K437 Uncharacterized protein n=1 Tax=Glycine max RepID=K7K437_SOYBN	0	100	UniRef100_G7K193 Pentatricopeptide repeat-containing protein n=1 Tax=Medicago truncatula RepID=G7K193_MEDTR	0	75.16	AT2G17525.1|Symbols:|Pentatricopeptide repeat (PPR) superfamily protein|chr2:7624178-7626058 FORWARD LENGTH=626	0	74.92	GO:0008150	biological process	NA	NA	GO:0005739	mitochondrion	PF01535	PPR repeat	PTHR24015	FAMILY NOT NAMED	NA	NA
Glyma.01G158300				-1.05		FeR2	2408			1.17	-1.09	-1.08		PiR6	1960			Glyma.01G158300	376	UniRef100_I1J8C2 Uncharacterized protein n=1 Tax=Glycine max RepID=I1J8C2_SOYBN	0	100	NA	NA	NA	AT4G35510.1|Symbols:|unknown protein; BEST Arabidopsis thaliana protein match is: unknown protein (TAIR:AT2G17540.3); Has 182 Blast hits to 179 proteins in 73 species: Archae - 0; Bacteria - 87; Metazoa - 17; Fungi - 9; Plants - 50; Viruses - 0; Other Eukaryotes - 19 (source: NCBI BLink).|chr4:16860712-16861713 REVERSE LENGTH=333	1e-41	112.01	NA	NA	NA	NA	GO:0005634	nucleus	NA	NA	NA	NA	NA	NA
Glyma.01G158400			-1.05	-1.09		FeR2	2705				-1.54	-1.3		PiR5	1172			Glyma.01G158400	1206	UniRef100_K7K439 Uncharacterized protein n=1 Tax=Glycine max RepID=K7K439_SOYBN	0	100	UniRef100_G7K187 MutL DNA mismatch repair protein n=1 Tax=Medicago truncatula RepID=G7K187_MEDTR	0	92.96	AT4G35520.1|Symbols:MLH3, ATMLH3|MUTL protein homolog 3|chr4:16865488-16871527 FORWARD LENGTH=1169	5e-120	35.41	GO:0006200 GO:0006298 GO:0007059 GO:0007062 GO:0007129 GO:0007131 GO:0009691 GO:0010332 GO:0032204 GO:0032504 GO:0042138 GO:0043247 GO:0045132	ATP catabolic process; "chromosome segregation"; "cytokinin biosynthetic process"; "meiotic DNA double-strand break formation"; "meiotic chromosome segregation"; "mismatch repair"; "multicellular organism reproduction"; "reciprocal meiotic recombination"; "regulation of telomere maintenance"; "response to gamma radiation"; "sister chromatid cohesion"; "synapsis"; "telomere maintenance in response…	GO:0005524 GO:0016887 GO:0030983	ATP binding; "ATPase activity"; "mismatched DNA binding"	GO:0000795 GO:0005634 GO:0005694 GO:0005712 GO:0032390	MutLbeta complex; "chiasma"; "chromosome"; "nucleus"; "synaptonemal complex"	PF01119 PF02518 PF08676	DNA mismatch repair protein, C-terminal domain; "Histidine kinase-, DNA gyrase B-, and HSP90-like ATPase"; "MutL C terminal dimerisation domain"	PTHR10073	DNA MISMATCH REPAIR PROTEIN (MLH, PMS, MUTL)	KOG1977	DNA_mismatch_repair_protein_-_MLH3_family
Glyma.01G158800										-1.78				PiR8	1473			Glyma.01G158800	192	UniRef100_C6T3X1 Uncharacterized protein n=1 Tax=Glycine max RepID=C6T3X1_SOYBN	1e-135	100	UniRef100_L0P264 PH01B031C15.3 protein n=1 Tax=Phyllostachys edulis RepID=L0P264_9POAL	3e-56	82.7	AT5G66005.3|Symbols:|Expressed protein|chr5:26397864-26399123 REVERSE LENGTH=192	7e-92	99.48	NA	NA	GO:0000166 GO:0005524 GO:0016740 GO:0017111 GO:0019204	ATP binding; "nucleoside-triphosphatase activity"; "nucleotide binding"; "nucleotide phosphatase activity"; "transferase activity"	GO:0005634	nucleus	PF03266	NTPase	PTHR20953	KINASE-RELATED	NA	NA
Glyma.01G159600										-1.09				PiR7	1711			Glyma.01G159600	715	UniRef100_K7K447 Uncharacterized protein n=2 Tax=Glycine max RepID=K7K447_SOYBN	0	100	UniRef100_G7K015 Poly(A) polymerase n=1 Tax=Medicago truncatula RepID=G7K015_MEDTR	0	96.74	AT2G17580.1|Symbols:|Polynucleotide adenylyltransferase family protein|chr2:7646507-7650066 FORWARD LENGTH=757	4e-159	61.69	GO:0006396	RNA processing	GO:0003723 GO:0016779	RNA binding; "nucleotidyltransferase activity"	GO:0005739 GO:0009507	chloroplast; "mitochondrion"	PF01743	Poly A polymerase head domain	PTHR13734	TRNA-NUCLEOTIDYLTRANSFERASE/POLY(A) POLYMERASE FAMILY MEMBER	KOG2159	tRNA_nucleotidyltransferase/poly(A)_polymerase
Glyma.01G159700	-2.41		1.84	2.19		FeR4	3515				2.59	2.9		PiR8	2253			Glyma.01G159700	433	UniRef100_K7K449 Uncharacterized protein n=1 Tax=Glycine max RepID=K7K449_SOYBN	0	100	UniRef100_P46277 G2/mitotic-specific cyclin-1 n=1 Tax=Medicago sativa subsp. varia RepID=CCNB1_MEDSV	0	100.93	AT1G20610.1|Symbols:CYCB2;3|Cyclin B2;3|chr1:7135073-7137273 REVERSE LENGTH=429	2e-170	99.07	GO:0000079 GO:0051726	regulation of cell cycle; "regulation of cyclin-dependent protein serine/threonine kinase activity"	GO:0005515 GO:0016538 GO:0019901	cyclin-dependent protein serine/threonine kinase regulator activity; "protein binding"; "protein kinase binding"	GO:0005634	nucleus	PF02984 PF00134	Cyclin, C-terminal domain; "Cyclin, N-terminal domain"	PTHR10177	CYCLINE	KOG0653	Cyclin_B_and_related_kinase-activating_proteins
Glyma.01G160300	-1.31			1.05		FeR4	3525				1.14	1.49		PiR7	2240			Glyma.01G160300	834	UniRef100_I1J8E3 Uncharacterized protein n=1 Tax=Glycine max RepID=I1J8E3_SOYBN	0	100	UniRef100_G7K003 DNA (Cytosine-5)-methyltransferase n=1 Tax=Medicago truncatula RepID=G7K003_MEDTR	0	96.17	AT1G80740.1|Symbols:CMT1, DMT4|chromomethylase 1|chr1:30342394-30346831 FORWARD LENGTH=791	0	100.76	GO:0006306 GO:0009294	DNA mediated transformation; "DNA methylation"	GO:0003677	DNA binding	GO:0005634	nucleus	PF00385 PF01426 PF00145	Chromo (CHRromatin Organisation MOdifier) domain; "BAH domain"; "C-5 cytosine-specific DNA methylase"	PTHR10629	CYTOSINE-SPECIFIC METHYLTRANSFERASE	NA	NA
Glyma.01G161200										1.74				PiR5	963			Glyma.01G161200	205	UniRef100_I1J8F3 Uncharacterized protein n=1 Tax=Glycine max RepID=I1J8F3_SOYBN	1e-147	100	UniRef100_K7VP44 Ganglioside-induced differentiation-associated protein n=1 Tax=Phaseolus vulgaris RepID=K7VP44_PHAVU	1e-126	100.49	AT4G35750.1|Symbols:|SEC14 cytosolic factor family protein / phosphoglyceride transfer family protein|chr4:16940865-16941674 REVERSE LENGTH=202	7e-115	100.99	GO:0008150	biological process	GO:0003674	molecular function	GO:0005737	cytoplasm	NA	NA	PTHR11106	GANGLIOSIDE INDUCED DIFFERENTIATION ASSOCIATED PROTEIN 2-RELATED	KOG2633	Hismacro_and_SEC14_domain-containing_proteins
Glyma.01G161500			2.66			FeR6	70											Glyma.01G161500	187	UniRef100_C6SXE2 Uncharacterized protein n=1 Tax=Glycine max RepID=C6SXE2_SOYBN	2e-135	100	UniRef100_V7CKR8 Sulfurtransferase n=1 Tax=Phaseolus vulgaris RepID=V7CKR8_PHAVU	7e-99	98.39	AT4G35770.1|Symbols:SEN1, ATSEN1, DIN1|Rhodanese/Cell cycle control phosphatase superfamily protein|chr4:16945073-16945983 FORWARD LENGTH=182	5e-57	77.47	GO:0006979 GO:0007568 GO:0009416 GO:0009611 GO:0009744 GO:0009750 GO:0009753	aging; "response to fructose stimulus"; "response to jasmonic acid stimulus"; "response to light stimulus"; "response to oxidative stress"; "response to sucrose stimulus"; "response to wounding"	GO:0003674	molecular function	GO:0009507	chloroplast	PF00581	Rhodanese-like domain	PTHR13253	FAMILY NOT NAMED	KOG1530	Rhodanese-related_sulfurtransferase
Glyma.01G161600			1.6			FeR6	1331											Glyma.01G161600	572	UniRef100_I1J8F7 Uncharacterized protein n=1 Tax=Glycine max RepID=I1J8F7_SOYBN	0	100	UniRef100_G7JYS9 Dual specificity protein kinase pyk2 n=1 Tax=Medicago truncatula RepID=G7JYS9_MEDTR	0	99.48	AT4G35780.1|Symbols:|ACT-like protein tyrosine kinase family protein|chr4:16946729-16950405 REVERSE LENGTH=570	0	98.77	GO:0006468 GO:0007015 GO:0008152 GO:0009658	actin filament organization; "chloroplast organization"; "metabolic process"; "protein phosphorylation"	GO:0004672 GO:0004674 GO:0004712 GO:0004713 GO:0005524 GO:0016597 GO:0016772	ATP binding; "amino acid binding"; "protein kinase activity"; "protein serine/threonine/tyrosine kinase activity"; "protein serine/threonine kinase activity"; "protein tyrosine kinase activity"; "transferase activity, transferring phosphorus-containing groups"	GO:0005829	cytosol	PF07714 PF01842	Protein tyrosine kinase; "ACT domain"	PTHR23257	SERINE-THREONINE PROTEIN KINASE	KOG0192	Tyrosine_kinase_specific_for_activated_(GTP-bound)_p21cdc42Hs
Glyma.01G162300			-1.14			FeR2	3478			1.19				PiR2	956			Glyma.01G162300	81	UniRef100_K7K467 Uncharacterized protein n=1 Tax=Glycine max RepID=K7K467_SOYBN	2e-46	76.84	UniRef100_D7L9H5 Protein-methionine-s-oxide reductase n=1 Tax=Arabidopsis lyrata subsp. lyrata RepID=D7L9H5_ARALL	2e-34	59.06	AT2G17705.1|Symbols:|unknown protein; FUNCTIONS IN: molecular_function unknown; INVOLVED IN: biological_process unknown; LOCATED IN: plasma membrane; EXPRESSED IN: cultured cell; BEST Arabidopsis thaliana protein match is: unknown protein (TAIR:AT4G08330.1); Has 135 Blast hits to 135 proteins in 32 species: Archae - 5; Bacteria - 29; Metazoa - 0; Fungi - 0; Plants - 91; Viruses - 0; Other Eukaryo…	1e-36	59.84	GO:0008150	biological process	GO:0003674	molecular function	GO:0005886 GO:0009507	chloroplast; "plasma membrane"	NA	NA	NA	NA	NA	NA
Glyma.01G162500	-1.15					FeR4	666			-1.3				PiR8	1582			Glyma.01G162500	173	UniRef100_C6T585 Uncharacterized protein n=1 Tax=Glycine max RepID=C6T585_SOYBN	4e-123	100	NA	NA	NA	AT2G17710.1|Symbols:|unknown protein; Has 39 Blast hits to 39 proteins in 14 species: Archae - 0; Bacteria - 0; Metazoa - 0; Fungi - 0; Plants - 39; Viruses - 0; Other Eukaryotes - 0 (source: NCBI BLink).|chr2:7693856-7694554 FORWARD LENGTH=152	6e-37	94.08	GO:0008150	biological process	GO:0003674	molecular function	GO:0005739	mitochondrion	NA	NA	NA	NA	NA	NA
Glyma.01G162800										1.11				PiR2	277			Glyma.01G162800	902	UniRef100_I1J8H1 Uncharacterized protein n=2 Tax=Glycine max RepID=I1J8H1_SOYBN	0	100	UniRef100_G7JYQ8 Aconitate hydratase n=1 Tax=Medicago truncatula RepID=G7JYQ8_MEDTR	0	100	AT4G35830.1|Symbols:ACO1|aconitase 1|chr4:16973007-16977949 REVERSE LENGTH=898	0	99.89	GO:0000302 GO:0006007 GO:0006096 GO:0006101 GO:0006102 GO:0006833 GO:0006972 GO:0007030 GO:0007033 GO:0008152 GO:0009266 GO:0009651 GO:0010039 GO:0015979 GO:0046686 GO:0055072	Golgi organization; "citrate metabolic process"; "glucose catabolic process"; "glycolysis"; "hyperosmotic response"; "iron ion homeostasis"; "isocitrate metabolic process"; "metabolic process"; "photosynthesis"; "response to cadmium ion"; "response to iron ion"; "response to reactive oxygen species"; "response to salt stress"; "response to temperature stimulus"; "vacuole organization"; "water tra…	GO:0003994 GO:0005507 GO:0048027 GO:0051539	4 iron, 4 sulfur cluster binding; "aconitate hydratase activity"; "copper ion binding"; "mRNA 5'-UTR binding"	GO:0005737 GO:0005739 GO:0005773 GO:0005829 GO:0005886 GO:0009506 GO:0048046	apoplast; "cytoplasm"; "cytosol"; "mitochondrion"; "plasma membrane"; "plasmodesma"; "vacuole"	PF00694 PF00330	Aconitase C-terminal domain; "Aconitase family (aconitate hydratase)"	PTHR11670	ACONITASE	KOG0452	RNA-binding_translational_regulator_IRP_(aconitase_superfamily)
Glyma.01G162900				-1.02		FeR2	4399			1.13		-1.43		PiR2	1325			Glyma.01G162900	233	UniRef100_I1J8H2 Uncharacterized protein n=1 Tax=Glycine max RepID=I1J8H2_SOYBN	3e-166	100	UniRef100_G7JYQ7 RING-H2 finger protein ATL4M n=1 Tax=Medicago truncatula RepID=G7JYQ7_MEDTR	2e-143	99.15	AT4G35840.1|Symbols:|RING/U-box superfamily protein|chr4:16981083-16982266 FORWARD LENGTH=236	3e-130	97.46	NA	NA	GO:0008270	zinc ion binding	NA	NA	NA	NA	PTHR22764	RING FINGER DOMAIN-CONTAINING	NA	NA
Glyma.01G163000			-1.87	-1.78		FeR2	2964			4	-1.57	-1.86		PiR6	2686			Glyma.01G163000	509	UniRef100_I1J8H3 Uncharacterized protein n=1 Tax=Glycine max RepID=I1J8H3_SOYBN	0	100	UniRef100_G7JXM9 Aspartic proteinase-like protein n=1 Tax=Medicago truncatula RepID=G7JXM9_MEDTR	0	92.6	AT2G17760.1|Symbols:|Eukaryotic aspartyl protease family protein|chr2:7713488-7716269 FORWARD LENGTH=513	1e-177	92.4	GO:0006508 GO:0006865	amino acid transport; "proteolysis"	GO:0004190	aspartic-type endopeptidase activity	GO:0031225	anchored to membrane	PF00026	Eukaryotic aspartyl protease	PTHR13683	ASPARTYL PROTEASES	KOG1339	Aspartyl_protease
Glyma.01G163100	-1.24		2.25	2.31		FeR4	4634			-2.95	1.47			PiR8	4733			Glyma.01G163100	318	UniRef100_I1J8H7 Uncharacterized protein n=1 Tax=Glycine max RepID=I1J8H7_SOYBN	0	100	UniRef100_Q9ZRG6 Peroxidase (Fragment) n=1 Tax=Glycine max RepID=Q9ZRG6_SOYBN	0	93.67	AT5G42180.1|Symbols:|Peroxidase superfamily protein|chr5:16852702-16854021 FORWARD LENGTH=317	2e-158	96.85	GO:0006979 GO:0010413 GO:0045492 GO:0055114	glucuronoxylan metabolic process; "oxidation-reduction process"; "response to oxidative stress"; "xylan biosynthetic process"	GO:0004601 GO:0020037	heme binding; "peroxidase activity"	GO:0005576 GO:0009505	extracellular region; "plant-type cell wall"	PF00141	Peroxidase	NA	NA	NA	NA
Glyma.01G163200										-1.17				PiR7	2			Glyma.01G163200	234	UniRef100_K7K469 Uncharacterized protein n=1 Tax=Glycine max RepID=K7K469_SOYBN	2e-170	100	NA	NA	NA	AT1G63855.3|Symbols:|Putative methyltransferase family protein|chr1:23699557-23700954 REVERSE LENGTH=196	1e-91	107.65	GO:0008150	biological process	GO:0003674	molecular function	GO:0005575	cellular component	PF10294	Putative methyltransferase	PTHR14614	HEPATOCELLULAR CARCINOMA-ASSOCIATED ANTIGEN	KOG2793	Putative_N2,N2-dimethylguanosine_tRNA_methyltransferase
Glyma.01G163400				1.39		FeR4	179											Glyma.01G163400	73	UniRef100_K7MQT0 Uncharacterized protein n=1 Tax=Glycine max RepID=K7MQT0_SOYBN	1e-19	96.43	NA	NA	NA	NA	NA	NA	NA	NA	NA	NA	NA	NA	NA	NA	NA	NA	NA	NA
Glyma.01G163600	-1.36		1.66	2.39		FeR4	1876				1.08			PiR8	4364			Glyma.01G163600	134	UniRef100_I1J8I2 Uncharacterized protein n=1 Tax=Glycine max RepID=I1J8I2_SOYBN	4e-93	100	UniRef100_G7JXL8 RING finger protein n=1 Tax=Medicago truncatula RepID=G7JXL8_MEDTR	2e-50	92.96	AT3G51325.1|Symbols:|RING/U-box superfamily protein|chr3:19052259-19052531 FORWARD LENGTH=90	7e-17	83.33	GO:0008150	biological process	GO:0003676 GO:0008270	nucleic acid binding; "zinc ion binding"	GO:0005575	cellular component	PF00097	Zinc finger, C3HC4 type (RING finger)	PTHR14155	RING FINGER DOMAIN-CONTAINING	NA	NA
[truncated: 18,825 more rows]
