# Supplementary material for: Dynamic gene expression changes in response to micronutrient, macronutrient, and multiple stress exposures in soybean
Source: Funct Integr Genomics. 2019 Oct 26;20(3):321–41. doi: 10.1007/s10142-019-00709-9 (PMC7152590; doi:10.1007/s10142-019-00709-9)
Supplement: Supplementary file 11 — qRT-PCR analyses of 16 genes in 70 different tissue, nutrient stress, and stress timing combinations. Results of qRT-PCR confirm RNAseq expression measurements over 90% of the time. (XLSX 14 kb) [file 10142_2019_709_MOESM7_ESM.xlsx]

## Sheet: qPCR vs RNAseq results
O'Rourke et al. 2019 Electronic Supplementary Material 7. qRT-PCR analyses of 16 genes in 70 different tissue, nutrient stress, and stress timing combinations. Results of qRT-PCR confirm RNAseq expression measurements over 90% of the time.
GeneID	Stress Timepoint	Nutrient Stress	Tissue (Root [R] or Leaf [L])	qPCR (^^Ct)	RNAseq (LogFC)
Glyma01g204400	T1	Pi	R	4.865	2.56
Glyma01g204400	T1Rec	Pi	R	5.735	7.99
Glyma01g204400	T1Rec	Fe	R	1.3775	3.17
Glyma01g204400	T1Rec	Fe	L	1.0675	3.96
Glyma01g204400	T1Rec	Pi	L	1.1075	6.86
Glyma02g242900	T1T2	Pi	R	0.4325	-5.58
Glyma02g242900	T1T2	Fe	R	-0.3775	1.39
Glyma02g242900	T1	Pi	R	2.785	2.17
Glyma03g130700	T1	Fe	R	2.91	1.21
Glyma03g130700	T1Rec	Pi	R	8.6775	6.17
Glyma03g130700	T1T2	Pi	R	-5.12	-4.75
Glyma03g130700	T1T2	Fe	R	-4.6325	-5.58
Glyma03g130700	T2	Pi	R	-3.96	-7.15
Glyma03g130700	T2	Fe	R	-1.09	-8.26
Glyma03g162400	T1T2	Pi	R	-4.455	-5.63
Glyma03g162400	T1T2	Fe	R	-5.38	-7.02
Glyma03g162400	T2	Pi	R	-7.64	-11.35
Glyma03g162400	T1Rec	Pi	R	2.5175	10.65
Glyma03g162400	T2	Fe	R	-2.475	-11.35
Glyma03g162500	T1Rec	Pi	R	3.32	10.54
Glyma03g162600	T1T2	Pi	R	-2.495	-3.21
Glyma03g162600	T1T2	Fe	R	-2.3	-4.29
Glyma03g162600	T1Rec	Pi	R	3.175	10.33
Glyma03g162600	T2	Pi	R	-1.44	-4.94
Glyma03g162600	T2	Fe	R	-1.0675	-8.77
Glyma03g162700	T1T2	Pi	R	-5.875	-5.01
Glyma03g162700	T1T2	Fe	R	-7.3125	-6.73
Glyma03g162700	T2	Pi	R	-6.7575	-7.15
Glyma03g162700	T2	Fe	R	-6.255	-8.26
Glyma04g054300	T1Rec	Pi	L	-1.445	-1.54
Glyma04g054300	T1	Fe	L	-2.0125	-3
Glyma05g033400	T1T2	Fe	R	1.48	1.2
Glyma05g033400	T1	Fe	L	-2.255	-3.16
Glyma05g033400	T1T2	Pi	R	1.043	1.63
Glyma05g033400	T1	Fe	R	-0.17	-1.25
Glyma06g086800	T1	Fe	L	2.22	-3.1
Glyma06g086800	T1Rec	Fe	L	-1.5975	-1.76
Glyma06g086800	T1T2	Pi	R	1.823	2.13
Glyma06g086800	T1Rec	Pi	L	-2.1275	-3.26
Glyma06g086800	T2	Pi	L	0.0425	1.61
Glyma09g071600	T1	Pi	R	2.66	1.67
Glyma09g071600	T1	Fe	L	3.1125	1.98
Glyma09g071600	T1T2	Pi	R	0.588	1.13
Glyma09g071600	T1Rec	Pi	R	3.605	10.54
Glyma09g071600	T1Rec	Pi	L	1.5725	5.52
Glyma09g071600	T1Rec	Fe	L	0.2725	2.38
Glyma10g176500	T1T2	Pi	R	-0.452	1.24
Glyma10g176500	T1T2	Fe	R	0.55	1.25
Glyma11g214500	T1	Pi	R	2.015	1.5
Glyma11g214500	T2	Pi	L	-1.95	-1.49
Glyma11g214500	T1	Fe	R	2.5225	2.47
Glyma11g214500	T1Rec	Pi	R	1.735	3.32
Glyma11g214500	T1Rec	Fe	R	1.1225	2.15
Glyma11g214500	T1Rec	Pi	L	1.13	2.74
Glyma11g214500	T1	Fe	L	0.24	1.08
Glyma14g212200	T1T2	Fe	R	4.8875	1.4
Glyma14g212200	T1	Pi	R	4.42	1.65
Glyma14g212200	T1T2	Pi	R	4.0305	1.93
Glyma17g093600	T1	Fe	R	0.4	-2.03
Glyma17g093600	T2	Fe	L	1.6075	1.5
Glyma17g093600	T2	Pi	R	2.415	3.05
Glyma17g093600	T1T2	Fe	R	1.54	2.31
Glyma17g093600	T2	Fe	R	1.6875	2.85
Glyma17g093600	T1T2	Pi	R	0.908	2.76
Glyma18g204000	T1Rec	Pi	L	0.5	-1.5
Glyma18g204000	T1	Fe	R	4.95	4.35
Glyma18g204000	T1T2	Pi	R	-4.6025	-4.69
Glyma18g204000	T2	Pi	R	-3.85	-4.58
Glyma18g204000	T1T2	Fe	R	-4.2425	-5.52
Glyma18g204000	T2	Fe	R	-2.38	-4.37

## Sheet: Primer Sequences
GlymaID	Primer Sequence
ELF1b_F	ATCTTGACTGAGCGTGGTTATTCC
Glyma.01G204400_F	CGCTTGGTAGAAGAGATTCC
Glyma.02G242900_F	TGTGTGAGAAGGCTTTGG
Glyma.02G261400_F	GGGACAGGTTATTGTGATCC
Glyma.03G130700_F	TTGGTGGAGCCAAACG
Glyma.03G162400_F	AGTATAGAGGAGTACGTAGG
Glyma.03G162500_F	CGCAGCAGAAATAAGAGACC
Glyma.03G162600_F	GGGAGAGGAGTTGTGAATG
Glyma.03G162700_F	GTGGATCGGAACCTTTGAC
Glyma.04G054300_F	CCCACCAGGAACAGATTTAC
Glyma.05G033400_F	TTCAGGAGCTCAAGGAAGAG
Glyma.06G086800_F	ATGCAGTTCGTGGTGAAG
Glyma.09G071600_F	AACACCCTCAAGCATCATC
Glyma.10G176500_F	GGCAAGTGATTCCCGAATAG
Glyma.11G214500_F	ACTCCTCGTATTCCCATCTC
Glyma.12G093500_F	GCCTATTCGCAATTGATGC
Glyma.14G212200_F	GTTGGTGAGGAAGATCAAGG
Glyma.17G093600_F	GTTCTGAAGGGAAGACATGG
Glyma.18G204000_F	TCCAGCTATAGTAGGTTGGC
ELF1b_R	GCTGGTCCTGGCTGTCTCC
Glyma.01G204400_R	TGATGTCCTTGGCTTTGTC
Glyma.02G242900_R	TCCAAAGAACCGAAACCG
Glyma.02G261400_R	GAAGTCCAAGTGCTGAAGG
Glyma.03G130700_R	AAGCAACAAGGGTGGTG
Glyma.03G162400_R	ATTTGGGAAATTGAGAATGG
Glyma.03G162500_R	TAAGGGTAGCCAGAACACC
Glyma.03G162600_R	AGCAGTGTCAAAGGTTCC
Glyma.03G162700_R	GGCATGTCTTTAAGGGACTC
Glyma.04G054300_R	CTGCACATGCATCAAGAAC
Glyma.05G033400_R	ACTTCCAGTAGCGGGATTAG
Glyma.06G086800_R	CCTACACGCCGCAATAAG
Glyma.09G071600_R	GCTGGCTGGTTAGAAGAC
Glyma.10G176500_R	GAGGAAGGTCAAGCACAAC
Glyma.11G214500_R	GCACCAGCACCAACTATG
Glyma.12G093500_R	AGCCACAAGCCGTTTATC
Glyma.14G212200_R	ACGCATCCATACCAAAGC
Glyma.17G093600_R	CTTGGCTTCTTAGGATTCGG
Glyma.18G204000_R	TCAGTTTGTGCCTTCTTGG
