# Supplementary material for: Dynamic gene expression changes in response to micronutrient, macronutrient, and multiple stress exposures in soybean
Source: Funct Integr Genomics. 2019 Oct 26;20(3):321–41. doi: 10.1007/s10142-019-00709-9 (PMC7152590; doi:10.1007/s10142-019-00709-9)
Supplement: Supplementary file 13 — Over-represented Biological Process Gene Ontology (GO) terms identified at each time-point for both leaves and roots of -Fe and -Pi stressed plants. (XLSX 67 kb) [file 10142_2019_709_MOESM9_ESM.xlsx]

## Sheet: Sheet1
O'Rourke et al. 2019 Electronic Supplemental Material 9. Gene Ontology (GO) terms significantly overrepresented among genes differentially expressed in response to iron or phosphate stress. Significantly (P-value <0.05) overrepresented biological process GO terms were identified using a Fisher’s Exact Test (Fisher et al., 1960) and Bonferroni correction (Bonferroni, 1935), to identify gene ontolo…
Tissue	Treatment	Gene Ontology Biological Process Term	Gene Ontology Biological Process Term Description	Genome Count	Expressed Count	Corrected P-value (P<0.05)
Leaf	FeT1	GO:0001510	RNA methylation	418	283	2.07029e-166
Leaf	FeT1	GO:0006412	translation	763	367	8.00168e-146
Leaf	FeT1	GO:0008283	cell proliferation	388	197	7.57699e-83
Leaf	FeT1	GO:0042254	ribosome biogenesis	264	157	3.81229e-79
Leaf	FeT1	GO:0006275	regulation of DNA replication	255	147	2.09173e-71
Leaf	FeT1	GO:0051567	histone H3-K9 methylation	443	197	3.79728e-70
Leaf	FeT1	GO:0006260	DNA replication	270	141	6.57173e-61
Leaf	FeT1	GO:0006270	DNA replication initiation	159	106	2.87874e-60
Leaf	FeT1	GO:0009220	pyrimidine ribonucleotide biosynthetic process	315	151	8.06933e-59
Leaf	FeT1	GO:0034968	histone lysine methylation	258	129	9.94768e-53
Leaf	FeT1	GO:0010389	regulation of G2/M transition of mitotic cell cycle	155	97	3.236e-51
Leaf	FeT1	GO:0000911	cytokinesis by cell plate formation	471	177	8.55578e-50
Leaf	FeT1	GO:0051726	regulation of cell cycle	345	147	4.31353e-49
Leaf	FeT1	GO:0006306	DNA methylation	421	161	2.46662e-46
Leaf	FeT1	GO:0006261	DNA-dependent DNA replication	234	115	7.4951e-46
Leaf	FeT1	GO:0006334	nucleosome assembly	128	80	6.68163e-42
Leaf	FeT1	GO:0009909	regulation of flower development	744	209	3.09246e-36
Leaf	FeT1	GO:0016458	gene silencing	156	81	4.22173e-34
Leaf	FeT1	GO:0006606	protein import into nucleus	243	103	1.03591e-33
Leaf	FeT1	GO:0016572	histone phosphorylation	159	74	5.37131e-27
Leaf	FeT1	GO:0000226	microtubule cytoskeleton organization	379	117	1.71227e-23
Leaf	FeT1	GO:0006626	protein targeting to mitochondrion	235	87	3.49424e-23
Leaf	FeT1	GO:0006342	chromatin silencing	372	114	1.49832e-22
Leaf	FeT1	GO:0006414	translational elongation	81	43	7.64765e-18
Leaf	FeT1	GO:0009165	nucleotide biosynthetic process	201	69	5.54081e-16
Leaf	FeT1	GO:0031047	gene silencing by RNA	256	80	6.11715e-16
Leaf	FeT1	GO:0031048	chromatin silencing by small RNA	261	80	2.22677e-15
Leaf	FeT1	GO:0006346	methylation-dependent chromatin silencing	306	88	4.25601e-15
Leaf	FeT1	GO:0051225	spindle assembly	98	44	1.1735e-14
Leaf	FeT1	GO:0048451	petal formation	144	54	4.39862e-14
Leaf	FeT1	GO:0048453	sepal formation	144	54	4.39862e-14
Leaf	FeT1	GO:0000280	nuclear division	93	41	3.37149e-13
Leaf	FeT1	GO:0044267	cellular protein metabolic process	46	28	3.96905e-13
Leaf	FeT1	GO:0006364	rRNA processing	532	122	1.179e-12
Leaf	FeT1	GO:0006406	mRNA export from nucleus	136	50	1.63278e-12
Leaf	FeT1	GO:0000724	double-strand break repair via homologous recombination	151	52	1.01841e-11
Leaf	FeT1	GO:0009664	plant-type cell wall organization	337	86	2.51202e-11
Leaf	FeT1	GO:0016570	histone modification	163	52	3.33795e-10
Leaf	FeT1	GO:0007018	microtubule-based movement	184	56	3.77419e-10
Leaf	FeT1	GO:0009560	embryo sac egg cell differentiation	289	74	1.56106e-09
Leaf	FeT1	GO:0042023	DNA endoreduplication	257	68	2.31861e-09
Leaf	FeT1	GO:0048449	floral organ formation	190	54	1.95238e-08
Leaf	FeT1	GO:0042545	cell wall modification	266	67	3.56141e-08
Leaf	FeT1	GO:0006302	double-strand break repair	96	33	8.29547e-07
Leaf	FeT1	GO:0042127	regulation of cell proliferation	108	35	1.56666e-06
Leaf	FeT1	GO:0007000	nucleolus organization	59	24	3.7626e-06
Leaf	FeT1	GO:0042274	ribosomal small subunit biogenesis	19	13	5.22827e-06
Leaf	FeT1	GO:0006164	purine nucleotide biosynthetic process	75	27	9.40453e-06
Leaf	FeT1	GO:0000079	regulation of cyclin-dependent protein serine/threonine kinase activity	63	24	1.77244e-05
Leaf	FeT1	GO:0006399	tRNA metabolic process	82	27	8.28061e-05
Leaf	FeT1	GO:0000478	endonucleolytic cleavage involved in rRNA processing	37	17	9.01429e-05
Leaf	FeT1	GO:0016444	somatic cell DNA recombination	76	25	0.000258878
Leaf	FeT1	GO:0000741	karyogamy	72	24	0.000342366
Leaf	FeT1	GO:0006268	DNA unwinding involved in replication	22	12	0.000772497
Leaf	FeT1	GO:0000278	mitotic cell cycle	398	76	0.00123514
Leaf	FeT1	GO:0007129	synapsis	143	36	0.00134926
Leaf	FeT1	GO:0051301	cell division	211	47	0.00157027
Leaf	FeT1	GO:0006312	mitotic recombination	110	30	0.00160875
Leaf	FeT1	GO:0016554	cytidine to uridine editing	8	7	0.00173669
Leaf	FeT1	GO:0000914	phragmoplast assembly	14	9	0.00331643
Leaf	FeT1	GO:0009957	epidermal cell fate specification	33	14	0.00432382
Leaf	FeT1	GO:0010388	cullin deneddylation	238	50	0.00644375
Leaf	FeT1	GO:0042026	protein refolding	15	9	0.0074966
Leaf	FeT1	GO:0009558	embryo sac cellularization	12	8	0.00851682
Leaf	FeT1	GO:0006310	DNA recombination	130	32	0.00859753
Leaf	FeT1	GO:0005986	sucrose biosynthetic process	35	14	0.00994892
Leaf	FeT1	GO:0051131	chaperone-mediated protein complex assembly	7	6	0.0142213
Leaf	FeT1	GO:0009553	embryo sac development	147	34	0.0193099
Leaf	FeT1	GO:0000462	maturation of SSU-rRNA from tricistronic rRNA transcript (SSU-rRNA, 5.8S rRNA, LSU-rRNA)	13	8	0.0200476
Leaf	FeT1	GO:0016568	chromatin modification	72	21	0.0205202
Leaf	FeT1	GO:0010424	DNA methylation on cytosine within a CG sequence	5	5	0.0208898
Leaf	FeT1	GO:0000087	M phase of mitotic cell cycle	5	5	0.0208898
Leaf	FeT1	GO:0031425	chloroplast RNA processing	42	15	0.0239222
Leaf	FeT1	GO:0007126	meiosis	137	32	0.0301119
Leaf	FeT1	GO:0000398	mRNA splicing, via spliceosome	209	43	0.0393482
Leaf	FeT1Rec	GO:0010200	response to chitin	1135	148	6.6762e-19
Leaf	FeT1Rec	GO:0002679	respiratory burst involved in defense response	420	75	2.65646e-16
Leaf	FeT1Rec	GO:0009611	response to wounding	1031	117	2.62863e-10
Leaf	FeT1Rec	GO:0035556	intracellular signal transduction	479	69	4.31061e-10
Leaf	FeT1Rec	GO:0009753	response to jasmonic acid stimulus	756	93	1.06651e-09
Leaf	FeT1Rec	GO:0009612	response to mechanical stimulus	152	34	2.20836e-09
Leaf	FeT1Rec	GO:0010389	regulation of G2/M transition of mitotic cell cycle	155	31	4.039e-07
Leaf	FeT1Rec	GO:0009733	response to auxin stimulus	1020	105	1.36565e-06
Leaf	FeT1Rec	GO:0009715	chalcone biosynthetic process	21	11	3.05901e-06
Leaf	FeT1Rec	GO:0006270	DNA replication initiation	159	30	3.27653e-06
Leaf	FeT1Rec	GO:0009693	ethylene biosynthetic process	270	41	4.59858e-06
Leaf	FeT1Rec	GO:0009695	jasmonic acid biosynthetic process	417	54	8.2074e-06
Leaf	FeT1Rec	GO:0006275	regulation of DNA replication	255	39	8.80164e-06
Leaf	FeT1Rec	GO:0009629	response to gravity	23	11	1.05803e-05
Leaf	FeT1Rec	GO:0008283	cell proliferation	388	51	1.0826e-05
Leaf	FeT1Rec	GO:0009863	salicylic acid mediated signaling pathway	458	56	2.94922e-05
Leaf	FeT1Rec	GO:0043069	negative regulation of programmed cell death	525	61	4.96375e-05
Leaf	FeT1Rec	GO:0009646	response to absence of light	91	20	9.66673e-05
Leaf	FeT1Rec	GO:0009620	response to fungus	310	42	0.000110701
Leaf	FeT1Rec	GO:0050832	defense response to fungus	941	92	0.000137589
Leaf	FeT1Rec	GO:0006260	DNA replication	270	37	0.000363675
Leaf	FeT1Rec	GO:0009751	response to salicylic acid stimulus	380	47	0.000371946
Leaf	FeT1Rec	GO:0010371	regulation of gibberellin biosynthetic process	5	5	0.000529813
Leaf	FeT1Rec	GO:0031540	regulation of anthocyanin biosynthetic process	53	14	0.000750388
Leaf	FeT1Rec	GO:0051567	histone H3-K9 methylation	443	51	0.000998471
Leaf	FeT1Rec	GO:0000165	MAPK cascade	575	61	0.00140147
Leaf	FeT1Rec	GO:0010120	camalexin biosynthetic process	35	11	0.00176482
Leaf	FeT1Rec	GO:0009738	abscisic acid mediated signaling pathway	634	65	0.00195818
Leaf	FeT1Rec	GO:0050691	regulation of defense response to virus by host	13	7	0.0020419
Leaf	FeT1Rec	GO:0006261	DNA-dependent DNA replication	234	32	0.00226269
Leaf	FeT1Rec	GO:0009867	jasmonic acid mediated signaling pathway	800	77	0.00268239
Leaf	FeT1Rec	GO:0042742	defense response to bacterium	1063	96	0.00290861
Leaf	FeT1Rec	GO:0031348	negative regulation of defense response	766	74	0.00357416
Leaf	FeT1Rec	GO:0051726	regulation of cell cycle	345	41	0.00453819
Leaf	FeT1Rec	GO:0009862	systemic acquired resistance, salicylic acid mediated signaling pathway	688	68	0.00498729
Leaf	FeT1Rec	GO:0010363	regulation of plant-type hypersensitive response	1019	91	0.00941381
Leaf	FeT1Rec	GO:0006612	protein targeting to membrane	1020	91	0.00951595
Leaf	FeT1Rec	GO:0009741	response to brassinosteroid stimulus	206	28	0.010595
Leaf	FeT1Rec	GO:0006268	DNA unwinding involved in replication	22	8	0.0139692
Leaf	FeT1Rec	GO:0009411	response to UV	116	19	0.0200675
Leaf	FeT1Rec	GO:2000122	negative regulation of stomatal complex development	12	6	0.020148
Leaf	FeT1Rec	GO:0010310	regulation of hydrogen peroxide metabolic process	535	54	0.024442
Leaf	FeT1Rec	GO:0006306	DNA methylation	421	45	0.0248318
Leaf	FeT1Rec	GO:0043617	cellular response to sucrose starvation	8	5	0.0257847
Leaf	FeT1Rec	GO:0009873	ethylene mediated signaling pathway	311	36	0.0294759
Leaf	FeT1Rec	GO:0009595	detection of biotic stimulus	278	33	0.034951
Leaf	FeT1Rec	GO:0010224	response to UV-B	278	33	0.034951
Leaf	FeT1Rec	GO:0009813	flavonoid biosynthetic process	218	28	0.035105
Leaf	FeT1Rec	GO:0035264	multicellular organism growth	5	4	0.0461113
Leaf	FeT1T2	GO:0009408	response to heat	659	29	1.92896e-11
Leaf	FeT1T2	GO:0000160	phosphorelay signal transduction system	103	9	3.09332e-05
Leaf	FeT1T2	GO:0042542	response to hydrogen peroxide	511	17	0.000159137
Leaf	FeT1T2	GO:0009644	response to high light intensity	582	18	0.000211702
Leaf	FeT1T2	GO:0042128	nitrate assimilation	26	5	0.000432495
Leaf	FeT1T2	GO:0009736	cytokinin mediated signaling pathway	197	10	0.000937331
Leaf	FeT1T2	GO:0006457	protein folding	779	18	0.0110446
Leaf	FeT2	GO:0001510	RNA methylation	418	166	1.26341e-118
Leaf	FeT2	GO:0006412	translation	763	206	9.63975e-110
Leaf	FeT2	GO:0009220	pyrimidine ribonucleotide biosynthetic process	315	102	4.92413e-62
Leaf	FeT2	GO:0042254	ribosome biogenesis	264	82	5.48583e-48
Leaf	FeT2	GO:0006606	protein import into nucleus	243	58	1.02107e-26
Leaf	FeT2	GO:0044267	cellular protein metabolic process	46	23	5.5095e-18
Leaf	FeT2	GO:0006364	rRNA processing	532	69	7.22657e-16
Leaf	FeT2	GO:0006414	translational elongation	81	25	1.47152e-13
Leaf	FeT2	GO:0006406	mRNA export from nucleus	136	28	1.96154e-10
Leaf	FeT2	GO:0009165	nucleotide biosynthetic process	201	31	3.05307e-08
Leaf	FeT2	GO:0009664	plant-type cell wall organization	337	40	2.02266e-07
Leaf	FeT2	GO:0006626	protein targeting to mitochondrion	235	32	3.96502e-07
Leaf	FeT2	GO:0006164	purine nucleotide biosynthetic process	75	17	2.06414e-06
Leaf	FeT2	GO:0042274	ribosomal small subunit biogenesis	19	9	9.33057e-06
Leaf	FeT2	GO:0051131	chaperone-mediated protein complex assembly	7	6	1.8217e-05
Leaf	FeT2	GO:0042545	cell wall modification	266	31	3.11424e-05
Leaf	FeT2	GO:0000478	endonucleolytic cleavage involved in rRNA processing	37	11	6.92172e-05
Leaf	FeT2	GO:0000741	karyogamy	72	14	0.000404847
Leaf	FeT2	GO:0005986	sucrose biosynthetic process	35	10	0.000413161
Leaf	FeT2	GO:0009560	embryo sac egg cell differentiation	289	30	0.000638146
Leaf	FeT2	GO:0010264	myo-inositol hexakisphosphate biosynthetic process	140	18	0.00558478
Leaf	FeT2	GO:0045036	protein targeting to chloroplast	114	16	0.00582161
Leaf	FeT2	GO:0042026	protein refolding	15	6	0.010034
Leaf	FeT2	GO:0009553	embryo sac development	147	18	0.0110872
Leaf	FeT2	GO:0006399	tRNA metabolic process	82	13	0.0110949
Leaf	FeT2	GO:0009909	regulation of flower development	744	53	0.01575
Leaf	FeT2	GO:0009658	chloroplast organization	316	29	0.0161551
Leaf	FeT2	GO:0034968	histone lysine methylation	258	25	0.017084
Leaf	FeT2	GO:0042754	negative regulation of circadian rhythm	6	4	0.0268981
Leaf	FeT2	GO:0006407	rRNA export from nucleus	11	5	0.0273439
Leaf	PiT1	GO:0019375	galactolipid biosynthetic process	234	18	2.00595e-07
Leaf	PiT1	GO:0016036	cellular response to phosphate starvation	330	19	7.93433e-06
Leaf	PiT1	GO:0010120	camalexin biosynthetic process	35	7	5.93431e-05
Leaf	PiT1	GO:0030643	cellular phosphate ion homeostasis	7	4	0.000251637
Leaf	PiT1	GO:0009247	glycolipid biosynthetic process	13	4	0.00485969
Leaf	PiT1	GO:0045892	negative regulation of transcription, DNA-dependent	468	17	0.0199609
Leaf	PiT1	GO:0043069	negative regulation of programmed cell death	525	18	0.0254555
Leaf	PiT1	GO:0010508	positive regulation of autophagy	8	3	0.0339147
Leaf	PiT1Rec	GO:0001510	RNA methylation	418	202	6.73864e-91
Leaf	PiT1Rec	GO:0006412	translation	763	270	2.3821e-83
Leaf	PiT1Rec	GO:0010200	response to chitin	1135	305	3.55582e-62
Leaf	PiT1Rec	GO:0042254	ribosome biogenesis	264	117	4.62331e-47
Leaf	PiT1Rec	GO:0002679	respiratory burst involved in defense response	420	145	1.30768e-42
Leaf	PiT1Rec	GO:0009220	pyrimidine ribonucleotide biosynthetic process	315	109	8.76877e-32
Leaf	PiT1Rec	GO:0035556	intracellular signal transduction	479	137	3.42901e-30
Leaf	PiT1Rec	GO:0009863	salicylic acid mediated signaling pathway	458	133	5.21135e-30
Leaf	PiT1Rec	GO:0043069	negative regulation of programmed cell death	525	144	1.22509e-29
Leaf	PiT1Rec	GO:0010363	regulation of plant-type hypersensitive response	1019	221	2.54815e-29
Leaf	PiT1Rec	GO:0006612	protein targeting to membrane	1020	221	4.37302e-29
Leaf	PiT1Rec	GO:0031348	negative regulation of defense response	766	173	1.13757e-24
Leaf	PiT1Rec	GO:0050832	defense response to fungus	941	196	1.6771e-23
Leaf	PiT1Rec	GO:0030968	endoplasmic reticulum unfolded protein response	501	127	1.60835e-22
Leaf	PiT1Rec	GO:0009738	abscisic acid mediated signaling pathway	634	147	5.71897e-22
Leaf	PiT1Rec	GO:0000165	MAPK cascade	575	136	4.29985e-21
Leaf	PiT1Rec	GO:0009867	jasmonic acid mediated signaling pathway	800	166	2.01349e-19
Leaf	PiT1Rec	GO:0031347	regulation of defense response	345	95	3.34654e-19
Leaf	PiT1Rec	GO:0006468	protein phosphorylation	2386	370	7.18907e-19
Leaf	PiT1Rec	GO:0009862	systemic acquired resistance, salicylic acid mediated signaling pathway	688	148	8.91113e-19
Leaf	PiT1Rec	GO:0009697	salicylic acid biosynthetic process	653	142	2.0176e-18
Leaf	PiT1Rec	GO:0006606	protein import into nucleus	243	74	2.24429e-17
Leaf	PiT1Rec	GO:0009627	systemic acquired resistance	751	150	8.2743e-16
Leaf	PiT1Rec	GO:0009414	response to water deprivation	888	162	2.37347e-13
Leaf	PiT1Rec	GO:0009873	ethylene mediated signaling pathway	311	78	5.39395e-13
Leaf	PiT1Rec	GO:0009620	response to fungus	310	77	1.46261e-12
Leaf	PiT1Rec	GO:0009693	ethylene biosynthetic process	270	70	2.71778e-12
Leaf	PiT1Rec	GO:0009753	response to jasmonic acid stimulus	756	138	4.26805e-11
Leaf	PiT1Rec	GO:0043900	regulation of multi-organism process	264	66	1.0758e-10
Leaf	PiT1Rec	GO:0009595	detection of biotic stimulus	278	68	1.41829e-10
Leaf	PiT1Rec	GO:0045087	innate immune response	274	66	6.87626e-10
Leaf	PiT1Rec	GO:0009611	response to wounding	1031	169	1.00801e-09
Leaf	PiT1Rec	GO:0010310	regulation of hydrogen peroxide metabolic process	535	104	1.08263e-09
Leaf	PiT1Rec	GO:0007154	cell communication	186	50	5.68972e-09
Leaf	PiT1Rec	GO:0034976	response to endoplasmic reticulum stress	483	93	2.47989e-08
Leaf	PiT1Rec	GO:0009612	response to mechanical stimulus	152	43	2.79349e-08
Leaf	PiT1Rec	GO:0009723	response to ethylene stimulus	726	122	2.92932e-07
Leaf	PiT1Rec	GO:0009814	defense response, incompatible interaction	196	48	4.96888e-07
Leaf	PiT1Rec	GO:0009409	response to cold	1117	167	2.11281e-06
Leaf	PiT1Rec	GO:0006406	mRNA export from nucleus	136	37	2.19798e-06
Leaf	PiT1Rec	GO:0006414	translational elongation	81	27	2.7013e-06
Leaf	PiT1Rec	GO:0006995	cellular response to nitrogen starvation	149	39	2.73857e-06
Leaf	PiT1Rec	GO:0045088	regulation of innate immune response	64	23	7.92264e-06
Leaf	PiT1Rec	GO:0009646	response to absence of light	91	28	1.04411e-05
Leaf	PiT1Rec	GO:0006984	ER-nucleus signaling pathway	39	17	2.55282e-05
Leaf	PiT1Rec	GO:0006944	cellular membrane fusion	717	113	6.17623e-05
Leaf	PiT1Rec	GO:0052542	defense response by callose deposition	116	31	6.85802e-05
Leaf	PiT1Rec	GO:0051707	response to other organism	255	52	8.49541e-05
Leaf	PiT1Rec	GO:0042742	defense response to bacterium	1063	153	0.00013096
Leaf	PiT1Rec	GO:0042538	hyperosmotic salinity response	461	79	0.000168763
Leaf	PiT1Rec	GO:0009695	jasmonic acid biosynthetic process	417	72	0.000571698
Leaf	PiT1Rec	GO:0010120	camalexin biosynthetic process	35	14	0.00161634
Leaf	PiT1Rec	GO:0009625	response to insect	83	23	0.00170956
Leaf	PiT1Rec	GO:0000028	ribosomal small subunit assembly	12	8	0.00250103
Leaf	PiT1Rec	GO:0042274	ribosomal small subunit biogenesis	19	10	0.00258642
Leaf	PiT1Rec	GO:0009664	plant-type cell wall organization	337	59	0.00387924
Leaf	PiT1Rec	GO:0009408	response to heat	659	99	0.00387964
Leaf	PiT1Rec	GO:0007165	signal transduction	1328	175	0.00513823
Leaf	PiT1Rec	GO:0006626	protein targeting to mitochondrion	235	45	0.00559069
Leaf	PiT1Rec	GO:0050691	regulation of defense response to virus by host	13	8	0.0059667
Leaf	PiT1Rec	GO:0050776	regulation of immune response	25	11	0.00741268
Leaf	PiT1Rec	GO:0002237	response to molecule of bacterial origin	263	48	0.00780094
Leaf	PiT1Rec	GO:0010942	positive regulation of cell death	14	8	0.0127761
Leaf	PiT1Rec	GO:0006407	rRNA export from nucleus	11	7	0.0180007
Leaf	PiT1Rec	GO:0010112	regulation of systemic acquired resistance	11	7	0.0180007
Leaf	PiT1Rec	GO:0010508	positive regulation of autophagy	8	6	0.0194913
Leaf	PiT1Rec	GO:0010193	response to ozone	142	30	0.0223845
Leaf	PiT1Rec	GO:0006073	cellular glucan metabolic process	67	18	0.0368346
Leaf	PiT1T2	GO:0019375	galactolipid biosynthetic process	234	24	2.32223e-07
Leaf	PiT1T2	GO:0009408	response to heat	659	42	4.55552e-07
Leaf	PiT1T2	GO:0016036	cellular response to phosphate starvation	330	27	2.87621e-06
Leaf	PiT1T2	GO:0042542	response to hydrogen peroxide	511	34	6.34496e-06
Leaf	PiT1T2	GO:0001510	RNA methylation	418	30	8.50129e-06
Leaf	PiT1T2	GO:0030643	cellular phosphate ion homeostasis	7	4	0.00455849
Leaf	PiT1T2	GO:0000160	phosphorelay signal transduction system	103	11	0.00904991
Leaf	PiT1T2	GO:0009644	response to high light intensity	582	30	0.0104828
Leaf	PiT1T2	GO:0009736	cytokinin mediated signaling pathway	197	15	0.0171918
Leaf	PiT1T2	GO:0006792	regulation of sulfur utilization	4	3	0.0252837
Leaf	PiT2	GO:0001510	RNA methylation	418	145	7.02838e-59
Leaf	PiT2	GO:0006412	translation	763	155	9.70433e-31
Leaf	PiT2	GO:0042254	ribosome biogenesis	264	68	1.75699e-18
Leaf	PiT2	GO:0009220	pyrimidine ribonucleotide biosynthetic process	315	74	1.0828e-17
Leaf	PiT2	GO:0006606	protein import into nucleus	243	54	1.97311e-11
Leaf	PiT2	GO:0006629	lipid metabolic process	534	88	7.02751e-11
Leaf	PiT2	GO:0010143	cutin biosynthetic process	34	16	2.0749e-07
Leaf	PiT2	GO:0010311	lateral root formation	139	33	3.59012e-07
Leaf	PiT2	GO:0040007	growth	201	40	1.49312e-06
Leaf	PiT2	GO:0006949	syncytium formation	63	19	3.24191e-05
Leaf	PiT2	GO:0044267	cellular protein metabolic process	46	15	0.000297089
Leaf	PiT2	GO:0006626	protein targeting to mitochondrion	235	39	0.000459478
Leaf	PiT2	GO:0010089	xylem development	225	38	0.000480128
Leaf	PiT2	GO:0043481	anthocyanin accumulation in tissues in response to UV light	310	47	0.000509896
Leaf	PiT2	GO:0006073	cellular glucan metabolic process	67	18	0.00052003
Leaf	PiT2	GO:0000271	polysaccharide biosynthetic process	274	43	0.00058657
Leaf	PiT2	GO:0051131	chaperone-mediated protein complex assembly	7	6	0.000857619
Leaf	PiT2	GO:0009963	positive regulation of flavonoid biosynthetic process	300	45	0.00116792
Leaf	PiT2	GO:0010025	wax biosynthetic process	59	16	0.00196086
Leaf	PiT2	GO:0009664	plant-type cell wall organization	337	48	0.00280673
Leaf	PiT2	GO:0042335	cuticle development	131	25	0.00384366
Leaf	PiT2	GO:0048829	root cap development	50	14	0.0057529
Leaf	PiT2	GO:0044036	cell wall macromolecule metabolic process	222	35	0.00782978
Leaf	PiT2	GO:0009809	lignin biosynthetic process	147	26	0.0105128
Leaf	PiT2	GO:0080005	photosystem stoichiometry adjustment	6	5	0.0106848
Leaf	PiT2	GO:0080167	response to karrikin	356	48	0.0154492
Leaf	PiT2	GO:0010817	regulation of hormone levels	212	33	0.0177367
Leaf	PiT2	GO:0008361	regulation of cell size	144	25	0.0215657
Leaf	PiT2	GO:0010075	regulation of meristem growth	450	56	0.02711
Leaf	PiT2	GO:0008610	lipid biosynthetic process	57	14	0.0298412
Leaf	PiT2	GO:0042545	cell wall modification	266	38	0.031195
Leaf	PiT2	GO:0000478	endonucleolytic cleavage involved in rRNA processing	37	11	0.0320694
Leaf	PiT2	GO:0009739	response to gibberellin stimulus	250	36	0.0333008
Leaf	PiT2	GO:0030397	membrane disassembly	31	10	0.0337541
Leaf	PiT2	GO:0009733	response to auxin stimulus	1020	106	0.0375738
Leaf	PiT2	GO:0006364	rRNA processing	532	63	0.040371
Root	FeT1	GO:0000911	cytokinesis by cell plate formation	471	141	9.68561e-23
Root	FeT1	GO:0008283	cell proliferation	388	124	9.69453e-23
Root	FeT1	GO:0010389	regulation of G2/M transition of mitotic cell cycle	155	70	5.68891e-22
Root	FeT1	GO:0019344	cysteine biosynthetic process	459	127	3.7589e-17
Root	FeT1	GO:0006275	regulation of DNA replication	255	86	5.43833e-17
Root	FeT1	GO:0000271	polysaccharide biosynthetic process	274	85	3.11619e-14
Root	FeT1	GO:0010583	response to cyclopentenone	454	118	1.40057e-13
Root	FeT1	GO:0010817	regulation of hormone levels	212	71	1.4084e-13
Root	FeT1	GO:0070838	divalent metal ion transport	237	75	6.71343e-13
Root	FeT1	GO:0009765	photosynthesis, light harvesting	44	28	8.70007e-13
Root	FeT1	GO:0010075	regulation of meristem growth	450	115	1.34191e-12
Root	FeT1	GO:0009932	cell tip growth	248	76	3.04124e-12
Root	FeT1	GO:0015979	photosynthesis	452	114	5.42027e-12
Root	FeT1	GO:0016458	gene silencing	156	56	7.57565e-12
Root	FeT1	GO:0007018	microtubule-based movement	184	62	8.46658e-12
Root	FeT1	GO:0051567	histone H3-K9 methylation	443	112	9.55355e-12
Root	FeT1	GO:0000226	microtubule cytoskeleton organization	379	100	9.78663e-12
Root	FeT1	GO:0009825	multidimensional cell growth	265	77	5.24269e-11
Root	FeT1	GO:0055114	oxidation-reduction process	2341	401	5.47288e-11
Root	FeT1	GO:0043481	anthocyanin accumulation in tissues in response to UV light	310	85	1.03655e-10
Root	FeT1	GO:0030003	cellular cation homeostasis	274	77	3.82197e-10
Root	FeT1	GO:0010114	response to red light	252	72	8.03466e-10
Root	FeT1	GO:0009611	response to wounding	1031	201	1.53609e-09
Root	FeT1	GO:0000280	nuclear division	93	38	1.61553e-09
Root	FeT1	GO:0051225	spindle assembly	98	39	2.22969e-09
Root	FeT1	GO:0019684	photosynthesis, light reaction	320	84	2.35259e-09
Root	FeT1	GO:0009657	plastid organization	201	61	2.57919e-09
Root	FeT1	GO:0016572	histone phosphorylation	159	52	4.51908e-09
Root	FeT1	GO:0048767	root hair elongation	504	114	1.3252e-08
Root	FeT1	GO:0006949	syncytium formation	63	29	2.13119e-08
Root	FeT1	GO:0051726	regulation of cell cycle	345	83	3.81775e-07
Root	FeT1	GO:0006334	nucleosome assembly	128	42	4.59545e-07
Root	FeT1	GO:0006270	DNA replication initiation	159	48	6.69602e-07
Root	FeT1	GO:0042398	cellular modified amino acid biosynthetic process	130	42	7.8978e-07
Root	FeT1	GO:0010218	response to far red light	251	65	1.15477e-06
Root	FeT1	GO:0009637	response to blue light	269	68	1.42423e-06
Root	FeT1	GO:0009744	response to sucrose stimulus	531	112	1.82682e-06
Root	FeT1	GO:0009828	plant-type cell wall loosening	84	31	3.69002e-06
Root	FeT1	GO:0048451	petal formation	144	43	7.49501e-06
Root	FeT1	GO:0048453	sepal formation	144	43	7.49501e-06
Root	FeT1	GO:0006306	DNA methylation	421	92	7.90464e-06
Root	FeT1	GO:0009773	photosynthetic electron transport in photosystem I	121	38	1.22658e-05
Root	FeT1	GO:0042127	regulation of cell proliferation	108	35	1.88273e-05
Root	FeT1	GO:0040007	growth	201	53	2.33012e-05
Root	FeT1	GO:0005975	carbohydrate metabolic process	911	166	2.39068e-05
Root	FeT1	GO:0009834	secondary cell wall biogenesis	135	40	3.18993e-05
Root	FeT1	GO:0016126	sterol biosynthetic process	363	80	4.63754e-05
Root	FeT1	GO:0010167	response to nitrate	479	99	4.74604e-05
Root	FeT1	GO:0006260	DNA replication	270	64	6.14089e-05
Root	FeT1	GO:0071555	cell wall organization	448	93	8.89754e-05
Root	FeT1	GO:0010089	xylem development	225	56	8.99421e-05
Root	FeT1	GO:0015706	nitrate transport	486	99	9.20806e-05
Root	FeT1	GO:0009926	auxin polar transport	251	60	0.00016378
Root	FeT1	GO:0008361	regulation of cell size	144	40	0.000242174
Root	FeT1	GO:0034968	histone lysine methylation	258	60	0.00043384
Root	FeT1	GO:0007000	nucleolus organization	59	22	0.000586458
Root	FeT1	GO:0006598	polyamine catabolic process	126	36	0.000613023
Root	FeT1	GO:0051707	response to other organism	255	59	0.000629191
Root	FeT1	GO:0009826	unidimensional cell growth	274	62	0.000634592
Root	FeT1	GO:0010106	cellular response to iron ion starvation	237	56	0.000665401
Root	FeT1	GO:0000160	phosphorelay signal transduction system	103	31	0.000787244
Root	FeT1	GO:0071732	cellular response to nitric oxide	36	16	0.00139822
Root	FeT1	GO:0009831	plant-type cell wall modification involved in multidimensional cell growth	58	21	0.00187616
Root	FeT1	GO:0006979	response to oxidative stress	632	116	0.00242721
Root	FeT1	GO:0010015	root morphogenesis	138	37	0.00244747
Root	FeT1	GO:0043086	negative regulation of catalytic activity	138	37	0.00244747
Root	FeT1	GO:0001666	response to hypoxia	195	47	0.00259195
Root	FeT1	GO:0010207	photosystem II assembly	372	75	0.00520518
Root	FeT1	GO:0007169	transmembrane receptor protein tyrosine kinase signaling pathway	348	71	0.00561749
Root	FeT1	GO:0009832	plant-type cell wall biogenesis	313	65	0.00859361
Root	FeT1	GO:0007389	pattern specification process	179	43	0.00947463
Root	FeT1	GO:0034440	lipid oxidation	54	19	0.00962653
Root	FeT1	GO:0006342	chromatin silencing	372	74	0.0111838
Root	FeT1	GO:0006084	acetyl-CoA metabolic process	178	42	0.0159227
Root	FeT1	GO:0009736	cytokinin mediated signaling pathway	197	45	0.0170869
Root	FeT1	GO:0040009	regulation of growth rate	7	6	0.0240049
Root	FeT1	GO:0010196	nonphotochemical quenching	19	10	0.0247045
Root	FeT1	GO:0009664	plant-type cell wall organization	337	67	0.0283229
Root	FeT1	GO:0034976	response to endoplasmic reticulum stress	483	89	0.0293574
Root	FeT1	GO:0006826	iron ion transport	241	52	0.0293909
Root	FeT1	GO:0030418	nicotianamine biosynthetic process	5	5	0.0323361
Root	FeT1	GO:0009862	systemic acquired resistance, salicylic acid mediated signaling pathway	688	119	0.0343242
Root	FeT1	GO:0006662	glycerol ether metabolic process	92	26	0.0353904
Root	FeT1	GO:0006364	rRNA processing	532	96	0.0384533
Root	FeT1	GO:0009768	photosynthesis, light harvesting in photosystem I	10	7	0.038977
Root	FeT1	GO:0009805	coumarin biosynthetic process	186	42	0.0455611
Root	FeT1Rec	GO:0007043	cell-cell junction assembly	15	11	1.81838e-15
Root	FeT1Rec	GO:0002679	respiratory burst involved in defense response	420	22	6.34394e-05
Root	FeT1Rec	GO:0035264	multicellular organism growth	5	4	7.45964e-05
Root	FeT1Rec	GO:0035556	intracellular signal transduction	479	22	0.000569978
Root	FeT1Rec	GO:0042545	cell wall modification	266	15	0.00238539
Root	FeT1Rec	GO:0010117	photoprotection	13	4	0.00976435
Root	FeT1Rec	GO:0030397	membrane disassembly	31	5	0.0261857
Root	FeT1Rec	GO:0030643	cellular phosphate ion homeostasis	7	3	0.0367582
Root	FeT1Rec	GO:0034440	lipid oxidation	54	6	0.0419382
Root	FeT1Rec	GO:0055114	oxidation-reduction process	2341	56	0.0438557
Root	FeT1T2	GO:0006364	rRNA processing	532	224	2.97061e-32
Root	FeT1T2	GO:0009657	plastid organization	201	111	1.68273e-27
Root	FeT1T2	GO:0019344	cysteine biosynthetic process	459	185	1.59938e-23
Root	FeT1T2	GO:0010207	photosystem II assembly	372	153	2.90185e-20
Root	FeT1T2	GO:0009637	response to blue light	269	121	1.88951e-19
Root	FeT1T2	GO:0055114	oxidation-reduction process	2341	622	2.5714e-17
Root	FeT1T2	GO:0015979	photosynthesis	452	169	3.099e-17
Root	FeT1T2	GO:0010218	response to far red light	251	111	3.76635e-17
Root	FeT1T2	GO:0019684	photosynthesis, light reaction	320	131	6.37719e-17
Root	FeT1T2	GO:0070838	divalent metal ion transport	237	106	1.34347e-16
Root	FeT1T2	GO:0006098	pentose-phosphate shunt	421	159	1.48455e-16
Root	FeT1T2	GO:0010114	response to red light	252	109	6.52006e-16
Root	FeT1T2	GO:0008283	cell proliferation	388	146	6.90421e-15
Root	FeT1T2	GO:0000911	cytokinesis by cell plate formation	471	168	7.37191e-15
Root	FeT1T2	GO:0010075	regulation of meristem growth	450	162	1.04997e-14
Root	FeT1T2	GO:0030003	cellular cation homeostasis	274	111	1.33356e-13
Root	FeT1T2	GO:0019288	isopentenyl diphosphate biosynthetic process, mevalonate-independent pathway	581	191	1.0071e-12
Root	FeT1T2	GO:0006606	protein import into nucleus	243	100	1.05626e-12
Root	FeT1T2	GO:0015995	chlorophyll biosynthetic process	294	114	2.15271e-12
Root	FeT1T2	GO:0010389	regulation of G2/M transition of mitotic cell cycle	155	72	6.50367e-12
Root	FeT1T2	GO:0009773	photosynthetic electron transport in photosystem I	121	61	7.13506e-12
Root	FeT1T2	GO:0043085	positive regulation of catalytic activity	232	95	8.09877e-12
Root	FeT1T2	GO:0006979	response to oxidative stress	632	200	1.19651e-11
Root	FeT1T2	GO:0009765	photosynthesis, light harvesting	44	32	1.79692e-11
Root	FeT1T2	GO:0006275	regulation of DNA replication	255	100	4.88082e-11
Root	FeT1T2	GO:0009611	response to wounding	1031	291	2.35819e-10
Root	FeT1T2	GO:0000271	polysaccharide biosynthetic process	274	103	4.92148e-10
Root	FeT1T2	GO:0010155	regulation of proton transport	191	79	9.15418e-10
Root	FeT1T2	GO:0009744	response to sucrose stimulus	531	169	9.87123e-10
Root	FeT1T2	GO:0000226	microtubule cytoskeleton organization	379	128	6.22785e-09
Root	FeT1T2	GO:0010583	response to cyclopentenone	454	146	1.54583e-08
Root	FeT1T2	GO:0051225	spindle assembly	98	48	2.18294e-08
Root	FeT1T2	GO:0019252	starch biosynthetic process	372	124	4.21432e-08
Root	FeT1T2	GO:0016458	gene silencing	156	65	6.79773e-08
Root	FeT1T2	GO:0048451	petal formation	144	61	1.05815e-07
Root	FeT1T2	GO:0048453	sepal formation	144	61	1.05815e-07
Root	FeT1T2	GO:0010817	regulation of hormone levels	212	80	1.55631e-07
Root	FeT1T2	GO:0009902	chloroplast relocation	230	85	1.57215e-07
Root	FeT1T2	GO:0035304	regulation of protein dephosphorylation	337	113	1.95734e-07
Root	FeT1T2	GO:0007389	pattern specification process	179	70	4.6876e-07
Root	FeT1T2	GO:0040007	growth	201	75	1.07904e-06
Root	FeT1T2	GO:0007043	cell-cell junction assembly	15	14	1.47688e-06
Root	FeT1T2	GO:0009926	auxin polar transport	251	88	1.88173e-06
Root	FeT1T2	GO:0009932	cell tip growth	248	87	2.48601e-06
Root	FeT1T2	GO:0009416	response to light stimulus	440	135	2.68694e-06
Root	FeT1T2	GO:0000023	maltose metabolic process	304	101	2.90408e-06
Root	FeT1T2	GO:0034976	response to endoplasmic reticulum stress	483	145	3.54916e-06
Root	FeT1T2	GO:0006949	syncytium formation	63	33	3.78501e-06
Root	FeT1T2	GO:0016117	carotenoid biosynthetic process	259	89	3.9916e-06
Root	FeT1T2	GO:0006833	water transport	451	137	4.28429e-06
Root	FeT1T2	GO:0008361	regulation of cell size	144	58	4.29173e-06
Root	FeT1T2	GO:0010014	meristem initiation	342	110	4.61656e-06
Root	FeT1T2	GO:0009862	systemic acquired resistance, salicylic acid mediated signaling pathway	688	193	4.72081e-06
Root	FeT1T2	GO:0010027	thylakoid membrane organization	469	141	5.96066e-06
Root	FeT1T2	GO:0051726	regulation of cell cycle	345	110	8.25464e-06
Root	FeT1T2	GO:0051567	histone H3-K9 methylation	443	134	9.32523e-06
Root	FeT1T2	GO:0010089	xylem development	225	79	1.04878e-05
Root	FeT1T2	GO:0010310	regulation of hydrogen peroxide metabolic process	535	155	1.60131e-05
Root	FeT1T2	GO:0016572	histone phosphorylation	159	61	1.60583e-05
Root	FeT1T2	GO:0043481	anthocyanin accumulation in tissues in response to UV light	310	100	2.42851e-05
Root	FeT1T2	GO:0010363	regulation of plant-type hypersensitive response	1019	264	2.92999e-05
Root	FeT1T2	GO:0006612	protein targeting to membrane	1020	264	3.71036e-05
Root	FeT1T2	GO:0010015	root morphogenesis	138	54	3.89083e-05
Root	FeT1T2	GO:0009737	response to abscisic acid stimulus	1254	315	3.89367e-05
Root	FeT1T2	GO:0009825	multidimensional cell growth	265	88	3.97093e-05
Root	FeT1T2	GO:0046686	response to cadmium ion	1310	327	4.22757e-05
Root	FeT1T2	GO:0048767	root hair elongation	504	145	8.34816e-05
Root	FeT1T2	GO:0009855	determination of bilateral symmetry	326	102	9.01928e-05
Root	FeT1T2	GO:0034968	histone lysine methylation	258	85	0.000104689
Root	FeT1T2	GO:0006306	DNA methylation	421	125	0.000107206
Root	FeT1T2	GO:0009220	pyrimidine ribonucleotide biosynthetic process	315	99	0.000117231
Root	FeT1T2	GO:0000280	nuclear division	93	40	0.000120798
Root	FeT1T2	GO:0009651	response to salt stress	1845	439	0.000122362
Root	FeT1T2	GO:0008152	metabolic process	2095	491	0.000139492
Root	FeT1T2	GO:0043900	regulation of multi-organism process	264	86	0.000151724
Root	FeT1T2	GO:0007018	microtubule-based movement	184	65	0.000208597
Root	FeT1T2	GO:0006636	unsaturated fatty acid biosynthetic process	204	70	0.000224692
Root	FeT1T2	GO:0006626	protein targeting to mitochondrion	235	78	0.000257004
Root	FeT1T2	GO:0009867	jasmonic acid mediated signaling pathway	800	210	0.000297791
Root	FeT1T2	GO:0010073	meristem maintenance	198	68	0.000378294
Root	FeT1T2	GO:0009414	response to water deprivation	888	229	0.000391637
Root	FeT1T2	GO:0010200	response to chitin	1135	283	0.000449844
Root	FeT1T2	GO:0006865	amino acid transport	444	128	0.000473339
Root	FeT1T2	GO:0009595	detection of biotic stimulus	278	88	0.000508401
Root	FeT1T2	GO:0009965	leaf morphogenesis	489	138	0.000529247
Root	FeT1T2	GO:0042127	regulation of cell proliferation	108	43	0.000641623
Root	FeT1T2	GO:0009963	positive regulation of flavonoid biosynthetic process	300	92	0.00104954
Root	FeT1T2	GO:0009165	nucleotide biosynthetic process	201	67	0.00138074
Root	FeT1T2	GO:0044036	cell wall macromolecule metabolic process	222	72	0.00193271
Root	FeT1T2	GO:0019761	glucosinolate biosynthetic process	349	103	0.00230393
Root	FeT1T2	GO:0006662	glycerol ether metabolic process	92	37	0.00278581
Root	FeT1T2	GO:0009805	coumarin biosynthetic process	186	62	0.00353561
Root	FeT1T2	GO:0006270	DNA replication initiation	159	55	0.00368892
Root	FeT1T2	GO:0071555	cell wall organization	448	125	0.00372235
Root	FeT1T2	GO:0031348	negative regulation of defense response	766	197	0.00378551
Root	FeT1T2	GO:0055085	transmembrane transport	1061	261	0.0038828
Root	FeT1T2	GO:0030154	cell differentiation	324	96	0.00388565
Root	FeT1T2	GO:0042398	cellular modified amino acid biosynthetic process	130	47	0.00484236
Root	FeT1T2	GO:0009644	response to high light intensity	582	155	0.004859
Root	FeT1T2	GO:0034660	ncRNA metabolic process	187	62	0.00567102
Root	FeT1T2	GO:0009944	polarity specification of adaxial/abaxial axis	203	66	0.00598481
Root	FeT1T2	GO:0006260	DNA replication	270	82	0.00648409
Root	FeT1T2	GO:0009828	plant-type cell wall loosening	84	34	0.00673402
Root	FeT1T2	GO:0042742	defense response to bacterium	1063	260	0.00706107
Root	FeT1T2	GO:0009697	salicylic acid biosynthetic process	653	170	0.00824564
Root	FeT1T2	GO:0000165	MAPK cascade	575	152	0.0116718
Root	FeT1T2	GO:0010167	response to nitrate	479	130	0.0138518
Root	FeT1T2	GO:0051131	chaperone-mediated protein complex assembly	7	7	0.0148751
Root	FeT1T2	GO:0048653	anther development	173	57	0.0157361
Root	FeT1T2	GO:0009695	jasmonic acid biosynthetic process	417	115	0.0181621
Root	FeT1T2	GO:0009814	defense response, incompatible interaction	196	62	0.0252256
Root	FeT1T2	GO:0045454	cell redox homeostasis	263	78	0.0312224
Root	FeT1T2	GO:0000160	phosphorelay signal transduction system	103	38	0.0359058
Root	FeT1T2	GO:0009750	response to fructose stimulus	362	101	0.0361467
Root	FeT1T2	GO:0009736	cytokinin mediated signaling pathway	197	62	0.038843
Root	FeT1T2	GO:0009664	plant-type cell wall organization	337	95	0.0451025
Root	FeT1T2	GO:0010196	nonphotochemical quenching	19	12	0.0458247
Root	FeT2	GO:0010075	regulation of meristem growth	450	199	5.17987e-32
Root	FeT2	GO:0019344	cysteine biosynthetic process	459	193	1.65212e-27
Root	FeT2	GO:0008283	cell proliferation	388	170	1.51905e-26
Root	FeT2	GO:0000911	cytokinesis by cell plate formation	471	189	9.69565e-24
Root	FeT2	GO:0007018	microtubule-based movement	184	97	8.38582e-22
Root	FeT2	GO:0006275	regulation of DNA replication	255	117	9.21241e-20
Root	FeT2	GO:0010389	regulation of G2/M transition of mitotic cell cycle	155	82	2.63065e-18
Root	FeT2	GO:0006364	rRNA processing	532	192	6.9661e-18
Root	FeT2	GO:0009657	plastid organization	201	94	2.38999e-16
Root	FeT2	GO:0000271	polysaccharide biosynthetic process	274	115	1.27181e-15
Root	FeT2	GO:0009832	plant-type cell wall biogenesis	313	126	1.64184e-15
Root	FeT2	GO:0010583	response to cyclopentenone	454	164	4.36153e-15
Root	FeT2	GO:0007169	transmembrane receptor protein tyrosine kinase signaling pathway	348	134	1.16894e-14
Root	FeT2	GO:0009637	response to blue light	269	110	6.42568e-14
Root	FeT2	GO:0051567	histone H3-K9 methylation	443	158	7.87172e-14
Root	FeT2	GO:0044036	cell wall macromolecule metabolic process	222	96	9.55779e-14
Root	FeT2	GO:0016458	gene silencing	156	75	1.54067e-13
Root	FeT2	GO:0010817	regulation of hormone levels	212	92	2.42371e-13
Root	FeT2	GO:0051726	regulation of cell cycle	345	129	7.29552e-13
Root	FeT2	GO:0000226	microtubule cytoskeleton organization	379	138	1.0789e-12
Root	FeT2	GO:0009932	cell tip growth	248	101	1.91361e-12
Root	FeT2	GO:0006306	DNA methylation	421	147	8.16349e-12
Root	FeT2	GO:0006270	DNA replication initiation	159	73	8.46353e-12
Root	FeT2	GO:0019684	photosynthesis, light reaction	320	119	2.12158e-11
Root	FeT2	GO:0010089	xylem development	225	92	2.3288e-11
Root	FeT2	GO:0051225	spindle assembly	98	52	4.70666e-11
Root	FeT2	GO:0006949	syncytium formation	63	39	9.00957e-11
Root	FeT2	GO:0010114	response to red light	252	98	1.36919e-10
Root	FeT2	GO:0043481	anthocyanin accumulation in tissues in response to UV light	310	113	3.29236e-10
Root	FeT2	GO:0010014	meristem initiation	342	120	1.63357e-09
Root	FeT2	GO:0009611	response to wounding	1031	287	1.87397e-09
Root	FeT2	GO:0006098	pentose-phosphate shunt	421	140	2.12475e-09
Root	FeT2	GO:0055114	oxidation-reduction process	2341	577	2.26436e-09
Root	FeT2	GO:0048453	sepal formation	144	64	2.62042e-09
Root	FeT2	GO:0048451	petal formation	144	64	2.62042e-09
Root	FeT2	GO:0048767	root hair elongation	504	160	4.53879e-09
Root	FeT2	GO:0009926	auxin polar transport	251	94	5.89825e-09
Root	FeT2	GO:0009825	multidimensional cell growth	265	98	6.94266e-09
Root	FeT2	GO:0070838	divalent metal ion transport	237	90	7.51639e-09
Root	FeT2	GO:0071555	cell wall organization	448	145	1.05751e-08
Root	FeT2	GO:0010218	response to far red light	251	93	1.84029e-08
Root	FeT2	GO:0009855	determination of bilateral symmetry	326	113	1.84172e-08
Root	FeT2	GO:0006260	DNA replication	270	98	2.07712e-08
Root	FeT2	GO:0010207	photosystem II assembly	372	124	4.05332e-08
Root	FeT2	GO:0016572	histone phosphorylation	159	66	5.2597e-08
Root	FeT2	GO:0010155	regulation of proton transport	191	75	7.18255e-08
Root	FeT2	GO:0042127	regulation of cell proliferation	108	50	1.06309e-07
Root	FeT2	GO:0007389	pattern specification process	179	71	1.2256e-07
Root	FeT2	GO:0015979	photosynthesis	452	142	1.73288e-07
Root	FeT2	GO:0034968	histone lysine methylation	258	92	2.27733e-07
Root	FeT2	GO:0030003	cellular cation homeostasis	274	96	2.91594e-07
Root	FeT2	GO:0009595	detection of biotic stimulus	278	97	3.83623e-07
Root	FeT2	GO:0009773	photosynthetic electron transport in photosystem I	121	53	3.99149e-07
Root	FeT2	GO:0015995	chlorophyll biosynthetic process	294	101	4.69487e-07
Root	FeT2	GO:0010413	glucuronoxylan metabolic process	495	150	8.52568e-07
Root	FeT2	GO:0005975	carbohydrate metabolic process	911	247	1.00511e-06
Root	FeT2	GO:0043900	regulation of multi-organism process	264	92	1.05545e-06
Root	FeT2	GO:0019288	isopentenyl diphosphate biosynthetic process, mevalonate-independent pathway	581	170	1.23457e-06
Root	FeT2	GO:0010073	meristem maintenance	198	74	1.29345e-06
Root	FeT2	GO:0045492	xylan biosynthetic process	497	150	1.30716e-06
Root	FeT2	GO:0007043	cell-cell junction assembly	15	14	1.42925e-06
Root	FeT2	GO:0009744	response to sucrose stimulus	531	157	2.41813e-06
Root	FeT2	GO:0043085	positive regulation of catalytic activity	232	82	3.5607e-06
Root	FeT2	GO:0008361	regulation of cell size	144	58	4.14091e-06
Root	FeT2	GO:0006979	response to oxidative stress	632	180	4.42109e-06
Root	FeT2	GO:0009765	photosynthesis, light harvesting	44	26	6.13921e-06
Root	FeT2	GO:0016117	carotenoid biosynthetic process	259	88	9.78398e-06
Root	FeT2	GO:0009416	response to light stimulus	440	132	1.76339e-05
Root	FeT2	GO:0009664	plant-type cell wall organization	337	107	1.80782e-05
Root	FeT2	GO:0040007	growth	201	72	1.87968e-05
Root	FeT2	GO:0009834	secondary cell wall biogenesis	135	54	2.05391e-05
Root	FeT2	GO:0006606	protein import into nucleus	243	83	2.23926e-05
Root	FeT2	GO:0009809	lignin biosynthetic process	147	57	2.64885e-05
Root	FeT2	GO:0010015	root morphogenesis	138	54	3.71912e-05
Root	FeT2	GO:0000280	nuclear division	93	41	3.94128e-05
Root	FeT2	GO:0009944	polarity specification of adaxial/abaxial axis	203	71	7.04759e-05
Root	FeT2	GO:0042546	cell wall biogenesis	185	66	8.27679e-05
Root	FeT2	GO:0010051	xylem and phloem pattern formation	193	68	9.37754e-05
Root	FeT2	GO:0009862	systemic acquired resistance, salicylic acid mediated signaling pathway	688	187	0.000111862
Root	FeT2	GO:0010200	response to chitin	1135	286	0.000123941
Root	FeT2	GO:0010363	regulation of plant-type hypersensitive response	1019	260	0.00014324
Root	FeT2	GO:0006468	protein phosphorylation	2386	551	0.000173498
Root	FeT2	GO:0009867	jasmonic acid mediated signaling pathway	800	211	0.000174448
Root	FeT2	GO:0006612	protein targeting to membrane	1020	260	0.00017917
Root	FeT2	GO:0043086	negative regulation of catalytic activity	138	52	0.000286385
Root	FeT2	GO:0042398	cellular modified amino acid biosynthetic process	130	50	0.000342671
Root	FeT2	GO:0034976	response to endoplasmic reticulum stress	483	137	0.000420831
Root	FeT2	GO:0019252	starch biosynthetic process	372	111	0.00042372
Root	FeT2	GO:0006342	chromatin silencing	372	111	0.00042372
Root	FeT2	GO:0007020	microtubule nucleation	180	63	0.000436486
Root	FeT2	GO:0009695	jasmonic acid biosynthetic process	417	121	0.000543661
Root	FeT2	GO:0009828	plant-type cell wall loosening	84	36	0.00058977
Root	FeT2	GO:0009902	chloroplast relocation	230	75	0.000795688
Root	FeT2	GO:0010106	cellular response to iron ion starvation	237	76	0.00175731
Root	FeT2	GO:0006084	acetyl-CoA metabolic process	178	61	0.00178779
Root	FeT2	GO:0010215	cellulose microfibril organization	28	17	0.00192718
Root	FeT2	GO:0035304	regulation of protein dephosphorylation	337	100	0.00207681
Root	FeT2	GO:0010310	regulation of hydrogen peroxide metabolic process	535	146	0.00219582
Root	FeT2	GO:0000165	MAPK cascade	575	155	0.00232861
Root	FeT2	GO:0010167	response to nitrate	479	133	0.0023882
Root	FeT2	GO:0016126	sterol biosynthetic process	363	106	0.00258201
Root	FeT2	GO:0006346	methylation-dependent chromatin silencing	306	92	0.0027649
Root	FeT2	GO:0000160	phosphorelay signal transduction system	103	40	0.00302628
Root	FeT2	GO:0048519	negative regulation of biological process	139	50	0.00314756
Root	FeT2	GO:0006826	iron ion transport	241	76	0.00338483
Root	FeT2	GO:0009715	chalcone biosynthetic process	21	14	0.00352287
Root	FeT2	GO:0000272	polysaccharide catabolic process	106	41	0.00372033
Root	FeT2	GO:0009698	phenylpropanoid metabolic process	163	56	0.00456721
Root	FeT2	GO:0006598	polyamine catabolic process	126	46	0.00521134
Root	FeT2	GO:0006833	water transport	451	124	0.00936792
Root	FeT2	GO:0009414	response to water deprivation	888	221	0.0102252
Root	FeT2	GO:0042549	photosystem II stabilization	15	11	0.0113966
Root	FeT2	GO:0009684	indoleacetic acid biosynthetic process	232	72	0.0116199
Root	FeT2	GO:0009407	toxin catabolic process	535	142	0.0150192
Root	FeT2	GO:0009629	response to gravity	23	14	0.016928
Root	FeT2	GO:0048439	flower morphogenesis	191	61	0.0192123
Root	FeT2	GO:0031047	gene silencing by RNA	256	77	0.0222972
Root	FeT2	GO:0019761	glucosinolate biosynthetic process	349	99	0.0238117
Root	FeT2	GO:0006636	unsaturated fatty acid biosynthetic process	204	64	0.024034
Root	FeT2	GO:0046686	response to cadmium ion	1310	308	0.0258661
Root	FeT2	GO:0009963	positive regulation of flavonoid biosynthetic process	300	87	0.027245
Root	FeT2	GO:0042538	hyperosmotic salinity response	461	124	0.0280101
Root	FeT2	GO:0009736	cytokinin mediated signaling pathway	197	62	0.0378192
Root	FeT2	GO:0071732	cellular response to nitric oxide	36	18	0.0391544
Root	FeT2	GO:0000023	maltose metabolic process	304	87	0.0445236
Root	PiT1	GO:0009611	response to wounding	1031	80	8.74415e-10
Root	PiT1	GO:0009813	flavonoid biosynthetic process	218	31	4.06387e-09
Root	PiT1	GO:0009715	chalcone biosynthetic process	21	11	7.16421e-09
Root	PiT1	GO:0009629	response to gravity	23	11	2.58738e-08
Root	PiT1	GO:0006979	response to oxidative stress	632	55	3.90676e-08
Root	PiT1	GO:0009753	response to jasmonic acid stimulus	756	60	2.22812e-07
Root	PiT1	GO:0046244	salicylic acid catabolic process	6	6	8.00702e-07
Root	PiT1	GO:0009695	jasmonic acid biosynthetic process	417	40	9.68892e-07
Root	PiT1	GO:0010224	response to UV-B	278	30	7.38868e-06
Root	PiT1	GO:0006869	lipid transport	279	28	0.000104283
Root	PiT1	GO:0007043	cell-cell junction assembly	15	7	0.00013184
Root	PiT1	GO:0009819	drought recovery	15	7	0.00013184
Root	PiT1	GO:0006559	L-phenylalanine catabolic process	16	7	0.000227818
Root	PiT1	GO:0009620	response to fungus	310	29	0.000279051
Root	PiT1	GO:0009832	plant-type cell wall biogenesis	313	29	0.000340685
Root	PiT1	GO:0055114	oxidation-reduction process	2341	121	0.000450749
Root	PiT1	GO:0042546	cell wall biogenesis	185	21	0.000489379
Root	PiT1	GO:0009718	anthocyanin-containing compound biosynthetic process	142	18	0.000597808
Root	PiT1	GO:0031540	regulation of anthocyanin biosynthetic process	53	11	0.000598557
Root	PiT1	GO:0009411	response to UV	116	16	0.000768796
Root	PiT1	GO:0010200	response to chitin	1135	68	0.001243
Root	PiT1	GO:0009699	phenylpropanoid biosynthetic process	34	8	0.00709197
Root	PiT1	GO:0010400	rhamnogalacturonan I side chain metabolic process	6	4	0.0110376
Root	PiT1	GO:0042398	cellular modified amino acid biosynthetic process	130	15	0.0150599
Root	PiT1	GO:0030643	cellular phosphate ion homeostasis	7	4	0.0250936
Root	PiT1	GO:0071281	cellular response to iron ion	78	11	0.0292247
Root	PiT1	GO:0009058	biosynthetic process	348	27	0.029628
Root	PiT1	GO:0034440	lipid oxidation	54	9	0.0380757
Root	PiT1	GO:0042362	fat-soluble vitamin biosynthetic process	14	5	0.0391
Root	PiT1	GO:0043900	regulation of multi-organism process	264	22	0.0393819
Root	PiT1	GO:0002679	respiratory burst involved in defense response	420	30	0.049224
Root	PiT1Rec	GO:0010200	response to chitin	1135	515	5.47361e-64
Root	PiT1Rec	GO:0009611	response to wounding	1031	435	1.4512e-43
Root	PiT1Rec	GO:0010363	regulation of plant-type hypersensitive response	1019	418	3.16647e-38
Root	PiT1Rec	GO:0006612	protein targeting to membrane	1020	418	5.64007e-38
Root	PiT1Rec	GO:0009867	jasmonic acid mediated signaling pathway	800	334	6.49098e-32
Root	PiT1Rec	GO:0009862	systemic acquired resistance, salicylic acid mediated signaling pathway	688	297	2.82879e-31
Root	PiT1Rec	GO:0035556	intracellular signal transduction	479	220	2.5766e-27
Root	PiT1Rec	GO:0009738	abscisic acid mediated signaling pathway	634	269	1.06996e-26
Root	PiT1Rec	GO:0000165	MAPK cascade	575	245	1.81336e-24
Root	PiT1Rec	GO:0010310	regulation of hydrogen peroxide metabolic process	535	229	4.17258e-23
Root	PiT1Rec	GO:0009753	response to jasmonic acid stimulus	756	297	5.11493e-23
Root	PiT1Rec	GO:0009595	detection of biotic stimulus	278	141	4.37695e-22
Root	PiT1Rec	GO:0002679	respiratory burst involved in defense response	420	189	6.76537e-22
Root	PiT1Rec	GO:0009414	response to water deprivation	888	332	1.51256e-21
Root	PiT1Rec	GO:0031348	negative regulation of defense response	766	295	3.17129e-21
Root	PiT1Rec	GO:0043900	regulation of multi-organism process	264	133	1.99018e-20
Root	PiT1Rec	GO:0055114	oxidation-reduction process	2341	726	6.91088e-20
Root	PiT1Rec	GO:0050832	defense response to fungus	941	340	3.84017e-19
Root	PiT1Rec	GO:0030968	endoplasmic reticulum unfolded protein response	501	208	6.7647e-19
Root	PiT1Rec	GO:0009697	salicylic acid biosynthetic process	653	254	1.07921e-18
Root	PiT1Rec	GO:0009695	jasmonic acid biosynthetic process	417	180	2.27762e-18
Root	PiT1Rec	GO:0009863	salicylic acid mediated signaling pathway	458	192	6.80299e-18
Root	PiT1Rec	GO:0006468	protein phosphorylation	2386	726	1.41632e-17
Root	PiT1Rec	GO:0009620	response to fungus	310	143	1.94882e-17
Root	PiT1Rec	GO:0009637	response to blue light	269	129	2.31938e-17
Root	PiT1Rec	GO:0009873	ethylene mediated signaling pathway	311	143	2.63037e-17
Root	PiT1Rec	GO:0042742	defense response to bacterium	1063	368	2.86974e-17
Root	PiT1Rec	GO:0009657	plastid organization	201	105	3.99493e-17
Root	PiT1Rec	GO:0009723	response to ethylene stimulus	726	270	7.26493e-17
Root	PiT1Rec	GO:0008152	metabolic process	2095	645	1.11261e-16
Root	PiT1Rec	GO:0010075	regulation of meristem growth	450	186	1.62927e-16
Root	PiT1Rec	GO:0043069	negative regulation of programmed cell death	525	208	4.61795e-16
Root	PiT1Rec	GO:0015706	nitrate transport	486	189	1.60954e-13
Root	PiT1Rec	GO:0006979	response to oxidative stress	632	232	2.01311e-13
Root	PiT1Rec	GO:0009963	positive regulation of flavonoid biosynthetic process	300	130	7.64651e-13
Root	PiT1Rec	GO:0019344	cysteine biosynthetic process	459	179	9.05191e-13
Root	PiT1Rec	GO:0010167	response to nitrate	479	185	9.73334e-13
Root	PiT1Rec	GO:0042538	hyperosmotic salinity response	461	179	1.17771e-12
Root	PiT1Rec	GO:0009627	systemic acquired resistance	751	263	1.73722e-12
Root	PiT1Rec	GO:0009737	response to abscisic acid stimulus	1254	399	4.92166e-12
Root	PiT1Rec	GO:0009693	ethylene biosynthetic process	270	118	5.86631e-12
Root	PiT1Rec	GO:0009409	response to cold	1117	361	8.68947e-12
Root	PiT1Rec	GO:0010155	regulation of proton transport	191	91	1.51874e-11
Root	PiT1Rec	GO:0006098	pentose-phosphate shunt	421	164	1.64347e-11
Root	PiT1Rec	GO:0019288	isopentenyl diphosphate biosynthetic process, mevalonate-independent pathway	581	211	1.91689e-11
Root	PiT1Rec	GO:0010583	response to cyclopentenone	454	173	2.92889e-11
Root	PiT1Rec	GO:0009814	defense response, incompatible interaction	196	92	3.55641e-11
Root	PiT1Rec	GO:0010218	response to far red light	251	109	1.30145e-10
Root	PiT1Rec	GO:0043085	positive regulation of catalytic activity	232	103	1.33039e-10
Root	PiT1Rec	GO:0010114	response to red light	252	109	1.60018e-10
Root	PiT1Rec	GO:0001666	response to hypoxia	195	90	2.56279e-10
Root	PiT1Rec	GO:0006826	iron ion transport	241	105	2.58501e-10
Root	PiT1Rec	GO:0010106	cellular response to iron ion starvation	237	104	2.63377e-10
Root	PiT1Rec	GO:0009744	response to sucrose stimulus	531	192	3.90051e-10
Root	PiT1Rec	GO:0016117	carotenoid biosynthetic process	259	109	1.33662e-09
Root	PiT1Rec	GO:0010207	photosystem II assembly	372	144	1.43247e-09
Root	PiT1Rec	GO:0035304	regulation of protein dephosphorylation	337	133	1.75109e-09
Root	PiT1Rec	GO:0070838	divalent metal ion transport	237	101	3.73201e-09
Root	PiT1Rec	GO:0045087	innate immune response	274	112	9.61663e-09
Root	PiT1Rec	GO:0006364	rRNA processing	532	187	1.39831e-08
Root	PiT1Rec	GO:0019252	starch biosynthetic process	372	141	1.48643e-08
Root	PiT1Rec	GO:0015995	chlorophyll biosynthetic process	294	117	2.10413e-08
Root	PiT1Rec	GO:0009773	photosynthetic electron transport in photosystem I	121	61	2.21896e-08
Root	PiT1Rec	GO:0009902	chloroplast relocation	230	97	2.8976e-08
Root	PiT1Rec	GO:0009416	response to light stimulus	440	159	4.71711e-08
Root	PiT1Rec	GO:0000023	maltose metabolic process	304	119	4.89142e-08
Root	PiT1Rec	GO:0030003	cellular cation homeostasis	274	109	9.19943e-08
Root	PiT1Rec	GO:0010027	thylakoid membrane organization	469	165	2.11219e-07
Root	PiT1Rec	GO:0052542	defense response by callose deposition	116	57	3.13272e-07
Root	PiT1Rec	GO:0006275	regulation of DNA replication	255	102	3.47282e-07
Root	PiT1Rec	GO:0042398	cellular modified amino acid biosynthetic process	130	62	3.64608e-07
Root	PiT1Rec	GO:0009646	response to absence of light	91	48	6.16514e-07
Root	PiT1Rec	GO:0009828	plant-type cell wall loosening	84	45	6.75654e-07
Root	PiT1Rec	GO:0006949	syncytium formation	63	37	7.53312e-07
Root	PiT1Rec	GO:0005975	carbohydrate metabolic process	911	283	9.53505e-07
Root	PiT1Rec	GO:0019684	photosynthesis, light reaction	320	119	2.43389e-06
Root	PiT1Rec	GO:0000911	cytokinesis by cell plate formation	471	161	4.14777e-06
Root	PiT1Rec	GO:0052546	cell wall pectin metabolic process	91	46	5.5087e-06
Root	PiT1Rec	GO:0008283	cell proliferation	388	137	6.08825e-06
Root	PiT1Rec	GO:0046777	protein autophosphorylation	477	162	7.21986e-06
Root	PiT1Rec	GO:0010089	xylem development	225	89	8.0573e-06
Root	PiT1Rec	GO:0009765	photosynthesis, light harvesting	44	28	8.06265e-06
Root	PiT1Rec	GO:0052541	plant-type cell wall cellulose metabolic process	78	41	8.52055e-06
Root	PiT1Rec	GO:0034976	response to endoplasmic reticulum stress	483	163	9.34572e-06
Root	PiT1Rec	GO:0016036	cellular response to phosphate starvation	330	120	1.02663e-05
Root	PiT1Rec	GO:0009751	response to salicylic acid stimulus	380	133	1.91209e-05
Root	PiT1Rec	GO:0009805	coumarin biosynthetic process	186	76	2.64547e-05
Root	PiT1Rec	GO:0006270	DNA replication initiation	159	67	3.15222e-05
Root	PiT1Rec	GO:0007169	transmembrane receptor protein tyrosine kinase signaling pathway	348	123	3.9559e-05
Root	PiT1Rec	GO:0019761	glucosinolate biosynthetic process	349	123	4.31193e-05
Root	PiT1Rec	GO:0051707	response to other organism	255	96	4.57455e-05
Root	PiT1Rec	GO:0007165	signal transduction	1328	381	4.79124e-05
Root	PiT1Rec	GO:0007154	cell communication	186	75	4.88984e-05
Root	PiT1Rec	GO:0031347	regulation of defense response	345	121	7.65427e-05
Root	PiT1Rec	GO:0006636	unsaturated fatty acid biosynthetic process	204	80	7.99059e-05
Root	PiT1Rec	GO:0042793	transcription from plastid promoter	169	69	9.0906e-05
Root	PiT1Rec	GO:0010014	meristem initiation	342	120	9.35648e-05
Root	PiT1Rec	GO:0006655	phosphatidylglycerol biosynthetic process	176	71	0.000104107
Root	PiT1Rec	GO:0006598	polyamine catabolic process	126	55	0.000142717
Root	PiT1Rec	GO:0015994	chlorophyll metabolic process	90	43	0.000150831
Root	PiT1Rec	GO:0006662	glycerol ether metabolic process	92	44	0.000169729
Root	PiT1Rec	GO:0009073	aromatic amino acid family biosynthetic process	139	59	0.000187687
Root	PiT1Rec	GO:0015979	photosynthesis	452	149	0.000223439
Root	PiT1Rec	GO:0044036	cell wall macromolecule metabolic process	222	84	0.00029871
Root	PiT1Rec	GO:0009831	plant-type cell wall modification involved in multidimensional cell growth	58	31	0.000388713
Root	PiT1Rec	GO:0034660	ncRNA metabolic process	187	73	0.000403699
Root	PiT1Rec	GO:0006865	amino acid transport	444	145	0.000608999
Root	PiT1Rec	GO:0048653	anther development	173	68	0.000648064
Root	PiT1Rec	GO:0055085	transmembrane transport	1061	306	0.000710353
Root	PiT1Rec	GO:0009750	response to fructose stimulus	362	122	0.000907741
Root	PiT1Rec	GO:0009411	response to UV	116	50	0.000926873
Root	PiT1Rec	GO:0080167	response to karrikin	356	120	0.0010383
Root	PiT1Rec	GO:0009581	detection of external stimulus	44	25	0.00126218
Root	PiT1Rec	GO:0030001	metal ion transport	247	89	0.00138242
Root	PiT1Rec	GO:0006984	ER-nucleus signaling pathway	39	23	0.0014293
Root	PiT1Rec	GO:0007020	microtubule nucleation	180	69	0.00174232
Root	PiT1Rec	GO:0009698	phenylpropanoid metabolic process	163	64	0.00192439
Root	PiT1Rec	GO:0045454	cell redox homeostasis	263	93	0.00210517
Root	PiT1Rec	GO:0019216	regulation of lipid metabolic process	81	38	0.00231667
Root	PiT1Rec	GO:0019375	galactolipid biosynthetic process	234	84	0.00348707
Root	PiT1Rec	GO:0009855	determination of bilateral symmetry	326	110	0.00350596
Root	PiT1Rec	GO:0009625	response to insect	83	38	0.00359749
Root	PiT1Rec	GO:0009407	toxin catabolic process	535	166	0.00374699
Root	PiT1Rec	GO:0009741	response to brassinosteroid stimulus	206	76	0.0037891
Root	PiT1Rec	GO:0009715	chalcone biosynthetic process	21	15	0.00397021
Root	PiT1Rec	GO:0043086	negative regulation of catalytic activity	138	55	0.00539555
Root	PiT1Rec	GO:0006833	water transport	451	143	0.00566265
Root	PiT1Rec	GO:0071281	cellular response to iron ion	78	36	0.00622637
Root	PiT1Rec	GO:0051726	regulation of cell cycle	345	114	0.00688986
Root	PiT1Rec	GO:0009944	polarity specification of adaxial/abaxial axis	203	74	0.00753133
Root	PiT1Rec	GO:0006306	DNA methylation	421	134	0.00820255
Root	PiT1Rec	GO:0009816	defense response to bacterium, incompatible interaction	143	56	0.00835781
Root	PiT1Rec	GO:0000041	transition metal ion transport	201	73	0.0102382
Root	PiT1Rec	GO:0045088	regulation of innate immune response	64	31	0.01051
Root	PiT1Rec	GO:0043067	regulation of programmed cell death	32	19	0.0115598
Root	PiT1Rec	GO:0010618	aerenchyma formation	10	9	0.0200682
Root	PiT1Rec	GO:0043090	amino acid import	266	90	0.022594
Root	PiT1Rec	GO:0009629	response to gravity	23	15	0.0226211
Root	PiT1Rec	GO:0030154	cell differentiation	324	106	0.0234705
Root	PiT1Rec	GO:0010105	negative regulation of ethylene mediated signaling pathway	44	23	0.0234912
Root	PiT1Rec	GO:0051567	histone H3-K9 methylation	443	138	0.024069
Root	PiT1Rec	GO:0010389	regulation of G2/M transition of mitotic cell cycle	155	58	0.0319561
Root	PiT1Rec	GO:0031408	oxylipin biosynthetic process	96	40	0.0382582
Root	PiT1T2	GO:0010075	regulation of meristem growth	450	208	5.80141e-37
Root	PiT1T2	GO:0008283	cell proliferation	388	175	3.21908e-29
Root	PiT1T2	GO:0000911	cytokinesis by cell plate formation	471	192	3.24209e-25
Root	PiT1T2	GO:0006275	regulation of DNA replication	255	122	9.96872e-23
Root	PiT1T2	GO:0019344	cysteine biosynthetic process	459	179	9.45444e-21
Root	PiT1T2	GO:0010389	regulation of G2/M transition of mitotic cell cycle	155	85	2.2599e-20
Root	PiT1T2	GO:0006364	rRNA processing	532	196	2.26656e-19
Root	PiT1T2	GO:0007018	microtubule-based movement	184	93	4.60904e-19
Root	PiT1T2	GO:0010583	response to cyclopentenone	454	174	4.81682e-19
Root	PiT1T2	GO:0000271	polysaccharide biosynthetic process	274	121	9.08203e-19
Root	PiT1T2	GO:0006306	DNA methylation	421	160	4.60206e-17
Root	PiT1T2	GO:0051567	histone H3-K9 methylation	443	166	4.63181e-17
Root	PiT1T2	GO:0055114	oxidation-reduction process	2341	613	1.76227e-15
Root	PiT1T2	GO:0009657	plastid organization	201	92	5.27646e-15
Root	PiT1T2	GO:0010817	regulation of hormone levels	212	95	6.60425e-15
Root	PiT1T2	GO:0009932	cell tip growth	248	105	2.01743e-14
Root	PiT1T2	GO:0000226	microtubule cytoskeleton organization	379	142	3.13252e-14
Root	PiT1T2	GO:0051726	regulation of cell cycle	345	132	5.584e-14
Root	PiT1T2	GO:0006270	DNA replication initiation	159	76	1.63266e-13
Root	PiT1T2	GO:0016458	gene silencing	156	75	1.72475e-13
Root	PiT1T2	GO:0007169	transmembrane receptor protein tyrosine kinase signaling pathway	348	131	2.93065e-13
Root	PiT1T2	GO:0051225	spindle assembly	98	55	3.52104e-13
Root	PiT1T2	GO:0048767	root hair elongation	504	169	5.50727e-12
Root	PiT1T2	GO:0006260	DNA replication	270	106	7.03344e-12
Root	PiT1T2	GO:0009832	plant-type cell wall biogenesis	313	118	1.05834e-11
Root	PiT1T2	GO:0009825	multidimensional cell growth	265	104	1.34222e-11
Root	PiT1T2	GO:0010014	meristem initiation	342	125	1.95766e-11
Root	PiT1T2	GO:0005975	carbohydrate metabolic process	911	267	2.19196e-11
Root	PiT1T2	GO:0040007	growth	201	85	2.40858e-11
Root	PiT1T2	GO:0010089	xylem development	225	92	2.56362e-11
Root	PiT1T2	GO:0043481	anthocyanin accumulation in tissues in response to UV light	310	116	2.66264e-11
Root	PiT1T2	GO:0019684	photosynthesis, light reaction	320	118	4.58281e-11
Root	PiT1T2	GO:0009637	response to blue light	269	103	1.42564e-10
Root	PiT1T2	GO:0008361	regulation of cell size	144	66	2.03013e-10
Root	PiT1T2	GO:0009855	determination of bilateral symmetry	326	117	4.94601e-10
Root	PiT1T2	GO:0007389	pattern specification process	179	76	5.42654e-10
Root	PiT1T2	GO:0006949	syncytium formation	63	38	6.60769e-10
Root	PiT1T2	GO:0034968	histone lysine methylation	258	98	9.90983e-10
Root	PiT1T2	GO:0044036	cell wall macromolecule metabolic process	222	88	1.15292e-09
Root	PiT1T2	GO:0015995	chlorophyll biosynthetic process	294	107	2.11563e-09
Root	PiT1T2	GO:0071555	cell wall organization	448	147	2.86817e-09
Root	PiT1T2	GO:0010073	meristem maintenance	198	80	2.89012e-09
Root	PiT1T2	GO:0016572	histone phosphorylation	159	68	5.25085e-09
Root	PiT1T2	GO:0009611	response to wounding	1031	285	6.30101e-09
Root	PiT1T2	GO:0009773	photosynthetic electron transport in photosystem I	121	56	8.63379e-09
Root	PiT1T2	GO:0007020	microtubule nucleation	180	73	1.92771e-08
Root	PiT1T2	GO:0042127	regulation of cell proliferation	108	51	2.96631e-08
Root	PiT1T2	GO:0016126	sterol biosynthetic process	363	122	3.75353e-08
Root	PiT1T2	GO:0048451	petal formation	144	62	3.75854e-08
Root	PiT1T2	GO:0048453	sepal formation	144	62	3.75854e-08
Root	PiT1T2	GO:0009926	auxin polar transport	251	91	1.19877e-07
Root	PiT1T2	GO:0010114	response to red light	252	91	1.41894e-07
Root	PiT1T2	GO:0010015	root morphogenesis	138	59	1.5479e-07
Root	PiT1T2	GO:0000280	nuclear division	93	45	1.6176e-07
Root	PiT1T2	GO:0006342	chromatin silencing	372	122	1.80107e-07
Root	PiT1T2	GO:0009664	plant-type cell wall organization	337	113	1.98671e-07
Root	PiT1T2	GO:0010167	response to nitrate	479	148	2.93137e-07
Root	PiT1T2	GO:0006084	acetyl-CoA metabolic process	178	70	4.16316e-07
Root	PiT1T2	GO:0000272	polysaccharide catabolic process	106	48	1.21489e-06
Root	PiT1T2	GO:0007043	cell-cell junction assembly	15	14	1.47446e-06
Root	PiT1T2	GO:0006606	protein import into nucleus	243	86	1.68059e-06
Root	PiT1T2	GO:0070838	divalent metal ion transport	237	84	2.92423e-06
Root	PiT1T2	GO:0019288	isopentenyl diphosphate biosynthetic process, mevalonate-independent pathway	581	168	4.88733e-06
Root	PiT1T2	GO:0010106	cellular response to iron ion starvation	237	83	5.41816e-06
Root	PiT1T2	GO:0009765	photosynthesis, light harvesting	44	26	6.43394e-06
Root	PiT1T2	GO:0009944	polarity specification of adaxial/abaxial axis	203	74	7.00858e-06
Root	PiT1T2	GO:0010051	xylem and phloem pattern formation	193	71	8.49543e-06
Root	PiT1T2	GO:0010207	photosystem II assembly	372	117	8.80495e-06
Root	PiT1T2	GO:0010218	response to far red light	251	86	9.60446e-06
Root	PiT1T2	GO:0015979	photosynthesis	452	136	9.70286e-06
Root	PiT1T2	GO:0015706	nitrate transport	486	144	1.16107e-05
Root	PiT1T2	GO:0009828	plant-type cell wall loosening	84	39	1.24817e-05
Root	PiT1T2	GO:0030243	cellulose metabolic process	107	46	1.28873e-05
Root	PiT1T2	GO:0009595	detection of biotic stimulus	278	92	2.2392e-05
Root	PiT1T2	GO:0006826	iron ion transport	241	82	3.37309e-05
Root	PiT1T2	GO:0043900	regulation of multi-organism process	264	88	3.69039e-05
Root	PiT1T2	GO:0042398	cellular modified amino acid biosynthetic process	130	52	4.41581e-05
Root	PiT1T2	GO:0016117	carotenoid biosynthetic process	259	86	6.93333e-05
Root	PiT1T2	GO:0010200	response to chitin	1135	287	0.000102593
Root	PiT1T2	GO:0030003	cellular cation homeostasis	274	89	0.000109854
Root	PiT1T2	GO:0009862	systemic acquired resistance, salicylic acid mediated signaling pathway	688	187	0.000115707
Root	PiT1T2	GO:0031047	gene silencing by RNA	256	84	0.000148784
Root	PiT1T2	GO:0006346	methylation-dependent chromatin silencing	306	96	0.000255287
Root	PiT1T2	GO:0006098	pentose-phosphate shunt	421	123	0.000321943
Root	PiT1T2	GO:0043085	positive regulation of catalytic activity	232	77	0.000337751
Root	PiT1T2	GO:0009744	response to sucrose stimulus	531	149	0.000343293
Root	PiT1T2	GO:0010155	regulation of proton transport	191	66	0.000390855
Root	PiT1T2	GO:0009902	chloroplast relocation	230	76	0.000478686
Root	PiT1T2	GO:0006334	nucleosome assembly	128	49	0.000533233
Root	PiT1T2	GO:0006626	protein targeting to mitochondrion	235	77	0.000650868
Root	PiT1T2	GO:0034976	response to endoplasmic reticulum stress	483	136	0.000814372
Root	PiT1T2	GO:0009695	jasmonic acid biosynthetic process	417	120	0.00109322
Root	PiT1T2	GO:0048519	negative regulation of biological process	139	51	0.00109503
Root	PiT1T2	GO:0009809	lignin biosynthetic process	147	53	0.00129843
Root	PiT1T2	GO:0009651	response to salt stress	1845	431	0.00137848
Root	PiT1T2	GO:0010310	regulation of hydrogen peroxide metabolic process	535	147	0.00167482
Root	PiT1T2	GO:0006598	polyamine catabolic process	126	47	0.00173209
Root	PiT1T2	GO:0006833	water transport	451	127	0.0021114
Root	PiT1T2	GO:0009826	unidimensional cell growth	274	85	0.00218164
Root	PiT1T2	GO:0019761	glucosinolate biosynthetic process	349	103	0.00229141
Root	PiT1T2	GO:0009414	response to water deprivation	888	225	0.0023636
Root	PiT1T2	GO:0009416	response to light stimulus	440	123	0.00409247
Root	PiT1T2	GO:0048653	anther development	173	58	0.00627386
Root	PiT1T2	GO:0006636	unsaturated fatty acid biosynthetic process	204	66	0.00638864
Root	PiT1T2	GO:0034440	lipid oxidation	54	25	0.00650942
Root	PiT1T2	GO:0035304	regulation of protein dephosphorylation	337	98	0.00860868
Root	PiT1T2	GO:0009805	coumarin biosynthetic process	186	61	0.00872807
Root	PiT1T2	GO:0016132	brassinosteroid biosynthetic process	271	82	0.0092734
Root	PiT1T2	GO:0006979	response to oxidative stress	632	165	0.00937997
Root	PiT1T2	GO:0009737	response to abscisic acid stimulus	1254	300	0.0100798
Root	PiT1T2	GO:0046686	response to cadmium ion	1310	311	0.0116113
Root	PiT1T2	GO:0030397	membrane disassembly	31	17	0.0137953
Root	PiT1T2	GO:0009833	primary cell wall biogenesis	13	10	0.0158401
Root	PiT1T2	GO:0009736	cytokinin mediated signaling pathway	197	63	0.0164152
Root	PiT1T2	GO:0009407	toxin catabolic process	535	141	0.0259153
Root	PiT1T2	GO:0042546	cell wall biogenesis	185	59	0.0325087
Root	PiT1T2	GO:0009624	response to nematode	221	68	0.0353683
Root	PiT1T2	GO:0009750	response to fructose stimulus	362	101	0.036195
Root	PiT1T2	GO:0009873	ethylene mediated signaling pathway	311	89	0.0401682
Root	PiT1T2	GO:0009909	regulation of flower development	744	186	0.0486827
Root	PiT2	GO:0008283	cell proliferation	388	190	3.73163e-39
Root	PiT2	GO:0010075	regulation of meristem growth	450	205	2.30568e-36
Root	PiT2	GO:0006275	regulation of DNA replication	255	139	8.4824e-35
Root	PiT2	GO:0000911	cytokinesis by cell plate formation	471	207	5.96421e-34
Root	PiT2	GO:0010389	regulation of G2/M transition of mitotic cell cycle	155	98	2.19827e-31
Root	PiT2	GO:0051567	histone H3-K9 methylation	443	190	2.85441e-29
Root	PiT2	GO:0006306	DNA methylation	421	178	2.40732e-26
Root	PiT2	GO:0051726	regulation of cell cycle	345	148	1.99713e-22
Root	PiT2	GO:0006270	DNA replication initiation	159	88	4.55552e-22
Root	PiT2	GO:0006260	DNA replication	270	123	3.12756e-21
Root	PiT2	GO:0016458	gene silencing	156	83	3.32986e-19
Root	PiT2	GO:0007018	microtubule-based movement	184	92	5.94837e-19
Root	PiT2	GO:0019344	cysteine biosynthetic process	459	168	7.29789e-17
Root	PiT2	GO:0007169	transmembrane receptor protein tyrosine kinase signaling pathway	348	137	1.24672e-16
Root	PiT2	GO:0000226	microtubule cytoskeleton organization	379	143	2.7068e-15
Root	PiT2	GO:0000271	polysaccharide biosynthetic process	274	113	3.68115e-15
Root	PiT2	GO:0051225	spindle assembly	98	56	2.76563e-14
Root	PiT2	GO:0010583	response to cyclopentenone	454	159	8.32645e-14
Root	PiT2	GO:0034968	histone lysine methylation	258	105	1.5607e-13
Root	PiT2	GO:0010817	regulation of hormone levels	212	91	3.11044e-13
Root	PiT2	GO:0055114	oxidation-reduction process	2341	591	5.67524e-13
Root	PiT2	GO:0009932	cell tip growth	248	100	2.58552e-12
Root	PiT2	GO:0009926	auxin polar transport	251	100	4.55141e-12
Root	PiT2	GO:0043481	anthocyanin accumulation in tissues in response to UV light	310	116	8.92287e-12
Root	PiT2	GO:0009611	response to wounding	1031	291	2.53485e-11
Root	PiT2	GO:0006342	chromatin silencing	372	131	3.57857e-11
Root	PiT2	GO:0016572	histone phosphorylation	159	71	6.72003e-11
Root	PiT2	GO:0048453	sepal formation	144	66	8.78636e-11
Root	PiT2	GO:0048451	petal formation	144	66	8.78636e-11
Root	PiT2	GO:0042127	regulation of cell proliferation	108	54	2.00654e-10
Root	PiT2	GO:0009855	determination of bilateral symmetry	326	115	9.63023e-10
Root	PiT2	GO:0005975	carbohydrate metabolic process	911	257	1.09248e-09
Root	PiT2	GO:0006949	syncytium formation	63	37	2.47732e-09
Root	PiT2	GO:0009825	multidimensional cell growth	265	98	2.72917e-09
Root	PiT2	GO:0040007	growth	201	80	2.99385e-09
Root	PiT2	GO:0008361	regulation of cell size	144	63	4.5767e-09
Root	PiT2	GO:0000280	nuclear division	93	47	4.63777e-09
Root	PiT2	GO:0048767	root hair elongation	504	158	5.18553e-09
Root	PiT2	GO:0071555	cell wall organization	448	144	5.37504e-09
Root	PiT2	GO:0031047	gene silencing by RNA	256	94	1.23402e-08
Root	PiT2	GO:0006346	methylation-dependent chromatin silencing	306	107	1.33601e-08
Root	PiT2	GO:0010014	meristem initiation	342	116	1.67309e-08
Root	PiT2	GO:0006084	acetyl-CoA metabolic process	178	71	4.12917e-08
Root	PiT2	GO:0016126	sterol biosynthetic process	363	120	4.63244e-08
Root	PiT2	GO:0010106	cellular response to iron ion starvation	237	87	6.67879e-08
Root	PiT2	GO:0007389	pattern specification process	179	71	8.33084e-08
Root	PiT2	GO:0009657	plastid organization	201	77	9.75765e-08
Root	PiT2	GO:0009832	plant-type cell wall biogenesis	313	106	1.25655e-07
Root	PiT2	GO:0010073	meristem maintenance	198	75	2.58409e-07
Root	PiT2	GO:0006364	rRNA processing	532	159	3.05907e-07
Root	PiT2	GO:0006468	protein phosphorylation	2386	563	5.42674e-07
Root	PiT2	GO:0007043	cell-cell junction assembly	15	14	1.16535e-06
Root	PiT2	GO:0009664	plant-type cell wall organization	337	109	1.59785e-06
Root	PiT2	GO:0070838	divalent metal ion transport	237	83	2.36822e-06
Root	PiT2	GO:0010015	root morphogenesis	138	56	2.75695e-06
Root	PiT2	GO:0006261	DNA-dependent DNA replication	234	82	3.07551e-06
Root	PiT2	GO:0006826	iron ion transport	241	84	3.14444e-06
Root	PiT2	GO:0009637	response to blue light	269	91	3.45922e-06
Root	PiT2	GO:0019684	photosynthesis, light reaction	320	104	3.50364e-06
Root	PiT2	GO:0009595	detection of biotic stimulus	278	93	4.08027e-06
Root	PiT2	GO:0009765	photosynthesis, light harvesting	44	26	4.40478e-06
Root	PiT2	GO:0000272	polysaccharide catabolic process	106	46	5.72412e-06
Root	PiT2	GO:0007020	microtubule nucleation	180	67	5.72652e-06
Root	PiT2	GO:0010051	xylem and phloem pattern formation	193	70	7.74038e-06
Root	PiT2	GO:0031048	chromatin silencing by small RNA	261	88	8.85914e-06
Root	PiT2	GO:0006334	nucleosome assembly	128	52	1.1828e-05
Root	PiT2	GO:0043900	regulation of multi-organism process	264	88	1.1958e-05
Root	PiT2	GO:0006979	response to oxidative stress	632	176	1.27002e-05
Root	PiT2	GO:0009944	polarity specification of adaxial/abaxial axis	203	72	1.74921e-05
Root	PiT2	GO:0010200	response to chitin	1135	286	2.76835e-05
Root	PiT2	GO:0010114	response to red light	252	84	3.4699e-05
Root	PiT2	GO:0030003	cellular cation homeostasis	274	89	5.56909e-05
Root	PiT2	GO:0009695	jasmonic acid biosynthetic process	417	123	7.49973e-05
Root	PiT2	GO:0010167	response to nitrate	479	137	0.000114601
Root	PiT2	GO:0009744	response to sucrose stimulus	531	148	0.000207689
Root	PiT2	GO:0055085	transmembrane transport	1061	265	0.000217435
Root	PiT2	GO:0044036	cell wall macromolecule metabolic process	222	74	0.000230491
Root	PiT2	GO:0030243	cellulose metabolic process	107	43	0.000253574
Root	PiT2	GO:0009651	response to salt stress	1845	429	0.000378963
Root	PiT2	GO:0010089	xylem development	225	74	0.000459932
Root	PiT2	GO:0010218	response to far red light	251	80	0.00056543
Root	PiT2	GO:0016570	histone modification	163	57	0.000868657
Root	PiT2	GO:0016132	brassinosteroid biosynthetic process	271	84	0.0010734
Root	PiT2	GO:0042398	cellular modified amino acid biosynthetic process	130	48	0.00115199
Root	PiT2	GO:0009828	plant-type cell wall loosening	84	35	0.00128673
Root	PiT2	GO:0048519	negative regulation of biological process	139	50	0.0016552
Root	PiT2	GO:0000160	phosphorelay signal transduction system	103	40	0.0022536
Root	PiT2	GO:0010155	regulation of proton transport	191	63	0.00250914
Root	PiT2	GO:0015706	nitrate transport	486	132	0.00445491
Root	PiT2	GO:0015979	photosynthesis	452	124	0.0046834
Root	PiT2	GO:0009826	unidimensional cell growth	274	82	0.00645949
Root	PiT2	GO:0043086	negative regulation of catalytic activity	138	48	0.00840647
Root	PiT2	GO:0009805	coumarin biosynthetic process	186	60	0.0117397
Root	PiT2	GO:0009909	regulation of flower development	744	186	0.0146524
Root	PiT2	GO:0043085	positive regulation of catalytic activity	232	71	0.0152387
Root	PiT2	GO:0009773	photosynthetic electron transport in photosystem I	121	43	0.0165844
Root	PiT2	GO:0046686	response to cadmium ion	1310	305	0.0195293
Root	PiT2	GO:0009753	response to jasmonic acid stimulus	756	188	0.0213007
Root	PiT2	GO:0009715	chalcone biosynthetic process	21	13	0.0233018
Root	PiT2	GO:0048449	floral organ formation	190	60	0.0236182
Root	PiT2	GO:0019761	glucosinolate biosynthetic process	349	97	0.0303274
Root	PiT2	GO:0009690	cytokinin metabolic process	58	25	0.0363729
Root	PiT2	GO:0009697	salicylic acid biosynthetic process	653	164	0.0377527
Root	PiT2	GO:0010196	nonphotochemical quenching	19	12	0.0380966
Root	PiT2	GO:0007000	nucleolus organization	59	25	0.0436655
Root	PiT2	GO:0006598	polyamine catabolic process	126	43	0.0469391
Root	PiT2	GO:0009416	response to light stimulus	440	117	0.0472578
