# Supplementary material for: Dynamic gene expression changes in response to micronutrient, macronutrient, and multiple stress exposures in soybean
Source: Funct Integr Genomics. 2019 Oct 26;20(3):321–41. doi: 10.1007/s10142-019-00709-9 (PMC7152590; doi:10.1007/s10142-019-00709-9)
Supplement: Supplementary file 14 — Over-represented transcription factor families (TFFs) identified at each timepoint in leaves and roots of -Fe and -Pi stressed plants. (XLSX 11 kb) [file 10142_2019_709_MOESM10_ESM.xlsx]

## Sheet: Sheet1
O'Rourke et al. 2019 Electronic Supplemental Material 10. Transcription Factor Families (TFFs) significantly overrepresented response to iron or phosphate stress. Significantly (P-value <0.05) overrepresented transcription factor families were identified using a Fisher’s Exact Test (Fisher et al., 1960) and Bonferroni correction (Bonferroni, 1935), to identify TFFs overrepresented within a tissue…
Tissue	Treatment	Transcription Factor Family	Genome Count	Expressed Count	Corrected P-value
Leaf	FeT1	TPR	279	47	0.000176732
Leaf	FeT1	E2F/DP	12	7	0.000708164
Leaf	FeT1Rec	WRKY	174	35	1.12732e-08
Leaf	FeT1Rec	ZIM	24	10	2.73472e-05
Leaf	FeT1Rec	AP2-EREBP	343	44	0.000106084
Leaf	FeT1T2	NA	NA	NA	NA
Leaf	FeT2	NA	NA	NA	NA
Leaf	PiT1	NA	NA	NA	NA
Leaf	PiT1Rec	WRKY	174	51	4.58942e-14
Leaf	PiT1Rec	NAC	187	37	7.07511e-05
Leaf	PiT1Rec	ZIM	24	10	0.000576224
Leaf	PiT1T2	AUX-IAA-ARF	117	11	0.00169456
Leaf	PiT2	Homeodomain/HOMEOBOX	274	37	0.000147225
Root	FeT1	NAC	187	37	9.89863e-05
Root	FeT1Rec	NA	NA	NA	NA
Root	FeT1T2	NAC	187	62	5.32446e-06
Root	FeT1T2	Homeodomain/HOMEOBOX	274	71	0.0113946
Root	FeT1T2	GRAS	113	35	0.0176141
Root	FeT2	NAC	187	61	1.50525e-06
Root	FeT2	AP2-EREBP	343	85	0.00240057
Root	FeT2	Homeodomain/HOMEOBOX	274	68	0.015517
Root	FeT2	AUX-IAA-ARF	117	34	0.0276714
Root	PiT1	ZIM	24	9	1.97254e-07
Root	PiT1Rec	AP2-EREBP	343	136	2.18115e-12
Root	PiT1Rec	ZIM	24	17	1.78138e-05
Root	PiT1Rec	NAC	187	71	1.87797e-05
Root	PiT1Rec	GRAS	113	47	0.000130256
Root	PiT1Rec	WRKY	174	62	0.00123489
Root	PiT1Rec	AUX-IAA-ARF	117	42	0.0210557
Root	PiT1T2	NAC	187	66	5.25043e-08
Root	PiT1T2	AP2-EREBP	343	99	1.58512e-06
Root	PiT1T2	AUX-IAA-ARF	117	36	0.0119685
Root	PiT2	AP2-EREBP	343	99	6.78023e-08
Root	PiT2	NAC	187	59	4.09801e-06
