# Supplementary material for: Dynamic gene expression changes in response to micronutrient, macronutrient, and multiple stress exposures in soybean
Source: Funct Integr Genomics. 2019 Oct 26;20(3):321–41. doi: 10.1007/s10142-019-00709-9 (PMC7152590; doi:10.1007/s10142-019-00709-9)
Supplement: Supplementary file 15 — DEGs identified as opposite memory genes in leaf and root samples from -Fe and -Pi stressed plants (789 genes) (XLSX 259 kb) [file 10142_2019_709_MOESM11_ESM.xlsx]

## Sheet: Opposite_LeafandRoot
O'Rourke et al. 2019 Electronic Supplemental Material 11. Genes identified as opposite memory genes, those expressed in the opposite direction at T1T2 compared to T2 in leaves and roots of -Pi and -Fe stressed plants. This dataset is composed of 789 genes. Homologs identified as memory genes by Ding et al. 2013 are identified. Annotations for these genes is provided.
GlymaID	FeT1T2_Leaf LogFC	FeT2_Leaf LogFC	PiT1T2_Leaf LogFC	PiT2_Leaf LogFC		FeT1T2_Root LogFC	FeT2_Root LogFC	PiT1T2_Root LogFC	PiT2_Root LogFC		Identified as a Memory Gene by Ding et al.		GlymaID	Protein Length (AA)	Top Uniref100 BLASTP Hit (2)	E-value (E<10-6)	% Coverage	Top Descriptive Uniref100 BLASTP Hit (3)	E-value (E<10-6)	% Coverage	Top Arabidopsis (TAIR10) BLASTP Hit (4)	E-value (E<10-6)	Coverage	Gene Ontology Biological Process IDs (5)	Gene Ontology Biological Process Descriptions	Gene Ontology Molecular Function IDs (6)	Gene Ontology Molecular Function Descriptions	Gene Ontology Cellular Component IDs (7)	Gene Ontology Cellular Component Descriptions	PFAM IDs (8)	PFAM_Descriptions	Panther IDs (9)	Panther_Descriptions	KOG IDs (10)	KOG_Desctiptions
Glyma.01G006000						2.25699	-0.651704						Glyma.01G006000	188	UniRef100_C6SYZ5 Uncharacterized protein n=1 Tax=Glycine max RepID=C6SYZ5_SOYBN	5e-132	100	UniRef100_Q9LVB9 Emb|CAB83157.1 n=1 Tax=Arabidopsis thaliana RepID=Q9LVB9_ARATH	2e-21	54.07	AT5G56550.1|Symbols:OXS3, ATOXS3|oxidative stress 3|chr5:22895847-22896502 REVERSE LENGTH=172	2e-24	54.07	GO:0006979 GO:0046686	response to cadmium ion; "response to oxidative stress"	GO:0003674	molecular function	GO:0005634 GO:0016607	nuclear speck; "nucleus"	NA	NA	NA	NA	NA	NA
Glyma.01G008200						1.09241	-0.16261						Glyma.01G008200	1242	UniRef100_I1J4J3 Uncharacterized protein n=1 Tax=Glycine max RepID=I1J4J3_SOYBN	0	100	UniRef100_Q8GU81 MDR-like ABC transporter n=2 Tax=Oryza sativa subsp. japonica RepID=Q8GU81_ORYSJ	0	98.78	AT3G28345.1|Symbols:|ABC transporter family protein|chr3:10593921-10598775 REVERSE LENGTH=1240	0	98.15	GO:0006200 GO:0006810 GO:0010048 GO:0010315 GO:0010540 GO:0010541 GO:0043481 GO:0048440 GO:0055085	ATP catabolic process; "acropetal auxin transport"; "anthocyanin accumulation in tissues in response to UV light"; "auxin efflux"; "basipetal auxin transport"; "carpel development"; "transmembrane transport"; "transport"; "vernalization response"	GO:0000166 GO:0005524 GO:0016887 GO:0017111 GO:0042626	ATP binding; "ATPase activity"; "ATPase activity, coupled to transmembrane movement of substances"; "nucleoside-triphosphatase activity"; "nucleotide binding"	GO:0005886 GO:0016021	integral to membrane; "plasma membrane"	PF00664 PF00005	ABC transporter transmembrane region; "ABC transporter"	PTHR24221	FAMILY NOT NAMED	KOG0055	Multidrug/pheromone_exporter,_ABC_superfamily
Glyma.01G018000						1.16261	-0.170658						Glyma.01G018000	135	UniRef100_K7K1A8 Uncharacterized protein n=2 Tax=Glycine max RepID=K7K1A8_SOYBN	7e-90	100	NA	NA	NA	NA	NA	NA	NA	NA	NA	NA	NA	NA	NA	NA	NA	NA	NA	NA
Glyma.01G030300								1.1595	-0.47299				Glyma.01G030300	252	UniRef100_I1J591 Uncharacterized protein n=1 Tax=Glycine max RepID=I1J591_SOYBN	0	100	NA	NA	NA	AT1G70420.1|Symbols:|Protein of unknown function (DUF1645)|chr1:26539840-26540658 REVERSE LENGTH=272	4e-56	86.4	GO:0080167	response to karrikin	GO:0003674	molecular function	GO:0005634	nucleus	PF07816	Protein of unknown function (DUF1645)	NA	NA	NA	NA
Glyma.01G031900						1.20263	-0.0577439						Glyma.01G031900	861	UniRef100_K7K1I3 Uncharacterized protein n=1 Tax=Glycine max RepID=K7K1I3_SOYBN	0	100	UniRef100_G8XR07 Trehalose 6-phosphate synthase n=1 Tax=Gossypium arboreum RepID=G8XR07_GOSAR	0	99.77	AT1G23870.1|Symbols:ATTPS9, TPS9|trehalose-phosphatase/synthase 9|chr1:8432695-8435506 FORWARD LENGTH=867	0	99.19	GO:0005992 GO:0008152 GO:0009744 GO:0009750	metabolic process; "response to fructose stimulus"; "response to sucrose stimulus"; "trehalose biosynthetic process"	GO:0003824 GO:0004805 GO:0016757	catalytic activity; "transferase activity, transferring glycosyl groups"; "trehalose-phosphatase activity"	GO:0005634	nucleus	PF02358 PF00982	Trehalose-phosphatase; "Glycosyltransferase family 20"	PTHR10788	TREHALOSE-6-PHOSPHATE SYNTHASE	KOG1050	Trehalose-6-phosphate_synthase_component_TPS1_and_related_subunits
Glyma.01G040900	0.234658	-1.71623											Glyma.01G040900	1033	UniRef100_K7K1P9 Uncharacterized protein n=1 Tax=Glycine max RepID=K7K1P9_SOYBN	0	100	UniRef100_U5FLI1 RNA helicase family protein n=1 Tax=Populus trichocarpa RepID=U5FLI1_POPTR	0	97.35	AT1G32490.1|Symbols:EMB2733, ESP3|RNA helicase family protein|chr1:11742356-11749286 REVERSE LENGTH=1044	0	98.37	GO:0006306 GO:0006342 GO:0007267 GO:0008380 GO:0009616 GO:0009793 GO:0010267 GO:0035194 GO:0035196	DNA methylation; "RNA splicing"; "cell-cell signaling"; "chromatin silencing"; "embryo development ending in seed dormancy"; "posttranscriptional gene silencing by RNA"; "production of miRNAs involved in gene silencing by miRNA"; "production of ta-siRNAs involved in RNA interference"; "virus induced gene silencing"	GO:0003676 GO:0004004 GO:0004386 GO:0005524 GO:0008026	ATP-dependent RNA helicase activity; "ATP-dependent helicase activity"; "ATP binding"; "helicase activity"; "nucleic acid binding"	GO:0005634 GO:0016020	membrane; "nucleus"	PF00271 PF04408 PF07717 PF00270	Helicase conserved C-terminal domain; "Helicase associated domain (HA2)"; "Oligonucleotide/oligosaccharide-binding (OB)-fold"; "DEAD/DEAH box helicase"	PTHR18934	ATP-DEPENDENT RNA HELICASE	KOG0923	mRNA_splicing_factor_ATP-dependent_RNA_helicase
Glyma.01G046900	0.148884	-1.10167											Glyma.01G046900	1036	UniRef100_K7K1U0 Uncharacterized protein n=1 Tax=Glycine max RepID=K7K1U0_SOYBN	0	99.42	UniRef100_G7KDY8 Disease resistance-like protein n=1 Tax=Medicago truncatula RepID=G7KDY8_MEDTR	0	94.06	AT5G36930.1|Symbols:|Disease resistance protein (TIR-NBS-LRR class) family|chr5:14567771-14571907 REVERSE LENGTH=1188	2e-163	72.14	GO:0006952 GO:0007165	defense response; "signal transduction"	GO:0043531	ADP binding	GO:0005622 GO:0005737	cytoplasm; "intracellular"	PF01582 PF00931	TIR domain; "NB-ARC domain"	PTHR11017	LEUCINE-RICH REPEAT-CONTAINING PROTEIN	KOG4658	Apoptotic_ATPase
Glyma.01G058400			-0.207446	1.39469									Glyma.01G058400	344	UniRef100_I1J5Z8 Uncharacterized protein n=1 Tax=Glycine max RepID=I1J5Z8_SOYBN	0	100	UniRef100_G7JWW5 2-hydroxy-6-oxo-6-phenylhexa-2,4-dienoate hydrolase n=1 Tax=Medicago truncatula RepID=G7JWW5_MEDTR	0	91.27	AT1G13820.1|Symbols:|alpha/beta-Hydrolases superfamily protein|chr1:4735622-4737617 FORWARD LENGTH=339	5e-159	94.4	NA	NA	GO:0003824 GO:0016787	catalytic activity; "hydrolase activity"	GO:0005737	cytoplasm	PF00561	alpha/beta hydrolase fold	PTHR10992	ALPHA/BETA HYDROLASE FOLD-CONTAINING PROTEIN	KOG1454	Predicted_hydrolase/acyltransferase_(alpha/beta_hydrolase_superfamily)
Glyma.01G069000								-2.01012	0.19128				Glyma.01G069000	117	UniRef100_I1J684 Uncharacterized protein n=1 Tax=Glycine max RepID=I1J684_SOYBN	2e-78	100	NA	NA	NA	NA	NA	NA	NA	NA	NA	NA	NA	NA	NA	NA	NA	NA	NA	NA
Glyma.01G073100			1.34209	-0.090922									Glyma.01G073100	208	UniRef100_UPI00023BB18A PREDICTED: GATA transcription factor 9-like n=1 Tax=Glycine max RepID=UPI00023BB18A	8e-154	100	UniRef100_E4MW74 mRNA, clone: RTFL01-03-P20 n=2 Tax=Eutrema RepID=E4MW74_THEHA	3e-26	37.17	AT4G34680.2|Symbols:GATA3|GATA transcription factor 3|chr4:16553700-16554610 FORWARD LENGTH=269	3e-28	25.28	GO:0006355 GO:0007623 GO:0045893	circadian rhythm; "positive regulation of transcription, DNA-dependent"; "regulation of transcription, DNA-dependent"	GO:0003677 GO:0003700 GO:0008270 GO:0043565	DNA binding; "sequence-specific DNA binding"; "sequence-specific DNA binding transcription factor activity"; "zinc ion binding"	GO:0005634 GO:0005730	nucleolus; "nucleus"	PF00320	GATA zinc finger	PTHR10071	TRANSCRIPTION FACTOR GATA (GATA BINDING FACTOR)	NA	NA
Glyma.01G084000						0.139296	-1.26168						Glyma.01G084000	150	UniRef100_I1J6M6 Uncharacterized protein n=1 Tax=Glycine max RepID=I1J6M6_SOYBN	7e-107	100	UniRef100_P0CW98 Protein PLANT CADMIUM RESISTANCE 9 n=1 Tax=Arabidopsis thaliana RepID=PCR9_ARATH	6e-37	90.54	AT1G58320.1|Symbols:|PLAC8 family protein|chr1:21634123-21635303 REVERSE LENGTH=148	7e-40	90.54	GO:0008150	biological process	GO:0003674	molecular function	GO:0005886	plasma membrane	PF04749	PLAC8 family	PTHR15907	FAMILY NOT NAMED	NA	NA
Glyma.01G097400								0.273027	-1.07332				Glyma.01G097400	649	UniRef100_I1J6V7 Uncharacterized protein n=1 Tax=Glycine max RepID=I1J6V7_SOYBN	0	100	UniRef100_Q94LX7 Phosphoenolpyruvate carboxykinase n=1 Tax=Flaveria pringlei RepID=Q94LX7_FLAPR	0	96.66	AT4G37870.1|Symbols:PCK1, PEPCK|phosphoenolpyruvate carboxykinase 1|chr4:17802974-17806332 REVERSE LENGTH=671	0	93	GO:0006094 GO:0009817 GO:0016036 GO:0046686	cellular response to phosphate starvation; "defense response to fungus, incompatible interaction"; "gluconeogenesis"; "response to cadmium ion"	GO:0004611 GO:0004612 GO:0005524 GO:0017076	ATP binding; "phosphoenolpyruvate carboxykinase (ATP) activity"; "phosphoenolpyruvate carboxykinase activity"; "purine nucleotide binding"	GO:0005634 GO:0005730 GO:0005737 GO:0005829 GO:0016020	cytoplasm; "cytosol"; "membrane"; "nucleolus"; "nucleus"	PF01293	Phosphoenolpyruvate carboxykinase	PTHR11699	ALDEHYDE DEHYDROGENASE-RELATED	NA	NA
Glyma.01G105600						1.67106	-0.321492						Glyma.01G105600	162	UniRef100_I1J720 Uncharacterized protein n=1 Tax=Glycine max RepID=I1J720_SOYBN	2e-113	100	NA	NA	NA	AT5G02020.2|Symbols:SIS|Encodes a protein involved in salt tolerance, names SIS (Salt Induced Serine rich).|chr5:386999-387921 REVERSE LENGTH=137	4e-22	87.59	GO:0006914 GO:0009651	autophagy; "response to salt stress"	GO:0003674	molecular function	GO:0005634	nucleus	NA	NA	NA	NA	NA	NA
Glyma.01G106800								-1.78341	0.0947352				Glyma.01G106800	145	UniRef100_I1J732 Uncharacterized protein n=1 Tax=Glycine max RepID=I1J732_SOYBN	2e-96	100	UniRef100_H6TB47 HSP18.1B n=1 Tax=Citrullus lanatus RepID=H6TB47_CITLA	7e-64	90.57	AT1G53540.1|Symbols:|HSP20-like chaperones superfamily protein|chr1:19980510-19980983 FORWARD LENGTH=157	2e-64	91.72	GO:0006457 GO:0009408 GO:0009644 GO:0034976 GO:0042542	protein folding; "response to endoplasmic reticulum stress"; "response to heat"; "response to high light intensity"; "response to hydrogen peroxide"	NA	NA	GO:0005737	cytoplasm	PF00011	Hsp20/alpha crystallin family	PTHR11527	SMALL HEAT-SHOCK PROTEIN (HSP20) FAMILY	KOG3591	Alpha_crystallins
Glyma.01G109600			1.16614	-0.622533									Glyma.01G109600	113	UniRef100_K7K345 Uncharacterized protein n=2 Tax=Glycine max RepID=K7K345_SOYBN	2e-72	100	NA	NA	NA	AT2G37975.1|Symbols:|Yos1-like protein|chr2:15891900-15892136 REVERSE LENGTH=78	4e-36	98.72	GO:0008150	biological process	GO:0003674	molecular function	GO:0005739	mitochondrion	PF08571	Yos1-like	PTHR15858	UNCHARACTERIZED	KOG4779	Predicted_membrane_protein
Glyma.01G120000			4.48804	-2.54261									Glyma.01G120000	1124	UniRef100_K7K3C7 Uncharacterized protein n=1 Tax=Glycine max RepID=K7K3C7_SOYBN	0	100	UniRef100_C6ZRY7 Disease resistance protein n=1 Tax=Glycine max RepID=C6ZRY7_SOYBN	0	100.37	AT1G45616.1|Symbols:AtRLP6, RLP6|receptor like protein 6|chr1:17183550-17186534 REVERSE LENGTH=994	1e-145	104.83	GO:0002237 GO:0006952 GO:0007165 GO:0010103 GO:0048443	defense response; "response to molecule of bacterial origin"; "signal transduction"; "stamen development"; "stomatal complex morphogenesis"	NA	NA	GO:0016020	membrane	PF08263 PF00560	Leucine rich repeat N-terminal domain; "Leucine Rich Repeat"	PTHR24420	LEUCINE-RICH REPEAT RECEPTOR-LIKE PROTEIN KINASE	KOG0472	Leucine-rich_repeat_protein
Glyma.01G120000								-2.31364	1.6902				Glyma.01G120000	1124	UniRef100_K7K3C7 Uncharacterized protein n=1 Tax=Glycine max RepID=K7K3C7_SOYBN	0	100	UniRef100_C6ZRY7 Disease resistance protein n=1 Tax=Glycine max RepID=C6ZRY7_SOYBN	0	100.37	AT1G45616.1|Symbols:AtRLP6, RLP6|receptor like protein 6|chr1:17183550-17186534 REVERSE LENGTH=994	1e-145	104.83	GO:0002237 GO:0006952 GO:0007165 GO:0010103 GO:0048443	defense response; "response to molecule of bacterial origin"; "signal transduction"; "stamen development"; "stomatal complex morphogenesis"	NA	NA	GO:0016020	membrane	PF08263 PF00560	Leucine rich repeat N-terminal domain; "Leucine Rich Repeat"	PTHR24420	LEUCINE-RICH REPEAT RECEPTOR-LIKE PROTEIN KINASE	KOG0472	Leucine-rich_repeat_protein
Glyma.01G120100			4.16639	-2.46352									Glyma.01G120100	1087	UniRef100_K7K3C8 Uncharacterized protein n=1 Tax=Glycine max RepID=K7K3C8_SOYBN	0	100	UniRef100_C6ZRY7 Disease resistance protein n=1 Tax=Glycine max RepID=C6ZRY7_SOYBN	0	97.07	AT1G45616.1|Symbols:AtRLP6, RLP6|receptor like protein 6|chr1:17183550-17186534 REVERSE LENGTH=994	9e-138	99.4	GO:0002237 GO:0006952 GO:0007165 GO:0010103 GO:0048443	defense response; "response to molecule of bacterial origin"; "signal transduction"; "stamen development"; "stomatal complex morphogenesis"	NA	NA	GO:0016020	membrane	PF00560 PF08263	Leucine Rich Repeat; "Leucine rich repeat N-terminal domain"	PTHR24420	LEUCINE-RICH REPEAT RECEPTOR-LIKE PROTEIN KINASE	KOG0472	Leucine-rich_repeat_protein
Glyma.01G120300	0.0735442	-2.32562	4.63437	-2.70501									Glyma.01G120300	1299	UniRef100_UPI0003DE8959 PREDICTED: LRR receptor-like serine/threonine-protein kinase GSO1-like n=1 Tax=Glycine max RepID=UPI0003DE8959	0	97.42	UniRef100_C6ZRY7 Disease resistance protein n=1 Tax=Glycine max RepID=C6ZRY7_SOYBN	0	98.72	AT1G45616.1|Symbols:AtRLP6, RLP6|receptor like protein 6|chr1:17183550-17186534 REVERSE LENGTH=994	2e-151	102.31	GO:0002237 GO:0006952 GO:0007165 GO:0010103 GO:0048443	defense response; "response to molecule of bacterial origin"; "signal transduction"; "stamen development"; "stomatal complex morphogenesis"	NA	NA	GO:0016020	membrane	PF00560 PF08263	Leucine Rich Repeat; "Leucine rich repeat N-terminal domain"	PTHR24420	LEUCINE-RICH REPEAT RECEPTOR-LIKE PROTEIN KINASE	KOG0472	Leucine-rich_repeat_protein
Glyma.01G123500	0.187232	-1.89956											Glyma.01G123500	80	UniRef100_K7K3F6 Uncharacterized protein n=1 Tax=Glycine max RepID=K7K3F6_SOYBN	2e-48	100	NA	NA	NA	NA	NA	NA	NA	NA	NA	NA	NA	NA	NA	NA	NA	NA	NA	NA
Glyma.01G124500	-0.391749	1.76018											Glyma.01G124500	258	UniRef100_I1J7H3 Ferritin n=1 Tax=Glycine max RepID=I1J7H3_SOYBN	0	100	UniRef100_I1J7H3 Ferritin n=1 Tax=Glycine max RepID=I1J7H3_SOYBN	0	100	AT5G01600.1|Symbols:ATFER1, FER1|ferretin 1|chr5:228149-229594 REVERSE LENGTH=255	1e-110	77.65	GO:0000302 GO:0006826 GO:0006879 GO:0009409 GO:0009617 GO:0009908 GO:0010039 GO:0010043 GO:0015979 GO:0042542 GO:0048366 GO:0055072 GO:0055114	cellular iron ion homeostasis; "flower development"; "iron ion homeostasis"; "iron ion transport"; "leaf development"; "oxidation-reduction process"; "photosynthesis"; "response to bacterium"; "response to cold"; "response to hydrogen peroxide"; "response to iron ion"; "response to reactive oxygen species"; "response to zinc ion"	GO:0005506 GO:0008199 GO:0016491 GO:0046914	ferric iron binding; "iron ion binding"; "oxidoreductase activity"; "transition metal ion binding"	GO:0005739 GO:0009507 GO:0009535 GO:0009570 GO:0009579 GO:0016020	chloroplast; "chloroplast stroma"; "chloroplast thylakoid membrane"; "membrane"; "mitochondrion"; "thylakoid"	PF00210	Ferritin-like domain	PTHR11431	FERRITIN	KOG2332	Ferritin
Glyma.01G124500						0.383769	-1.03652						Glyma.01G124500	258	UniRef100_I1J7H3 Ferritin n=1 Tax=Glycine max RepID=I1J7H3_SOYBN	0	100	UniRef100_I1J7H3 Ferritin n=1 Tax=Glycine max RepID=I1J7H3_SOYBN	0	100	AT5G01600.1|Symbols:ATFER1, FER1|ferretin 1|chr5:228149-229594 REVERSE LENGTH=255	1e-110	77.65	GO:0000302 GO:0006826 GO:0006879 GO:0009409 GO:0009617 GO:0009908 GO:0010039 GO:0010043 GO:0015979 GO:0042542 GO:0048366 GO:0055072 GO:0055114	cellular iron ion homeostasis; "flower development"; "iron ion homeostasis"; "iron ion transport"; "leaf development"; "oxidation-reduction process"; "photosynthesis"; "response to bacterium"; "response to cold"; "response to hydrogen peroxide"; "response to iron ion"; "response to reactive oxygen species"; "response to zinc ion"	GO:0005506 GO:0008199 GO:0016491 GO:0046914	ferric iron binding; "iron ion binding"; "oxidoreductase activity"; "transition metal ion binding"	GO:0005739 GO:0009507 GO:0009535 GO:0009570 GO:0009579 GO:0016020	chloroplast; "chloroplast stroma"; "chloroplast thylakoid membrane"; "membrane"; "mitochondrion"; "thylakoid"	PF00210	Ferritin-like domain	PTHR11431	FERRITIN	KOG2332	Ferritin
Glyma.01G126600						0.188134	-1.13241	1.63792	-0.256959				Glyma.01G126600	192	UniRef100_K7K3H8 Uncharacterized protein n=2 Tax=Glycine max RepID=K7K3H8_SOYBN	2e-135	77.64	UniRef100_G7JKK5 Disease resistance response protein n=1 Tax=Medicago truncatula RepID=G7JKK5_MEDTR	2e-73	97.38	AT1G58170.1|Symbols:|Disease resistance-responsive (dirigent-like protein) family protein|chr1:21536188-21536745 FORWARD LENGTH=185	4e-62	96.22	GO:0006499 GO:0006952 GO:0009807	N-terminal protein myristoylation; "defense response"; "lignan biosynthetic process"	GO:0003674	molecular function	GO:0009507	chloroplast	PF03018	Dirigent-like protein	PTHR21495	NUCLEOPORIN-RELATED	NA	NA
Glyma.01G128100								1.659	-0.719849				Glyma.01G128100	508	UniRef100_K7K3I8 Uncharacterized protein n=2 Tax=Glycine max RepID=K7K3I8_SOYBN	0	100	UniRef100_B3U398 WRKY transcription factor WRKY108715 n=2 Tax=Medicago truncatula RepID=B3U398_MEDTR	3e-177	84.04	AT2G38470.1|Symbols:WRKY33, ATWRKY33|WRKY DNA-binding protein 33|chr2:16108476-16110539 FORWARD LENGTH=519	5e-102	54.91	GO:0000165 GO:0002679 GO:0006355 GO:0006612 GO:0006944 GO:0006970 GO:0009408 GO:0009409 GO:0009414 GO:0009595 GO:0009651 GO:0009697 GO:0009862 GO:0009863 GO:0009867 GO:0010120 GO:0010200 GO:0010310 GO:0010363 GO:0010508 GO:0031348 GO:0034605 GO:0035556 GO:0042742 GO:0043069 GO:0043900 GO:0050832 GO:0070370	MAPK cascade; "camalexin biosynthetic process"; "cellular heat acclimation"; "cellular membrane fusion"; "cellular response to heat"; "defense response to bacterium"; "defense response to fungus"; "detection of biotic stimulus"; "intracellular signal transduction"; "jasmonic acid mediated signaling pathway"; "negative regulation of defense response"; "negative regulation of programmed cell death"…	GO:0003700 GO:0005515	protein binding; "sequence-specific DNA binding transcription factor activity"	GO:0005634	nucleus	PF03106	WRKY DNA -binding domain	NA	NA	NA	NA
Glyma.01G129000								0.36043	-1.27531				Glyma.01G129000	199	UniRef100_I1J7L2 Uncharacterized protein n=1 Tax=Glycine max RepID=I1J7L2_SOYBN	9e-145	100	NA	NA	NA	AT5G01750.2|Symbols:|Protein of unknown function (DUF567)|chr5:290034-291109 FORWARD LENGTH=217	1e-93	88.94	GO:0006569 GO:0006995 GO:0008150 GO:0009684 GO:0030003 GO:0070838	biological process; "cellular cation homeostasis"; "cellular response to nitrogen starvation"; "divalent metal ion transport"; "indoleacetic acid biosynthetic process"; "tryptophan catabolic process"	GO:0003674	molecular function	GO:0009507	chloroplast	PF04525	Tubby C 2	NA	NA	NA	NA
Glyma.01G141100						0.0070856	-1.36041						Glyma.01G141100	224	UniRef100_K7K3S6 Uncharacterized protein n=2 Tax=Glycine max RepID=K7K3S6_SOYBN	1e-159	100	UniRef100_G7JEM0 NAD(P)H-quinone oxidoreductase subunit 6 n=1 Tax=Medicago truncatula RepID=G7JEM0_MEDTR	1e-108	71.47	AT2G45360.1|Symbols:|Protein of unknown function (DUF1442)|chr2:18698619-18699360 FORWARD LENGTH=215	8e-81	102.33	GO:0008150	biological process	GO:0003674	molecular function	GO:0005634	nucleus	PF07279	Protein of unknown function (DUF1442)	NA	NA	NA	NA
Glyma.01G144300						0.2109	-1.24057						Glyma.01G144300	215	UniRef100_I1J7Y5 Uncharacterized protein n=1 Tax=Glycine max RepID=I1J7Y5_SOYBN	9e-154	100	UniRef100_G7L0A0 Calcium-binding protein CML24 n=1 Tax=Medicago truncatula RepID=G7L0A0_MEDTR	5e-78	108.21	AT1G24620.1|Symbols:|EF hand calcium-binding protein family|chr1:8723893-8724453 REVERSE LENGTH=186	1e-29	81.18	GO:0009409 GO:0048610 GO:0048767 GO:0048868	cellular process involved in reproduction; "pollen tube development"; "response to cold"; "root hair elongation"	GO:0005509	calcium ion binding	GO:0005634 GO:0005737	cytoplasm; "nucleus"	PF00036	EF hand	PTHR10891	EF-HAND CALCIUM-BINDING DOMAIN CONTAINING PROTEIN	KOG0027	Calmodulin_and_related_proteins_(EF-Hand_superfamily)
Glyma.01G163400						-0.0892506	1.39139						Glyma.01G163400	73	UniRef100_K7MQT0 Uncharacterized protein n=1 Tax=Glycine max RepID=K7MQT0_SOYBN	1e-19	96.43	NA	NA	NA	NA	NA	NA	NA	NA	NA	NA	NA	NA	NA	NA	NA	NA	NA	NA
Glyma.01G165500						0.134104	-1.12573						Glyma.01G165500	131	UniRef100_K7K478 Uncharacterized protein n=1 Tax=Glycine max RepID=K7K478_SOYBN	4e-88	100	NA	NA	NA	NA	NA	NA	NA	NA	NA	NA	NA	NA	NA	NA	NA	NA	NA	NA
Glyma.01G193100			-2.1033	2.673									Glyma.01G193100	396	UniRef100_I1J9D6 Uncharacterized protein n=2 Tax=Glycine max RepID=I1J9D6_SOYBN	0	100	UniRef100_G7K3T9 Glucan endo-1,3-beta-glucosidase n=1 Tax=Medicago truncatula RepID=G7K3T9_MEDTR	6e-177	94.72	AT5G67460.1|Symbols:|O-Glycosyl hydrolases family 17 protein|chr5:26921984-26923274 REVERSE LENGTH=380	4e-94	103.16	GO:0005975	carbohydrate metabolic process	GO:0003824 GO:0004553 GO:0043169	catalytic activity; "cation binding"; "hydrolase activity, hydrolyzing O-glycosyl compounds"	NA	NA	PF00332 PF07983	Glycosyl hydrolases family 17; "X8 domain"	PTHR16631	FAMILY NOT NAMED	NA	NA
Glyma.01G193600								1.02748	-0.552784				Glyma.01G193600	1015	UniRef100_I1J9E1 Uncharacterized protein n=1 Tax=Glycine max RepID=I1J9E1_SOYBN	0	100	UniRef100_Q9FVE8 Plasma membrane Ca2+-ATPase n=1 Tax=Glycine max RepID=Q9FVE8_SOYBN	0	100	AT4G37640.1|Symbols:ACA2|calcium ATPase 2|chr4:17683225-17686808 REVERSE LENGTH=1014	0	100	GO:0006612 GO:0006754 GO:0006810 GO:0006812 GO:0006820 GO:0006862 GO:0006888 GO:0006944 GO:0008152 GO:0009627 GO:0009697 GO:0010200 GO:0010363 GO:0015696 GO:0015802 GO:0030968 GO:0043069 GO:0043090 GO:0043269 GO:0050832 GO:0070588	ATP biosynthetic process; "ER to Golgi vesicle-mediated transport"; "amino acid import"; "ammonium transport"; "anion transport"; "basic amino acid transport"; "calcium ion transmembrane transport"; "cation transport"; "cellular membrane fusion"; "defense response to fungus"; "endoplasmic reticulum unfolded protein response"; "metabolic process"; "negative regulation of programmed cell death"; "n…	GO:0000166 GO:0003824 GO:0005388 GO:0005516 GO:0005524 GO:0015085 GO:0015662 GO:0016820 GO:0046872	ATP binding; "ATPase activity, coupled to transmembrane movement of ions, phosphorylative mechanism"; "calcium-transporting ATPase activity"; "calcium ion transmembrane transporter activity"; "calmodulin binding"; "catalytic activity"; "hydrolase activity, acting on acid anhydrides, catalyzing transmembrane movement of substances"; "metal ion binding"; "nucleotide binding"	GO:0005783 GO:0005789 GO:0005886 GO:0016020	endoplasmic reticulum; "endoplasmic reticulum membrane"; "membrane"; "plasma membrane"	PF12515 PF00122 PF00689 PF00702 PF00690	Ca2+-ATPase N terminal autoinhibitory domain; "E1-E2 ATPase"; "Cation transporting ATPase, C-terminus"; "haloacid dehalogenase-like hydrolase"; "Cation transporter/ATPase, N-terminus"	PTHR24093	FAMILY NOT NAMED	KOG0204	Calcium_transporting_ATPase
Glyma.01G196600			0.141283	-1.02252									Glyma.01G196600	284	UniRef100_I1J9H4 Uncharacterized protein n=1 Tax=Glycine max RepID=I1J9H4_SOYBN	0	100	UniRef100_D9ZJ03 HD domain class transcription factor n=1 Tax=Malus domestica RepID=D9ZJ03_MALDO	3e-127	97.92	AT4G37790.1|Symbols:HAT22|Homeobox-leucine zipper protein family|chr4:17768241-17769272 FORWARD LENGTH=278	9e-96	101.8	GO:0006355 GO:0006473 GO:0009735	protein acetylation; "regulation of transcription, DNA-dependent"; "response to cytokinin stimulus"	GO:0003677 GO:0003700 GO:0043565	DNA binding; "sequence-specific DNA binding"; "sequence-specific DNA binding transcription factor activity"	GO:0005634	nucleus	PF02183 PF00046	Homeobox associated leucine zipper; "Homeobox domain"	PTHR24326	FAMILY NOT NAMED	KOG0483	Transcription_factor_HEX,_contains_HOX_and_HALZ_domains
Glyma.01G204400								0.945109	-2.35324		x		Glyma.01G204400	196	UniRef100_I1J9Q4 Uncharacterized protein n=2 Tax=Glycine max RepID=I1J9Q4_SOYBN	2e-142	100	UniRef100_G7JYL9 Protein TIFY n=2 Tax=Medicago truncatula RepID=G7JYL9_MEDTR	2e-45	101.73	AT1G74950.1|Symbols:JAZ2, TIFY10B|TIFY domain/Divergent CCT motif family protein|chr1:28148919-28150258 REVERSE LENGTH=249	4e-23	51.81	GO:0006612 GO:0007165 GO:0009414 GO:0009611 GO:0009620 GO:0009695 GO:0009723 GO:0009733 GO:0009738 GO:0009753 GO:0009863 GO:0009867 GO:0010363 GO:0042538 GO:0043069	abscisic acid mediated signaling pathway; "hyperosmotic salinity response"; "jasmonic acid biosynthetic process"; "jasmonic acid mediated signaling pathway"; "negative regulation of programmed cell death"; "protein targeting to membrane"; "regulation of plant-type hypersensitive response"; "response to auxin stimulus"; "response to ethylene stimulus"; "response to fungus"; "response to jasmonic a…	GO:0005515	protein binding	GO:0005634	nucleus	PF09425 PF06200	Divergent CCT motif; "tify domain"	NA	NA	NA	NA
Glyma.01G212200	0.338869	-1.10501											Glyma.01G212200	680	UniRef100_K7K529 Uncharacterized protein n=2 Tax=Glycine max RepID=K7K529_SOYBN	0	100	UniRef100_G7JLB0 SNARE-interacting protein KEULE n=1 Tax=Medicago truncatula RepID=G7JLB0_MEDTR	0	100.15	AT1G12360.1|Symbols:KEU|Sec1/munc18-like (SM) proteins superfamily|chr1:4201172-4206144 FORWARD LENGTH=666	0	100.15	GO:0000910 GO:0006623 GO:0006904 GO:0006944 GO:0009306 GO:0010200 GO:0016192 GO:0030968 GO:0048193	Golgi vesicle transport; "cellular membrane fusion"; "cytokinesis"; "endoplasmic reticulum unfolded protein response"; "protein secretion"; "protein targeting to vacuole"; "response to chitin"; "vesicle-mediated transport"; "vesicle docking involved in exocytosis"	GO:0005515 GO:0008565	protein binding; "protein transporter activity"	GO:0005773 GO:0005829 GO:0005886 GO:0019898	cytosol; "extrinsic to membrane"; "plasma membrane"; "vacuole"	PF00995	Sec1 family	PTHR11679	VESICLE PROTEIN SORTING-ASSOCIATED	KOG1300	Vesicle_trafficking_protein_Sec1
Glyma.01G224000	-0.22974	1.09254	-0.177369	1.39511									Glyma.01G224000	636	UniRef100_K7K5A6 Uncharacterized protein n=1 Tax=Glycine max RepID=K7K5A6_SOYBN	0	100	UniRef100_B9GX60 Leucine-rich repeat transmembrane protein kinase n=1 Tax=Populus trichocarpa RepID=B9GX60_POPTR	0	93.77	AT4G23740.1|Symbols:|Leucine-rich repeat protein kinase family protein|chr4:12367063-12369159 FORWARD LENGTH=638	0	89.97	GO:0006468 GO:0007169 GO:0010075	protein phosphorylation; "regulation of meristem growth"; "transmembrane receptor protein tyrosine kinase signaling pathway"	GO:0004672 GO:0004674 GO:0004713 GO:0005524 GO:0016301 GO:0016772	ATP binding; "kinase activity"; "protein kinase activity"; "protein serine/threonine kinase activity"; "protein tyrosine kinase activity"; "transferase activity, transferring phosphorus-containing groups"	GO:0005886	plasma membrane	PF00069 PF00560 PF08263	Protein kinase domain; "Leucine Rich Repeat"; "Leucine rich repeat N-terminal domain"	PTHR24420	LEUCINE-RICH REPEAT RECEPTOR-LIKE PROTEIN KINASE	KOG1187	Serine/threonine_protein_kinase
Glyma.01G224400						0.331395	-1.16325						Glyma.01G224400	331	UniRef100_I1JAC3 Uncharacterized protein n=1 Tax=Glycine max RepID=I1JAC3_SOYBN	0	100	UniRef100_B9I8V0 Mitochondrial substrate carrier family protein n=1 Tax=Populus trichocarpa RepID=B9I8V0_POPTR	0	92.09	AT4G01100.1|Symbols:ADNT1|adenine nucleotide transporter 1|chr4:477411-479590 FORWARD LENGTH=352	0	92.61	GO:0006007 GO:0006096 GO:0006098 GO:0006810 GO:0006839 GO:0009060 GO:0009651 GO:0015866 GO:0015867 GO:0046686 GO:0055085 GO:0080121	ADP transport; "AMP transport"; "ATP transport"; "aerobic respiration"; "glucose catabolic process"; "glycolysis"; "mitochondrial transport"; "pentose-phosphate shunt"; "response to cadmium ion"; "response to salt stress"; "transmembrane transport"; "transport"	GO:0005347 GO:0015217 GO:0080122	ADP transmembrane transporter activity; "AMP transmembrane transporter activity"; "ATP transmembrane transporter activity"	GO:0005739 GO:0005743 GO:0005774 GO:0009536 GO:0016020	membrane; "mitochondrial inner membrane"; "mitochondrion"; "plastid"; "vacuolar membrane"	PF00153	Mitochondrial carrier protein	PTHR24089	FAMILY NOT NAMED	KOG0752	Mitochondrial_solute_carrier_protein
Glyma.01G224800						1.30566	-0.97577						Glyma.01G224800	323	UniRef100_I1JAC7 Uncharacterized protein n=1 Tax=Glycine max RepID=I1JAC7_SOYBN	0	100	UniRef100_A7LHF9 WRKY12 (Fragment) n=1 Tax=Glycine max RepID=A7LHF9_SOYBN	1e-138	100	AT4G11070.1|Symbols:WRKY41, AtWRKY41|WRKY family transcription factor|chr4:6759303-6760763 FORWARD LENGTH=313	1e-58	100	GO:0006355	regulation of transcription, DNA-dependent	GO:0003700 GO:0043565	sequence-specific DNA binding; "sequence-specific DNA binding transcription factor activity"	GO:0005634	nucleus	PF03106	WRKY DNA -binding domain	NA	NA	NA	NA
Glyma.01G239800						-0.231378	1.09807						Glyma.01G239800	236	UniRef100_I1JAV4 Uncharacterized protein n=1 Tax=Glycine max RepID=I1JAV4_SOYBN	1e-172	100	UniRef100_Q6NMR8 Protein FANTASTIC FOUR 3 n=1 Tax=Arabidopsis thaliana RepID=FAF3_ARATH	2e-19	36.46	AT5G19260.1|Symbols:|Protein of unknown function (DUF3049)|chr5:6479494-6480360 REVERSE LENGTH=288	2e-22	36.46	NA	NA	NA	NA	GO:0005634	nucleus	PF11250	Protein of unknown function (DUF3049)	NA	NA	NA	NA
Glyma.01G240100			-0.86645	2.46156									Glyma.01G240100	732	UniRef100_I1JAV7 Uncharacterized protein n=2 Tax=Glycine max RepID=I1JAV7_SOYBN	0	100	UniRef100_I6ZZ25 HD-1A n=1 Tax=Gossypium hirsutum RepID=I6ZZ25_GOSHI	0	100.55	AT4G21750.2|Symbols:ATML1|Homeobox-leucine zipper family protein / lipid-binding START domain-containing protein|chr4:11556965-11560243 FORWARD LENGTH=762	0	95.54	GO:0006355 GO:0006473 GO:0009793 GO:0009913 GO:0010027 GO:0010075 GO:0010228 GO:0016226 GO:0048481 GO:0048825	cotyledon development; "embryo development ending in seed dormancy"; "epidermal cell differentiation"; "iron-sulfur cluster assembly"; "ovule development"; "protein acetylation"; "regulation of meristem growth"; "regulation of transcription, DNA-dependent"; "thylakoid membrane organization"; "vegetative to reproductive phase transition of meristem"	GO:0003677 GO:0003700 GO:0043565	DNA binding; "sequence-specific DNA binding"; "sequence-specific DNA binding transcription factor activity"	GO:0005634	nucleus	PF01852 PF00046	START domain; "Homeobox domain"	PTHR24325	FAMILY NOT NAMED	KOG0484	Transcription_factor_PHOX2/ARIX,_contains_HOX_domain
Glyma.01G241500								-0.193185	1.06585				Glyma.01G241500	532	UniRef100_K7K5L4 Uncharacterized protein n=1 Tax=Glycine max RepID=K7K5L4_SOYBN	0	100	UniRef100_E5GBH3 Sterol regulatory element-binding protein site 2 protease n=1 Tax=Cucumis melo subsp. melo RepID=E5GBH3_CUCME	0	82.69	AT1G17870.1|Symbols:ATEGY3, EGY3|ethylene-dependent gravitropism-deficient and yellow-green-like 3|chr1:6150036-6152185 REVERSE LENGTH=573	0	86.74	GO:0006457 GO:0009408 GO:0009644 GO:0042542	protein folding; "response to heat"; "response to high light intensity"; "response to hydrogen peroxide"	NA	NA	GO:0005739	mitochondrion	NA	NA	NA	NA	NA	NA
Glyma.02G009500								-0.263135	1.94162				Glyma.02G009500	124	UniRef100_C6T024 Uncharacterized protein n=1 Tax=Glycine max RepID=C6T024_SOYBN	1e-83	100	UniRef100_B9GSX8 NPR1/NIM1-interacting protein 1 n=1 Tax=Populus trichocarpa RepID=B9GSX8_POPTR	2e-09	100.86	AT1G02450.1|Symbols:NIMIN1, NIMIN-1|NIM1-interacting 1|chr1:498052-498480 REVERSE LENGTH=142	2e-06	74.65	GO:0000165 GO:0001666 GO:0006355 GO:0006612 GO:0009595 GO:0009617 GO:0009697 GO:0009862 GO:0009867 GO:0010112 GO:0010200 GO:0010310 GO:0010363 GO:0016045 GO:0031347 GO:0031348 GO:0035304 GO:0042742 GO:0043900 GO:0045087 GO:0045088 GO:0045892 GO:0050776 GO:0050832	MAPK cascade; "defense response to bacterium"; "defense response to fungus"; "detection of bacterium"; "detection of biotic stimulus"; "innate immune response"; "jasmonic acid mediated signaling pathway"; "negative regulation of defense response"; "negative regulation of transcription, DNA-dependent"; "protein targeting to membrane"; "regulation of defense response"; "regulation of hydrogen perox…	GO:0005515	protein binding	GO:0005634	nucleus	NA	NA	NA	NA	NA	NA
Glyma.02G010900			0.305627	-1.42395									Glyma.02G010900	321	UniRef100_I1JBE7 Uncharacterized protein n=1 Tax=Glycine max RepID=I1JBE7_SOYBN	0	100	UniRef100_Q2PJR6 WRKY54 n=1 Tax=Glycine max RepID=Q2PJR6_SOYBN	0	99.07	AT2G47260.1|Symbols:WRKY23, ATWRKY23|WRKY DNA-binding protein 23|chr2:19405045-19406446 REVERSE LENGTH=337	3e-68	85.16	GO:0006355 GO:0009624 GO:0009733	regulation of transcription, DNA-dependent; "response to auxin stimulus"; "response to nematode"	GO:0003700 GO:0043565	sequence-specific DNA binding; "sequence-specific DNA binding transcription factor activity"	GO:0005634	nucleus	PF03106	WRKY DNA -binding domain	NA	NA	NA	NA
Glyma.02G016400	-0.229735	1.21986	-0.0813379	2.18412									Glyma.02G016400	508	UniRef100_I1JBJ9 Uncharacterized protein n=1 Tax=Glycine max RepID=I1JBJ9_SOYBN	0	100	UniRef100_B9I9P6 Endo-1 family protein n=1 Tax=Populus trichocarpa RepID=B9I9P6_POPTR	0	99.41	AT4G02290.1|Symbols:AtGH9B13, GH9B13|glycosyl hydrolase 9B13|chr4:1002654-1005125 REVERSE LENGTH=516	0	90.89	GO:0005975 GO:0010089 GO:0044036	carbohydrate metabolic process; "cell wall macromolecule metabolic process"; "xylem development"	GO:0003824 GO:0004553	catalytic activity; "hydrolase activity, hydrolyzing O-glycosyl compounds"	GO:0005576	extracellular region	PF00759	Glycosyl hydrolase family 9	PTHR22298	ENDO-1,4-BETA-GLUCANASE	NA	NA
Glyma.02G035200								1.16771	-0.89564				Glyma.02G035200	245	UniRef100_I1JC29 Uncharacterized protein n=1 Tax=Glycine max RepID=I1JC29_SOYBN	1e-177	100	NA	NA	NA	AT1G70420.1|Symbols:|Protein of unknown function (DUF1645)|chr1:26539840-26540658 REVERSE LENGTH=272	7e-53	89.71	GO:0080167	response to karrikin	GO:0003674	molecular function	GO:0005634	nucleus	PF07816	Protein of unknown function (DUF1645)	NA	NA	NA	NA
Glyma.02G043500	0.159212	-2.36089	2.5093	-0.134838									Glyma.02G043500	380	UniRef100_I1JCC6 Uncharacterized protein n=1 Tax=Glycine max RepID=I1JCC6_SOYBN	0	100	UniRef100_G7LA96 F-box family protein n=1 Tax=Medicago truncatula RepID=G7LA96_MEDTR	0	94.46	AT2G17030.1|Symbols:|F-box family protein with a domain of unknown function (DUF295)|chr2:7399108-7400650 FORWARD LENGTH=407	1e-40	87.22	GO:0008150	biological process	GO:0003674	molecular function	GO:0005634	nucleus	PF03478	Protein of unknown function (DUF295)	PTHR13710	DNA HELICASE RECQ FAMILY MEMBER	NA	NA
Glyma.02G054900								1.46263	-0.052633				Glyma.02G054900	119	UniRef100_C6T3K2 Uncharacterized protein n=1 Tax=Glycine max RepID=C6T3K2_SOYBN	3e-79	100	NA	NA	NA	AT2G18210.1|Symbols:|unknown protein; BEST Arabidopsis thaliana protein match is: unknown protein (TAIR:AT4G36500.1); Has 50 Blast hits to 50 proteins in 7 species: Archae - 0; Bacteria - 0; Metazoa - 0; Fungi - 0; Plants - 50; Viruses - 0; Other Eukaryotes - 0 (source: NCBI BLink).|chr2:7925392-7925766 REVERSE LENGTH=124	2e-20	95.16	GO:0008150	biological process	GO:0003674	molecular function	GO:0005739	mitochondrion	NA	NA	NA	NA	NA	NA
Glyma.02G055000								0.503164	-1.00345				Glyma.02G055000	168	UniRef100_K7MH69 Uncharacterized protein n=1 Tax=Glycine max RepID=K7MH69_SOYBN	1e-83	98.14	NA	NA	NA	AT2G18210.1|Symbols:|unknown protein; BEST Arabidopsis thaliana protein match is: unknown protein (TAIR:AT4G36500.1); Has 50 Blast hits to 50 proteins in 7 species: Archae - 0; Bacteria - 0; Metazoa - 0; Fungi - 0; Plants - 50; Viruses - 0; Other Eukaryotes - 0 (source: NCBI BLink).|chr2:7925392-7925766 REVERSE LENGTH=124	6e-21	92.74	GO:0008150	biological process	GO:0003674	molecular function	GO:0005739	mitochondrion	NA	NA	NA	NA	NA	NA
Glyma.02G059200						1.04941	-0.139408				x		Glyma.02G059200	317	UniRef100_I1JCS9 Uncharacterized protein n=2 Tax=Glycine max RepID=I1JCS9_SOYBN	0	100	UniRef100_G7LFI5 Coiled-coil domain-containing protein n=1 Tax=Medicago truncatula RepID=G7LFI5_MEDTR	1e-156	88.54	AT2G23790.1|Symbols:|Protein of unknown function (DUF607)|chr2:10125692-10127455 REVERSE LENGTH=336	5e-119	89.58	GO:0008150	biological process	GO:0003674	molecular function	GO:0009507	chloroplast	PF04678	Protein of unknown function, DUF607	PTHR13462	FAMILY NOT NAMED	KOG2966	Uncharacterized_conserved_protein
Glyma.02G067500						0.179426	-1.28478						Glyma.02G067500	263	UniRef100_I1JD09 Uncharacterized protein n=2 Tax=Glycine max RepID=I1JD09_SOYBN	0	100	UniRef100_B9GYV1 MutT/nudix family protein n=1 Tax=Populus trichocarpa RepID=B9GYV1_POPTR	8e-73	94.12	AT1G12880.1|Symbols:atnudt12, NUDT12|nudix hydrolase homolog 12|chr1:4390036-4391046 FORWARD LENGTH=203	5e-75	90.15	NA	NA	GO:0016787	hydrolase activity	GO:0005739	mitochondrion	PF00293	NUDIX domain	PTHR12629	DIPHOSPHOINOSITOL POLYPHOSPHATE PHOSPHOHYDROLASE	KOG2839	Diadenosine_and_diphosphoinositol_polyphosphate_phosphohydrolase
Glyma.02G073600						-1.3426	0.214437				x		Glyma.02G073600	286	UniRef100_C6TEH7 Putative uncharacterized protein n=1 Tax=Glycine max RepID=C6TEH7_SOYBN	0	100	UniRef100_Q39822 Pip1 protein n=1 Tax=Glycine max RepID=Q39822_SOYBN	0	100	AT2G37170.1|Symbols:PIP2B, PIP2;2|plasma membrane intrinsic protein 2|chr2:15613624-15614791 REVERSE LENGTH=285	1e-175	98.6	GO:0006810 GO:0006833 GO:0009414 GO:0009651 GO:0009737 GO:0055085	response to abscisic acid stimulus; "response to salt stress"; "response to water deprivation"; "transmembrane transport"; "transport"; "water transport"	GO:0005215 GO:0015250	transporter activity; "water channel activity"	GO:0005886 GO:0009506 GO:0009507 GO:0016020 GO:0016021	chloroplast; "integral to membrane"; "membrane"; "plasma membrane"; "plasmodesma"	PF00230	Major intrinsic protein	PTHR19139	AQUAPORIN TRANSPORTER	KOG0223	Aquaporin_(major_intrinsic_protein_family)
Glyma.02G073700						-1.26321	0.597574				x		Glyma.02G073700	286	UniRef100_C6TEH7 Putative uncharacterized protein n=1 Tax=Glycine max RepID=C6TEH7_SOYBN	0	100	UniRef100_Q39822 Pip1 protein n=1 Tax=Glycine max RepID=Q39822_SOYBN	0	100	AT2G37170.1|Symbols:PIP2B, PIP2;2|plasma membrane intrinsic protein 2|chr2:15613624-15614791 REVERSE LENGTH=285	3e-175	98.6	GO:0006810 GO:0006833 GO:0009414 GO:0009651 GO:0009737 GO:0055085	response to abscisic acid stimulus; "response to salt stress"; "response to water deprivation"; "transmembrane transport"; "transport"; "water transport"	GO:0005215 GO:0015250	transporter activity; "water channel activity"	GO:0005886 GO:0009506 GO:0009507 GO:0016020 GO:0016021	chloroplast; "integral to membrane"; "membrane"; "plasma membrane"; "plasmodesma"	PF00230	Major intrinsic protein	PTHR19139	AQUAPORIN TRANSPORTER	KOG0223	Aquaporin_(major_intrinsic_protein_family)
Glyma.02G086100			1.74035	-0.333617							x		Glyma.02G086100	1126	UniRef100_K7K760 Uncharacterized protein n=1 Tax=Glycine max RepID=K7K760_SOYBN	0	100	UniRef100_B9HJH7 RNA-directed RNA Polymerase family protein n=1 Tax=Populus trichocarpa RepID=B9HJH7_POPTR	0	99.29	AT1G14790.1|Symbols:RDR1, ATRDRP1|RNA-dependent RNA polymerase 1|chr1:5094317-5097817 REVERSE LENGTH=1107	0	100.45	GO:0000165 GO:0006355 GO:0006612 GO:0009615 GO:0009617 GO:0009751 GO:0009862 GO:0009867 GO:0010025 GO:0010310 GO:0010363 GO:0016441 GO:0031348 GO:0035304 GO:0060148	MAPK cascade; "jasmonic acid mediated signaling pathway"; "negative regulation of defense response"; "positive regulation of posttranscriptional gene silencing"; "posttranscriptional gene silencing"; "protein targeting to membrane"; "regulation of hydrogen peroxide metabolic process"; "regulation of plant-type hypersensitive response"; "regulation of protein dephosphorylation"; "regulation of tra…	GO:0003676 GO:0003968	RNA-directed RNA polymerase activity; "nucleic acid binding"	GO:0005634	nucleus	PF05183	RNA dependent RNA polymerase	PTHR23079	RNA-DEPENDENT RNA POLYMERASE	KOG0988	RNA-directed_RNA_polymerase_QDE-1_required_for_posttranscriptional_gene_silencing_and_RNA_interference
Glyma.02G088700								0.931111	-2.02333		x		Glyma.02G088700	683	UniRef100_I1JDL1 Uncharacterized protein n=1 Tax=Glycine max RepID=I1JDL1_SOYBN	0	100	UniRef100_G7KV62 Ser/Thr protein kinase n=1 Tax=Medicago truncatula RepID=G7KV62_MEDTR	0	56.94	AT5G38210.1|Symbols:|Protein kinase family protein|chr5:15261035-15265376 FORWARD LENGTH=686	2e-169	95.19	GO:0006468 GO:0009617 GO:0045087 GO:0046777	innate immune response; "protein autophosphorylation"; "protein phosphorylation"; "response to bacterium"	GO:0004672 GO:0004674 GO:0005524 GO:0016772	ATP binding; "protein kinase activity"; "protein serine/threonine kinase activity"; "transferase activity, transferring phosphorus-containing groups"	GO:0005886	plasma membrane	PF07714	Protein tyrosine kinase	PTHR24420	LEUCINE-RICH REPEAT RECEPTOR-LIKE PROTEIN KINASE	KOG1187	Serine/threonine_protein_kinase
Glyma.02G089900			-1.69617	2.76761							x		Glyma.02G089900	477	UniRef100_I1JDL9 MATE efflux family protein n=1 Tax=Glycine max RepID=I1JDL9_SOYBN	0	100	UniRef100_I1JDL9 MATE efflux family protein n=1 Tax=Glycine max RepID=I1JDL9_SOYBN	0	100	AT1G66760.2|Symbols:|MATE efflux family protein|chr1:24902110-24904213 FORWARD LENGTH=482	3e-175	95.85	GO:0006855 GO:0009611 GO:0009620 GO:0009695 GO:0009753 GO:0055085	drug transmembrane transport; "jasmonic acid biosynthetic process"; "response to fungus"; "response to jasmonic acid stimulus"; "response to wounding"; "transmembrane transport"	GO:0005215 GO:0015238 GO:0015297	antiporter activity; "drug transmembrane transporter activity"; "transporter activity"	GO:0005886 GO:0016020	membrane; "plasma membrane"	PF01554	MatE	PTHR11206	MULTIDRUG RESISTANCE PROTEIN	KOG1347	Uncharacterized_membrane_protein,_predicted_efflux_pump
Glyma.02G097900								1.68263	-0.522744				Glyma.02G097900	468	UniRef100_K7K7E4 Uncharacterized protein n=1 Tax=Glycine max RepID=K7K7E4_SOYBN	0	100	UniRef100_B9HJ06 PERIANTHIA family protein n=1 Tax=Populus trichocarpa RepID=B9HJ06_POPTR	0	100	AT1G68640.1|Symbols:PAN|bZIP transcription factor family protein|chr1:25769739-25772303 REVERSE LENGTH=452	2e-160	99.34	GO:0006355 GO:0009410 GO:0009909 GO:0030968 GO:0048451 GO:0048453	endoplasmic reticulum unfolded protein response; "petal formation"; "regulation of flower development"; "regulation of transcription, DNA-dependent"; "response to xenobiotic stimulus"; "sepal formation"	GO:0003677 GO:0003700 GO:0005515 GO:0043565 GO:0046983	DNA binding; "protein binding"; "protein dimerization activity"; "sequence-specific DNA binding"; "sequence-specific DNA binding transcription factor activity"	GO:0005634	nucleus	PF00170	bZIP transcription factor	PTHR22952	CAMP-RESPONSE ELEMENT BINDING PROTEIN-RELATED	NA	NA
Glyma.02G124500	-0.0671147	1.15603											Glyma.02G124500	795	UniRef100_I1JEL6 Uncharacterized protein n=1 Tax=Glycine max RepID=I1JEL6_SOYBN	0	100	UniRef100_B9HIV4 Heat shock family protein n=1 Tax=Populus trichocarpa RepID=B9HIV4_POPTR	0	100	AT2G04030.1|Symbols:CR88, EMB1956, HSP90.5, Hsp88.1, AtHsp90.5|Chaperone protein htpG family protein|chr2:1281983-1285909 FORWARD LENGTH=780	0	101.41	GO:0006457 GO:0009408 GO:0009414 GO:0009651 GO:0009658 GO:0009704 GO:0009793 GO:0010157 GO:0045037 GO:0048481	chloroplast organization; "de-etiolation"; "embryo development ending in seed dormancy"; "ovule development"; "protein folding"; "protein import into chloroplast stroma"; "response to chlorate"; "response to heat"; "response to salt stress"; "response to water deprivation"	GO:0005524 GO:0051082	ATP binding; "unfolded protein binding"	GO:0005739 GO:0005774 GO:0009507 GO:0009536 GO:0009570 GO:0009941	chloroplast; "chloroplast envelope"; "chloroplast stroma"; "mitochondrion"; "plastid"; "vacuolar membrane"	PF02518 PF00183	Histidine kinase-, DNA gyrase B-, and HSP90-like ATPase; "Hsp90 protein"	PTHR11528	HEAT SHOCK PROTEIN 90	KOG0019	Molecular_chaperone_(HSP90_family)
Glyma.02G130500								1.40189	-0.135765				Glyma.02G130500	57	UniRef100_I1JER6 Uncharacterized protein n=1 Tax=Glycine max RepID=I1JER6_SOYBN	4e-26	100	NA	NA	NA	NA	NA	NA	NA	NA	NA	NA	NA	NA	NA	NA	NA	NA	NA	NA
Glyma.02G136700						1.62118	-0.0706368						Glyma.02G136700	201	UniRef100_C6SVW7 Uncharacterized protein n=1 Tax=Glycine max RepID=C6SVW7_SOYBN	1e-144	100	UniRef100_M1TD91 Maternal effect embryo arrest 14-1 n=1 Tax=Dimocarpus longan RepID=M1TD91_9ROSI	9e-79	97.09	AT2G15890.1|Symbols:MEE14|maternal effect embryo arrest 14|chr2:6921196-6921978 REVERSE LENGTH=203	9e-63	83.25	GO:0009793 GO:0050832	defense response to fungus; "embryo development ending in seed dormancy"	GO:0003674	molecular function	GO:0005634 GO:0009507	chloroplast; "nucleus"	NA	NA	NA	NA	NA	NA
Glyma.02G145300						1.08036	-0.0902105						Glyma.02G145300	736	UniRef100_I1JF82 Uncharacterized protein n=1 Tax=Glycine max RepID=I1JF82_SOYBN	0	100	UniRef100_Q42777 Methylcrotonoyl-CoA carboxylase subunit alpha, mitochondrial n=1 Tax=Glycine max RepID=MCCA_SOYBN	0	100.27	AT1G03090.2|Symbols:MCCA|methylcrotonyl-CoA carboxylase alpha chain, mitochondrial / 3-methylcrotonyl-CoA carboxylase 1 (MCCA)|chr1:739715-743819 FORWARD LENGTH=734	0	99.86	GO:0006552 GO:0008152 GO:0009744 GO:0009750	leucine catabolic process; "metabolic process"; "response to fructose stimulus"; "response to sucrose stimulus"	GO:0003824 GO:0004075 GO:0004485 GO:0005524 GO:0016874 GO:0046872 GO:0050897	ATP binding; "biotin carboxylase activity"; "catalytic activity"; "cobalt ion binding"; "ligase activity"; "metal ion binding"; "methylcrotonoyl-CoA carboxylase activity"	GO:0005739 GO:0022626	cytosolic ribosome; "mitochondrion"	PF00364 PF02786 PF02785 PF00289	Biotin-requiring enzyme; "Carbamoyl-phosphate synthase L chain, ATP binding domain"; "Biotin carboxylase C-terminal domain"; "Carbamoyl-phosphate synthase L chain, N-terminal domain"	PTHR18866	CARBOXYLASE:PYRUVATE/ACETYL-COA/PROPIONYL-COA CARBOXYLASE	KOG0238	3-Methylcrotonyl-CoA_carboxylase,_biotin-containing_subunit/Propionyl-CoA_carboxylase,_alpha_chain/Acetyl-CoA_carboxylase,_biotin_carboxylase_subunit
Glyma.02G145400						1.0861	-0.0362624						Glyma.02G145400	71	UniRef100_K7K8D8 Uncharacterized protein n=1 Tax=Glycine max RepID=K7K8D8_SOYBN	1e-43	100	NA	NA	NA	NA	NA	NA	NA	NA	NA	NA	NA	NA	NA	NA	NA	NA	NA	NA
Glyma.02G156800			-0.11564	2.44295									Glyma.02G156800	298	UniRef100_I1JFJ9 Uncharacterized protein n=2 Tax=Glycine max RepID=I1JFJ9_SOYBN	0	100	UniRef100_D7F7K7 Lectin n=1 Tax=Glycine max RepID=D7F7K7_SOYBN	7e-158	100.71	AT5G10530.1|Symbols:|Concanavalin A-like lectin protein kinase family protein|chr5:3324978-3326933 REVERSE LENGTH=651	4e-27	36.1	GO:0006468	protein phosphorylation	GO:0004672 GO:0004674 GO:0005524 GO:0016301 GO:0016772	ATP binding; "kinase activity"; "protein kinase activity"; "protein serine/threonine kinase activity"; "transferase activity, transferring phosphorus-containing groups"	GO:0005886	plasma membrane	PF00139	Legume lectin domain	NA	NA	NA	NA
Glyma.02G172200						1.18985	-0.0485009						Glyma.02G172200	669	UniRef100_K7K921 Uncharacterized protein n=1 Tax=Glycine max RepID=K7K921_SOYBN	0	100	UniRef100_Q9FG33 Probable L-type lectin-domain containing receptor kinase S.5 n=1 Tax=Arabidopsis thaliana RepID=LRKS5_ARATH	0	101.53	AT5G06740.1|Symbols:|Concanavalin A-like lectin protein kinase family protein|chr5:2084094-2086052 FORWARD LENGTH=652	0	101.53	GO:0000041 GO:0006468	protein phosphorylation; "transition metal ion transport"	GO:0004672 GO:0004674 GO:0005524 GO:0016301 GO:0016772 GO:0030246	ATP binding; "carbohydrate binding"; "kinase activity"; "protein kinase activity"; "protein serine/threonine kinase activity"; "transferase activity, transferring phosphorus-containing groups"	GO:0005886	plasma membrane	PF00069 PF00139	Protein kinase domain; "Legume lectin domain"	PTHR24420	LEUCINE-RICH REPEAT RECEPTOR-LIKE PROTEIN KINASE	KOG1187	Serine/threonine_protein_kinase
Glyma.02G183300			1.79989	-3.20672									Glyma.02G183300	375	UniRef100_K7K9B6 Uncharacterized protein (Fragment) n=1 Tax=Glycine max RepID=K7K9B6_SOYBN	0	100	UniRef100_B2ZHZ5 Stress-induced receptor-like kinase n=1 Tax=Glycine max RepID=B2ZHZ5_SOYBN	0	49.44	AT1G56145.1|Symbols:|Leucine-rich repeat transmembrane protein kinase|chr1:21008225-21013934 REVERSE LENGTH=1012	3e-58	31.62	GO:0000041 GO:0006468	protein phosphorylation; "transition metal ion transport"	GO:0004672 GO:0004674 GO:0004713 GO:0005524 GO:0016772	ATP binding; "protein kinase activity"; "protein serine/threonine kinase activity"; "protein tyrosine kinase activity"; "transferase activity, transferring phosphorus-containing groups"	GO:0005886 GO:0009506	plasma membrane; "plasmodesma"	PF07714 PF00069	Protein tyrosine kinase; "Protein kinase domain"	PTHR24420	LEUCINE-RICH REPEAT RECEPTOR-LIKE PROTEIN KINASE	KOG1187	Serine/threonine_protein_kinase
Glyma.02G208300			-0.0719955	2.20638							x		Glyma.02G208300	317	UniRef100_I1JGU7 Uncharacterized protein n=1 Tax=Glycine max RepID=I1JGU7_SOYBN	0	100	UniRef100_B9GGB7 Phosphate-responsive family protein n=1 Tax=Populus trichocarpa RepID=B9GGB7_POPTR	1e-133	106.76	AT5G64260.1|Symbols:EXL2|EXORDIUM like 2|chr5:25703980-25704897 FORWARD LENGTH=305	3e-134	91.8	GO:0008150 GO:0046685	biological process; "response to arsenic-containing substance"	GO:0003674	molecular function	GO:0005618 GO:0005794 GO:0005829 GO:0009505 GO:0009506 GO:0009507	Golgi apparatus; "cell wall"; "chloroplast"; "cytosol"; "plant-type cell wall"; "plasmodesma"	PF04674	Phosphate-induced protein 1 conserved region	NA	NA	NA	NA
Glyma.02G213700						1.12786	-1.09502						Glyma.02G213700	320	UniRef100_I1JGZ6 Carbonic anhydrase n=1 Tax=Glycine max RepID=I1JGZ6_SOYBN	0	100	UniRef100_I1JGZ6 Carbonic anhydrase n=1 Tax=Glycine max RepID=I1JGZ6_SOYBN	0	100	AT4G33580.1|Symbols:ATBCA5, BCA5|beta carbonic anhydrase 5|chr4:16139406-16141363 FORWARD LENGTH=301	2e-98	76.41	GO:0015976 GO:0019243	carbon utilization; "methylglyoxal catabolic process to D-lactate"	GO:0004089 GO:0008270	carbonate dehydratase activity; "zinc ion binding"	GO:0009507	chloroplast	PF00484	Carbonic anhydrase	PTHR11002	CARBONIC ANHYDRASE	KOG1578	Predicted_carbonic_anhydrase_involved_in_protection_against_oxidative_damage
Glyma.02G228300						1.71661	-0.215361						Glyma.02G228300	467	UniRef100_K7KA73 Uncharacterized protein n=1 Tax=Glycine max RepID=K7KA73_SOYBN	0	100	UniRef100_G7JZL6 Serine/threonine protein kinase n=1 Tax=Medicago truncatula RepID=G7JZL6_MEDTR	5e-148	93.91	AT2G30040.1|Symbols:MAPKKK14|mitogen-activated protein kinase kinase kinase 14|chr2:12821747-12823138 FORWARD LENGTH=463	2e-118	71.92	GO:0006468 GO:0009658 GO:0009737 GO:0009738 GO:0009753 GO:0009873 GO:0010200 GO:0035556 GO:0045893 GO:0046777	abscisic acid mediated signaling pathway; "chloroplast organization"; "ethylene mediated signaling pathway"; "intracellular signal transduction"; "positive regulation of transcription, DNA-dependent"; "protein autophosphorylation"; "protein phosphorylation"; "response to abscisic acid stimulus"; "response to chitin"; "response to jasmonic acid stimulus"	GO:0004672 GO:0004674 GO:0005524 GO:0016301 GO:0016772	ATP binding; "kinase activity"; "protein kinase activity"; "protein serine/threonine kinase activity"; "transferase activity, transferring phosphorus-containing groups"	GO:0005634	nucleus	PF00069	Protein kinase domain	PTHR24361	MITOGEN-ACTIVATED KINASE KINASE KINASE	KOG0198	MEKK_and_related_serine/threonine_protein_kinases
Glyma.02G240000						1.44847	-0.666266	2.03703	-0.112235				Glyma.02G240000	495	UniRef100_K7KAF6 Uncharacterized protein n=1 Tax=Glycine max RepID=K7KAF6_SOYBN	0	100	UniRef100_G7J7X8 Polyamine oxidase n=2 Tax=Medicago truncatula RepID=G7J7X8_MEDTR	0	100.41	AT1G65840.1|Symbols:ATPAO4, PAO4|polyamine oxidase 4|chr1:24490173-24492728 FORWARD LENGTH=497	0	99.4	GO:0006598 GO:0009611 GO:0009698 GO:0009805 GO:0042398 GO:0055114	cellular modified amino acid biosynthetic process; "coumarin biosynthetic process"; "oxidation-reduction process"; "phenylpropanoid metabolic process"; "polyamine catabolic process"; "response to wounding"	GO:0008131 GO:0046592	polyamine oxidase activity; "primary amine oxidase activity"	GO:0005634 GO:0005777	nucleus; "peroxisome"	PF01593	Flavin containing amine oxidoreductase	PTHR10742	AMINE OXIDASE	KOG0029	Amine_oxidase
Glyma.02G242900						1.38822	-0.522837	1.85876	-0.828161		x		Glyma.02G242900	439	UniRef100_I1JHU5 Uncharacterized protein n=1 Tax=Glycine max RepID=I1JHU5_SOYBN	0	100	UniRef100_G7KFZ3 U-box domain-containing protein n=2 Tax=Medicago truncatula RepID=G7KFZ3_MEDTR	0	99.1	AT1G66160.1|Symbols:ATCMPG1, CMPG1|CYS, MET, PRO, and GLY protein 1|chr1:24637218-24638513 FORWARD LENGTH=431	3e-120	95.36	GO:0002679 GO:0010200 GO:0015824 GO:0016567 GO:0035556	intracellular signal transduction; "proline transport"; "protein ubiquitination"; "respiratory burst involved in defense response"; "response to chitin"	GO:0004842	ubiquitin-protein ligase activity	GO:0005737	cytoplasm	PF04564	U-box domain	PTHR22849	WDSAM1 PROTEIN	NA	NA
Glyma.02G245700								0.407758	-1.04251		x		Glyma.02G245700	142	UniRef100_I1JHX0 Uncharacterized protein n=1 Tax=Glycine max RepID=I1JHX0_SOYBN	1e-94	100	UniRef100_G7K1X5 Polcalcin Nic t n=1 Tax=Medicago truncatula RepID=G7K1X5_MEDTR	3e-71	100.72	AT1G18210.2|Symbols:|Calcium-binding EF-hand family protein|chr1:6268273-6268785 REVERSE LENGTH=170	4e-50	80	GO:0008150	biological process	GO:0005509	calcium ion binding	GO:0005773 GO:0005886	plasma membrane; "vacuole"	PF00036	EF hand	PTHR10891	EF-HAND CALCIUM-BINDING DOMAIN CONTAINING PROTEIN	KOG0027	Calmodulin_and_related_proteins_(EF-Hand_superfamily)
Glyma.02G246900			2.29439	-0.741431									Glyma.02G246900	138	UniRef100_K7KAK7 Uncharacterized protein n=1 Tax=Glycine max RepID=K7KAK7_SOYBN	2e-93	100	NA	NA	NA	AT1G49000.1|Symbols:|unknown protein; FUNCTIONS IN: molecular_function unknown; INVOLVED IN: biological_process unknown; LOCATED IN: chloroplast; EXPRESSED IN: stem; BEST Arabidopsis thaliana protein match is: unknown protein (TAIR:AT3G18560.1); Has 105 Blast hits to 105 proteins in 13 species: Archae - 0; Bacteria - 0; Metazoa - 0; Fungi - 0; Plants - 105; Viruses - 0; Other Eukaryotes - 0 (sour…	4e-06	40.38	GO:0008150	biological process	GO:0003674	molecular function	GO:0005739	mitochondrion	NA	NA	NA	NA	NA	NA
Glyma.02G253000			-0.0178664	1.5172									Glyma.02G253000	208	UniRef100_I1JI41 Uncharacterized protein n=1 Tax=Glycine max RepID=I1JI41_SOYBN	1e-150	100	UniRef100_B9HHJ5 Zinc finger family protein n=1 Tax=Populus trichocarpa RepID=B9HHJ5_POPTR	2e-76	74.27	AT5G05830.1|Symbols:|RING/FYVE/PHD zinc finger superfamily protein|chr5:1755910-1756825 FORWARD LENGTH=204	3e-71	83.33	NA	NA	GO:0008270	zinc ion binding	GO:0005634	nucleus	PF00097	Zinc finger, C3HC4 type (RING finger)	PTHR23012	MEMBRANE ASSOCIATED RING FINGER	NA	NA
Glyma.02G255200						2.74136	-0.00920304						Glyma.02G255200	483	UniRef100_K7KAR0 Uncharacterized protein n=1 Tax=Glycine max RepID=K7KAR0_SOYBN	0	100	UniRef100_D7LNA2 Binding protein n=1 Tax=Arabidopsis lyrata subsp. lyrata RepID=D7LNA2_ARALL	7e-81	71.54	AT1G07280.3|Symbols:|Tetratricopeptide repeat (TPR)-like superfamily protein|chr1:2238505-2240991 FORWARD LENGTH=552	8e-88	81.7	GO:0000023 GO:0008150 GO:0019252	biological process; "maltose metabolic process"; "starch biosynthetic process"	NA	NA	NA	NA	NA	NA	PTHR23083	TETRATRICOPEPTIDE REPEAT PROTEIN, TPR	NA	NA
Glyma.02G260100	0.27102	-1.2748											Glyma.02G260100	435	UniRef100_I1JIB7 Uncharacterized protein n=2 Tax=Glycine max RepID=I1JIB7_SOYBN	0	100	UniRef100_G7K7B8 Sodium-coupled neutral amino acid transporter n=1 Tax=Medicago truncatula RepID=G7K7B8_MEDTR	0	99.77	AT3G56200.1|Symbols:|Transmembrane amino acid transporter family protein|chr3:20850087-20851779 FORWARD LENGTH=435	3e-176	99.08	GO:0006865	amino acid transport	GO:0015171	amino acid transmembrane transporter activity	GO:0005886 GO:0016020	membrane; "plasma membrane"	PF01490	Transmembrane amino acid transporter protein	PTHR22950	AMINO ACID TRANSPORTER	KOG1305	Amino_acid_transporter_protein
Glyma.02G267000						-0.262805	1.74372						Glyma.02G267000	53	UniRef100_I1JIH5 Uncharacterized protein n=1 Tax=Glycine max RepID=I1JIH5_SOYBN	3e-29	98.11	NA	NA	NA	NA	NA	NA	NA	NA	NA	NA	NA	NA	NA	NA	NA	NA	NA	NA
Glyma.02G276100						1.41075	-0.0286202						Glyma.02G276100	108	UniRef100_K7KB51 Uncharacterized protein n=1 Tax=Glycine max RepID=K7KB51_SOYBN	3e-72	100	NA	NA	NA	AT5G35732.1|Symbols:|unknown protein; BEST Arabidopsis thaliana protein match is: unknown protein (TAIR:AT2G04795.1); Has 35333 Blast hits to 34131 proteins in 2444 species: Archae - 798; Bacteria - 22429; Metazoa - 974; Fungi - 991; Plants - 531; Viruses - 0; Other Eukaryotes - 9610 (source: NCBI BLink).|chr5:13897961-13898263 FORWARD LENGTH=100	7e-21	107	GO:0008150	biological process	GO:0003674	molecular function	GO:0005634	nucleus	NA	NA	NA	NA	NA	NA
Glyma.02G284300						1.31671	-0.0977511						Glyma.02G284300	321	UniRef100_K7KBB4 Uncharacterized protein n=1 Tax=Glycine max RepID=K7KBB4_SOYBN	0	100	UniRef100_G7K3B6 NAC domain protein IPR003441 n=1 Tax=Medicago truncatula RepID=G7K3B6_MEDTR	7e-157	102.25	AT2G43000.1|Symbols:anac042, NAC042|NAC domain containing protein 42|chr2:17880617-17882584 REVERSE LENGTH=275	5e-93	104.73	GO:0005992 GO:0006561 GO:0007275 GO:0009627 GO:0009718 GO:0009723 GO:0010120 GO:0010150 GO:0034976 GO:0042538 GO:1900056	anthocyanin-containing compound biosynthetic process; "camalexin biosynthetic process"; "hyperosmotic salinity response"; "leaf senescence"; "multicellular organismal development"; "negative regulation of leaf senescence"; "proline biosynthetic process"; "response to endoplasmic reticulum stress"; "response to ethylene stimulus"; "systemic acquired resistance"; "trehalose biosynthetic process"	GO:0003677 GO:0003700	DNA binding; "sequence-specific DNA binding transcription factor activity"	GO:0005634	nucleus	PF02365	No apical meristem (NAM) protein	NA	NA	NA	NA
Glyma.02G284800								0.918474	-1.51769		x		Glyma.02G284800	562	UniRef100_K7KBC1 Uncharacterized protein n=1 Tax=Glycine max RepID=K7KBC1_SOYBN	0	100	UniRef100_G7KD30 60S ribosomal protein L18a n=2 Tax=Medicago truncatula RepID=G7KD30_MEDTR	0	74.63	AT3G59080.1|Symbols:|Eukaryotic aspartyl protease family protein|chr3:21836812-21838419 FORWARD LENGTH=535	0	104.86	GO:0006508 GO:0010200 GO:0050832	defense response to fungus; "proteolysis"; "response to chitin"	GO:0003677 GO:0004190	DNA binding; "aspartic-type endopeptidase activity"	GO:0005576	extracellular region	PF00026	Eukaryotic aspartyl protease	PTHR13683	ASPARTYL PROTEASES	KOG1339	Aspartyl_protease
Glyma.02G292100								0.426262	-1.58624				Glyma.02G292100	108	UniRef100_K7KBG4 Uncharacterized protein n=1 Tax=Glycine max RepID=K7KBG4_SOYBN	1e-71	100	NA	NA	NA	NA	NA	NA	NA	NA	NA	NA	NA	NA	NA	NA	NA	NA	NA	NA
Glyma.02G296600								1.30503	-0.0253837		x		Glyma.02G296600	658	UniRef100_I1JJF9 Uncharacterized protein n=1 Tax=Glycine max RepID=I1JJF9_SOYBN	0	100	UniRef100_G7K252 Zinc finger CCCH domain-containing protein n=1 Tax=Medicago truncatula RepID=G7K252_MEDTR	0	95.51	AT2G40140.2|Symbols:CZF1, ZFAR1, SZF2, ATSZF2|zinc finger (CCCH-type) family protein|chr2:16772537-16774330 FORWARD LENGTH=597	0	106.2	GO:0002679 GO:0006355 GO:0006612 GO:0006944 GO:0009409 GO:0009863 GO:0010200 GO:0010363 GO:0030968 GO:0035556 GO:0043069 GO:0050832	cellular membrane fusion; "defense response to fungus"; "endoplasmic reticulum unfolded protein response"; "intracellular signal transduction"; "negative regulation of programmed cell death"; "protein targeting to membrane"; "regulation of plant-type hypersensitive response"; "regulation of transcription, DNA-dependent"; "respiratory burst involved in defense response"; "response to chitin"; "res…	GO:0003676 GO:0003700 GO:0008270	nucleic acid binding; "sequence-specific DNA binding transcription factor activity"; "zinc ion binding"	GO:0005634	nucleus	PF00023 PF00642	Ankyrin repeat; "Zinc finger C-x8-C-x5-C-x3-H type (and similar)"	PTHR14493	UNCHARACTERIZED	KOG1595	CCCH-type_Zn-finger_protein
Glyma.02G297700								0.151343	-1.735				Glyma.02G297700	546	UniRef100_I1JJH1 Uncharacterized protein n=1 Tax=Glycine max RepID=I1JJH1_SOYBN	0	100	UniRef100_G7K4E0 Scarecrow-like transcription factor PAT1 n=1 Tax=Medicago truncatula RepID=G7K4E0_MEDTR	0	102.44	AT1G50600.1|Symbols:SCL5|scarecrow-like 5|chr1:18737398-18739547 REVERSE LENGTH=597	0	91.29	GO:0006355	regulation of transcription, DNA-dependent	GO:0003700	sequence-specific DNA binding transcription factor activity	GO:0005634 GO:0005829	cytosol; "nucleus"	PF03514	GRAS domain family	NA	NA	NA	NA
Glyma.02G305200	-0.0663244	1.35373											Glyma.02G305200	1313	UniRef100_I1JJQ0 Uncharacterized protein n=1 Tax=Glycine max RepID=I1JJQ0_SOYBN	0	100	UniRef100_Q2UY13 Nucleoporin n=1 Tax=Lotus japonicus RepID=Q2UY13_LOTJA	0	100.23	AT2G05120.1|Symbols:|Nucleoporin, Nup133/Nup155-like|chr2:1842069-1846858 REVERSE LENGTH=1285	0	102.1	GO:0009560	embryo sac egg cell differentiation	GO:0005515	protein binding	GO:0005634 GO:0009507	chloroplast; "nucleus"	PF03177 PF08801	Non-repetitive/WGA-negative nucleoporin C-terminal; "Nup133 N terminal like"	PTHR13405	FAMILY NOT NAMED	NA	NA
Glyma.03G005400	-1.07144	0.600712	-0.103692	1.79185									Glyma.03G005400	488	UniRef100_UPI0001B63E3D PREDICTED: protein TRANSPARENT TESTA 12 n=1 Tax=Glycine max RepID=UPI0001B63E3D	0	100	UniRef100_K7KBY3 MATE efflux family protein n=1 Tax=Glycine max RepID=K7KBY3_SOYBN	0	100	AT1G33110.1|Symbols:|MATE efflux family protein|chr1:12005084-12008618 FORWARD LENGTH=494	0	96.15	GO:0006855 GO:0009610 GO:0019344 GO:0055085	cysteine biosynthetic process; "drug transmembrane transport"; "response to symbiotic fungus"; "transmembrane transport"	GO:0005215 GO:0015238 GO:0015297	antiporter activity; "drug transmembrane transporter activity"; "transporter activity"	GO:0005886 GO:0016020	membrane; "plasma membrane"	PF01554	MatE	PTHR11206	MULTIDRUG RESISTANCE PROTEIN	KOG1347	Uncharacterized_membrane_protein,_predicted_efflux_pump
Glyma.03G015800								1.83277	-0.393589		x		Glyma.03G015800	181	UniRef100_I1JKD5 Uncharacterized protein n=1 Tax=Glycine max RepID=I1JKD5_SOYBN	3e-128	100	UniRef100_H9DXV8 BAP1 n=1 Tax=Vitis vinifera RepID=H9DXV8_VITVI	4e-46	73.3	AT2G45760.1|Symbols:BAP2, BAL|BON association protein 2|chr2:18847125-18847748 REVERSE LENGTH=207	9e-35	86.47	GO:0008150 GO:0009627 GO:0009693 GO:0009697	biological process; "ethylene biosynthetic process"; "salicylic acid biosynthetic process"; "systemic acquired resistance"	GO:0003674	molecular function	GO:0005575	cellular component	PF00168	C2 domain	NA	NA	NA	NA
Glyma.03G022800						0.620041	-1.35934						Glyma.03G022800	215	UniRef100_I1JKK7 Uncharacterized protein n=2 Tax=Glycine max RepID=I1JKK7_SOYBN	9e-153	100	UniRef100_G7L0A0 Calcium-binding protein CML24 n=1 Tax=Medicago truncatula RepID=G7L0A0_MEDTR	3e-77	108.21	AT1G24620.1|Symbols:|EF hand calcium-binding protein family|chr1:8723893-8724453 REVERSE LENGTH=186	2e-28	93.55	GO:0009409 GO:0048610 GO:0048767 GO:0048868	cellular process involved in reproduction; "pollen tube development"; "response to cold"; "root hair elongation"	GO:0005509	calcium ion binding	GO:0005634 GO:0005737	cytoplasm; "nucleus"	PF00036	EF hand	PTHR10891	EF-HAND CALCIUM-BINDING DOMAIN CONTAINING PROTEIN	KOG0027	Calmodulin_and_related_proteins_(EF-Hand_superfamily)
Glyma.03G032500						-0.119575	1.49667						Glyma.03G032500	490	UniRef100_I1JKU9 Uncharacterized protein n=1 Tax=Glycine max RepID=I1JKU9_SOYBN	0	100	UniRef100_B9HEN8 UTP-glucose glucosyltransferase family protein n=1 Tax=Populus trichocarpa RepID=B9HEN8_POPTR	6e-137	98.97	AT2G18570.1|Symbols:|UDP-Glycosyltransferase superfamily protein|chr2:8063429-8064841 FORWARD LENGTH=470	2e-122	101.06	GO:0008152	metabolic process	GO:0016757 GO:0016758	transferase activity, transferring glycosyl groups; "transferase activity, transferring hexosyl groups"	GO:0005737	cytoplasm	PF00201	UDP-glucoronosyl and UDP-glucosyl transferase	PTHR11926	GLUCOSYL/GLUCURONOSYL TRANSFERASES	KOG1192	UDP-glucuronosyl_and_UDP-glucosyl_transferase
Glyma.03G038700								0.299595	-1.10136				Glyma.03G038700	320	UniRef100_I1JL04 Uncharacterized protein n=1 Tax=Glycine max RepID=I1JL04_SOYBN	0	100	UniRef100_A0SWU6 Peroxidase 1 n=1 Tax=Sesbania rostrata RepID=A0SWU6_SESRO	1e-174	99.38	AT5G05340.1|Symbols:|Peroxidase superfamily protein|chr5:1579142-1580819 REVERSE LENGTH=324	1e-119	98.46	GO:0006979 GO:0055114	oxidation-reduction process; "response to oxidative stress"	GO:0004601 GO:0005515 GO:0020037	heme binding; "peroxidase activity"; "protein binding"	GO:0005576 GO:0005618 GO:0005794 GO:0005829 GO:0048046	Golgi apparatus; "apoplast"; "cell wall"; "cytosol"; "extracellular region"	PF00141	Peroxidase	NA	NA	NA	NA
Glyma.03G042600	0.640953	-1.05492	0.641123	-1.08293									Glyma.03G042600	709	UniRef100_I1JL30 Uncharacterized protein n=1 Tax=Glycine max RepID=I1JL30_SOYBN	0	100	UniRef100_B9IGK7 F-box family protein n=1 Tax=Populus trichocarpa RepID=B9IGK7_POPTR	0	100	AT5G01720.1|Symbols:|RNI-like superfamily protein|chr5:267118-270391 REVERSE LENGTH=665	0	100.45	GO:0006511 GO:0009407	toxin catabolic process; "ubiquitin-dependent protein catabolic process"	GO:0004842	ubiquitin-protein ligase activity	GO:0005634	nucleus	PF00560	Leucine Rich Repeat	PTHR23125	F-BOX/LEUCINE RICH REPEAT PROTEIN	KOG2120	SCF_ubiquitin_ligase,_Skp2_component
Glyma.03G042700								1.51544	-0.975704				Glyma.03G042700	508	UniRef100_K7KCS7 Uncharacterized protein n=1 Tax=Glycine max RepID=K7KCS7_SOYBN	0	100	UniRef100_B3U398 WRKY transcription factor WRKY108715 n=2 Tax=Medicago truncatula RepID=B3U398_MEDTR	6e-180	83.67	AT2G38470.1|Symbols:WRKY33, ATWRKY33|WRKY DNA-binding protein 33|chr2:16108476-16110539 FORWARD LENGTH=519	7e-101	56.45	GO:0000165 GO:0002679 GO:0006355 GO:0006612 GO:0006944 GO:0006970 GO:0009408 GO:0009409 GO:0009414 GO:0009595 GO:0009651 GO:0009697 GO:0009862 GO:0009863 GO:0009867 GO:0010120 GO:0010200 GO:0010310 GO:0010363 GO:0010508 GO:0031348 GO:0034605 GO:0035556 GO:0042742 GO:0043069 GO:0043900 GO:0050832 GO:0070370	MAPK cascade; "camalexin biosynthetic process"; "cellular heat acclimation"; "cellular membrane fusion"; "cellular response to heat"; "defense response to bacterium"; "defense response to fungus"; "detection of biotic stimulus"; "intracellular signal transduction"; "jasmonic acid mediated signaling pathway"; "negative regulation of defense response"; "negative regulation of programmed cell death"…	GO:0003700 GO:0005515	protein binding; "sequence-specific DNA binding transcription factor activity"	GO:0005634	nucleus	PF03106	WRKY DNA -binding domain	NA	NA	NA	NA
Glyma.03G046000								1.25275	-0.186881				Glyma.03G046000	245	UniRef100_K7K3H8 Uncharacterized protein n=2 Tax=Glycine max RepID=K7K3H8_SOYBN	3e-141	96.75	UniRef100_G7JKK5 Disease resistance response protein n=1 Tax=Medicago truncatula RepID=G7JKK5_MEDTR	2e-75	97.91	AT1G58170.1|Symbols:|Disease resistance-responsive (dirigent-like protein) family protein|chr1:21536188-21536745 FORWARD LENGTH=185	3e-63	99.46	GO:0006499 GO:0006952 GO:0009807	N-terminal protein myristoylation; "defense response"; "lignan biosynthetic process"	GO:0003674	molecular function	GO:0009507	chloroplast	PF03018	Dirigent-like protein	PTHR21495	NUCLEOPORIN-RELATED	NA	NA
Glyma.03G054900								-0.117139	1.41275				Glyma.03G054900	818	UniRef100_K7KD19 Serine/threonine-protein kinase n=2 Tax=Glycine max RepID=K7KD19_SOYBN	0	100	UniRef100_K7KD19 Serine/threonine-protein kinase n=2 Tax=Glycine max RepID=K7KD19_SOYBN	0	100	AT4G27290.1|Symbols:|S-locus lectin protein kinase family protein|chr4:13666281-13669202 FORWARD LENGTH=783	0	101.66	GO:0006468 GO:0048544 GO:0048765	protein phosphorylation; "recognition of pollen"; "root hair cell differentiation"	GO:0004672 GO:0004674 GO:0004713 GO:0005524 GO:0016772 GO:0030246	ATP binding; "carbohydrate binding"; "protein kinase activity"; "protein serine/threonine kinase activity"; "protein tyrosine kinase activity"; "transferase activity, transferring phosphorus-containing groups"	GO:0005886	plasma membrane	PF00954 PF07714 PF08276 PF01453	S-locus glycoprotein family; "Protein tyrosine kinase"; "PAN-like domain"; "D-mannose binding lectin"	PTHR24420	LEUCINE-RICH REPEAT RECEPTOR-LIKE PROTEIN KINASE	KOG1187	Serine/threonine_protein_kinase
Glyma.03G078700								-0.0977842	1.05187		x		Glyma.03G078700	285	UniRef100_C6TAR6 Putative uncharacterized protein n=1 Tax=Glycine max RepID=C6TAR6_SOYBN	0	100	UniRef100_D8FSJ9 Aquaporin PIP1;6 n=1 Tax=Gossypium hirsutum RepID=D8FSJ9_GOSHI	0	98.95	AT4G00430.1|Symbols:TMP-C, PIP1;4, PIP1E|plasma membrane intrinsic protein 1;4|chr4:186143-187531 REVERSE LENGTH=287	0	98.95	GO:0006810 GO:0006826 GO:0006833 GO:0009414 GO:0010106	cellular response to iron ion starvation; "iron ion transport"; "response to water deprivation"; "transport"; "water transport"	GO:0005215 GO:0015250	transporter activity; "water channel activity"	GO:0005886 GO:0016020 GO:0016021	integral to membrane; "membrane"; "plasma membrane"	PF00230	Major intrinsic protein	PTHR19139	AQUAPORIN TRANSPORTER	KOG0223	Aquaporin_(major_intrinsic_protein_family)
Glyma.03G084500			0.635426	-1.80248									Glyma.03G084500	81	UniRef100_M1DS05 Uncharacterized protein n=1 Tax=Solanum tuberosum RepID=M1DS05_SOLTU	7e-31	50.71	UniRef100_A6N1H4 Retrotransposon protein n=1 Tax=Oryza sativa subsp. indica RepID=A6N1H4_ORYSI	4e-11	26.61	NA	NA	NA	NA	NA	NA	NA	NA	NA	NA	NA	NA	NA	NA	NA
Glyma.03G090500								-1.53106	0.453812				Glyma.03G090500	808	UniRef100_K7KDY3 Uncharacterized protein n=1 Tax=Glycine max RepID=K7KDY3_SOYBN	0	100	UniRef100_G7LEB9 Kinase-like protein n=1 Tax=Medicago truncatula RepID=G7LEB9_MEDTR	0	76.01	AT5G60900.1|Symbols:RLK1|receptor-like protein kinase 1|chr5:24498467-24501494 REVERSE LENGTH=748	0	105.35	GO:0000165 GO:0006355 GO:0006468 GO:0006612 GO:0009617 GO:0009862 GO:0009867 GO:0010310 GO:0010363 GO:0031348 GO:0035304	MAPK cascade; "jasmonic acid mediated signaling pathway"; "negative regulation of defense response"; "protein phosphorylation"; "protein targeting to membrane"; "regulation of hydrogen peroxide metabolic process"; "regulation of plant-type hypersensitive response"; "regulation of protein dephosphorylation"; "regulation of transcription, DNA-dependent"; "response to bacterium"; "systemic acquired …	GO:0004672 GO:0004674 GO:0004713 GO:0005524 GO:0016301 GO:0016772 GO:0030246	ATP binding; "carbohydrate binding"; "kinase activity"; "protein kinase activity"; "protein serine/threonine kinase activity"; "protein tyrosine kinase activity"; "transferase activity, transferring phosphorus-containing groups"	GO:0005886	plasma membrane	PF00069 PF01453	Protein kinase domain; "D-mannose binding lectin"	PTHR24420	LEUCINE-RICH REPEAT RECEPTOR-LIKE PROTEIN KINASE	KOG1187	Serine/threonine_protein_kinase
Glyma.03G101200	-1.81376	0.379726	-0.985732	2.07763									Glyma.03G101200	618	UniRef100_I1JMH8 Uncharacterized protein n=1 Tax=Glycine max RepID=I1JMH8_SOYBN	0	100	UniRef100_B9IB56 ECERIFERUM 1 family protein n=1 Tax=Populus trichocarpa RepID=B9IB56_POPTR	0	98.55	AT1G02205.2|Symbols:CER1|Fatty acid hydroxylase superfamily|chr1:418818-422154 FORWARD LENGTH=625	0	98.24	GO:0009414 GO:0010025 GO:0042335 GO:0042742 GO:0043447 GO:0046185 GO:0050832	aldehyde catabolic process; "alkane biosynthetic process"; "cuticle development"; "defense response to bacterium"; "defense response to fungus"; "response to water deprivation"; "wax biosynthetic process"	GO:0005506 GO:0016491 GO:0071771	aldehyde decarbonylase activity; "iron ion binding"; "oxidoreductase activity"	NA	NA	PF12076 PF04116	WAX2 C-terminal domain; "Fatty acid hydroxylase superfamily"	PTHR11863	STEROL DESATURASE	NA	NA
Glyma.03G101700			-0.100567	1.6906									Glyma.03G101700	628	UniRef100_K7KE60 Uncharacterized protein n=1 Tax=Glycine max RepID=K7KE60_SOYBN	0	100	UniRef100_G7LDH6 Gl1-like protein n=1 Tax=Medicago truncatula RepID=G7LDH6_MEDTR	0	100	AT1G02205.2|Symbols:CER1|Fatty acid hydroxylase superfamily|chr1:418818-422154 FORWARD LENGTH=625	0	98.4	GO:0009414 GO:0010025 GO:0042335 GO:0042742 GO:0043447 GO:0046185 GO:0050832	aldehyde catabolic process; "alkane biosynthetic process"; "cuticle development"; "defense response to bacterium"; "defense response to fungus"; "response to water deprivation"; "wax biosynthetic process"	GO:0005506 GO:0016491 GO:0071771	aldehyde decarbonylase activity; "iron ion binding"; "oxidoreductase activity"	NA	NA	PF12076 PF04116	WAX2 C-terminal domain; "Fatty acid hydroxylase superfamily"	PTHR11863	STEROL DESATURASE	NA	NA
Glyma.03G111700								3.27521	-0.792656		x		Glyma.03G111700	196	UniRef100_I1JMQ9 Uncharacterized protein n=1 Tax=Glycine max RepID=I1JMQ9_SOYBN	3e-142	100	UniRef100_Q8L9K1 Ethylene-responsive transcription factor 13 n=1 Tax=Arabidopsis thaliana RepID=ERF99_ARATH	5e-55	69.91	AT2G44840.1|Symbols:ATERF13, EREBP, ERF13|ethylene-responsive element binding factor 13|chr2:18495440-18496120 FORWARD LENGTH=226	6e-58	69.91	GO:0002679 GO:0006355 GO:0006612 GO:0007165 GO:0009414 GO:0009723 GO:0009733 GO:0009737 GO:0009738 GO:0009753 GO:0009863 GO:0009867 GO:0009873 GO:0010200 GO:0010363 GO:0035556 GO:0042538 GO:0043069	abscisic acid mediated signaling pathway; "ethylene mediated signaling pathway"; "hyperosmotic salinity response"; "intracellular signal transduction"; "jasmonic acid mediated signaling pathway"; "negative regulation of programmed cell death"; "protein targeting to membrane"; "regulation of plant-type hypersensitive response"; "regulation of transcription, DNA-dependent"; "respiratory burst invol…	GO:0003677 GO:0003700	DNA binding; "sequence-specific DNA binding transcription factor activity"	GO:0005634	nucleus	PF00847	AP2 domain	NA	NA	NA	NA
Glyma.03G129700	0.0542906	-1.08406											Glyma.03G129700	469	UniRef100_I1JN71 Uncharacterized protein n=2 Tax=Glycine max RepID=I1JN71_SOYBN	0	100	UniRef100_U5FQ77 Chloroplast cystathionine beta lyase family protein n=1 Tax=Populus trichocarpa RepID=U5FQ77_POPTR	0	100.65	AT3G57050.1|Symbols:CBL|cystathionine beta-lyase|chr3:21111939-21114521 REVERSE LENGTH=464	0	89.87	GO:0000394 GO:0006520 GO:0009086 GO:0019279 GO:0071266	'de novo' L-methionine biosynthetic process; "L-methionine biosynthetic process from L-homoserine via cystathionine"; "RNA splicing, via endonucleolytic cleavage and ligation"; "cellular amino acid metabolic process"; "methionine biosynthetic process"	GO:0003824 GO:0004121 GO:0030170	catalytic activity; "cystathionine beta-lyase activity"; "pyridoxal phosphate binding"	GO:0009507 GO:0009570	chloroplast; "chloroplast stroma"	PF01053	Cys/Met metabolism PLP-dependent enzyme	PTHR11808	TRANS-SULFURATION ENZYME FAMILY MEMBER	KOG0053	Cystathionine_beta-lyases/cystathionine_gamma-synthases
Glyma.03G142100						1.71776	-0.01732						Glyma.03G142100	511	UniRef100_I1JNH7 Uncharacterized protein n=1 Tax=Glycine max RepID=I1JNH7_SOYBN	0	100	UniRef100_O81973 Cytochrome P450 93A3 n=1 Tax=Glycine max RepID=C93A3_SOYBN	0	100	AT5G06900.1|Symbols:CYP93D1|cytochrome P450, family 93, subfamily D, polypeptide 1|chr5:2136160-2137925 REVERSE LENGTH=507	1e-172	98.42	GO:0055114	oxidation-reduction process	GO:0005506 GO:0009055 GO:0016705 GO:0019825 GO:0020037	electron carrier activity; "heme binding"; "iron ion binding"; "oxidoreductase activity, acting on paired donors, with incorporation or reduction of molecular oxygen"; "oxygen binding"	NA	NA	PF00067	Cytochrome P450	PTHR24298	FAMILY NOT NAMED	KOG0156	Cytochrome_P450_CYP2_subfamily
Glyma.03G157300						-0.426665	1.19619				x		Glyma.03G157300	387	UniRef100_K7KFB6 Uncharacterized protein n=1 Tax=Glycine max RepID=K7KFB6_SOYBN	0	100	UniRef100_K4HFU8 Heat shock transcription factor HSFA6b n=1 Tax=Glycine max RepID=K4HFU8_SOYBN	9e-147	112.61	AT3G22830.1|Symbols:AT-HSFA6B, HSFA6B|heat shock transcription factor A6B|chr3:8078981-8080895 FORWARD LENGTH=406	5e-123	88.67	GO:0006355 GO:0009407	regulation of transcription, DNA-dependent; "toxin catabolic process"	GO:0003677 GO:0003700 GO:0043565	DNA binding; "sequence-specific DNA binding"; "sequence-specific DNA binding transcription factor activity"	GO:0005634	nucleus	PF00447	HSF-type DNA-binding	PTHR10015	HEAT SHOCK TRANSCRIPTION FACTOR	KOG0627	Heat_shock_transcription_factor
Glyma.03G166500			-0.223	1.58329									Glyma.03G166500	277	UniRef100_I1JP67 Uncharacterized protein n=1 Tax=Glycine max RepID=I1JP67_SOYBN	0	100	UniRef100_B9HST4 Acid phosphatase class B family protein n=1 Tax=Populus trichocarpa RepID=B9HST4_POPTR	2e-110	91.41	AT1G04040.1|Symbols:|HAD superfamily, subfamily IIIB acid phosphatase|chr1:1042564-1043819 REVERSE LENGTH=271	1e-105	101.85	GO:0000271 GO:0009825 GO:0009832 GO:0009932 GO:0010817 GO:0016049 GO:0030243 GO:0043481 GO:0048767 GO:0071555	anthocyanin accumulation in tissues in response to UV light; "cell growth"; "cell tip growth"; "cell wall organization"; "cellulose metabolic process"; "multidimensional cell growth"; "plant-type cell wall biogenesis"; "polysaccharide biosynthetic process"; "regulation of hormone levels"; "root hair elongation"	GO:0003993	acid phosphatase activity	GO:0005618 GO:0005773 GO:0005774 GO:0009505 GO:0009506	cell wall; "plant-type cell wall"; "plasmodesma"; "vacuolar membrane"; "vacuole"	PF03767	HAD superfamily, subfamily IIIB (Acid phosphatase)	PTHR11726	60S RIBOSOMAL PROTEIN L10	NA	NA
Glyma.03G170900	-0.301983	1.15768	-0.256494	2.50803									Glyma.03G170900	116	UniRef100_I1JPC2 Uncharacterized protein n=1 Tax=Glycine max RepID=I1JPC2_SOYBN	2e-62	100	NA	NA	NA	NA	NA	NA	NA	NA	NA	NA	NA	NA	NA	NA	NA	NA	NA	NA
Glyma.03G173300								0.806757	-2.29244				Glyma.03G173300	159	UniRef100_C6T2P1 Uncharacterized protein n=1 Tax=Glycine max RepID=C6T2P1_SOYBN	3e-111	100	UniRef100_G7L0M5 Zinc finger protein n=1 Tax=Medicago truncatula RepID=G7L0M5_MEDTR	1e-60	86.63	AT2G37430.1|Symbols:|C2H2 and C2HC zinc fingers superfamily protein|chr2:15706454-15706990 FORWARD LENGTH=178	8e-35	83.71	GO:0002679 GO:0006355 GO:0009693 GO:0010200 GO:0035556	ethylene biosynthetic process; "intracellular signal transduction"; "regulation of transcription, DNA-dependent"; "respiratory burst involved in defense response"; "response to chitin"	GO:0003676 GO:0003700 GO:0008270	nucleic acid binding; "sequence-specific DNA binding transcription factor activity"; "zinc ion binding"	GO:0005634	nucleus	NA	NA	PTHR26374	FAMILY NOT NAMED	NA	NA
Glyma.03G173700	1.05041	-2.73116											Glyma.03G173700	94	UniRef100_I1JPE9 Uncharacterized protein n=1 Tax=Glycine max RepID=I1JPE9_SOYBN	7e-59	100	UniRef100_G7KVN5 Plant-specific domain TIGR01589 family protein n=1 Tax=Medicago truncatula RepID=G7KVN5_MEDTR	5e-34	78.43	AT5G02580.1|Symbols:|Plant protein 1589 of unknown function|chr5:579965-580454 FORWARD LENGTH=91	4e-38	96.7	GO:0006635 GO:0008150 GO:0009062	biological process; "fatty acid beta-oxidation"; "fatty acid catabolic process"	GO:0003674	molecular function	GO:0005575	cellular component	PF09713	Plant protein 1589 of unknown function (A thal 3526)	NA	NA	NA	NA
Glyma.03G181600								1.47445	-0.610424				Glyma.03G181600	717	UniRef100_UPI000189D365 PREDICTED: phenylalanine ammonia-lyase 1-like n=1 Tax=Glycine max RepID=UPI000189D365	0	100	UniRef100_I1JPN0 Phenylalanine ammonia-lyase n=1 Tax=Glycine max RepID=I1JPN0_SOYBN	0	100.42	AT2G37040.1|Symbols:PAL1, ATPAL1|PHE ammonia lyase 1|chr2:15557602-15560237 REVERSE LENGTH=725	0	95.59	GO:0006559 GO:0006598 GO:0006952 GO:0006979 GO:0009058 GO:0009555 GO:0009611 GO:0009698 GO:0009699 GO:0009805 GO:0009819 GO:0009963 GO:0010224 GO:0042398 GO:0046244 GO:0046274 GO:0080167	L-phenylalanine catabolic process; "biosynthetic process"; "cellular modified amino acid biosynthetic process"; "coumarin biosynthetic process"; "defense response"; "drought recovery"; "lignin catabolic process"; "phenylpropanoid biosynthetic process"; "phenylpropanoid metabolic process"; "pollen development"; "polyamine catabolic process"; "positive regulation of flavonoid biosynthetic process";…	GO:0003824 GO:0016841 GO:0045548	ammonia-lyase activity; "catalytic activity"; "phenylalanine ammonia-lyase activity"	GO:0005737	cytoplasm	PF00221	Aromatic amino acid lyase	PTHR10362	HISTIDINE AMMONIA-LYASE	KOG0222	Phenylalanine_and_histidine_ammonia-lyase
Glyma.03G181700								1.32409	-0.795023				Glyma.03G181700	714	UniRef100_I1JPN0 Phenylalanine ammonia-lyase n=1 Tax=Glycine max RepID=I1JPN0_SOYBN	0	100	UniRef100_I1JPN0 Phenylalanine ammonia-lyase n=1 Tax=Glycine max RepID=I1JPN0_SOYBN	0	100	AT2G37040.1|Symbols:PAL1, ATPAL1|PHE ammonia lyase 1|chr2:15557602-15560237 REVERSE LENGTH=725	0	95.59	GO:0006559 GO:0006598 GO:0006952 GO:0006979 GO:0009058 GO:0009555 GO:0009611 GO:0009698 GO:0009699 GO:0009805 GO:0009819 GO:0009963 GO:0010224 GO:0042398 GO:0046244 GO:0046274 GO:0080167	L-phenylalanine catabolic process; "biosynthetic process"; "cellular modified amino acid biosynthetic process"; "coumarin biosynthetic process"; "defense response"; "drought recovery"; "lignin catabolic process"; "phenylpropanoid biosynthetic process"; "phenylpropanoid metabolic process"; "pollen development"; "polyamine catabolic process"; "positive regulation of flavonoid biosynthetic process";…	GO:0003824 GO:0016841 GO:0045548	ammonia-lyase activity; "catalytic activity"; "phenylalanine ammonia-lyase activity"	GO:0005737	cytoplasm	PF00221	Aromatic amino acid lyase	PTHR10362	HISTIDINE AMMONIA-LYASE	KOG0222	Phenylalanine_and_histidine_ammonia-lyase
Glyma.03G183300								-1.11128	0.00198038				Glyma.03G183300	330	UniRef100_I1JPP7 Uncharacterized protein n=1 Tax=Glycine max RepID=I1JPP7_SOYBN	0	100	UniRef100_B9IFR1 Heavy-metal-associated domain-containing family protein n=1 Tax=Populus trichocarpa RepID=B9IFR1_POPTR	6e-79	99.7	AT5G03380.1|Symbols:|Heavy metal transport/detoxification superfamily protein|chr5:832400-834301 REVERSE LENGTH=392	1e-69	83.93	GO:0010200 GO:0030001	metal ion transport; "response to chitin"	GO:0046872	metal ion binding	GO:0005886	plasma membrane	PF00403	Heavy-metal-associated domain	PTHR22814	COPPER TRANSPORT PROTEIN ATOX1-RELATED	KOG1603	Copper_chaperone
Glyma.03G187900								2.08737	-0.200723				Glyma.03G187900	367	UniRef100_I1JPT5 Uncharacterized protein n=2 Tax=Glycine max RepID=I1JPT5_SOYBN	0	100	UniRef100_G7L4Z8 Flavonol synthase/flavanone 3-hydroxylase n=1 Tax=Medicago truncatula RepID=G7L4Z8_MEDTR	0	86.84	AT2G36690.1|Symbols:|2-oxoglutarate (2OG) and Fe(II)-dependent oxygenase superfamily protein|chr2:15379930-15381987 FORWARD LENGTH=366	1e-170	95.08	GO:0009058 GO:0055114	biosynthetic process; "oxidation-reduction process"	GO:0016491 GO:0016706	oxidoreductase activity; "oxidoreductase activity, acting on paired donors, with incorporation or reduction of molecular oxygen, 2-oxoglutarate as one donor, and incorporation of one atom each of oxygen into both donors"	GO:0005737	cytoplasm	PF03171	2OG-Fe(II) oxygenase superfamily	PTHR10209	OXIDOREDUCTASE, 2OG-FE(II) OXYGENASE FAMILY PROTEIN	KOG0143	Iron/ascorbate_family_oxidoreductases
Glyma.03G201200						0.537408	-1.19122	0.338622	-1.82434		x		Glyma.03G201200	208	UniRef100_I1JQ77 Uncharacterized protein n=1 Tax=Glycine max RepID=I1JQ77_SOYBN	1e-152	100	UniRef100_Q8S8Z8 Syringolide-induced protein B13-1-9 n=1 Tax=Glycine max RepID=Q8S8Z8_SOYBN	2e-126	101.48	AT2G35980.1|Symbols:YLS9, NHL10, ATNHL10|Late embryogenesis abundant (LEA) hydroxyproline-rich glycoprotein family|chr2:15110635-15111318 FORWARD LENGTH=227	2e-54	81.94	GO:0000165 GO:0002679 GO:0006612 GO:0006944 GO:0009862 GO:0009867 GO:0010150 GO:0010200 GO:0010310 GO:0010363 GO:0031348 GO:0042742 GO:0043069 GO:0050832 GO:0051607 GO:0051707	MAPK cascade; "cellular membrane fusion"; "defense response to bacterium"; "defense response to fungus"; "defense response to virus"; "jasmonic acid mediated signaling pathway"; "leaf senescence"; "negative regulation of defense response"; "negative regulation of programmed cell death"; "protein targeting to membrane"; "regulation of hydrogen peroxide metabolic process"; "regulation of plant-type…	GO:0003674	molecular function	GO:0005739 GO:0009507	chloroplast; "mitochondrion"	PF03168	Late embryogenesis abundant protein	PTHR19957	SYNTAXIN	NA	NA
Glyma.03G201300								0.459577	-1.98435		x		Glyma.03G201300	244	UniRef100_Q8S8Z8 Syringolide-induced protein B13-1-9 n=1 Tax=Glycine max RepID=Q8S8Z8_SOYBN	1e-144	99.01	UniRef100_Q8S8Z8 Syringolide-induced protein B13-1-9 n=1 Tax=Glycine max RepID=Q8S8Z8_SOYBN	1e-144	99.01	AT2G35980.1|Symbols:YLS9, NHL10, ATNHL10|Late embryogenesis abundant (LEA) hydroxyproline-rich glycoprotein family|chr2:15110635-15111318 FORWARD LENGTH=227	1e-51	79.74	GO:0000165 GO:0002679 GO:0006612 GO:0006944 GO:0009862 GO:0009867 GO:0010150 GO:0010200 GO:0010310 GO:0010363 GO:0031348 GO:0042742 GO:0043069 GO:0050832 GO:0051607 GO:0051707	MAPK cascade; "cellular membrane fusion"; "defense response to bacterium"; "defense response to fungus"; "defense response to virus"; "jasmonic acid mediated signaling pathway"; "leaf senescence"; "negative regulation of defense response"; "negative regulation of programmed cell death"; "protein targeting to membrane"; "regulation of hydrogen peroxide metabolic process"; "regulation of plant-type…	GO:0003674	molecular function	GO:0005739 GO:0009507	chloroplast; "mitochondrion"	PF03168	Late embryogenesis abundant protein	PTHR19957	SYNTAXIN	NA	NA
Glyma.03G220100						0.146848	-1.06485						Glyma.03G220100	254	UniRef100_I1JQS9 Uncharacterized protein n=2 Tax=Glycine max RepID=I1JQS9_SOYBN	0	100	UniRef100_G7KSU4 WRKY transcription factor n=1 Tax=Medicago truncatula RepID=G7KSU4_MEDTR	2e-122	95.47	AT2G34830.1|Symbols:WRKY35, MEE24, AtWRKY35|WRKY DNA-binding protein 35|chr2:14693839-14696378 REVERSE LENGTH=427	4e-37	27.63	GO:0006355 GO:0006826 GO:0009555 GO:0009793 GO:0010106 GO:0010167 GO:0015706	cellular response to iron ion starvation; "embryo development ending in seed dormancy"; "iron ion transport"; "nitrate transport"; "pollen development"; "regulation of transcription, DNA-dependent"; "response to nitrate"	GO:0003700 GO:0043565	sequence-specific DNA binding; "sequence-specific DNA binding transcription factor activity"	GO:0005634	nucleus	PF03106	WRKY DNA -binding domain	NA	NA	NA	NA
Glyma.03G232600	0.220988	-1.25305	0.486868	-1.21012									Glyma.03G232600	438	UniRef100_UPI0003DEB368 PREDICTED: uncharacterized protein LOC102664843 n=1 Tax=Glycine max RepID=UPI0003DEB368	0	90.4	UniRef100_B9N4N9 Calmodulin-binding protein 60-C n=1 Tax=Populus trichocarpa RepID=B9N4N9_POPTR	5e-52	56.7	AT5G57580.1|Symbols:|Calmodulin-binding protein|chr5:23314994-23317683 REVERSE LENGTH=647	3e-41	41.11	GO:0006487 GO:0008150	biological process; "protein N-linked glycosylation"	GO:0005516	calmodulin binding	GO:0005634	nucleus	PF07887	Calmodulin binding protein-like	NA	NA	NA	NA
Glyma.03G232900						1.50108	-0.976745						Glyma.03G232900	81	UniRef100_I1JR72 Uncharacterized protein n=1 Tax=Glycine max RepID=I1JR72_SOYBN	4e-51	100	UniRef100_G7KWI0 GATA transcription factor n=1 Tax=Medicago truncatula RepID=G7KWI0_MEDTR	2e-26	55.04	AT5G49300.1|Symbols:GATA16|GATA transcription factor 16|chr5:19984849-19985475 REVERSE LENGTH=139	7e-26	56.12	GO:0006355	regulation of transcription, DNA-dependent	GO:0003700 GO:0008270 GO:0043565	sequence-specific DNA binding; "sequence-specific DNA binding transcription factor activity"; "zinc ion binding"	GO:0005634	nucleus	PF00320	GATA zinc finger	PTHR10071	TRANSCRIPTION FACTOR GATA (GATA BINDING FACTOR)	NA	NA
Glyma.03G244400								1.59393	-0.0143371				Glyma.03G244400	476	UniRef100_I1JRK2 Uncharacterized protein n=1 Tax=Glycine max RepID=I1JRK2_SOYBN	0	100	UniRef100_G7L0T6 Benzoyl coenzyme A benzyl alcohol benzoyl transferase n=1 Tax=Medicago truncatula RepID=G7L0T6_MEDTR	0	81.07	AT5G17540.1|Symbols:|HXXXD-type acyl-transferase family protein|chr5:5782061-5783682 REVERSE LENGTH=461	3e-159	95.66	NA	NA	GO:0016747	transferase activity, transferring acyl groups other than amino-acyl groups	GO:0005737	cytoplasm	PF02458	Transferase family	NA	NA	NA	NA
Glyma.03G246000			-0.0881253	1.70835									Glyma.03G246000	624	UniRef100_K7KGV2 Uncharacterized protein n=1 Tax=Glycine max RepID=K7KGV2_SOYBN	0	100	UniRef100_B0EW04 Trihelix transcription factor n=1 Tax=Glycine max RepID=B0EW04_SOYBN	3e-169	105.51	AT5G28300.1|Symbols:|Duplicated homeodomain-like superfamily protein|chr5:10292789-10295101 REVERSE LENGTH=619	2e-85	74.15	GO:0006355 GO:0045893	positive regulation of transcription, DNA-dependent; "regulation of transcription, DNA-dependent"	GO:0001158 GO:0003700 GO:0005516	calmodulin binding; "enhancer sequence-specific DNA binding"; "sequence-specific DNA binding transcription factor activity"	GO:0005634	nucleus	PF10545	Alcohol dehydrogenase transcription factor Myb/SANT-like	NA	NA	KOG4282	Transcription_factor_GT-2_and_related_proteins,_contains_trihelix_DNA-binding/SANT_domain
Glyma.03G246800						2.26464	-0.320464	2.44597	-1.05682				Glyma.03G246800	150	UniRef100_C6T231 Uncharacterized protein n=1 Tax=Glycine max RepID=C6T231_SOYBN	3e-100	100	UniRef100_B9HUQ2 Calmodulin 8 family protein n=1 Tax=Populus trichocarpa RepID=B9HUQ2_POPTR	3e-73	99.33	AT4G14640.1|Symbols:CAM8, AtCML8|calmodulin 8|chr4:8397800-8399996 FORWARD LENGTH=151	1e-72	96.69	GO:0005513 GO:0009612 GO:0019722 GO:0030048 GO:0051645 GO:0051646 GO:0060151	Golgi localization; "actin filament-based movement"; "calcium-mediated signaling"; "detection of calcium ion"; "mitochondrion localization"; "peroxisome localization"; "response to mechanical stimulus"	GO:0005509	calcium ion binding	GO:0005634	nucleus	PF00036	EF hand	PTHR23050	CALCIUM BINDING PROTEIN	KOG0027	Calmodulin_and_related_proteins_(EF-Hand_superfamily)
Glyma.03G247100						1.62403	-0.940506						Glyma.03G247100	415	UniRef100_I1JRM9 Uncharacterized protein n=1 Tax=Glycine max RepID=I1JRM9_SOYBN	0	100	UniRef100_Q0GPG5 BZIP transcription factor bZIP105 n=1 Tax=Glycine max RepID=Q0GPG5_SOYBN	0	100	AT5G28770.2|Symbols:BZO2H3|bZIP transcription factor family protein|chr5:10796648-10798147 REVERSE LENGTH=314	3e-69	123.25	GO:0006355 GO:0009410 GO:0030968 GO:0071215 GO:0071333	cellular response to abscisic acid stimulus; "cellular response to glucose stimulus"; "endoplasmic reticulum unfolded protein response"; "regulation of transcription, DNA-dependent"; "response to xenobiotic stimulus"	GO:0003677 GO:0003700 GO:0005515 GO:0042802 GO:0046982	DNA binding; "identical protein binding"; "protein binding"; "protein heterodimerization activity"; "sequence-specific DNA binding transcription factor activity"	GO:0005634	nucleus	PF12498 PF00170	Basic leucine-zipper C terminal; "bZIP transcription factor"	PTHR22952	CAMP-RESPONSE ELEMENT BINDING PROTEIN-RELATED	NA	NA
Glyma.03G257000								0.070408	-1.2422				Glyma.03G257000	729	UniRef100_I1JRZ5 Uncharacterized protein n=1 Tax=Glycine max RepID=I1JRZ5_SOYBN	0	100	UniRef100_G7L436 Cyclic nucleotide-gated channel C n=1 Tax=Medicago truncatula RepID=G7L436_MEDTR	0	101.39	AT5G53130.1|Symbols:CNGC1, ATCNGC1|cyclic nucleotide gated channel 1|chr5:21537830-21540490 REVERSE LENGTH=716	0	101.26	GO:0006811 GO:0006813 GO:0006816 GO:0055085	calcium ion transport; "ion transport"; "potassium ion transport"; "transmembrane transport"	GO:0005216 GO:0005221 GO:0005242 GO:0005261 GO:0005516 GO:0030551	calmodulin binding; "cation channel activity"; "cyclic nucleotide binding"; "intracellular cyclic nucleotide activated cation channel activity"; "inward rectifier potassium channel activity"; "ion channel activity"	GO:0005886 GO:0016020	membrane; "plasma membrane"	PF00520 PF00027	Ion transport protein; "Cyclic nucleotide-binding domain"	PTHR10217	VOLTAGE AND LIGAND GATED POTASSIUM CHANNEL	KOG0498	K+-channel_ERG_and_related_proteins,_contain_PAS/PAC_sensor_domain
Glyma.03G259500	0.455966	-1.21157											Glyma.03G259500	296	UniRef100_K7KH46 Uncharacterized protein n=2 Tax=Glycine max RepID=K7KH46_SOYBN	0	81.27	UniRef100_B9GRM6 Isoflavone reductase family protein n=1 Tax=Populus trichocarpa RepID=B9GRM6_POPTR	3e-09	19.38	AT2G46630.1|Symbols:|unknown protein; LOCATED IN: chloroplast; EXPRESSED IN: 22 plant structures; EXPRESSED DURING: 13 growth stages; Has 110095 Blast hits to 59224 proteins in 2216 species: Archae - 177; Bacteria - 15429; Metazoa - 38345; Fungi - 18843; Plants - 13341; Viruses - 3084; Other Eukaryotes - 20876 (source: NCBI BLink).|chr2:19145529-19146713 FORWARD LENGTH=394	3e-24	33.76	NA	NA	NA	NA	GO:0005634	nucleus	NA	NA	NA	NA	NA	NA
Glyma.04G005400			-2.85878	3.2718									Glyma.04G005400	299	UniRef100_I1JSF7 Uncharacterized protein n=1 Tax=Glycine max RepID=I1JSF7_SOYBN	0	100	UniRef100_U5G491 PROLINE-RICH protein 4 n=2 Tax=Populus trichocarpa RepID=U5G491_POPTR	1e-52	61.26	AT2G21140.1|Symbols:ATPRP2, PRP2|proline-rich protein 2|chr2:9060868-9062035 REVERSE LENGTH=321	5e-38	91.9	GO:0009664	plant-type cell wall organization	NA	NA	GO:0005618	cell wall	PF01190	Pollen proteins Ole e I like	NA	NA	NA	NA
Glyma.04G011900	0.3973	-1.12523	0.422963	-1.14827									Glyma.04G011900	520	UniRef100_K7KHJ1 Glucose-1-phosphate adenylyltransferase n=1 Tax=Glycine max RepID=K7KHJ1_SOYBN	0	100	UniRef100_K7KHJ1 Glucose-1-phosphate adenylyltransferase n=1 Tax=Glycine max RepID=K7KHJ1_SOYBN	0	100	AT4G39210.1|Symbols:APL3|Glucose-1-phosphate adenylyltransferase family protein|chr4:18260332-18263181 FORWARD LENGTH=521	0	99.62	GO:0009058 GO:0009853 GO:0019252	biosynthetic process; "photorespiration"; "starch biosynthetic process"	GO:0008878 GO:0016779	glucose-1-phosphate adenylyltransferase activity; "nucleotidyltransferase activity"	GO:0009507	chloroplast	PF00483	Nucleotidyl transferase	PTHR22572	SUGAR-1-PHOSPHATE GUANYL TRANSFERASE	KOG1322	GDP-mannose_pyrophosphorylase/mannose-1-phosphate_guanylyltransferase
Glyma.04G015900								1.75958	-0.359737				Glyma.04G015900	452	UniRef100_C6T9R8 Uncharacterized protein n=1 Tax=Glycine max RepID=C6T9R8_SOYBN	0	100	UniRef100_Q38IX0 Glyceraldehyde-3-phosphate dehydrogenase B subunit n=1 Tax=Glycine max RepID=Q38IX0_SOYBN	0	100	AT1G42970.1|Symbols:GAPB|glyceraldehyde-3-phosphate dehydrogenase B subunit|chr1:16127552-16129584 FORWARD LENGTH=447	0	100.89	GO:0006006 GO:0006096 GO:0006098 GO:0006364 GO:0006636 GO:0009409 GO:0009416 GO:0009637 GO:0009644 GO:0009657 GO:0009744 GO:0009749 GO:0009773 GO:0009902 GO:0010114 GO:0010155 GO:0010207 GO:0010218 GO:0010304 GO:0015994 GO:0015995 GO:0019216 GO:0019253 GO:0019288 GO:0019344 GO:0031408 GO:0042742 GO:0042744 GO:0046686 GO:0055114	PSII associated light-harvesting complex II catabolic process; "chlorophyll biosynthetic process"; "chlorophyll metabolic process"; "chloroplast relocation"; "cysteine biosynthetic process"; "defense response to bacterium"; "glucose metabolic process"; "glycolysis"; "hydrogen peroxide catabolic process"; "isopentenyl diphosphate biosynthetic process, mevalonate-independent pathway"; "oxidation-re…	GO:0000166 GO:0004365 GO:0016620 GO:0047100 GO:0050661 GO:0051287	NADP binding; "NAD binding"; "glyceraldehyde-3-phosphate dehydrogenase (NAD+) (phosphorylating) activity"; "glyceraldehyde-3-phosphate dehydrogenase (NADP+) (phosphorylating) activity"; "nucleotide binding"; "oxidoreductase activity, acting on the aldehyde or oxo group of donors, NAD or NADP as acceptor"	GO:0009507 GO:0009535 GO:0009570 GO:0009941 GO:0010319 GO:0016020 GO:0048046	apoplast; "chloroplast"; "chloroplast envelope"; "chloroplast stroma"; "chloroplast thylakoid membrane"; "membrane"; "stromule"	PF00044 PF02672 PF02800	Glyceraldehyde 3-phosphate dehydrogenase, NAD binding domain; "CP12 domain"; "Glyceraldehyde 3-phosphate dehydrogenase, C-terminal domain"	PTHR10836	GLYCERALDEHYDE 3-PHOSPHATE DEHYDROGENASE	KOG0657	Glyceraldehyde_3-phosphate_dehydrogenase
Glyma.04G030900						1.42817	-0.7103						Glyma.04G030900	145	UniRef100_I1JT98 Uncharacterized protein n=1 Tax=Glycine max RepID=I1JT98_SOYBN	1e-99	100	UniRef100_B4YYB7 ST225 n=2 Tax=Eutrema RepID=B4YYB7_THEHA	8e-20	115.52	AT1G19530.1|Symbols:|unknown protein; FUNCTIONS IN: molecular_function unknown; INVOLVED IN: N-terminal protein myristoylation, anaerobic respiration; LOCATED IN: cellular_component unknown; EXPRESSED IN: leaf apex, inflorescence meristem, hypocotyl, root, flower; EXPRESSED DURING: petal differentiation and expansion stage; Has 47 Blast hits to 47 proteins in 13 species: Archae - 0; Bacteria - 0;…	3e-19	112.82	GO:0006499 GO:0009061	N-terminal protein myristoylation; "anaerobic respiration"	GO:0003674	molecular function	GO:0005634	nucleus	NA	NA	NA	NA	NA	NA
Glyma.04G045800	-0.311826	1.39661											Glyma.04G045800	716	UniRef100_I1JTR1 Uncharacterized protein n=1 Tax=Glycine max RepID=I1JTR1_SOYBN	0	100	UniRef100_M7ZU63 Tetratricopeptide repeat protein 7A n=1 Tax=Triticum urartu RepID=M7ZU63_TRIUA	0	93.82	AT1G27460.1|Symbols:NPGR1|no pollen germination related 1|chr1:9534977-9537424 FORWARD LENGTH=694	0	102.88	GO:0008150	biological process	GO:0005516	calmodulin binding	GO:0005634 GO:0005886	nucleus; "plasma membrane"	NA	NA	PTHR23083	TETRATRICOPEPTIDE REPEAT PROTEIN, TPR	KOG4162	Predicted_calmodulin-binding_protein
Glyma.04G049200						1.06351	-0.173563	-1.76122	0.1853				Glyma.04G049200	385	UniRef100_I1JTU1 Branched-chain-amino-acid aminotransferase n=2 Tax=Glycine max RepID=I1JTU1_SOYBN	0	100	UniRef100_I1JTU1 Branched-chain-amino-acid aminotransferase n=2 Tax=Glycine max RepID=I1JTU1_SOYBN	0	100	AT1G10070.2|Symbols:ATBCAT-2, BCAT-2|branched-chain amino acid transaminase 2|chr1:3288255-3290164 FORWARD LENGTH=388	0	88.14	GO:0008152 GO:0009081 GO:0009407 GO:0009744 GO:0009750	branched-chain amino acid metabolic process; "metabolic process"; "response to fructose stimulus"; "response to sucrose stimulus"; "toxin catabolic process"	GO:0003824 GO:0004084	branched-chain-amino-acid transaminase activity; "catalytic activity"	GO:0005737 GO:0005739 GO:0009507	chloroplast; "cytoplasm"; "mitochondrion"	PF01063	Aminotransferase class IV	PTHR11825	SUBGROUP IIII AMINOTRANSFERASE	KOG0975	Branched_chain_aminotransferase_BCAT1,_pyridoxal_phosphate_enzymes_type_IV_superfamily
Glyma.04G050300						2.87412	-0.41533				x		Glyma.04G050300	234	UniRef100_I1JTV7 Uncharacterized protein n=1 Tax=Glycine max RepID=I1JTV7_SOYBN	5e-171	100	UniRef100_G7J714 Zinc finger CCCH domain-containing protein n=1 Tax=Medicago truncatula RepID=G7J714_MEDTR	2e-84	82.73	AT2G25900.2|Symbols:ATCTH|Zinc finger C-x8-C-x5-C-x3-H type family protein|chr2:11041817-11042764 FORWARD LENGTH=315	7e-76	64.13	GO:0006355	regulation of transcription, DNA-dependent	GO:0003676 GO:0003677 GO:0003700 GO:0003723 GO:0008270	DNA binding; "RNA binding"; "nucleic acid binding"; "sequence-specific DNA binding transcription factor activity"; "zinc ion binding"	GO:0005634 GO:0005737	cytoplasm; "nucleus"	PF00642	Zinc finger C-x8-C-x5-C-x3-H type (and similar)	PTHR14493	UNCHARACTERIZED	NA	NA
Glyma.04G053500			-0.138104	2.73183									Glyma.04G053500	460	UniRef100_I1JTZ1 Uncharacterized protein n=1 Tax=Glycine max RepID=I1JTZ1_SOYBN	0	100	NA	NA	NA	AT2G47010.2|Symbols:|unknown protein; FUNCTIONS IN: molecular_function unknown; INVOLVED IN: biological_process unknown; LOCATED IN: endomembrane system; EXPRESSED IN: 17 plant structures; EXPRESSED DURING: 10 growth stages; BEST Arabidopsis thaliana protein match is: unknown protein (TAIR:AT1G17030.1); Has 72 Blast hits to 72 proteins in 13 species: Archae - 0; Bacteria - 0; Metazoa - 0; Fungi -…	0	92.7	GO:0008150	biological process	GO:0003674	molecular function	NA	NA	NA	NA	NA	NA	NA	NA
Glyma.04G054400						-1.08255	0.160825				x		Glyma.04G054400	159	UniRef100_I1JU00 Uncharacterized protein n=1 Tax=Glycine max RepID=I1JU00_SOYBN	2e-110	100	UniRef100_Q9XGS6 Cytosolic class II low molecular weight heat shock protein n=1 Tax=Prunus dulcis RepID=Q9XGS6_PRUDU	2e-79	101.28	AT5G12020.1|Symbols:HSP17.6II|17.6 kDa class II heat shock protein|chr5:3882409-3882876 REVERSE LENGTH=155	6e-58	98.71	GO:0006457 GO:0009408 GO:0009644 GO:0034976 GO:0042542	protein folding; "response to endoplasmic reticulum stress"; "response to heat"; "response to high light intensity"; "response to hydrogen peroxide"	NA	NA	GO:0005737	cytoplasm	PF00011	Hsp20/alpha crystallin family	PTHR11527	SMALL HEAT-SHOCK PROTEIN (HSP20) FAMILY	KOG0710	Molecular_chaperone_(small_heat-shock_protein_Hsp26/Hsp42)
Glyma.04G061400	1.37531	-1.01651	2.47842	-0.345828				-1.3156	0.757138		x		Glyma.04G061400	221	UniRef100_K7KIE6 Uncharacterized protein n=1 Tax=Glycine max RepID=K7KIE6_SOYBN	1e-162	100	UniRef100_G7J9V1 WRKY transcription factor n=1 Tax=Medicago truncatula RepID=G7J9V1_MEDTR	5e-86	64.97	AT1G80840.1|Symbols:WRKY40, ATWRKY40|WRKY DNA-binding protein 40|chr1:30383834-30385356 FORWARD LENGTH=302	8e-55	61.92	GO:0000165 GO:0002237 GO:0002679 GO:0006355 GO:0006612 GO:0006944 GO:0009595 GO:0009611 GO:0009612 GO:0009620 GO:0009646 GO:0009695 GO:0009697 GO:0009723 GO:0009738 GO:0009751 GO:0009753 GO:0009862 GO:0009863 GO:0009867 GO:0009873 GO:0010200 GO:0010310 GO:0010363 GO:0016045 GO:0030968 GO:0031347 GO:0031348 GO:0035556 GO:0042742 GO:0043069 GO:0043900 GO:0050691 GO:0050776 GO:0050832	MAPK cascade; "abscisic acid mediated signaling pathway"; "cellular membrane fusion"; "defense response to bacterium"; "defense response to fungus"; "detection of bacterium"; "detection of biotic stimulus"; "endoplasmic reticulum unfolded protein response"; "ethylene mediated signaling pathway"; "intracellular signal transduction"; "jasmonic acid biosynthetic process"; "jasmonic acid mediated sig…	GO:0003700 GO:0005515 GO:0043565	protein binding; "sequence-specific DNA binding"; "sequence-specific DNA binding transcription factor activity"	GO:0005634	nucleus	PF03106	WRKY DNA -binding domain	NA	NA	NA	NA
Glyma.04G076000						1.15856	-0.281267						Glyma.04G076000	255	UniRef100_I1JUN1 Uncharacterized protein n=1 Tax=Glycine max RepID=I1JUN1_SOYBN	4e-179	100	UniRef100_B6T7R4 MTD1 n=1 Tax=Zea mays RepID=B6T7R4_MAIZE	1e-18	78.52	AT5G24890.1|Symbols:|unknown protein; FUNCTIONS IN: molecular_function unknown; INVOLVED IN: biological_process unknown; LOCATED IN: cellular_component unknown; EXPRESSED IN: 24 plant structures; EXPRESSED DURING: 13 growth stages; BEST Arabidopsis thaliana protein match is: unknown protein (TAIR:AT2G24550.1); Has 1807 Blast hits to 1807 proteins in 277 species: Archae - 0; Bacteria - 0; Metazoa …	3e-28	69.58	GO:0008150	biological process	GO:0003674	molecular function	GO:0005634	nucleus	NA	NA	NA	NA	NA	NA
Glyma.04G078100								1.5135	-0.227097				Glyma.04G078100	236	UniRef100_I1JUP9 Uncharacterized protein n=1 Tax=Glycine max RepID=I1JUP9_SOYBN	4e-171	100	NA	NA	NA	AT4G31330.1|Symbols:|Protein of unknown function, DUF599|chr4:15202354-15203151 FORWARD LENGTH=239	5e-117	94.98	GO:0008150	biological process	GO:0003674	molecular function	GO:0005739	mitochondrion	PF04654	Protein of unknown function, DUF599	NA	NA	NA	NA
Glyma.04G086700						0.0343704	-1.04743						Glyma.04G086700	1012	UniRef100_I1JUY4 Uncharacterized protein n=1 Tax=Glycine max RepID=I1JUY4_SOYBN	0	100	UniRef100_G7J3I8 Receptor-like protein kinase n=1 Tax=Medicago truncatula RepID=G7J3I8_MEDTR	0	97.87	AT5G25930.1|Symbols:|Protein kinase family protein with leucine-rich repeat domain|chr5:9050880-9053978 FORWARD LENGTH=1005	0	97.31	GO:0002679 GO:0006468 GO:0006612 GO:0006944 GO:0009723 GO:0009738 GO:0010200 GO:0010363 GO:0035556 GO:0043069 GO:0052542	abscisic acid mediated signaling pathway; "cellular membrane fusion"; "defense response by callose deposition"; "intracellular signal transduction"; "negative regulation of programmed cell death"; "protein phosphorylation"; "protein targeting to membrane"; "regulation of plant-type hypersensitive response"; "respiratory burst involved in defense response"; "response to chitin"; "response to ethyl…	GO:0004672 GO:0004674 GO:0005524 GO:0016301 GO:0016772	ATP binding; "kinase activity"; "protein kinase activity"; "protein serine/threonine kinase activity"; "transferase activity, transferring phosphorus-containing groups"	GO:0005886 GO:0016020	membrane; "plasma membrane"	PF08263 PF00069 PF00560	Leucine rich repeat N-terminal domain; "Protein kinase domain"; "Leucine Rich Repeat"	PTHR24420	LEUCINE-RICH REPEAT RECEPTOR-LIKE PROTEIN KINASE	KOG1187	Serine/threonine_protein_kinase
Glyma.04G095000			0.300164	-1.50914									Glyma.04G095000	150	UniRef100_K7KJ53 Uncharacterized protein n=1 Tax=Glycine max RepID=K7KJ53_SOYBN	6e-105	100	UniRef100_A0AS46 Photosystem II D2 protein (Fragment) n=1 Tax=Medeola virginiana RepID=A0AS46_MEDVI	9e-96	51.2	ATCG00270.1|Symbols:PSBD|photosystem II reaction center protein D|chrC:32711-33772 FORWARD LENGTH=353	4e-98	42.21	GO:0006091 GO:0006354 GO:0009769 GO:0009772 GO:0010207 GO:0015979 GO:0019684	DNA-dependent transcription, elongation; "generation of precursor metabolites and energy"; "photosynthesis"; "photosynthesis, light harvesting in photosystem II"; "photosynthesis, light reaction"; "photosynthetic electron transport in photosystem II"; "photosystem II assembly"	GO:0045156 GO:0045157	electron transporter, transferring electrons within the cyclic electron transport pathway of photosynthesis activity; "electron transporter, transferring electrons within the noncyclic electron transport pathway of photosynthesis activity"	GO:0005737 GO:0009507 GO:0009523 GO:0009534 GO:0009535 GO:0009579 GO:0010287 GO:0016020 GO:0030076	chloroplast; "chloroplast thylakoid"; "chloroplast thylakoid membrane"; "cytoplasm"; "light-harvesting complex"; "membrane"; "photosystem II"; "plastoglobule"; "thylakoid"	PF00124	Photosynthetic reaction centre protein	NA	NA	NA	NA
Glyma.04G104100	-0.253537	1.91054	-0.950845	4.64443									Glyma.04G104100	274	UniRef100_C6T8N2 Uncharacterized protein n=1 Tax=Glycine max RepID=C6T8N2_SOYBN	0	100	UniRef100_G8A381 Ser/Thr-rich protein T10 in DGCR region n=1 Tax=Medicago truncatula RepID=G8A381_MEDTR	6e-161	68.57	AT4G38260.1|Symbols:|Protein of unknown function (DUF833)|chr4:17937077-17938210 REVERSE LENGTH=275	2e-97	95.27	GO:0008150	biological process	GO:0003674	molecular function	NA	NA	PF05742	NRDE protein	PTHR17985	SER/THR-RICH PROTEIN T10 IN DGCR REGION	KOG2342	Uncharacterized_conserved_protein
Glyma.04G104400						-0.323585	1.34188						Glyma.04G104400	344	UniRef100_I1JVG9 Uncharacterized protein n=1 Tax=Glycine max RepID=I1JVG9_SOYBN	0	100	UniRef100_G7KA58 Clavesin n=1 Tax=Medicago truncatula RepID=G7KA58_MEDTR	2e-148	90.06	AT1G22180.2|Symbols:|Sec14p-like phosphatidylinositol transfer family protein|chr1:7828434-7829745 REVERSE LENGTH=314	2e-112	86.94	GO:0008150 GO:0031348	biological process; "negative regulation of defense response"	GO:0003674	molecular function	GO:0005794	Golgi apparatus	PF00650 PF03765	CRAL/TRIO domain; "CRAL/TRIO, N-terminal domain"	PTHR10174	RETINALDEHYDE BINDING PROTEIN-RELATED	KOG1470	Phosphatidylinositol_transfer_protein_PDR16_and_related_proteins
Glyma.04G105200	1.10314	-1.66806	1.19255	-1.60318									Glyma.04G105200	623	UniRef100_I1KA20 Uncharacterized protein n=1 Tax=Glycine max RepID=I1KA20_SOYBN	0	94.1	UniRef100_G7KA24 Sulfate transporter n=1 Tax=Medicago truncatula RepID=G7KA24_MEDTR	0	94.5	AT1G22150.1|Symbols:SULTR1;3|sulfate transporter 1;3|chr1:7818361-7821344 FORWARD LENGTH=656	0	94.66	GO:0006810 GO:0008272 GO:0055085	sulfate transport; "transmembrane transport"; "transport"	GO:0005215 GO:0008271 GO:0015116	secondary active sulfate transmembrane transporter activity; "sulfate transmembrane transporter activity"; "transporter activity"	GO:0016020 GO:0016021	integral to membrane; "membrane"	PF01740 PF00916	STAS domain; "Sulfate transporter family"	PTHR11814	SULFATE TRANSPORTER	KOG0236	Sulfate/bicarbonate/oxalate_exchanger_SAT-1_and_related_transporters_(SLC26_family)
Glyma.04G108500								-1.30191	3.86383				Glyma.04G108500	158	UniRef100_K7KDM2 Uncharacterized protein n=1 Tax=Glycine max RepID=K7KDM2_SOYBN	1e-111	100	UniRef100_B9IQG7 17.5 kd heat shock family protein n=1 Tax=Populus trichocarpa RepID=B9IQG7_POPTR	3e-27	79.61	AT1G53540.1|Symbols:|HSP20-like chaperones superfamily protein|chr1:19980510-19980983 FORWARD LENGTH=157	4e-27	60.51	GO:0006457 GO:0009408 GO:0009644 GO:0034976 GO:0042542	protein folding; "response to endoplasmic reticulum stress"; "response to heat"; "response to high light intensity"; "response to hydrogen peroxide"	NA	NA	GO:0005737	cytoplasm	PF00011	Hsp20/alpha crystallin family	PTHR11527	SMALL HEAT-SHOCK PROTEIN (HSP20) FAMILY	NA	NA
Glyma.04G108800			0.469311	-2.452									Glyma.04G108800	262	UniRef100_I1JLY0 Uncharacterized protein n=1 Tax=Glycine max RepID=I1JLY0_SOYBN	0	100	UniRef100_G7KYA2 Jasmonate O-methyltransferase n=2 Tax=Medicago truncatula RepID=G7KYA2_MEDTR	1e-107	70.41	AT5G66430.1|Symbols:|S-adenosyl-L-methionine-dependent methyltransferases superfamily protein|chr5:26525410-26526799 REVERSE LENGTH=354	7e-59	71.75	GO:0016114	terpenoid biosynthetic process	GO:0008168	methyltransferase activity	GO:0005634	nucleus	PF03492	SAM dependent carboxyl methyltransferase	NA	NA	NA	NA
Glyma.04G119700								0.0713104	-2.78417				Glyma.04G119700	383	UniRef100_UPI0001706D0D PREDICTED: trehalose-phosphate phosphatase A isoform X3 n=1 Tax=Glycine max RepID=UPI0001706D0D	0	100	UniRef100_G7IYG6 Trehalose-phosphate phosphatase n=2 Tax=Medicago truncatula RepID=G7IYG6_MEDTR	0	97.42	AT5G51460.2|Symbols:ATTPPA|Haloacid dehalogenase-like hydrolase (HAD) superfamily protein|chr5:20902266-20904292 FORWARD LENGTH=384	1e-171	98.7	GO:0005992 GO:0008152	metabolic process; "trehalose biosynthetic process"	GO:0003824 GO:0004805	catalytic activity; "trehalose-phosphatase activity"	GO:0005634	nucleus	PF02358	Trehalose-phosphatase	PTHR10788	TREHALOSE-6-PHOSPHATE SYNTHASE	NA	NA
Glyma.04G121000			2.27745	-2.27561									Glyma.04G121000	282	UniRef100_I1JVS9 Uncharacterized protein n=1 Tax=Glycine max RepID=I1JVS9_SOYBN	0	100	UniRef100_G7L7D6 Derlin-1 n=1 Tax=Medicago truncatula RepID=G7L7D6_MEDTR	1e-108	97.96	AT4G29330.1|Symbols:DER1|DERLIN-1|chr4:14444937-14446952 FORWARD LENGTH=266	4e-99	105.26	GO:0006457 GO:0006508 GO:0009408 GO:0009644 GO:0034976 GO:0042542	protein folding; "proteolysis"; "response to endoplasmic reticulum stress"; "response to heat"; "response to high light intensity"; "response to hydrogen peroxide"	GO:0003674	molecular function	GO:0009507	chloroplast	PF04511	Der1-like family	PTHR11009	DER1-LIKE PROTEIN, DERLIN	KOG0858	Predicted_membrane_protein
Glyma.04G127100						0.0312705	-1.22652				x		Glyma.04G127100	672	UniRef100_K7KJT5 Uncharacterized protein n=1 Tax=Glycine max RepID=K7KJT5_SOYBN	0	100	UniRef100_G7ZZG1 Cysteine-rich receptor-like protein kinase n=1 Tax=Medicago truncatula RepID=G7ZZG1_MEDTR	0	99.68	AT4G23180.1|Symbols:CRK10, RLK4|cysteine-rich RLK (RECEPTOR-like protein kinase) 10|chr4:12138171-12140780 FORWARD LENGTH=669	4e-172	94.92	GO:0006468 GO:0006995	cellular response to nitrogen starvation; "protein phosphorylation"	GO:0004672 GO:0004674 GO:0004713 GO:0005524 GO:0016301 GO:0016772	ATP binding; "kinase activity"; "protein kinase activity"; "protein serine/threonine kinase activity"; "protein tyrosine kinase activity"; "transferase activity, transferring phosphorus-containing groups"	GO:0005886	plasma membrane	PF07714 PF01657	Protein tyrosine kinase; "Salt stress response/antifungal"	PTHR24420	LEUCINE-RICH REPEAT RECEPTOR-LIKE PROTEIN KINASE	KOG1187	Serine/threonine_protein_kinase
Glyma.04G136200								0.693834	-1.91515				Glyma.04G136200	142	UniRef100_I1JW46 Uncharacterized protein n=1 Tax=Glycine max RepID=I1JW46_SOYBN	4e-94	100	UniRef100_G7J5J1 Calmodulin-like protein n=2 Tax=Medicago truncatula RepID=G7J5J1_MEDTR	5e-58	100.71	AT3G50770.1|Symbols:CML41|calmodulin-like 41|chr3:18873987-18874604 FORWARD LENGTH=205	6e-32	65.85	GO:0008150 GO:0043090	amino acid import; "biological process"	GO:0005509	calcium ion binding	NA	NA	PF00036	EF hand	PTHR10891	EF-HAND CALCIUM-BINDING DOMAIN CONTAINING PROTEIN	KOG0027	Calmodulin_and_related_proteins_(EF-Hand_superfamily)
Glyma.04G142400						0.547471	-1.22114						Glyma.04G142400	318	UniRef100_I1LST3 Uncharacterized protein n=2 Tax=Glycine max RepID=I1LST3_SOYBN	0	100	NA	NA	NA	NA	NA	NA	NA	NA	NA	NA	NA	NA	NA	NA	NA	NA	NA	NA
Glyma.04G150900			-0.187361	1.89394									Glyma.04G150900	910	UniRef100_K7KK31 Uncharacterized protein n=2 Tax=Glycine max RepID=K7KK31_SOYBN	0	100	UniRef100_G7JU69 Argonaute protein group n=1 Tax=Medicago truncatula RepID=G7JU69_MEDTR	0	99.66	AT5G43810.2|Symbols:ZLL|Stabilizer of iron transporter SufD / Polynucleotidyl transferase|chr5:17611939-17616562 FORWARD LENGTH=988	0	86.34	GO:0006346 GO:0007267 GO:0009616 GO:0009855 GO:0009887 GO:0009944 GO:0010014 GO:0010050 GO:0010051 GO:0010072 GO:0010073 GO:0010267 GO:0010586 GO:0016246 GO:0035019 GO:0035196 GO:0048439 GO:0048519	RNA interference; "cell-cell signaling"; "determination of bilateral symmetry"; "flower morphogenesis"; "meristem initiation"; "meristem maintenance"; "methylation-dependent chromatin silencing"; "miRNA metabolic process"; "negative regulation of biological process"; "organ morphogenesis"; "polarity specification of adaxial/abaxial axis"; "primary shoot apical meristem specification"; "production…	GO:0003676 GO:0003743 GO:0035198	miRNA binding; "nucleic acid binding"; "translation initiation factor activity"	GO:0005737	cytoplasm	PF02170 PF02171 PF08699	PAZ domain; "Piwi domain"; "Domain of unknown function (DUF1785)"	PTHR22891	EUKARYOTIC TRANSLATION INITIATION FACTOR 2C	KOG1041	Translation_initiation_factor_2C_(eIF-2C)_and_related_proteins
Glyma.04G153700						-0.0160282	1.48703						Glyma.04G153700	1040	UniRef100_K7KK55 Uncharacterized protein n=1 Tax=Glycine max RepID=K7KK55_SOYBN	0	100	UniRef100_G7JFJ6 Cellulose synthase catalytic subunit n=1 Tax=Medicago truncatula RepID=G7JFJ6_MEDTR	0	100.1	AT5G17420.1|Symbols:IRX3, CESA7, ATCESA7, MUR10|Cellulose synthase family protein|chr5:5736859-5741407 REVERSE LENGTH=1026	0	101.27	GO:0009832 GO:0009834 GO:0010089 GO:0010228 GO:0010400 GO:0010413 GO:0016926 GO:0030244 GO:0042546 GO:0044036 GO:0045492 GO:0050665	cell wall biogenesis; "cell wall macromolecule metabolic process"; "cellulose biosynthetic process"; "glucuronoxylan metabolic process"; "hydrogen peroxide biosynthetic process"; "plant-type cell wall biogenesis"; "protein desumoylation"; "rhamnogalacturonan I side chain metabolic process"; "secondary cell wall biogenesis"; "vegetative to reproductive phase transition of meristem"; "xylan biosynt…	GO:0008270 GO:0016759 GO:0016760	cellulose synthase (UDP-forming) activity; "cellulose synthase activity"; "zinc ion binding"	GO:0005886 GO:0009507 GO:0016020	chloroplast; "membrane"; "plasma membrane"	PF03552	Cellulose synthase	PTHR13301	X-BOX TRANSCRIPTION FACTOR-RELATED	NA	NA
Glyma.04G180900						1.09984	-0.361081						Glyma.04G180900	866	UniRef100_K7KKV7 Uncharacterized protein n=2 Tax=Glycine max RepID=K7KKV7_SOYBN	0	100	UniRef100_B9I381 Glycosyl transferase family 20 family protein n=1 Tax=Populus trichocarpa RepID=B9I381_POPTR	0	100.93	AT1G23870.1|Symbols:ATTPS9, TPS9|trehalose-phosphatase/synthase 9|chr1:8432695-8435506 FORWARD LENGTH=867	0	99.54	GO:0005992 GO:0008152 GO:0009744 GO:0009750	metabolic process; "response to fructose stimulus"; "response to sucrose stimulus"; "trehalose biosynthetic process"	GO:0003824 GO:0004805 GO:0016757	catalytic activity; "transferase activity, transferring glycosyl groups"; "trehalose-phosphatase activity"	GO:0005634	nucleus	PF02358 PF00982	Trehalose-phosphatase; "Glycosyltransferase family 20"	PTHR10788	TREHALOSE-6-PHOSPHATE SYNTHASE	KOG1050	Trehalose-6-phosphate_synthase_component_TPS1_and_related_subunits
Glyma.04G190400								-0.0642305	1.13882				Glyma.04G190400	637	UniRef100_I1JXE0 Uncharacterized protein n=1 Tax=Glycine max RepID=I1JXE0_SOYBN	0	100	UniRef100_B9I3J0 Leucine-rich repeat transmembrane protein kinase n=1 Tax=Populus trichocarpa RepID=B9I3J0_POPTR	0	100.32	AT2G31880.1|Symbols:SOBIR1, EVR|Leucine-rich repeat protein kinase family protein|chr2:13554920-13556845 FORWARD LENGTH=641	0	97.5	GO:0006468 GO:0007169 GO:0010942 GO:0031349 GO:0060862	negative regulation of floral organ abscission; "positive regulation of cell death"; "positive regulation of defense response"; "protein phosphorylation"; "transmembrane receptor protein tyrosine kinase signaling pathway"	GO:0004672 GO:0004674 GO:0004713 GO:0005524 GO:0016301 GO:0016772	ATP binding; "kinase activity"; "protein kinase activity"; "protein serine/threonine kinase activity"; "protein tyrosine kinase activity"; "transferase activity, transferring phosphorus-containing groups"	GO:0005886	plasma membrane	PF00069 PF00560	Protein kinase domain; "Leucine Rich Repeat"	PTHR24420	LEUCINE-RICH REPEAT RECEPTOR-LIKE PROTEIN KINASE	KOG1187	Serine/threonine_protein_kinase
Glyma.04G195300						1.57977	-0.333156						Glyma.04G195300	412	UniRef100_I1JXJ6 Uncharacterized protein n=1 Tax=Glycine max RepID=I1JXJ6_SOYBN	0	100	UniRef100_B9IFA2 CBS domain-containing family protein n=1 Tax=Populus trichocarpa RepID=B9IFA2_POPTR	0	96.01	AT3G48530.1|Symbols:KING1|SNF1-related protein kinase regulatory subunit gamma 1|chr3:17987559-17989592 FORWARD LENGTH=424	0	94.81	GO:0008150	biological process	GO:0003674	molecular function	GO:0009505	plant-type cell wall	PF00571	CBS domain	PTHR13780	AMP-ACTIVATED PROTEIN KINASE, GAMMA REGULATORY SUBUNIT	KOG1764	5'-AMP-activated_protein_kinase,_gamma_subunit
Glyma.04G199900			0.499255	-1.00678							x		Glyma.04G199900	347	UniRef100_I1JXP3 Uncharacterized protein n=1 Tax=Glycine max RepID=I1JXP3_SOYBN	0	100	UniRef100_G7LI45 BHLH transcription factor n=1 Tax=Medicago truncatula RepID=G7LI45_MEDTR	3e-124	105.5	AT5G50915.2|Symbols:|basic helix-loop-helix (bHLH) DNA-binding superfamily protein|chr5:20710764-20712252 REVERSE LENGTH=286	3e-60	120.63	GO:0009739	response to gibberellin stimulus	GO:0003677 GO:0003700	DNA binding; "sequence-specific DNA binding transcription factor activity"	GO:0005634	nucleus	PF00010	Helix-loop-helix DNA-binding domain	PTHR12565	STEROL REGULATORY ELEMENT-BINDING PROTEIN	NA	NA
Glyma.04G200200			-0.050081	1.71445									Glyma.04G200200	470	UniRef100_I1JXP6 Uncharacterized protein n=1 Tax=Glycine max RepID=I1JXP6_SOYBN	0	100	UniRef100_G7LIS1 Serine carboxypeptidase n=1 Tax=Medicago truncatula RepID=G7LIS1_MEDTR	0	100.86	AT1G28110.2|Symbols:SCPL45|serine carboxypeptidase-like 45|chr1:9804153-9806832 REVERSE LENGTH=461	0	97.83	GO:0006508	proteolysis	GO:0004185	serine-type carboxypeptidase activity	GO:0005576 GO:0009505 GO:0009506	extracellular region; "plant-type cell wall"; "plasmodesma"	PF00450	Serine carboxypeptidase	PTHR11802	SERINE PROTEASE FAMILY S10 SERINE CARBOXYPEPTIDASE	KOG1282	Serine_carboxypeptidases_(lysosomal_cathepsin_A)
Glyma.04G221500						2.07608	-0.252131						Glyma.04G221500	92	UniRef100_K7KLN0 Uncharacterized protein n=1 Tax=Glycine max RepID=K7KLN0_SOYBN	1e-40	100	NA	NA	NA	NA	NA	NA	NA	NA	NA	NA	NA	NA	NA	NA	NA	NA	NA	NA
Glyma.04G228300						1.16299	-0.174107						Glyma.04G228300	692	UniRef100_I1JYH9 Uncharacterized protein n=2 Tax=Glycine max RepID=I1JYH9_SOYBN	0	100	UniRef100_G7J905 Two-component response regulator-like PRR73 n=2 Tax=Medicago truncatula RepID=G7J905_MEDTR	0	99.56	AT5G24470.1|Symbols:APRR5, PRR5|pseudo-response regulator 5|chr5:8356204-8358873 REVERSE LENGTH=667	3e-98	72.86	GO:0000160 GO:0005982 GO:0006355 GO:0007623 GO:0009639 GO:0009640 GO:0010114 GO:0010218 GO:0042752 GO:0045892 GO:0048574 GO:0051170	circadian rhythm; "long-day photoperiodism, flowering"; "negative regulation of transcription, DNA-dependent"; "nuclear import"; "phosphorelay signal transduction system"; "photomorphogenesis"; "regulation of circadian rhythm"; "regulation of transcription, DNA-dependent"; "response to far red light"; "response to red light"; "response to red or far red light"; "starch metabolic process"	GO:0000156 GO:0003677	DNA binding; "phosphorelay response regulator activity"	GO:0005634	nucleus	PF06203 PF00072	CCT motif; "Response regulator receiver domain"	PTHR26402	RESPONSE REGULATOR OF TWO-COMPONENT SYSTEM	NA	NA
Glyma.04G228900						1.44255	-0.686715	2.50084	-0.700079				Glyma.04G228900	82	UniRef100_I1JYI7 Uncharacterized protein n=1 Tax=Glycine max RepID=I1JYI7_SOYBN	2e-51	100	NA	NA	NA	AT5G54165.1|Symbols:|unknown protein; FUNCTIONS IN: molecular_function unknown; INVOLVED IN: biological_process unknown; LOCATED IN: cellular_component unknown; Has 30201 Blast hits to 17322 proteins in 780 species: Archae - 12; Bacteria - 1396; Metazoa - 17338; Fungi - 3422; Plants - 5037; Viruses - 0; Other Eukaryotes - 2996 (source: NCBI BLink).|chr5:21984620-21984868 FORWARD LENGTH=82	9e-10	97.56	GO:0008150	biological process	GO:0003674	molecular function	GO:0009507	chloroplast	NA	NA	NA	NA	NA	NA
Glyma.04G242400			3.19745	-2.16124									Glyma.04G242400	335	UniRef100_I1JYY6 Uncharacterized protein n=1 Tax=Glycine max RepID=I1JYY6_SOYBN	0	100	NA	NA	NA	AT1G31130.1|Symbols:|unknown protein; FUNCTIONS IN: molecular_function unknown; INVOLVED IN: biological_process unknown; LOCATED IN: cellular_component unknown; EXPRESSED IN: 23 plant structures; EXPRESSED DURING: 13 growth stages; BEST Arabidopsis thaliana protein match is: unknown protein (TAIR:AT4G19950.1); Has 246 Blast hits to 244 proteins in 29 species: Archae - 2; Bacteria - 16; Metazoa - …	2e-50	103.12	GO:0000165 GO:0008150 GO:0009814 GO:0048767	MAPK cascade; "biological process"; "defense response, incompatible interaction"; "root hair elongation"	GO:0003674	molecular function	GO:0005768 GO:0005794 GO:0005802 GO:0009507	Golgi apparatus; "chloroplast"; "endosome"; "trans-Golgi network"	NA	NA	NA	NA	NA	NA
Glyma.04G244000			2.59709	-2.66288									Glyma.04G244000	544	UniRef100_K7KM50 Uncharacterized protein n=2 Tax=Glycine max RepID=K7KM50_SOYBN	0	100	UniRef100_Q2HV99 Protein kinase; Type I EGF n=1 Tax=Medicago truncatula RepID=Q2HV99_MEDTR	6e-175	71.16	AT1G21270.1|Symbols:WAK2|wall-associated kinase 2|chr1:7444997-7447345 FORWARD LENGTH=732	2e-125	72.68	GO:0006468 GO:0009311 GO:0009751 GO:0009793 GO:0009826 GO:0009992 GO:0010027 GO:0010228 GO:0016226 GO:0019761 GO:0048481	cellular water homeostasis; "embryo development ending in seed dormancy"; "glucosinolate biosynthetic process"; "iron-sulfur cluster assembly"; "oligosaccharide metabolic process"; "ovule development"; "protein phosphorylation"; "response to salicylic acid stimulus"; "thylakoid membrane organization"; "unidimensional cell growth"; "vegetative to reproductive phase transition of meristem"	GO:0004672 GO:0004674 GO:0005509 GO:0005524 GO:0016772	ATP binding; "calcium ion binding"; "protein kinase activity"; "protein serine/threonine kinase activity"; "transferase activity, transferring phosphorus-containing groups"	GO:0005886	plasma membrane	PF07645 PF07714	Calcium-binding EGF domain; "Protein tyrosine kinase"	PTHR24420	LEUCINE-RICH REPEAT RECEPTOR-LIKE PROTEIN KINASE	NA	NA
Glyma.04G254300								0.0701919	-1.6086				Glyma.04G254300	604	UniRef100_K7KM95 Serine hydroxymethyltransferase n=1 Tax=Glycine max RepID=K7KM95_SOYBN	0	100	UniRef100_K7KM95 Serine hydroxymethyltransferase n=1 Tax=Glycine max RepID=K7KM95_SOYBN	0	100	AT1G36370.1|Symbols:SHM7|serine hydroxymethyltransferase 7|chr1:13696240-13698576 REVERSE LENGTH=598	0	78.09	GO:0006544 GO:0006563 GO:0046686	L-serine metabolic process; "glycine metabolic process"; "response to cadmium ion"	GO:0003824 GO:0004372 GO:0030170	catalytic activity; "glycine hydroxymethyltransferase activity"; "pyridoxal phosphate binding"	GO:0005737	cytoplasm	PF00464	Serine hydroxymethyltransferase	PTHR11680	SERINE HYDROXYMETHYLTRANSFERASE	KOG2467	Glycine/serine_hydroxymethyltransferase
Glyma.05G002500						1.06028	-0.538159						Glyma.05G002500	358	UniRef100_I1K1M4 Uncharacterized protein n=1 Tax=Glycine max RepID=I1K1M4_SOYBN	0	100	UniRef100_M4QSS9 Mevalonate kinase n=1 Tax=Asparagus officinalis RepID=M4QSS9_ASPOF	0	97.19	AT3G01640.1|Symbols:ATGLCAK, GLCAK|glucuronokinase G|chr3:239418-241198 FORWARD LENGTH=362	0	95.58	GO:0006020 GO:0008152 GO:0042546 GO:0048868	cell wall biogenesis; "inositol metabolic process"; "metabolic process"; "pollen tube development"	GO:0005524 GO:0008266 GO:0016301 GO:0016773 GO:0047940	ATP binding; "glucuronokinase activity"; "kinase activity"; "phosphotransferase activity, alcohol group as acceptor"; "poly(U) RNA binding"	GO:0005737 GO:0005829	cytoplasm; "cytosol"	PF08544 PF00288	GHMP kinases C terminal ; "GHMP kinases N terminal domain"	NA	NA	NA	NA
Glyma.05G008800	-0.0241949	1.25132											Glyma.05G008800	738	UniRef100_I1K1E8 Uncharacterized protein n=1 Tax=Glycine max RepID=I1K1E8_SOYBN	0	100	UniRef100_G7JVA7 Pentatricopeptide repeat protein n=1 Tax=Medicago truncatula RepID=G7JVA7_MEDTR	0	99.86	AT1G08070.1|Symbols:OTP82|Tetratricopeptide repeat (TPR)-like superfamily protein|chr1:2514374-2516599 REVERSE LENGTH=741	0	99.46	GO:0031425	chloroplast RNA processing	GO:0003674	molecular function	GO:0009507	chloroplast	PF01535	PPR repeat	PTHR24015	FAMILY NOT NAMED	NA	NA
Glyma.05G015400	0.436411	-1.30796											Glyma.05G015400	1206	UniRef100_I1K184 Uncharacterized protein n=1 Tax=Glycine max RepID=I1K184_SOYBN	0	100	UniRef100_G7JT17 Phospholipid-transporting ATPase n=1 Tax=Medicago truncatula RepID=G7JT17_MEDTR	0	98.18	AT1G68710.1|Symbols:|ATPase E1-E2 type family protein / haloacid dehalogenase-like hydrolase family protein|chr1:25793498-25797975 REVERSE LENGTH=1200	0	98.25	GO:0006812 GO:0008152 GO:0015914	cation transport; "metabolic process"; "phospholipid transport"	GO:0000166 GO:0000287 GO:0003824 GO:0004012 GO:0005524 GO:0015662 GO:0016820 GO:0046872	ATP binding; "ATPase activity, coupled to transmembrane movement of ions, phosphorylative mechanism"; "catalytic activity"; "hydrolase activity, acting on acid anhydrides, catalyzing transmembrane movement of substances"; "magnesium ion binding"; "metal ion binding"; "nucleotide binding"; "phospholipid-translocating ATPase activity"	GO:0016020 GO:0016021	integral to membrane; "membrane"	PF00122 PF00702	E1-E2 ATPase; "haloacid dehalogenase-like hydrolase"	PTHR24092	FAMILY NOT NAMED	KOG0206	P-type_ATPase
Glyma.05G024600						-0.138098	1.04023						Glyma.05G024600	358	UniRef100_I1JZM3 Uncharacterized protein n=1 Tax=Glycine max RepID=I1JZM3_SOYBN	0	100	NA	NA	NA	AT5G61340.1|Symbols:|unknown protein; BEST Arabidopsis thaliana protein match is: unknown protein (TAIR:AT1G26650.1); Has 30201 Blast hits to 17322 proteins in 780 species: Archae - 12; Bacteria - 1396; Metazoa - 17338; Fungi - 3422; Plants - 5037; Viruses - 0; Other Eukaryotes - 2996 (source: NCBI BLink).|chr5:24662064-24663044 REVERSE LENGTH=326	3e-82	99.08	GO:0008150	biological process	GO:0003674	molecular function	GO:0005739	mitochondrion	NA	NA	NA	NA	NA	NA
Glyma.05G036300						1.02796	-0.519147	0.81132	-1.09871				Glyma.05G036300	342	UniRef100_K7KMP5 Uncharacterized protein n=1 Tax=Glycine max RepID=K7KMP5_SOYBN	0	100	UniRef100_I0E1Y4 Spermidine synthase n=1 Tax=Eleutherococcus senticosus RepID=I0E1Y4_9APIA	3e-143	101.8	AT1G23820.1|Symbols:SPDS1|spermidine synthase 1|chr1:8420278-8422724 FORWARD LENGTH=378	7e-139	82.01	GO:0008295	spermidine biosynthetic process	GO:0003824 GO:0004766 GO:0005515	catalytic activity; "protein binding"; "spermidine synthase activity"	GO:0005829 GO:0009507	chloroplast; "cytosol"	PF01564	Spermine/spermidine synthase	PTHR11558	SPERMIDINE/SPERMINE SYNTHASE	KOG1562	Spermidine_synthase
Glyma.05G043600	-0.0566332	1.08929											Glyma.05G043600	372	UniRef100_I1K067 Uncharacterized protein n=1 Tax=Glycine max RepID=I1K067_SOYBN	0	100	UniRef100_Q2HUX9 Abhydrolase domain-containing protein FAM108C1 n=2 Tax=Medicago truncatula RepID=Q2HUX9_MEDTR	0	100	AT4G24760.1|Symbols:|alpha/beta-Hydrolases superfamily protein|chr4:12761482-12763564 REVERSE LENGTH=365	0	101.37	GO:0006508	proteolysis	GO:0008236	serine-type peptidase activity	GO:0005634	nucleus	PF00326	Prolyl oligopeptidase family	PTHR12277	UNCHARACTERIZED	KOG1552	Predicted_alpha/beta_hydrolase
Glyma.05G055700						1.08886	-0.360393						Glyma.05G055700	496	UniRef100_I1K0K8 Uncharacterized protein n=1 Tax=Glycine max RepID=I1K0K8_SOYBN	0	100	UniRef100_Q9LLQ5 Seed maturation protein PM40 n=1 Tax=Glycine max RepID=Q9LLQ5_SOYBN	0	99.8	AT1G62710.1|Symbols:BETA-VPE, BETAVPE|beta vacuolar processing enzyme|chr1:23224070-23226857 REVERSE LENGTH=486	0	95.06	GO:0006508 GO:0006624	proteolysis; "vacuolar protein processing"	GO:0004197	cysteine-type endopeptidase activity	NA	NA	PF01650	Peptidase C13 family	PTHR12000	HEMOGLOBINASE FAMILY MEMBER	KOG1348	Asparaginyl_peptidases
Glyma.05G076600						-0.0124188	1.01184						Glyma.05G076600	479	UniRef100_I1K1Z1 Uncharacterized protein n=2 Tax=Glycine max RepID=I1K1Z1_SOYBN	0	100	NA	NA	NA	AT3G50120.1|Symbols:|Plant protein of unknown function (DUF247)|chr3:18585157-18587246 REVERSE LENGTH=531	6e-50	84.56	GO:0008150	biological process	GO:0003674	molecular function	GO:0005886	plasma membrane	PF03140	Plant protein of unknown function	NA	NA	NA	NA
Glyma.05G082700						-1.03056	0.0113686						Glyma.05G082700	426	UniRef100_K7KP51 Uncharacterized protein n=1 Tax=Glycine max RepID=K7KP51_SOYBN	0	100	UniRef100_G7K9E0 L-ascorbate oxidase-like protein n=1 Tax=Medicago truncatula RepID=G7K9E0_MEDTR	0	78.44	AT5G66920.1|Symbols:sks17|SKU5 similar 17|chr5:26722963-26725370 FORWARD LENGTH=546	0	77.29	GO:0055114 GO:0080167	oxidation-reduction process; "response to karrikin"	GO:0005507 GO:0016491	copper ion binding; "oxidoreductase activity"	GO:0005576 GO:0005618 GO:0009505	cell wall; "extracellular region"; "plant-type cell wall"	PF00394 PF07731 PF07732	Multicopper oxidase; "Multicopper oxidase"; "Multicopper oxidase"	PTHR11709	MULTI-COPPER OXIDASE	KOG1263	Multicopper_oxidases
Glyma.05G084600						-0.333432	1.45279						Glyma.05G084600	222	UniRef100_G7LHI8 Putative uncharacterized protein n=1 Tax=Medicago truncatula RepID=G7LHI8_MEDTR	7e-88	92.12	UniRef100_R7W2E5 Glucose-6-phosphate isomerase n=1 Tax=Aegilops tauschii RepID=R7W2E5_AEGTA	6e-10	7.14	NA	NA	NA	NA	NA	NA	NA	NA	NA	NA	NA	NA	NA	NA	NA
Glyma.05G085700						-0.193009	1.01559				x		Glyma.05G085700	317	UniRef100_I1K201 Uncharacterized protein n=1 Tax=Glycine max RepID=I1K201_SOYBN	0	100	UniRef100_Q9FH92 Protein IRX15-LIKE n=1 Tax=Arabidopsis thaliana RepID=IX15L_ARATH	3e-156	98.42	AT5G67210.1|Symbols:|Protein of unknown function (DUF579)|chr5:26819019-26819972 FORWARD LENGTH=317	3e-159	98.42	GO:0009834 GO:0010413 GO:0045492	glucuronoxylan metabolic process; "secondary cell wall biogenesis"; "xylan biosynthetic process"	GO:0003674	molecular function	GO:0005794	Golgi apparatus	PF04669	Polysaccharide biosynthesis	NA	NA	NA	NA
Glyma.05G100900						-0.089349	1.22065						Glyma.05G100900	200	UniRef100_I1K296 Uncharacterized protein n=1 Tax=Glycine max RepID=I1K296_SOYBN	2e-147	100	UniRef100_Q1H8M0 Cys2-His2 zinc finger protein n=1 Tax=Glycine max RepID=Q1H8M0_SOYBN	4e-109	94.76	AT1G24625.1|Symbols:ZFP7|zinc finger protein 7|chr1:8726009-8726638 REVERSE LENGTH=209	2e-19	58.37	GO:0006355	regulation of transcription, DNA-dependent	GO:0003676 GO:0003700 GO:0008270 GO:0046982	nucleic acid binding; "protein heterodimerization activity"; "sequence-specific DNA binding transcription factor activity"; "zinc ion binding"	GO:0005622 GO:0005634	intracellular; "nucleus"	NA	NA	PTHR10042	EARLY GROWTH RESPONSE PROTEIN-RELATED	NA	NA
Glyma.05G102800						-1.11104	0.404958						Glyma.05G102800	273	UniRef100_I1K2B0 Uncharacterized protein n=1 Tax=Glycine max RepID=I1K2B0_SOYBN	0	100	UniRef100_G7JCS9 Sigma factor sigB regulation protein rsbQ n=2 Tax=Medicago truncatula RepID=G7JCS9_MEDTR	0	100	AT4G37470.1|Symbols:|alpha/beta-Hydrolases superfamily protein|chr4:17617045-17618363 REVERSE LENGTH=270	5e-160	99.63	GO:0009640 GO:0009704 GO:0009744 GO:0009813 GO:0010224 GO:0080167	de-etiolation; "flavonoid biosynthetic process"; "photomorphogenesis"; "response to UV-B"; "response to karrikin"; "response to sucrose stimulus"	GO:0016787	hydrolase activity	GO:0005737	cytoplasm	PF00561	alpha/beta hydrolase fold	PTHR10992	ALPHA/BETA HYDROLASE FOLD-CONTAINING PROTEIN	KOG4178	Soluble_epoxide_hydrolase
Glyma.05G113000								-1.4826	0.284681				Glyma.05G113000	346	UniRef100_I1K2K7 Uncharacterized protein n=1 Tax=Glycine max RepID=I1K2K7_SOYBN	0	100	UniRef100_G7JGH7 NAC domain protein n=1 Tax=Medicago truncatula RepID=G7JGH7_MEDTR	2e-155	108.49	AT4G17980.1|Symbols:anac071, NAC071|NAC domain containing protein 71|chr4:9978850-9980038 REVERSE LENGTH=262	9e-107	104.96	GO:0006355 GO:0007275	multicellular organismal development; "regulation of transcription, DNA-dependent"	GO:0003677 GO:0003700	DNA binding; "sequence-specific DNA binding transcription factor activity"	GO:0005634	nucleus	PF02365	No apical meristem (NAM) protein	NA	NA	NA	NA
Glyma.05G119200						0.997228	-0.337513	2.31297	-0.433756				Glyma.05G119200	189	UniRef100_C6TDU4 Uncharacterized protein n=1 Tax=Glycine max RepID=C6TDU4_SOYBN	2e-133	100	UniRef100_G7INT0 Chaperone protein dnaJ n=1 Tax=Medicago truncatula RepID=G7INT0_MEDTR	6e-47	105.78	AT4G13830.2|Symbols:J20|DNAJ-like 20|chr4:8011518-8012577 FORWARD LENGTH=197	2e-15	88.32	GO:0006457 GO:0015996	chlorophyll catabolic process; "protein folding"	GO:0031072	heat shock protein binding	GO:0005634 GO:0009507	chloroplast; "nucleus"	PF00226	DnaJ domain	PTHR24076	FAMILY NOT NAMED	NA	NA
Glyma.05G119600								-0.459438	1.46797				Glyma.05G119600	616	UniRef100_I1K2R3 Uncharacterized protein n=1 Tax=Glycine max RepID=I1K2R3_SOYBN	0	100	UniRef100_F6MF11 Somatic embryogenesis receptor-like kinase 3 protein n=1 Tax=Gossypium hirsutum RepID=F6MF11_GOSHI	0	98.55	AT4G33430.1|Symbols:BAK1, RKS10, SERK3, ELG, ATSERK3, ATBAK1|BRI1-associated receptor kinase|chr4:16086654-16090288 REVERSE LENGTH=615	0	97.4	GO:0002229 GO:0002679 GO:0006612 GO:0008219 GO:0009742 GO:0009863 GO:0010200 GO:0010363 GO:0016049 GO:0016310 GO:0030968 GO:0042742 GO:0043069 GO:0050832	brassinosteroid mediated signaling pathway; "cell death"; "cell growth"; "defense response to bacterium"; "defense response to fungus"; "defense response to oomycetes"; "endoplasmic reticulum unfolded protein response"; "negative regulation of programmed cell death"; "phosphorylation"; "protein targeting to membrane"; "regulation of plant-type hypersensitive response"; "respiratory burst involved…	GO:0004672 GO:0004674 GO:0005515 GO:0016301 GO:0033612 GO:0046982	kinase activity; "protein binding"; "protein heterodimerization activity"; "protein kinase activity"; "protein serine/threonine kinase activity"; "receptor serine/threonine kinase binding"	GO:0005768 GO:0005886 GO:0043234	endosome; "plasma membrane"; "protein complex"	PF00069 PF00560 PF08263	Protein kinase domain; "Leucine Rich Repeat"; "Leucine rich repeat N-terminal domain"	PTHR24420	LEUCINE-RICH REPEAT RECEPTOR-LIKE PROTEIN KINASE	KOG1187	Serine/threonine_protein_kinase
Glyma.05G137900	-0.104602	1.40389											Glyma.05G137900	575	UniRef100_K7KQ42 Uncharacterized protein n=1 Tax=Glycine max RepID=K7KQ42_SOYBN	0	100	UniRef100_B6SVG6 Vegetative storage protein n=1 Tax=Zea mays RepID=B6SVG6_MAIZE	8e-158	81.71	AT4G33170.1|Symbols:|Tetratricopeptide repeat (TPR)-like superfamily protein|chr4:15995701-15998673 REVERSE LENGTH=990	8e-133	57.98	NA	NA	NA	NA	GO:0005739	mitochondrion	PF01535	PPR repeat	PTHR24015	FAMILY NOT NAMED	NA	NA
Glyma.05G141600			-0.38464	2.4776									Glyma.05G141600	116	UniRef100_I1K3F8 Uncharacterized protein n=1 Tax=Glycine max RepID=I1K3F8_SOYBN	6e-73	100	UniRef100_K7S882 CMT-type cytosine DNA-methyltransferase 3b n=1 Tax=Malus domestica RepID=K7S882_MALDO	1e-40	10.4	AT5G19875.1|Symbols:|unknown protein; FUNCTIONS IN: molecular_function unknown; INVOLVED IN: response to oxidative stress; LOCATED IN: endomembrane system; EXPRESSED IN: 21 plant structures; EXPRESSED DURING: 13 growth stages; BEST Arabidopsis thaliana protein match is: unknown protein (TAIR:AT2G31940.1); Has 30201 Blast hits to 17322 proteins in 780 species: Archae - 12; Bacteria - 1396; Metazoa…	4e-09	70.73	GO:0006979	response to oxidative stress	GO:0003674	molecular function	GO:0005739	mitochondrion	NA	NA	NA	NA	NA	NA
Glyma.05G143400			2.70798	-0.320355									Glyma.05G143400	247	UniRef100_K7KQ83 Uncharacterized protein n=1 Tax=Glycine max RepID=K7KQ83_SOYBN	0	100	NA	NA	NA	NA	NA	NA	NA	NA	NA	NA	NA	NA	NA	NA	NA	NA	NA	NA
Glyma.05G151300			0.601126	-1.43811									Glyma.05G151300	489	UniRef100_I1K3R6 Uncharacterized protein n=1 Tax=Glycine max RepID=I1K3R6_SOYBN	0	100	UniRef100_Q93YH7 Selenium binding protein (Fragment) n=1 Tax=Glycine max RepID=Q93YH7_SOYBN	0	100	AT4G14040.1|Symbols:EDA38, SBP2|selenium-binding protein 2|chr4:8100691-8102828 REVERSE LENGTH=487	0	98.15	GO:0010197	polar nucleus fusion	GO:0008430	selenium binding	GO:0009507	chloroplast	PF05694	56kDa selenium binding protein (SBP56)	PTHR23300	SELENIUM-BINDING PROTEIN	KOG0918	Selenium-binding_protein
Glyma.05G166400			-0.70407	1.03396									Glyma.05G166400	854	UniRef100_I1K476 Uncharacterized protein n=1 Tax=Glycine max RepID=I1K476_SOYBN	0	100	UniRef100_Q5D1M3 Class III HD-Zip protein 4 n=1 Tax=Populus trichocarpa RepID=Q5D1M3_POPTR	0	101.07	AT2G34710.1|Symbols:PHB, ATHB14, ATHB-14, PHB-1D|Homeobox-leucine zipper family protein / lipid-binding START domain-containing protein|chr2:14639548-14643993 REVERSE LENGTH=852	0	98	GO:0006355 GO:0007062 GO:0007131 GO:0007155 GO:0009640 GO:0009793 GO:0009845 GO:0009855 GO:0009880 GO:0009909 GO:0009933 GO:0009944 GO:0009955 GO:0009965 GO:0010014 GO:0010051 GO:0010072 GO:0010073 GO:0010075 GO:0010090 GO:0010162 GO:0010182 GO:0010228 GO:0010431 GO:0010564 GO:0016049 GO:0016567 GO:0019915 GO:0033044 GO:0042138 GO:0045010 GO:0045132 GO:0045595 GO:0048366 GO:0048589 GO:0048765 GO:…	actin nucleation; "adaxial/abaxial pattern specification"; "cell adhesion"; "cell division"; "cell growth"; "cell wall organization"; "cotyledon development"; "determination of bilateral symmetry"; "developmental growth"; "embryo development ending in seed dormancy"; "embryonic pattern specification"; "integument development"; "leaf development"; "leaf morphogenesis"; "lipid storage"; "meiotic DN…	GO:0003677 GO:0003700 GO:0043565	DNA binding; "sequence-specific DNA binding"; "sequence-specific DNA binding transcription factor activity"	GO:0005634	nucleus	PF08670 PF01852 PF00046	MEKHLA domain; "START domain"; "Homeobox domain"	PTHR24326	FAMILY NOT NAMED	KOG0483	Transcription_factor_HEX,_contains_HOX_and_HALZ_domains
Glyma.05G175800						0.0636971	-1.32603						Glyma.05G175800	142	UniRef100_I1K4G9 Uncharacterized protein n=1 Tax=Glycine max RepID=I1K4G9_SOYBN	9e-100	100	UniRef100_Q9FQY9 Avr9/Cf-9 rapidly elicited protein 75 n=1 Tax=Nicotiana tabacum RepID=Q9FQY9_TOBAC	1e-08	86.33	NA	NA	NA	NA	NA	NA	NA	NA	NA	NA	NA	NA	NA	NA	NA
Glyma.05G180100						1.24506	-0.180347						Glyma.05G180100	677	UniRef100_I1K4K8 Acyl-coenzyme A oxidase n=1 Tax=Glycine max RepID=I1K4K8_SOYBN	0	100	UniRef100_I1K4K8 Acyl-coenzyme A oxidase n=1 Tax=Glycine max RepID=I1K4K8_SOYBN	0	100	AT5G65110.1|Symbols:ACX2, ATACX2|acyl-CoA oxidase 2|chr5:26009821-26012482 REVERSE LENGTH=692	0	96.68	GO:0001676 GO:0006631 GO:0006635 GO:0008152 GO:0009062 GO:0009735 GO:0043161 GO:0043248 GO:0048767 GO:0051788 GO:0055114	fatty acid beta-oxidation; "fatty acid catabolic process"; "fatty acid metabolic process"; "long-chain fatty acid metabolic process"; "metabolic process"; "oxidation-reduction process"; "proteasomal ubiquitin-dependent protein catabolic process"; "proteasome assembly"; "response to cytokinin stimulus"; "response to misfolded protein"; "root hair elongation"	GO:0003995 GO:0003997 GO:0016627 GO:0050660	acyl-CoA dehydrogenase activity; "acyl-CoA oxidase activity"; "flavin adenine dinucleotide binding"; "oxidoreductase activity, acting on the CH-CH group of donors"	GO:0005634 GO:0005777	nucleus; "peroxisome"	PF01756 PF02770 PF00441	Acyl-CoA oxidase; "Acyl-CoA dehydrogenase, middle domain"; "Acyl-CoA dehydrogenase, C-terminal domain"	PTHR10909	ELECTRON TRANSPORT OXIDOREDUCTASE	KOG0135	Pristanoyl-CoA/acyl-CoA_oxidase
Glyma.05G198900						0.187679	-1.34374						Glyma.05G198900	123	UniRef100_C6SWE7 Uncharacterized protein n=1 Tax=Glycine max RepID=C6SWE7_SOYBN	1e-86	100	NA	NA	NA	AT3G59880.1|Symbols:|unknown protein; FUNCTIONS IN: molecular_function unknown; INVOLVED IN: biological_process unknown; LOCATED IN: plasma membrane; BEST Arabidopsis thaliana protein match is: unknown protein (TAIR:AT2G44010.1); Has 20 Blast hits to 20 proteins in 7 species: Archae - 0; Bacteria - 0; Metazoa - 0; Fungi - 0; Plants - 20; Viruses - 0; Other Eukaryotes - 0 (source: NCBI BLink).|chr…	7e-12	97.6	GO:0008150	biological process	GO:0003674	molecular function	GO:0005739 GO:0005886	mitochondrion; "plasma membrane"	NA	NA	NA	NA	NA	NA
Glyma.05G207100	0.0058325	-2.40853											Glyma.05G207100	167	UniRef100_I1K6J6 Glutathione peroxidase n=1 Tax=Glycine max RepID=I1K6J6_SOYBN	4e-117	100	UniRef100_I1K6J6 Glutathione peroxidase n=1 Tax=Glycine max RepID=I1K6J6_SOYBN	4e-117	100	AT4G11600.1|Symbols:ATGPX6, PHGPX, LSC803, GPX6|glutathione peroxidase 6|chr4:7010021-7011330 REVERSE LENGTH=232	1e-98	70.26	GO:0006333 GO:0006979 GO:0007623 GO:0009407 GO:0009651 GO:0046686 GO:0055114	chromatin assembly or disassembly; "circadian rhythm"; "oxidation-reduction process"; "response to cadmium ion"; "response to oxidative stress"; "response to salt stress"; "toxin catabolic process"	GO:0004602	glutathione peroxidase activity	GO:0005739 GO:0005829 GO:0005886 GO:0009507 GO:0048046	apoplast; "chloroplast"; "cytosol"; "mitochondrion"; "plasma membrane"	PF00255	Glutathione peroxidase	PTHR11592	GLUTATHIONE PEROXIDASE	KOG1651	Glutathione_peroxidase
Glyma.05G209000								0.127404	-1.18901				Glyma.05G209000	459	UniRef100_I1K6H4 Uncharacterized protein n=2 Tax=Glycine max RepID=I1K6H4_SOYBN	0	100	UniRef100_B9GWT0 Potassium channel tetramerisation domain-containing family protein n=1 Tax=Populus trichocarpa RepID=B9GWT0_POPTR	0	93.5	AT5G41330.1|Symbols:|BTB/POZ domain with WD40/YVTN repeat-like protein|chr5:16536452-16537828 REVERSE LENGTH=458	0	97.6	GO:0006813	potassium ion transport	GO:0005249	voltage-gated potassium channel activity	GO:0005634 GO:0008076 GO:0016020	membrane; "nucleus"; "voltage-gated potassium channel complex"	PF02214	BTB/POZ domain	PTHR14499	POTASSIUM CHANNEL TETRAMERIZATION DOMAIN-CONTAINING	KOG2714	SETA_binding_protein_SB1_and_related_proteins,_contain_BTB/POZ_domain
Glyma.05G211600			3.38713	-1.23708									Glyma.05G211600	118	UniRef100_I1K6E3 Uncharacterized protein n=1 Tax=Glycine max RepID=I1K6E3_SOYBN	1e-77	86.03	UniRef100_Q9LMN0 F22L4.5 protein n=2 Tax=Arabidopsis thaliana RepID=Q9LMN0_ARATH	6e-29	57.64	AT1G01490.2|Symbols:|Heavy metal transport/detoxification superfamily protein|chr1:180401-182066 REVERSE LENGTH=177	1e-31	66.1	GO:0030001	metal ion transport	GO:0046872	metal ion binding	GO:0005634	nucleus	PF00403	Heavy-metal-associated domain	PTHR22814	COPPER TRANSPORT PROTEIN ATOX1-RELATED	NA	NA
Glyma.05G215600			0.700316	-1.92188									Glyma.05G215600	446	UniRef100_I1K6A7 Uncharacterized protein n=1 Tax=Glycine max RepID=I1K6A7_SOYBN	0	100	UniRef100_T2DMR0 Lysine histidine transporter 1-like protein n=1 Tax=Phaseolus vulgaris RepID=T2DMR0_PHAVU	0	98.45	AT5G41800.1|Symbols:|Transmembrane amino acid transporter family protein|chr5:16733842-16735888 FORWARD LENGTH=452	0	98.45	GO:0006865 GO:0015824	amino acid transport; "proline transport"	GO:0015171	amino acid transmembrane transporter activity	GO:0005886 GO:0016020	membrane; "plasma membrane"	PF01490	Transmembrane amino acid transporter protein	PTHR22950	AMINO ACID TRANSPORTER	KOG1303	Amino_acid_transporters
Glyma.05G241700			-0.0823413	1.10476									Glyma.05G241700	442	UniRef100_K7KRG9 Uncharacterized protein n=1 Tax=Glycine max RepID=K7KRG9_SOYBN	0	100	UniRef100_Q9LNB2 F5O11.6 n=2 Tax=Arabidopsis thaliana RepID=Q9LNB2_ARATH	7e-157	85.94	AT1G12330.1|Symbols:|unknown protein; INVOLVED IN: biological_process unknown; LOCATED IN: chloroplast; EXPRESSED IN: 21 plant structures; EXPRESSED DURING: 12 growth stages; BEST Arabidopsis thaliana protein match is: unknown protein (TAIR:AT5G12900.1); Has 249 Blast hits to 249 proteins in 27 species: Archae - 0; Bacteria - 0; Metazoa - 7; Fungi - 14; Plants - 217; Viruses - 0; Other Eukaryotes…	8e-160	85.94	GO:0008150	biological process	NA	NA	GO:0009507	chloroplast	NA	NA	NA	NA	NA	NA
Glyma.06G004200						1.34591	-0.210945						Glyma.06G004200	302	UniRef100_I1K6Z8 Uncharacterized protein n=1 Tax=Glycine max RepID=I1K6Z8_SOYBN	0	100	UniRef100_B9I753 Phosphate-responsive 1 family protein n=1 Tax=Populus trichocarpa RepID=B9I753_POPTR	1e-78	86.44	AT4G08950.1|Symbols:EXO|Phosphate-responsive 1 family protein|chr4:5740378-5741322 FORWARD LENGTH=314	1e-47	87.26	GO:0009741 GO:0016126	response to brassinosteroid stimulus; "sterol biosynthetic process"	GO:0003674	molecular function	GO:0005576 GO:0005618 GO:0005794 GO:0009505	Golgi apparatus; "cell wall"; "extracellular region"; "plant-type cell wall"	PF04674	Phosphate-induced protein 1 conserved region	NA	NA	NA	NA
Glyma.06G028700						-0.183165	1.16084						Glyma.06G028700	714	UniRef100_I1K7N7 Uncharacterized protein n=1 Tax=Glycine max RepID=I1K7N7_SOYBN	0	99.3	UniRef100_I1JT76 Beta-galactosidase n=1 Tax=Glycine max RepID=I1JT76_SOYBN	0	99.86	AT4G36360.2|Symbols:BGAL3|beta-galactosidase 3|chr4:17176840-17181143 REVERSE LENGTH=855	0	81.52	GO:0005975 GO:0005990 GO:0006598 GO:0009664 GO:0009698 GO:0009832 GO:0010075 GO:0019513 GO:0019515 GO:0042398	carbohydrate metabolic process; "cellular modified amino acid biosynthetic process"; "lactose catabolic process"; "lactose catabolic process, using glucoside 3-dehydrogenase"; "lactose catabolic process via UDP-galactose"; "phenylpropanoid metabolic process"; "plant-type cell wall biogenesis"; "plant-type cell wall organization"; "polyamine catabolic process"; "regulation of meristem growth"	GO:0003824 GO:0004553 GO:0004565 GO:0030246 GO:0043169	beta-galactosidase activity; "carbohydrate binding"; "catalytic activity"; "cation binding"; "hydrolase activity, hydrolyzing O-glycosyl compounds"	GO:0005576	extracellular region	PF01301	Glycosyl hydrolases family 35	PTHR23421	BETA-GALACTOSIDASE RELATED	KOG0496	Beta-galactosidase
Glyma.06G045400						0.274388	-1.12563	0.750477	-1.77239				Glyma.06G045400	234	UniRef100_I0AW24 C2H2 zinc-finger protein (Fragment) n=1 Tax=Glycine max RepID=I0AW24_SOYBN	2e-170	100	UniRef100_I0AW24 C2H2 zinc-finger protein (Fragment) n=1 Tax=Glycine max RepID=I0AW24_SOYBN	2e-170	99.57	AT1G27730.1|Symbols:STZ, ZAT10|salt tolerance zinc finger|chr1:9648302-9648985 REVERSE LENGTH=227	1e-66	99.12	GO:0002679 GO:0006979 GO:0007165 GO:0009409 GO:0009414 GO:0009611 GO:0009612 GO:0009620 GO:0009644 GO:0009651 GO:0009695 GO:0009723 GO:0009733 GO:0009737 GO:0009738 GO:0009753 GO:0009873 GO:0010117 GO:0010200 GO:0015979 GO:0035264 GO:0035556 GO:0042538 GO:0045892	abscisic acid mediated signaling pathway; "ethylene mediated signaling pathway"; "hyperosmotic salinity response"; "intracellular signal transduction"; "jasmonic acid biosynthetic process"; "multicellular organism growth"; "negative regulation of transcription, DNA-dependent"; "photoprotection"; "photosynthesis"; "respiratory burst involved in defense response"; "response to abscisic acid stimulu…	GO:0003676 GO:0003700 GO:0008270 GO:0043565	nucleic acid binding; "sequence-specific DNA binding"; "sequence-specific DNA binding transcription factor activity"; "zinc ion binding"	GO:0005634	nucleus	NA	NA	PTHR26374	FAMILY NOT NAMED	NA	NA
Glyma.06G050200			-0.39418	2.24945									Glyma.06G050200	743	UniRef100_I1K8B0 Uncharacterized protein n=2 Tax=Glycine max RepID=I1K8B0_SOYBN	0	100	UniRef100_Q9SM08 F19C14.2 protein n=1 Tax=Arabidopsis thaliana RepID=Q9SM08_ARATH	0	79.72	AT1G58370.1|Symbols:RXF12, ATXYN1|glycosyl hydrolase family 10 protein / carbohydrate-binding domain-containing protein|chr1:21684751-21688209 FORWARD LENGTH=917	0	79.72	GO:0005975 GO:0010413 GO:0045492	carbohydrate metabolic process; "glucuronoxylan metabolic process"; "xylan biosynthetic process"	GO:0003824 GO:0004553 GO:0016798 GO:0031176 GO:0043169	catalytic activity; "cation binding"; "endo-1,4-beta-xylanase activity"; "hydrolase activity, acting on glycosyl bonds"; "hydrolase activity, hydrolyzing O-glycosyl compounds"	GO:0005576 GO:0005618	cell wall; "extracellular region"	PF02018 PF00331	Carbohydrate binding domain; "Glycosyl hydrolase family 10"	NA	NA	NA	NA
Glyma.06G050300						2.59296	-0.0581169						Glyma.06G050300	254	UniRef100_I1K8B1 Uncharacterized protein n=1 Tax=Glycine max RepID=I1K8B1_SOYBN	0	100	UniRef100_G7J714 Zinc finger CCCH domain-containing protein n=1 Tax=Medicago truncatula RepID=G7J714_MEDTR	4e-88	90.65	AT2G19810.1|Symbols:|CCCH-type zinc finger family protein|chr2:8550419-8551498 FORWARD LENGTH=359	4e-78	69.36	GO:0006355 GO:0006661 GO:0006979 GO:0015996	chlorophyll catabolic process; "phosphatidylinositol biosynthetic process"; "regulation of transcription, DNA-dependent"; "response to oxidative stress"	GO:0003676 GO:0003700 GO:0008270	nucleic acid binding; "sequence-specific DNA binding transcription factor activity"; "zinc ion binding"	GO:0005634 GO:0005886	nucleus; "plasma membrane"	PF00642	Zinc finger C-x8-C-x5-C-x3-H type (and similar)	PTHR14493	UNCHARACTERIZED	NA	NA
Glyma.06G054700						-0.549574	1.06003				x		Glyma.06G054700	159	UniRef100_I1K8F1 Uncharacterized protein n=1 Tax=Glycine max RepID=I1K8F1_SOYBN	2e-110	100	UniRef100_Q9XGS6 Cytosolic class II low molecular weight heat shock protein n=1 Tax=Prunus dulcis RepID=Q9XGS6_PRUDU	4e-75	99.37	AT5G12020.1|Symbols:HSP17.6II|17.6 kDa class II heat shock protein|chr5:3882409-3882876 REVERSE LENGTH=155	4e-56	98.71	GO:0006457 GO:0009408 GO:0009644 GO:0034976 GO:0042542	protein folding; "response to endoplasmic reticulum stress"; "response to heat"; "response to high light intensity"; "response to hydrogen peroxide"	NA	NA	GO:0005737	cytoplasm	PF00011	Hsp20/alpha crystallin family	PTHR11527	SMALL HEAT-SHOCK PROTEIN (HSP20) FAMILY	KOG0710	Molecular_chaperone_(small_heat-shock_protein_Hsp26/Hsp42)
Glyma.06G056600						2.17542	-1.36808						Glyma.06G056600	185	UniRef100_K7KTA6 Uncharacterized protein n=1 Tax=Glycine max RepID=K7KTA6_SOYBN	8e-133	100	UniRef100_G7J8G5 MTD1 n=1 Tax=Medicago truncatula RepID=G7J8G5_MEDTR	3e-60	78.38	AT5G21940.1|Symbols:|unknown protein; BEST Arabidopsis thaliana protein match is: unknown protein (TAIR:AT3G43850.1); Has 30201 Blast hits to 17322 proteins in 780 species: Archae - 12; Bacteria - 1396; Metazoa - 17338; Fungi - 3422; Plants - 5037; Viruses - 0; Other Eukaryotes - 2996 (source: NCBI BLink).|chr5:7249446-7250353 REVERSE LENGTH=264	8e-28	40.15	GO:0008150	biological process	GO:0003674 GO:0005515	molecular function; "protein binding"	GO:0005634	nucleus	NA	NA	NA	NA	NA	NA
Glyma.06G067700								-1.25668	0.374944				Glyma.06G067700	228	UniRef100_I1K8U1 Auxin-induced protein n=1 Tax=Glycine max RepID=I1K8U1_SOYBN	6e-165	100	UniRef100_I1K8U1 Auxin-induced protein n=1 Tax=Glycine max RepID=I1K8U1_SOYBN	6e-165	100	AT4G32280.1|Symbols:IAA29|indole-3-acetic acid inducible 29|chr4:15583479-15584628 FORWARD LENGTH=251	2e-32	88.45	GO:0006355 GO:0009733 GO:0010114 GO:0010218 GO:0010583	regulation of transcription, DNA-dependent; "response to auxin stimulus"; "response to cyclopentenone"; "response to far red light"; "response to red light"	GO:0003700 GO:0046983	protein dimerization activity; "sequence-specific DNA binding transcription factor activity"	GO:0005634	nucleus	PF02309	AUX/IAA family	NA	NA	NA	NA
Glyma.06G069000	0.0134046	-1.25411											Glyma.06G069000	251	UniRef100_K7KTJ1 Uncharacterized protein n=2 Tax=Glycine max RepID=K7KTJ1_SOYBN	0	100	UniRef100_G7I700 Vacuolar transporter chaperone n=1 Tax=Medicago truncatula RepID=G7I700_MEDTR	2e-121	91.24	AT2G26660.1|Symbols:ATSPX2, SPX2|SPX domain gene 2|chr2:11338932-11340703 FORWARD LENGTH=287	7e-85	86.41	GO:0006817 GO:0016036 GO:0019375 GO:0045892	cellular response to phosphate starvation; "galactolipid biosynthetic process"; "negative regulation of transcription, DNA-dependent"; "phosphate ion transport"	GO:0003674	molecular function	GO:0005634	nucleus	PF03105	SPX domain	PTHR10783	XENOTROPIC AND POLYTROPIC RETROVIRUS RECEPTOR 1-RELATED	KOG1161	Protein_involved_in_vacuolar_polyphosphate_accumulation,_contains_SPX_domain
Glyma.06G077200						1.34959	-0.497607						Glyma.06G077200	253	UniRef100_I1K947 Uncharacterized protein n=1 Tax=Glycine max RepID=I1K947_SOYBN	9e-179	100	UniRef100_B6SUT2 MTD1 n=2 Tax=Zea mays RepID=B6SUT2_MAIZE	8e-19	44.27	AT5G24890.1|Symbols:|unknown protein; FUNCTIONS IN: molecular_function unknown; INVOLVED IN: biological_process unknown; LOCATED IN: cellular_component unknown; EXPRESSED IN: 24 plant structures; EXPRESSED DURING: 13 growth stages; BEST Arabidopsis thaliana protein match is: unknown protein (TAIR:AT2G24550.1); Has 1807 Blast hits to 1807 proteins in 277 species: Archae - 0; Bacteria - 0; Metazoa …	7e-28	69.17	GO:0008150	biological process	GO:0003674	molecular function	GO:0005634	nucleus	NA	NA	NA	NA	NA	NA
Glyma.06G078900						1.06507	-0.0303445						Glyma.06G078900	172	UniRef100_I1K967 Uncharacterized protein n=1 Tax=Glycine max RepID=I1K967_SOYBN	6e-119	100	NA	NA	NA	NA	NA	NA	NA	NA	NA	NA	NA	NA	NA	NA	NA	NA	NA	NA
Glyma.06G085800								0.783386	-1.3519				Glyma.06G085800	564	UniRef100_K7KTY4 Uncharacterized protein n=1 Tax=Glycine max RepID=K7KTY4_SOYBN	0	100	UniRef100_E2GK55 Carotenoid cleavage dioxygenase 8 n=1 Tax=Glycine max RepID=E2GK55_SOYBN	0	96.81	AT4G32810.1|Symbols:CCD8, MAX4, ATCCD8|carotenoid cleavage dioxygenase 8|chr4:15828348-15831299 FORWARD LENGTH=570	0	84.91	GO:0009733 GO:0009830 GO:0009926 GO:0009965 GO:0010223 GO:0016121 GO:0016124	auxin polar transport; "carotene catabolic process"; "cell wall modification involved in abscission"; "leaf morphogenesis"; "response to auxin stimulus"; "secondary shoot formation"; "xanthophyll catabolic process"	GO:0016702	oxidoreductase activity, acting on single donors with incorporation of molecular oxygen, incorporation of two atoms of oxygen	GO:0009507 GO:0009570	chloroplast; "chloroplast stroma"	PF03055	Retinal pigment epithelial membrane protein	PTHR10543	BETA-CAROTENE DIOXYGENASE	KOG1285	Beta,_beta-carotene_15,15'-dioxygenase_and_related_enzymes
Glyma.06G087800								0.114835	-1.74253				Glyma.06G087800	620	UniRef100_K7KTZ6 Malic enzyme n=1 Tax=Glycine max RepID=K7KTZ6_SOYBN	0	100	UniRef100_K7KTZ6 Malic enzyme n=1 Tax=Glycine max RepID=K7KTZ6_SOYBN	0	100	AT5G25880.1|Symbols:ATNADP-ME3, NADP-ME3|NADP-malic enzyme 3|chr5:9024549-9028260 FORWARD LENGTH=588	0	97.96	GO:0006094 GO:0006108 GO:0006499 GO:0007010 GO:0009827 GO:0009860 GO:0010498 GO:0051260 GO:0055114	N-terminal protein myristoylation; "cytoskeleton organization"; "gluconeogenesis"; "malate metabolic process"; "oxidation-reduction process"; "plant-type cell wall modification"; "pollen tube growth"; "proteasomal protein catabolic process"; "protein homooligomerization"	GO:0000166 GO:0004470 GO:0004473 GO:0016491 GO:0016616 GO:0016619 GO:0016652 GO:0046872 GO:0051287	NAD binding; "malate dehydrogenase (oxaloacetate-decarboxylating) (NADP+) activity"; "malate dehydrogenase (oxaloacetate-decarboxylating) activity"; "malic enzyme activity"; "metal ion binding"; "nucleotide binding"; "oxidoreductase activity"; "oxidoreductase activity, acting on NAD(P)H, NAD(P) as acceptor"; "oxidoreductase activity, acting on the CH-OH group of donors, NAD or NADP as acceptor"	GO:0005829 GO:0009507	chloroplast; "cytosol"	PF00390 PF03949	Malic enzyme, N-terminal domain; "Malic enzyme, NAD binding domain"	PTHR23406	MALIC ENZYME-RELATED	KOG1257	NADP+-dependent_malic_enzyme
Glyma.06G092000	0.858755	-2.79592									x		Glyma.06G092000	332	UniRef100_I1K9L1 Uncharacterized protein n=1 Tax=Glycine max RepID=I1K9L1_SOYBN	0	100	UniRef100_G7J450 Transcription factor bHLH93 n=1 Tax=Medicago truncatula RepID=G7J450_MEDTR	2e-175	99.7	AT5G65640.1|Symbols:bHLH093|beta HLH protein 93|chr5:26237137-26238904 FORWARD LENGTH=351	3e-81	54.99	NA	NA	GO:0003677 GO:0003700	DNA binding; "sequence-specific DNA binding transcription factor activity"	GO:0005634	nucleus	PF00010	Helix-loop-helix DNA-binding domain	PTHR23042	CIRCADIAN PROTEIN CLOCK/ARNT/BMAL/PAS	NA	NA
Glyma.06G099500						1.96603	-0.392336	0.155915	-1.66151				Glyma.06G099500	87	NA	NA	NA	NA	NA	NA	NA	NA	NA	NA	NA	NA	NA	NA	NA	NA	NA	NA	NA	NA	NA
Glyma.06G105100			-0.366212	2.46947									Glyma.06G105100	273	UniRef100_C6T8N2 Uncharacterized protein n=1 Tax=Glycine max RepID=C6T8N2_SOYBN	0	99.63	UniRef100_G8A381 Ser/Thr-rich protein T10 in DGCR region n=1 Tax=Medicago truncatula RepID=G8A381_MEDTR	1e-159	70.13	AT4G38260.1|Symbols:|Protein of unknown function (DUF833)|chr4:17937077-17938210 REVERSE LENGTH=275	4e-98	95.27	GO:0008150	biological process	GO:0003674	molecular function	NA	NA	PF05742	NRDE protein	PTHR17985	SER/THR-RICH PROTEIN T10 IN DGCR REGION	KOG2342	Uncharacterized_conserved_protein
Glyma.06G111300						-1.83905	0.230077						Glyma.06G111300	232	UniRef100_C9WA63 AP2 domain-containing transcription factor 5 n=1 Tax=Glycine max RepID=C9WA63_SOYBN	2e-166	100	UniRef100_C9WA63 AP2 domain-containing transcription factor 5 n=1 Tax=Glycine max RepID=C9WA63_SOYBN	2e-166	99.57	AT1G21910.1|Symbols:DREB26|Integrase-type DNA-binding superfamily protein|chr1:7696655-7697347 FORWARD LENGTH=230	1e-45	100	GO:0006355 GO:0009741 GO:0009751 GO:0009753 GO:0034605 GO:0045893 GO:0071497	cellular response to freezing; "cellular response to heat"; "positive regulation of transcription, DNA-dependent"; "regulation of transcription, DNA-dependent"; "response to brassinosteroid stimulus"; "response to jasmonic acid stimulus"; "response to salicylic acid stimulus"	GO:0003677 GO:0003700	DNA binding; "sequence-specific DNA binding transcription factor activity"	GO:0005634	nucleus	PF00847	AP2 domain	NA	NA	NA	NA
Glyma.06G119800	0.394451	-1.72241											Glyma.06G119800	279	UniRef100_I1KAG8 Uncharacterized protein n=1 Tax=Glycine max RepID=I1KAG8_SOYBN	0	100	NA	NA	NA	AT1G76980.1|Symbols:|BEST Arabidopsis thaliana protein match is: embryo defective 2170 (TAIR:AT1G21390.1); Has 65 Blast hits to 65 proteins in 23 species: Archae - 0; Bacteria - 8; Metazoa - 1; Fungi - 8; Plants - 40; Viruses - 3; Other Eukaryotes - 5 (source: NCBI BLink).|chr1:28926466-28927242 REVERSE LENGTH=258	3e-26	65.89	GO:0008150	biological process	GO:0003674	molecular function	GO:0005634	nucleus	NA	NA	NA	NA	NA	NA
Glyma.06G122600	1.15684	-1.39078	0.902774	-1.2617									Glyma.06G122600	382	UniRef100_UPI0001890AF8 PREDICTED: alcohol dehydrogenase 1 n=1 Tax=Glycine max RepID=UPI0001890AF8	0	99.74	UniRef100_Q43016 Alcohol dehydrogenase-1F n=1 Tax=Phaseolus acutifolius RepID=Q43016_PHAAT	0	99.74	AT1G77120.1|Symbols:ADH1, ADH, ATADH, ATADH1|alcohol dehydrogenase 1|chr1:28975509-28977216 FORWARD LENGTH=379	0	99.47	GO:0001666 GO:0006970 GO:0009651 GO:0009862 GO:0010310 GO:0045333 GO:0046686 GO:0055114	cellular respiration; "oxidation-reduction process"; "regulation of hydrogen peroxide metabolic process"; "response to cadmium ion"; "response to hypoxia"; "response to osmotic stress"; "response to salt stress"; "systemic acquired resistance, salicylic acid mediated signaling pathway"	GO:0004022	alcohol dehydrogenase (NAD) activity	GO:0005737 GO:0005829 GO:0005886	cytoplasm; "cytosol"; "plasma membrane"	PF00107 PF08240	Zinc-binding dehydrogenase; "Alcohol dehydrogenase GroES-like domain"	PTHR11695	ALCOHOL DEHYDROGENASE RELATED	KOG0022	Alcohol_dehydrogenase,_class_III
Glyma.06G125500			-0.0199402	2.12125									Glyma.06G125500	350	UniRef100_K7KUR3 Uncharacterized protein n=1 Tax=Glycine max RepID=K7KUR3_SOYBN	0	100	UniRef100_G7J6A1 Transcription factor SPEECHLESS n=1 Tax=Medicago truncatula RepID=G7J6A1_MEDTR	2e-156	105.17	AT5G53210.1|Symbols:SPCH|basic helix-loop-helix (bHLH) DNA-binding superfamily protein|chr5:21586606-21588941 REVERSE LENGTH=364	8e-108	93.68	GO:0006355 GO:0010103 GO:0010374 GO:0042127	regulation of cell proliferation; "regulation of transcription, DNA-dependent"; "stomatal complex development"; "stomatal complex morphogenesis"	GO:0003677 GO:0003700	DNA binding; "sequence-specific DNA binding transcription factor activity"	GO:0005634	nucleus	PF00010	Helix-loop-helix DNA-binding domain	PTHR11534	MYOGENIC FACTOR	KOG4029	Transcription_factor_HAND2/Transcription_factor_TAL1/TAL2/LYL1
Glyma.06G134900						-0.338099	1.95295						Glyma.06G134900	232	UniRef100_I1KAZ9 Uncharacterized protein n=1 Tax=Glycine max RepID=I1KAZ9_SOYBN	1e-170	100	UniRef100_A9QVH3 Heat shock protein n=1 Tax=Ammopiptanthus mongolicus RepID=A9QVH3_9FABA	2e-125	98.71	AT4G27670.1|Symbols:HSP21|heat shock protein 21|chr4:13819048-13819895 REVERSE LENGTH=227	6e-89	101.76	GO:0006457 GO:0009408 GO:0009644 GO:0010286 GO:0042542	heat acclimation; "protein folding"; "response to heat"; "response to high light intensity"; "response to hydrogen peroxide"	NA	NA	GO:0009507	chloroplast	PF00011	Hsp20/alpha crystallin family	PTHR11527	SMALL HEAT-SHOCK PROTEIN (HSP20) FAMILY	KOG0710	Molecular_chaperone_(small_heat-shock_protein_Hsp26/Hsp42)
Glyma.06G135900								1.96112	-0.490697				Glyma.06G135900	84	UniRef100_I1KB10 Uncharacterized protein n=1 Tax=Glycine max RepID=I1KB10_SOYBN	4e-53	100	NA	NA	NA	AT5G54165.1|Symbols:|unknown protein; FUNCTIONS IN: molecular_function unknown; INVOLVED IN: biological_process unknown; LOCATED IN: cellular_component unknown; Has 30201 Blast hits to 17322 proteins in 780 species: Archae - 12; Bacteria - 1396; Metazoa - 17338; Fungi - 3422; Plants - 5037; Viruses - 0; Other Eukaryotes - 2996 (source: NCBI BLink).|chr5:21984620-21984868 FORWARD LENGTH=82	8e-10	100	GO:0008150	biological process	GO:0003674	molecular function	GO:0009507	chloroplast	NA	NA	NA	NA	NA	NA
Glyma.06G141600						1.53672	-0.115849				x		Glyma.06G141600	160	UniRef100_I1KB66 Uncharacterized protein n=1 Tax=Glycine max RepID=I1KB66_SOYBN	1e-113	100	NA	NA	NA	AT5G05220.1|Symbols:|unknown protein; Has 30201 Blast hits to 17322 proteins in 780 species: Archae - 12; Bacteria - 1396; Metazoa - 17338; Fungi - 3422; Plants - 5037; Viruses - 0; Other Eukaryotes - 2996 (source: NCBI BLink).|chr5:1550273-1550821 FORWARD LENGTH=182	2e-15	25.27	GO:0008150	biological process	GO:0003674	molecular function	GO:0009507	chloroplast	NA	NA	NA	NA	NA	NA
Glyma.06G142300			-0.0170638	1.72151									Glyma.06G142300	137	UniRef100_C6TAY9 Uncharacterized protein n=1 Tax=Glycine max RepID=C6TAY9_SOYBN	2e-93	93.15	UniRef100_H1ABZ1 Type-A response regulator n=1 Tax=Petunia hybrida RepID=H1ABZ1_PETHY	6e-69	97.81	AT3G56380.1|Symbols:ARR17, RR17|response regulator 17|chr3:20905480-20906368 FORWARD LENGTH=153	6e-62	84.31	GO:0000160 GO:0006355 GO:0009736	cytokinin mediated signaling pathway; "phosphorelay signal transduction system"; "regulation of transcription, DNA-dependent"	GO:0000156	phosphorelay response regulator activity	GO:0005634	nucleus	PF00072	Response regulator receiver domain	PTHR26402	RESPONSE REGULATOR OF TWO-COMPONENT SYSTEM	NA	NA
Glyma.06G147100			1.93316	-0.927859									Glyma.06G147100	197	UniRef100_I1KBC5 Uncharacterized protein n=2 Tax=Glycine max RepID=I1KBC5_SOYBN	5e-145	100	UniRef100_Q2PJS3 WRKY21 n=1 Tax=Glycine max RepID=Q2PJS3_SOYBN	4e-112	99.49	AT5G64810.1|Symbols:WRKY51, ATWRKY51|WRKY DNA-binding protein 51|chr5:25908415-25909687 FORWARD LENGTH=194	9e-43	94.33	GO:0006355 GO:0009867 GO:0042742 GO:0050832	defense response to bacterium; "defense response to fungus"; "jasmonic acid mediated signaling pathway"; "regulation of transcription, DNA-dependent"	GO:0003700 GO:0043565	sequence-specific DNA binding; "sequence-specific DNA binding transcription factor activity"	GO:0005634	nucleus	PF03106	WRKY DNA -binding domain	NA	NA	NA	NA
Glyma.06G150500						0.816947	-2.04987						Glyma.06G150500	100	NA	NA	NA	NA	NA	NA	NA	NA	NA	NA	NA	NA	NA	NA	NA	NA	NA	NA	NA	NA	NA
Glyma.06G151900						-0.211	1.02356						Glyma.06G151900	640	UniRef100_K7KV68 Uncharacterized protein n=1 Tax=Glycine max RepID=K7KV68_SOYBN	0	100	UniRef100_Q9LSB1 UDP-glucuronate:xylan alpha-glucuronosyltransferase 1 n=1 Tax=Arabidopsis thaliana RepID=GUX1_ARATH	0	94.84	AT3G18660.2|Symbols:PGSIP1, GUX1|plant glycogenin-like starch initiation protein 1|chr3:6419211-6421959 REVERSE LENGTH=659	0	94.84	GO:0005982 GO:0009058 GO:0009834 GO:0010413 GO:0010417 GO:0045492	biosynthetic process; "glucuronoxylan biosynthetic process"; "glucuronoxylan metabolic process"; "secondary cell wall biogenesis"; "starch metabolic process"; "xylan biosynthetic process"	GO:0015020 GO:0016757 GO:0080116	glucuronosyltransferase activity; "glucuronoxylan glucuronosyltransferase activity"; "transferase activity, transferring glycosyl groups"	GO:0005634 GO:0005794	Golgi apparatus; "nucleus"	PF01501	Glycosyl transferase family 8	PTHR11183	GLYCOGENIN	KOG1950	Glycosyl_transferase,_family_8_-_glycogenin
Glyma.06G154700			2.68234	-4.61091									Glyma.06G154700	268	UniRef100_I1KBK7 Uncharacterized protein n=1 Tax=Glycine max RepID=I1KBK7_SOYBN	0	100	NA	NA	NA	AT1G21390.1|Symbols:emb2170|embryo defective 2170|chr1:7489385-7490554 REVERSE LENGTH=248	2e-10	58.06	GO:0009693 GO:0009793	embryo development ending in seed dormancy; "ethylene biosynthetic process"	GO:0003674	molecular function	GO:0005634	nucleus	NA	NA	NA	NA	NA	NA
Glyma.06G165400	-0.672212	1.28051	-0.331935	2.36088									Glyma.06G165400	471	UniRef100_I1KBY4 Uncharacterized protein n=1 Tax=Glycine max RepID=I1KBY4_SOYBN	0	100	UniRef100_G7LIS1 Serine carboxypeptidase n=1 Tax=Medicago truncatula RepID=G7LIS1_MEDTR	0	101.08	AT1G28110.2|Symbols:SCPL45|serine carboxypeptidase-like 45|chr1:9804153-9806832 REVERSE LENGTH=461	0	97.61	GO:0006508	proteolysis	GO:0004185	serine-type carboxypeptidase activity	GO:0005576 GO:0009505 GO:0009506	extracellular region; "plant-type cell wall"; "plasmodesma"	PF00450	Serine carboxypeptidase	PTHR11802	SERINE PROTEASE FAMILY S10 SERINE CARBOXYPEPTIDASE	KOG1282	Serine_carboxypeptidases_(lysosomal_cathepsin_A)
Glyma.06G187300	1.11428	-1.19181	2.28723	-0.48068									Glyma.06G187300	616	UniRef100_I1KCL7 Uncharacterized protein n=1 Tax=Glycine max RepID=I1KCL7_SOYBN	0	100	UniRef100_D6C4Z8 EDS1-2 n=1 Tax=Glycine max RepID=D6C4Z8_SOYBN	0	99.84	AT3G48080.1|Symbols:|alpha/beta-Hydrolases superfamily protein|chr3:17753104-17755145 REVERSE LENGTH=629	2e-136	93.8	GO:0006629 GO:0009627 GO:0009697	lipid metabolic process; "salicylic acid biosynthetic process"; "systemic acquired resistance"	GO:0004806 GO:0004871 GO:0016298	lipase activity; "signal transducer activity"; "triglyceride lipase activity"	GO:0005634	nucleus	PF01764	Lipase (class 3)	NA	NA	NA	NA
Glyma.06G202200						-1.02897	0.636749						Glyma.06G202200	754	UniRef100_I1KD00 Uncharacterized protein n=1 Tax=Glycine max RepID=I1KD00_SOYBN	0	100	UniRef100_Q39889 Heat shock protein n=1 Tax=Glycine max RepID=Q39889_SOYBN	0	81.89	AT1G74310.1|Symbols:ATHSP101, HSP101, HOT1|heat shock protein 101|chr1:27936715-27939862 REVERSE LENGTH=911	0	81.89	GO:0006457 GO:0009408 GO:0009644 GO:0010286 GO:0034976 GO:0042542 GO:0043335 GO:0045727	heat acclimation; "positive regulation of translation"; "protein folding"; "protein unfolding"; "response to endoplasmic reticulum stress"; "response to heat"; "response to high light intensity"; "response to hydrogen peroxide"	GO:0000166 GO:0005515 GO:0005524 GO:0016887 GO:0017111	ATP binding; "ATPase activity"; "nucleoside-triphosphatase activity"; "nucleotide binding"; "protein binding"	GO:0005737 GO:0009570 GO:0009941	chloroplast envelope; "chloroplast stroma"; "cytoplasm"	PF02861 PF00004 PF07724	Clp amino terminal domain; "ATPase family associated with various cellular activities (AAA)"; "AAA domain (Cdc48 subfamily)"	PTHR11638	ATP-DEPENDENT CLP PROTEASE	KOG1051	Chaperone_HSP104_and_related_ATP-dependent_Clp_proteases
Glyma.06G208500	0.0503421	-1.12422											Glyma.06G208500	64	NA	NA	NA	NA	NA	NA	NA	NA	NA	NA	NA	NA	NA	NA	NA	NA	NA	NA	NA	NA	NA
Glyma.06G213400	0.0440521	-1.09433	0.0121837	-1.17795									Glyma.06G213400	468	UniRef100_K7KWE5 Uncharacterized protein n=1 Tax=Glycine max RepID=K7KWE5_SOYBN	0	100	UniRef100_B9ILH2 Myb family transcription factor family protein n=1 Tax=Populus trichocarpa RepID=B9ILH2_POPTR	1e-173	100.86	AT2G03500.1|Symbols:|Homeodomain-like superfamily protein|chr2:1059926-1062259 FORWARD LENGTH=432	7e-122	108.1	GO:0006355	regulation of transcription, DNA-dependent	GO:0003677 GO:0003700	DNA binding; "sequence-specific DNA binding transcription factor activity"	GO:0005634	nucleus	PF00249	Myb-like DNA-binding domain	NA	NA	NA	NA
Glyma.06G224500			0.50422	-2.01917									Glyma.06G224500	93	UniRef100_K7KWN4 Uncharacterized protein (Fragment) n=1 Tax=Glycine max RepID=K7KWN4_SOYBN	7e-61	92	UniRef100_K4HGK5 Photosystem I P700 apoprotein A1 (Fragment) n=1 Tax=Camellia sinensis RepID=K4HGK5_CAMSI	2e-54	40.45	ATCG00350.1|Symbols:PSAA|Photosystem I, PsaA/PsaB protein|chrC:39605-41857 REVERSE LENGTH=750	4e-53	11.87	GO:0006091 GO:0006354 GO:0015979 GO:0019684	DNA-dependent transcription, elongation; "generation of precursor metabolites and energy"; "photosynthesis"; "photosynthesis, light reaction"	GO:0016168 GO:0046872	chlorophyll binding; "metal ion binding"	GO:0009507 GO:0009522 GO:0009534 GO:0009535 GO:0009538 GO:0009579 GO:0009941 GO:0010287 GO:0016020 GO:0016021	chloroplast; "chloroplast envelope"; "chloroplast thylakoid"; "chloroplast thylakoid membrane"; "integral to membrane"; "membrane"; "photosystem I"; "photosystem I reaction center"; "plastoglobule"; "thylakoid"	PF00223	Photosystem I psaA/psaB protein	NA	NA	NA	NA
Glyma.06G225500			-0.143446	1.78952		-0.238756	1.10087						Glyma.06G225500	1040	UniRef100_I1KDI6 Uncharacterized protein n=1 Tax=Glycine max RepID=I1KDI6_SOYBN	0	100	UniRef100_G7JFJ6 Cellulose synthase catalytic subunit n=1 Tax=Medicago truncatula RepID=G7JFJ6_MEDTR	0	100.1	AT5G17420.1|Symbols:IRX3, CESA7, ATCESA7, MUR10|Cellulose synthase family protein|chr5:5736859-5741407 REVERSE LENGTH=1026	0	101.27	GO:0009832 GO:0009834 GO:0010089 GO:0010228 GO:0010400 GO:0010413 GO:0016926 GO:0030244 GO:0042546 GO:0044036 GO:0045492 GO:0050665	cell wall biogenesis; "cell wall macromolecule metabolic process"; "cellulose biosynthetic process"; "glucuronoxylan metabolic process"; "hydrogen peroxide biosynthetic process"; "plant-type cell wall biogenesis"; "protein desumoylation"; "rhamnogalacturonan I side chain metabolic process"; "secondary cell wall biogenesis"; "vegetative to reproductive phase transition of meristem"; "xylan biosynt…	GO:0008270 GO:0016759 GO:0016760	cellulose synthase (UDP-forming) activity; "cellulose synthase activity"; "zinc ion binding"	GO:0005886 GO:0009507 GO:0016020	chloroplast; "membrane"; "plasma membrane"	PF03552	Cellulose synthase	PTHR13301	X-BOX TRANSCRIPTION FACTOR-RELATED	NA	NA
Glyma.06G243500						1.11823	-0.0544106				x		Glyma.06G243500	118	UniRef100_K7KX41 Uncharacterized protein n=1 Tax=Glycine max RepID=K7KX41_SOYBN	1e-81	100	UniRef100_G7L419 GH3 family protein n=1 Tax=Medicago truncatula RepID=G7L419_MEDTR	2e-60	94.92	AT2G46370.4|Symbols:JAR1|Auxin-responsive GH3 family protein|chr2:19034233-19036369 FORWARD LENGTH=586	2e-43	19.11	GO:0009585 GO:0009611 GO:0009627 GO:0009640 GO:0009694 GO:0009733 GO:0009753 GO:0009861 GO:0009864 GO:0010046 GO:0010119 GO:0010193 GO:0010224 GO:0031348 GO:0071365 GO:2000030 GO:2000377	cellular response to auxin stimulus; "induced systemic resistance, jasmonic acid mediated signaling pathway"; "jasmonic acid and ethylene-dependent systemic resistance"; "jasmonic acid metabolic process"; "negative regulation of defense response"; "photomorphogenesis"; "red, far-red light phototransduction"; "regulation of reactive oxygen species metabolic process"; "regulation of response to red…	GO:0003824 GO:0005524 GO:0019899 GO:0070566 GO:0080123	ATP binding; "adenylyltransferase activity"; "catalytic activity"; "enzyme binding"; "jasmonate-amino synthetase activity"	GO:0005634 GO:0005737 GO:0005773	cytoplasm; "nucleus"; "vacuole"	PF03321	GH3 auxin-responsive promoter	NA	NA	NA	NA
Glyma.06G260200								-2.52686	0.141147				Glyma.06G260200	344	UniRef100_I1KEA0 Uncharacterized protein n=1 Tax=Glycine max RepID=I1KEA0_SOYBN	0	100	UniRef100_A2Q5B6 Aldo/keto reductase n=1 Tax=Medicago truncatula RepID=A2Q5B6_MEDTR	0	99.71	AT1G60710.1|Symbols:ATB2|NAD(P)-linked oxidoreductase superfamily protein|chr1:22355073-22356627 REVERSE LENGTH=345	0	98.55	GO:0006094 GO:0006096 GO:0009611 GO:0009651 GO:0009805 GO:0009963 GO:0046686 GO:0055114	coumarin biosynthetic process; "gluconeogenesis"; "glycolysis"; "oxidation-reduction process"; "positive regulation of flavonoid biosynthetic process"; "response to cadmium ion"; "response to salt stress"; "response to wounding"	GO:0016491	oxidoreductase activity	GO:0005737 GO:0005829	cytoplasm; "cytosol"	PF00248	Aldo/keto reductase family	PTHR11732	ALDO/KETO REDUCTASE	KOG1575	Voltage-gated_shaker-like_K+_channel,_subunit_beta/KCNAB
Glyma.06G260900						1.13764	-0.359309						Glyma.06G260900	819	UniRef100_K7KXH0 Serine/threonine-protein kinase n=2 Tax=Glycine max RepID=K7KXH0_SOYBN	0	100	UniRef100_K7KXH0 Serine/threonine-protein kinase n=2 Tax=Glycine max RepID=K7KXH0_SOYBN	0	99.88	AT4G27290.1|Symbols:|S-locus lectin protein kinase family protein|chr4:13666281-13669202 FORWARD LENGTH=783	0	99.49	GO:0006468 GO:0048544 GO:0048765	protein phosphorylation; "recognition of pollen"; "root hair cell differentiation"	GO:0004672 GO:0004674 GO:0004713 GO:0005524 GO:0016772 GO:0030246	ATP binding; "carbohydrate binding"; "protein kinase activity"; "protein serine/threonine kinase activity"; "protein tyrosine kinase activity"; "transferase activity, transferring phosphorus-containing groups"	GO:0005886	plasma membrane	PF00954 PF08276 PF01453 PF07714	S-locus glycoprotein family; "PAN-like domain"; "D-mannose binding lectin"; "Protein tyrosine kinase"	PTHR24420	LEUCINE-RICH REPEAT RECEPTOR-LIKE PROTEIN KINASE	KOG1187	Serine/threonine_protein_kinase
Glyma.06G264800	0.764986	-1.58159	1.31859	-1.62033									Glyma.06G264800	56	UniRef100_UPI0003DEB572 PREDICTED: uncharacterized protein LOC102660469 n=1 Tax=Glycine max RepID=UPI0003DEB572	1e-21	24.02	NA	NA	NA	NA	NA	NA	NA	NA	NA	NA	NA	NA	NA	NA	NA	NA	NA	NA
Glyma.06G266900						-0.0564357	1.28288						Glyma.06G266900	534	UniRef100_I1KEF1 Uncharacterized protein n=1 Tax=Glycine max RepID=I1KEF1_SOYBN	0	100	UniRef100_G7IHE2 Glycosyltransferase CAZy family GT8 n=4 Tax=Medicago truncatula RepID=G7IHE2_MEDTR	0	98.34	AT5G54690.1|Symbols:GAUT12, LGT6, IRX8|galacturonosyltransferase 12|chr5:22219435-22221769 REVERSE LENGTH=535	0	99.44	GO:0009832 GO:0010089 GO:0010413 GO:0010417 GO:0016051 GO:0044036 GO:0045492 GO:0071555	carbohydrate biosynthetic process; "cell wall macromolecule metabolic process"; "cell wall organization"; "glucuronoxylan biosynthetic process"; "glucuronoxylan metabolic process"; "plant-type cell wall biogenesis"; "xylan biosynthetic process"; "xylem development"	GO:0016757 GO:0016758 GO:0047262	polygalacturonate 4-alpha-galacturonosyltransferase activity; "transferase activity, transferring glycosyl groups"; "transferase activity, transferring hexosyl groups"	GO:0005794	Golgi apparatus	PF01501	Glycosyl transferase family 8	PTHR13778	GLYCOSYLTRANSFERASE 8 DOMAIN-CONTAINING PROTEIN	NA	NA
Glyma.06G268500			3.33011	-0.611065									Glyma.06G268500	413	UniRef100_K7KXP0 Uncharacterized protein n=1 Tax=Glycine max RepID=K7KXP0_SOYBN	0	95.37	UniRef100_Q8H6S7 Resistance protein KR3 n=4 Tax=Glycine max RepID=Q8H6S7_SOYBN	3e-75	38.84	AT5G36930.2|Symbols:|Disease resistance protein (TIR-NBS-LRR class) family|chr5:14567771-14571916 REVERSE LENGTH=1191	1e-33	13.1	GO:0006952 GO:0007165	defense response; "signal transduction"	GO:0043531	ADP binding	GO:0005622 GO:0005737	cytoplasm; "intracellular"	PF01582	TIR domain	PTHR23155	LEUCINE-RICH REPEAT-CONTAINING PROTEIN	NA	NA
Glyma.06G300100						3.28477	-0.915179	3.71906	-0.272103				Glyma.06G300100	319	UniRef100_I1KF82 Uncharacterized protein n=1 Tax=Glycine max RepID=I1KF82_SOYBN	0	100	UniRef100_Q0PJC4 MYB transcription factor MYB117 (Fragment) n=1 Tax=Glycine max RepID=Q0PJC4_SOYBN	4e-171	74.29	AT2G31180.1|Symbols:ATMYB14, MYB14AT, MYB14|myb domain protein 14|chr2:13286806-13288175 REVERSE LENGTH=249	9e-56	77.11	GO:0006355 GO:0009651 GO:0009723 GO:0009733 GO:0009751 GO:0009753	regulation of transcription, DNA-dependent; "response to auxin stimulus"; "response to ethylene stimulus"; "response to jasmonic acid stimulus"; "response to salicylic acid stimulus"; "response to salt stress"	GO:0003677 GO:0003700	DNA binding; "sequence-specific DNA binding transcription factor activity"	GO:0005634	nucleus	PF00249	Myb-like DNA-binding domain	PTHR10641	MYB-LIKE DNA-BINDING PROTEIN MYB	KOG0048	Transcription_factor,_Myb_superfamily
Glyma.06G307700						-0.000174588	-1.0109						Glyma.06G307700	629	UniRef100_K7KYC6 Uncharacterized protein n=1 Tax=Glycine max RepID=K7KYC6_SOYBN	0	100	UniRef100_S5CFT2 WRKY transcription factor 32 n=1 Tax=Jatropha curcas RepID=S5CFT2_JATCU	2e-176	92.53	AT1G62300.1|Symbols:WRKY6, ATWRKY6|WRKY family transcription factor|chr1:23016887-23019155 REVERSE LENGTH=553	2e-123	96.56	GO:0002679 GO:0006355 GO:0009407 GO:0010200 GO:0010583 GO:0016036 GO:0035556 GO:0043090 GO:0045892 GO:0080169	amino acid import; "cellular response to boron-containing substance deprivation"; "cellular response to phosphate starvation"; "intracellular signal transduction"; "negative regulation of transcription, DNA-dependent"; "regulation of transcription, DNA-dependent"; "respiratory burst involved in defense response"; "response to chitin"; "response to cyclopentenone"; "toxin catabolic process"	GO:0003700 GO:0005515 GO:0043565 GO:0044212	protein binding; "sequence-specific DNA binding"; "sequence-specific DNA binding transcription factor activity"; "transcription regulatory region DNA binding"	GO:0005634	nucleus	PF03106	WRKY DNA -binding domain	NA	NA	NA	NA
Glyma.06G310100			2.73944	-0.832397							x		Glyma.06G310100	339	UniRef100_I1KFJ1 Uncharacterized protein n=1 Tax=Glycine max RepID=I1KFJ1_SOYBN	0	100	UniRef100_D5LG62 HSR203J protein n=1 Tax=Arachis hypogaea RepID=D5LG62_ARAHY	0	99.71	AT1G68620.1|Symbols:|alpha/beta-Hydrolases superfamily protein|chr1:25766018-25767028 FORWARD LENGTH=336	3e-53	95.83	GO:0008152 GO:0009407 GO:0010200 GO:0010583	metabolic process; "response to chitin"; "response to cyclopentenone"; "toxin catabolic process"	GO:0016787	hydrolase activity	GO:0005634	nucleus	PF07859	alpha/beta hydrolase fold	PTHR23024	MEMBER OF 'GDXG' FAMILY OF LIPOLYTIC ENZYMES	KOG1515	Arylacetamide_deacetylase
Glyma.06G313700			-0.172963	1.16904									Glyma.06G313700	521	UniRef100_K7KYG9 Uncharacterized protein n=1 Tax=Glycine max RepID=K7KYG9_SOYBN	0	100	NA	NA	NA	AT5G13750.1|Symbols:ZIFL1|zinc induced facilitator-like 1|chr5:4438318-4441289 FORWARD LENGTH=478	0	106.07	GO:0009414 GO:0009630 GO:0010540 GO:0048364 GO:0080167 GO:0090333	basipetal auxin transport; "gravitropism"; "regulation of stomatal closure"; "response to karrikin"; "response to water deprivation"; "root development"	GO:0022821	potassium ion antiporter activity	GO:0005886 GO:0009705	plant-type vacuole membrane; "plasma membrane"	PF07690	Major Facilitator Superfamily	PTHR24003	MAJOR FACILITATOR SUPERFAMILY DOMAIN-CONTAINING PROTEIN-RELATED	KOG2615	Permease_of_the_major_facilitator_superfamily
Glyma.06G317800			2.84852	-0.140867									Glyma.06G317800	282	UniRef100_I1KFR3 Uncharacterized protein n=1 Tax=Glycine max RepID=I1KFR3_SOYBN	0	100	UniRef100_G7L7D6 Derlin-1 n=1 Tax=Medicago truncatula RepID=G7L7D6_MEDTR	4e-109	85.11	AT4G29330.1|Symbols:DER1|DERLIN-1|chr4:14444937-14446952 FORWARD LENGTH=266	5e-102	105.26	GO:0006457 GO:0006508 GO:0009408 GO:0009644 GO:0034976 GO:0042542	protein folding; "proteolysis"; "response to endoplasmic reticulum stress"; "response to heat"; "response to high light intensity"; "response to hydrogen peroxide"	GO:0003674	molecular function	GO:0009507	chloroplast	PF04511	Der1-like family	PTHR11009	DER1-LIKE PROTEIN, DERLIN	KOG0858	Predicted_membrane_protein
Glyma.06G319100						-0.2025	1.43039						Glyma.06G319100	532	UniRef100_I1KFS7 Pectinesterase n=1 Tax=Glycine max RepID=I1KFS7_SOYBN	0	100	UniRef100_I1KFS7 Pectinesterase n=1 Tax=Glycine max RepID=I1KFS7_SOYBN	0	99.81	AT5G51500.1|Symbols:|Plant invertase/pectin methylesterase inhibitor superfamily|chr5:20917929-20919838 REVERSE LENGTH=540	0	92.78	GO:0009832 GO:0010413 GO:0042545 GO:0045492	cell wall modification; "glucuronoxylan metabolic process"; "plant-type cell wall biogenesis"; "xylan biosynthetic process"	GO:0004857 GO:0030599	enzyme inhibitor activity; "pectinesterase activity"	GO:0005576 GO:0005618 GO:0009505	cell wall; "extracellular region"; "plant-type cell wall"	PF01095 PF04043	Pectinesterase; "Plant invertase/pectin methylesterase inhibitor"	PTHR22931	PHOSPHOENOLPYRUVATE DIKINASE-RELATED	NA	NA
Glyma.06G321600						1.6642	-0.242849						Glyma.06G321600	530	UniRef100_I1KFV5 Uncharacterized protein n=1 Tax=Glycine max RepID=I1KFV5_SOYBN	0	100	UniRef100_Q2PMD4 FAD-linked oxidoreductase 2 n=1 Tax=Glycine max RepID=Q2PMD4_SOYBN	0	100	AT4G20860.1|Symbols:|FAD-binding Berberine family protein|chr4:11172726-11174318 FORWARD LENGTH=530	0	95.09	GO:0002679 GO:0006865 GO:0009407 GO:0010167 GO:0010200 GO:0010583 GO:0015706 GO:0015824 GO:0055114	amino acid transport; "nitrate transport"; "oxidation-reduction process"; "proline transport"; "respiratory burst involved in defense response"; "response to chitin"; "response to cyclopentenone"; "response to nitrate"; "toxin catabolic process"	GO:0003824 GO:0008762 GO:0009055 GO:0016491 GO:0016614 GO:0050660	UDP-N-acetylmuramate dehydrogenase activity; "catalytic activity"; "electron carrier activity"; "flavin adenine dinucleotide binding"; "oxidoreductase activity"; "oxidoreductase activity, acting on CH-OH group of donors"	GO:0005737 GO:0005829	cytoplasm; "cytosol"	PF01565 PF08031	FAD binding domain ; "Berberine and berberine like "	PTHR11748	D-LACTATE DEHYDROGENASE	NA	NA
Glyma.07G005200			-0.0375249	1.22502									Glyma.07G005200	675	UniRef100_I1KG69 Uncharacterized protein n=1 Tax=Glycine max RepID=I1KG69_SOYBN	0	100	UniRef100_G7II33 BY-inesin-like protein n=1 Tax=Medicago truncatula RepID=G7II33_MEDTR	0	96	AT3G16060.1|Symbols:|ATP binding microtubule motor family protein|chr3:5447503-5451196 FORWARD LENGTH=684	0	97.81	GO:0007018	microtubule-based movement	GO:0003777 GO:0005524	ATP binding; "microtubule motor activity"	GO:0005634 GO:0005739 GO:0005886	mitochondrion; "nucleus"; "plasma membrane"	PF00225	Kinesin motor domain	PTHR24115	FAMILY NOT NAMED	NA	NA
Glyma.07G009600	-0.0973301	1.20855											Glyma.07G009600	575	UniRef100_I1KGB8 Uncharacterized protein n=1 Tax=Glycine max RepID=I1KGB8_SOYBN	0	100	UniRef100_G7LHF7 Chaperonin CPN60-like protein n=1 Tax=Medicago truncatula RepID=G7LHF7_MEDTR	0	96.53	AT3G13860.1|Symbols:HSP60-3A|heat shock protein 60-3A|chr3:4561704-4565133 REVERSE LENGTH=572	0	100.35	GO:0006457 GO:0042026 GO:0044267 GO:0046686	cellular protein metabolic process; "protein folding"; "protein refolding"; "response to cadmium ion"	GO:0005524	ATP binding	GO:0005737 GO:0005739 GO:0005774	cytoplasm; "mitochondrion"; "vacuolar membrane"	PF00118	TCP-1/cpn60 chaperonin family	PTHR11353	CHAPERONIN	KOG0356	Mitochondrial_chaperonin,_Cpn60/Hsp60p
Glyma.07G011700						-1.56412	0.505976						Glyma.07G011700	294	UniRef100_I1KGE5 Uncharacterized protein n=2 Tax=Glycine max RepID=I1KGE5_SOYBN	0	100	UniRef100_E5D6S8 Acid phosphatase n=1 Tax=Phaseolus vulgaris RepID=E5D6S8_PHAVU	4e-148	98.92	AT1G73010.1|Symbols:ATPS2, PS2|phosphate starvation-induced gene 2|chr1:27464780-27466180 REVERSE LENGTH=295	1e-103	92.54	GO:0008152 GO:0016036 GO:0019375 GO:0045892 GO:0051262	cellular response to phosphate starvation; "galactolipid biosynthetic process"; "metabolic process"; "negative regulation of transcription, DNA-dependent"; "protein tetramerization"	GO:0004427 GO:0016462 GO:0016791	inorganic diphosphatase activity; "phosphatase activity"; "pyrophosphatase activity"	GO:0005634	nucleus	PF06888	Putative Phosphatase	PTHR20889	PHOSPHATASE, ORPHAN 1, 2	KOG3120	Predicted_haloacid_dehalogenase-like_hydrolase
Glyma.07G014600	-0.409854	1.071	-0.277733	2.70548									Glyma.07G014600	265	UniRef100_I1KGH7 Uncharacterized protein n=1 Tax=Glycine max RepID=I1KGH7_SOYBN	0	100	UniRef100_O49855 Acid phosphatase n=1 Tax=Glycine max RepID=O49855_SOYBN	6e-156	100	AT4G25150.1|Symbols:|HAD superfamily, subfamily IIIB acid phosphatase|chr4:12901736-12902882 REVERSE LENGTH=260	2e-68	81.15	NA	NA	GO:0003993	acid phosphatase activity	GO:0009507	chloroplast	PF03767	HAD superfamily, subfamily IIIB (Acid phosphatase)	PTHR11726	60S RIBOSOMAL PROTEIN L10	NA	NA
Glyma.07G015800								1.08967	-0.102622				Glyma.07G015800	1483	UniRef100_I1KGJ0 Uncharacterized protein n=1 Tax=Glycine max RepID=I1KGJ0_SOYBN	0	100	UniRef100_G7LGN0 ABC transporter family pleiotropic drug resistance protein n=2 Tax=Medicago truncatula RepID=G7LGN0_MEDTR	0	100.07	AT1G59870.1|Symbols:PEN3, PDR8, ATPDR8, ABCG36, ATABCG36|ABC-2 and Plant PDR ABC-type transporter family protein|chr1:22034661-22039844 FORWARD LENGTH=1469	0	99.59	GO:0000165 GO:0006612 GO:0006855 GO:0006995 GO:0009595 GO:0009627 GO:0009697 GO:0009737 GO:0009817 GO:0009862 GO:0009867 GO:0009963 GO:0010200 GO:0010310 GO:0010363 GO:0015691 GO:0030003 GO:0031347 GO:0031348 GO:0042344 GO:0042742 GO:0043900 GO:0050832 GO:0052544 GO:0070838 GO:0071366	MAPK cascade; "cadmium ion transport"; "cellular cation homeostasis"; "cellular response to indolebutyric acid stimulus"; "cellular response to nitrogen starvation"; "defense response by callose deposition in cell wall"; "defense response to bacterium"; "defense response to fungus"; "defense response to fungus, incompatible interaction"; "detection of biotic stimulus"; "divalent metal ion transpo…	GO:0000166 GO:0005524 GO:0015086 GO:0016887 GO:0017111 GO:0042626	ATP binding; "ATPase activity"; "ATPase activity, coupled to transmembrane movement of substances"; "cadmium ion transmembrane transporter activity"; "nucleoside-triphosphatase activity"; "nucleotide binding"	GO:0005739 GO:0005774 GO:0005886 GO:0009507 GO:0009941 GO:0016020	chloroplast; "chloroplast envelope"; "membrane"; "mitochondrion"; "plasma membrane"; "vacuolar membrane"	PF01061 PF08370 PF00005	ABC-2 type transporter; "Plant PDR ABC transporter associated"; "ABC transporter"	PTHR19241	ATP-BINDING CASSETTE TRANSPORTER	KOG0065	Pleiotropic_drug_resistance_proteins_(PDR1-15),_ABC_superfamily
Glyma.07G023300						0.273516	-1.63229				x		Glyma.07G023300	312	UniRef100_I1KGT3 Uncharacterized protein n=1 Tax=Glycine max RepID=I1KGT3_SOYBN	0	100	UniRef100_B0LUR7 Transcription factor n=1 Tax=Glycine max RepID=B0LUR7_SOYBN	0	99.36	AT1G80840.1|Symbols:WRKY40, ATWRKY40|WRKY DNA-binding protein 40|chr1:30383834-30385356 FORWARD LENGTH=302	2e-95	101.99	GO:0000165 GO:0002237 GO:0002679 GO:0006355 GO:0006612 GO:0006944 GO:0009595 GO:0009611 GO:0009612 GO:0009620 GO:0009646 GO:0009695 GO:0009697 GO:0009723 GO:0009738 GO:0009751 GO:0009753 GO:0009862 GO:0009863 GO:0009867 GO:0009873 GO:0010200 GO:0010310 GO:0010363 GO:0016045 GO:0030968 GO:0031347 GO:0031348 GO:0035556 GO:0042742 GO:0043069 GO:0043900 GO:0050691 GO:0050776 GO:0050832	MAPK cascade; "abscisic acid mediated signaling pathway"; "cellular membrane fusion"; "defense response to bacterium"; "defense response to fungus"; "detection of bacterium"; "detection of biotic stimulus"; "endoplasmic reticulum unfolded protein response"; "ethylene mediated signaling pathway"; "intracellular signal transduction"; "jasmonic acid biosynthetic process"; "jasmonic acid mediated sig…	GO:0003700 GO:0005515 GO:0043565	protein binding; "sequence-specific DNA binding"; "sequence-specific DNA binding transcription factor activity"	GO:0005634	nucleus	PF03106	WRKY DNA -binding domain	NA	NA	NA	NA
Glyma.07G051000	0.275201	-1.13126											Glyma.07G051000	439	UniRef100_I1KHQ8 Uncharacterized protein n=1 Tax=Glycine max RepID=I1KHQ8_SOYBN	0	100	UniRef100_A0MNJ9 CBL-interacting protein kinase 12 n=1 Tax=Populus trichocarpa RepID=A0MNJ9_POPTR	0	98.64	AT1G01140.1|Symbols:CIPK9, SnRK3.12, PKS6|CBL-interacting protein kinase 9|chr1:64398-67512 REVERSE LENGTH=447	0	95.75	GO:0009409 GO:0009611 GO:0009651 GO:0010555 GO:0043266 GO:0051365 GO:0055075	cellular response to potassium ion starvation; "potassium ion homeostasis"; "regulation of potassium ion transport"; "response to cold"; "response to mannitol stimulus"; "response to salt stress"; "response to wounding"	GO:0005515 GO:0016301	kinase activity; "protein binding"	GO:0005737 GO:0005886	cytoplasm; "plasma membrane"	PF00069 PF03822	Protein kinase domain; "NAF domain"	PTHR24345	SERINE/THREONINE-PROTEIN KINASE PLK	KOG0583	Serine/threonine_protein_kinase
Glyma.07G054000						0.134665	-1.26142	0.774786	-1.39505				Glyma.07G054000	291	UniRef100_I1KHT7 Uncharacterized protein n=1 Tax=Glycine max RepID=I1KHT7_SOYBN	0	100	UniRef100_Q0PJJ9 MYB transcription factor MYB92 n=2 Tax=Glycine max RepID=Q0PJJ9_SOYBN	0	98.98	AT1G22640.1|Symbols:ATMYB3, MYB3|myb domain protein 3|chr1:8006289-8007219 FORWARD LENGTH=257	2e-64	54.09	GO:0006355 GO:0009611 GO:0009651 GO:0009723 GO:0009733 GO:0009737 GO:0009739 GO:0009751 GO:0009753 GO:0009800 GO:0009892 GO:0046686	cinnamic acid biosynthetic process; "negative regulation of metabolic process"; "regulation of transcription, DNA-dependent"; "response to abscisic acid stimulus"; "response to auxin stimulus"; "response to cadmium ion"; "response to ethylene stimulus"; "response to gibberellin stimulus"; "response to jasmonic acid stimulus"; "response to salicylic acid stimulus"; "response to salt stress"; "resp…	GO:0003677 GO:0003700	DNA binding; "sequence-specific DNA binding transcription factor activity"	GO:0005634	nucleus	PF00249	Myb-like DNA-binding domain	PTHR10641	MYB-LIKE DNA-BINDING PROTEIN MYB	KOG0048	Transcription_factor,_Myb_superfamily
Glyma.07G067800			1.83744	-0.873582									Glyma.07G067800	267	UniRef100_K7L035 Uncharacterized protein n=1 Tax=Glycine max RepID=K7L035_SOYBN	0	100	UniRef100_A1Y1U0 CMR1 n=1 Tax=Phaseolus vulgaris RepID=A1Y1U0_PHAVU	2e-109	23.12	AT4G12010.1|Symbols:|Disease resistance protein (TIR-NBS-LRR class) family|chr4:7197325-7201393 REVERSE LENGTH=1219	1e-09	13.04	GO:0006612 GO:0006952 GO:0007165 GO:0009963 GO:0010363	defense response; "positive regulation of flavonoid biosynthetic process"; "protein targeting to membrane"; "regulation of plant-type hypersensitive response"; "signal transduction"	GO:0043531	ADP binding	GO:0005634	nucleus	NA	NA	NA	NA	NA	NA
Glyma.07G075000			0.130819	-1.14118									Glyma.07G075000	321	UniRef100_I1KIF3 Uncharacterized protein n=2 Tax=Glycine max RepID=I1KIF3_SOYBN	0	77.29	UniRef100_G7KM70 ATP-dependent RNA helicase n=3 Tax=Medicago truncatula RepID=G7KM70_MEDTR	0	63.75	AT5G60990.1|Symbols:|DEA(D/H)-box RNA helicase family protein|chr5:24546601-24549148 REVERSE LENGTH=456	1e-171	69.3	GO:0009220	pyrimidine ribonucleotide biosynthetic process	GO:0003676 GO:0004386 GO:0005524 GO:0008026	ATP-dependent helicase activity; "ATP binding"; "helicase activity"; "nucleic acid binding"	GO:0005634	nucleus	PF00271 PF00270	Helicase conserved C-terminal domain; "DEAD/DEAH box helicase"	PTHR24031	FAMILY NOT NAMED	KOG0340	ATP-dependent_RNA_helicase
Glyma.07G076600								0.390678	-2.05088		x		Glyma.07G076600	180	UniRef100_K7L098 Uncharacterized protein n=2 Tax=Glycine max RepID=K7L098_SOYBN	6e-129	65.09	UniRef100_H9DXV8 BAP1 n=1 Tax=Vitis vinifera RepID=H9DXV8_VITVI	5e-27	67.05	AT2G45760.1|Symbols:BAP2, BAL|BON association protein 2|chr2:18847125-18847748 REVERSE LENGTH=207	5e-14	82.13	GO:0008150 GO:0009627 GO:0009693 GO:0009697	biological process; "ethylene biosynthetic process"; "salicylic acid biosynthetic process"; "systemic acquired resistance"	GO:0003674	molecular function	GO:0005575	cellular component	NA	NA	NA	NA	NA	NA
Glyma.07G080500			-0.0760247	1.23387							x		Glyma.07G080500	764	UniRef100_I1KIJ4 Uncharacterized protein n=1 Tax=Glycine max RepID=I1KIJ4_SOYBN	0	100	UniRef100_G7L1F9 Subtilisin-like protease n=1 Tax=Medicago truncatula RepID=G7L1F9_MEDTR	0	97.07	AT1G01900.1|Symbols:ATSBT1.1, SBTI1.1|subtilase family protein|chr1:310332-313011 FORWARD LENGTH=774	0	95.74	GO:0006508 GO:0043086	negative regulation of catalytic activity; "proteolysis"	GO:0004252 GO:0042802	identical protein binding; "serine-type endopeptidase activity"	GO:0005576 GO:0005618 GO:0031012 GO:0048046	apoplast; "cell wall"; "extracellular matrix"; "extracellular region"	PF05922 PF00082 PF02225	Peptidase inhibitor I9; "Subtilase family"; "PA domain"	PTHR10795	PROPROTEIN CONVERTASE SUBTILISIN/KEXIN	NA	NA
Glyma.07G091600						1.2142	-0.491894						Glyma.07G091600	233	UniRef100_I1KIX1 Uncharacterized protein n=1 Tax=Glycine max RepID=I1KIX1_SOYBN	6e-168	100	UniRef100_K7VSW9 LOB domain protein 40 n=2 Tax=Solanum tuberosum RepID=K7VSW9_SOLTU	1e-64	87.7	AT3G02550.1|Symbols:LBD41|LOB domain-containing protein 41|chr3:536747-537650 REVERSE LENGTH=263	1e-57	87.83	GO:0001666 GO:0006355 GO:0009862 GO:0010310	regulation of hydrogen peroxide metabolic process; "regulation of transcription, DNA-dependent"; "response to hypoxia"; "systemic acquired resistance, salicylic acid mediated signaling pathway"	NA	NA	GO:0005634	nucleus	PF03195	Protein of unknown function DUF260	NA	NA	NA	NA
Glyma.07G095100						0.078626	-1.18356				x		Glyma.07G095100	375	UniRef100_K7L0M7 Uncharacterized protein n=1 Tax=Glycine max RepID=K7L0M7_SOYBN	0	100	UniRef100_G7KMN1 Kinase R-like protein n=1 Tax=Medicago truncatula RepID=G7KMN1_MEDTR	0	58.81	AT1G70250.1|Symbols:|receptor serine/threonine kinase, putative|chr1:26452975-26456088 FORWARD LENGTH=799	2e-127	43.68	GO:0006468	protein phosphorylation	GO:0004672 GO:0004674 GO:0004675 GO:0004713 GO:0005524 GO:0016772	ATP binding; "protein kinase activity"; "protein serine/threonine kinase activity"; "protein tyrosine kinase activity"; "transferase activity, transferring phosphorus-containing groups"; "transmembrane receptor protein serine/threonine kinase activity"	GO:0005886	plasma membrane	PF07714	Protein tyrosine kinase	PTHR24420	LEUCINE-RICH REPEAT RECEPTOR-LIKE PROTEIN KINASE	KOG1187	Serine/threonine_protein_kinase
Glyma.07G096100	0.454496	-1.62651	2.36708	-0.221776									Glyma.07G096100	639	UniRef100_K7L0N7 Uncharacterized protein n=1 Tax=Glycine max RepID=K7L0N7_SOYBN	0	100	UniRef100_C6ZRM5 Serine/threonine protein kinase family protein n=1 Tax=Glycine max RepID=C6ZRM5_SOYBN	2e-87	43.15	AT1G18390.2|Symbols:|Protein kinase superfamily protein|chr1:6327463-6329935 FORWARD LENGTH=654	1e-87	45.11	GO:0002679 GO:0006468 GO:0006984 GO:0009407 GO:0010200 GO:0010583 GO:0034976	ER-nucleus signaling pathway; "protein phosphorylation"; "respiratory burst involved in defense response"; "response to chitin"; "response to cyclopentenone"; "response to endoplasmic reticulum stress"; "toxin catabolic process"	GO:0004672 GO:0004674 GO:0004713 GO:0005524 GO:0016301 GO:0016772	ATP binding; "kinase activity"; "protein kinase activity"; "protein serine/threonine kinase activity"; "protein tyrosine kinase activity"; "transferase activity, transferring phosphorus-containing groups"	GO:0005576 GO:0005886	extracellular region; "plasma membrane"	PF07714	Protein tyrosine kinase	PTHR24420	LEUCINE-RICH REPEAT RECEPTOR-LIKE PROTEIN KINASE	KOG1187	Serine/threonine_protein_kinase
Glyma.07G098900								-0.200322	2.36542				Glyma.07G098900	78	UniRef100_K7L0R5 Uncharacterized protein n=1 Tax=Glycine max RepID=K7L0R5_SOYBN	4e-49	100	NA	NA	NA	NA	NA	NA	NA	NA	NA	NA	NA	NA	NA	NA	NA	NA	NA	NA
Glyma.07G106000								1.01864	-1.99357				Glyma.07G106000	438	UniRef100_I1KJ87 Uncharacterized protein n=1 Tax=Glycine max RepID=I1KJ87_SOYBN	0	100	UniRef100_G7KQC6 U-box domain-containing protein n=1 Tax=Medicago truncatula RepID=G7KQC6_MEDTR	0	99.04	AT5G37490.1|Symbols:|ARM repeat superfamily protein|chr5:14887744-14889051 FORWARD LENGTH=435	2e-110	95.4	GO:0002679 GO:0009693 GO:0010200 GO:0016567 GO:0035556	ethylene biosynthetic process; "intracellular signal transduction"; "protein ubiquitination"; "respiratory burst involved in defense response"; "response to chitin"	GO:0004842	ubiquitin-protein ligase activity	GO:0005634	nucleus	PF04564	U-box domain	PTHR22849	WDSAM1 PROTEIN	KOG2177	Predicted_E3_ubiquitin_ligase
Glyma.07G125600						1.68131	-1.23683						Glyma.07G125600	185	UniRef100_C6TFU8 Uncharacterized protein n=1 Tax=Glycine max RepID=C6TFU8_SOYBN	5e-130	100	UniRef100_Q9LVB9 Emb|CAB83157.1 n=1 Tax=Arabidopsis thaliana RepID=Q9LVB9_ARATH	1e-21	54.07	AT5G56550.1|Symbols:OXS3, ATOXS3|oxidative stress 3|chr5:22895847-22896502 REVERSE LENGTH=172	1e-24	54.07	GO:0006979 GO:0046686	response to cadmium ion; "response to oxidative stress"	GO:0003674	molecular function	GO:0005634 GO:0016607	nuclear speck; "nucleus"	NA	NA	NA	NA	NA	NA
Glyma.07G136300			1.2928	-3.06194									Glyma.07G136300	104	UniRef100_K7L1I6 Uncharacterized protein n=1 Tax=Glycine max RepID=K7L1I6_SOYBN	2e-68	100	NA	NA	NA	NA	NA	NA	NA	NA	NA	NA	NA	NA	NA	NA	NA	NA	NA	NA
Glyma.07G139300						2.04801	-0.383768						Glyma.07G139300	146	UniRef100_I1KK51 Uncharacterized protein n=1 Tax=Glycine max RepID=I1KK51_SOYBN	2e-101	100	NA	NA	NA	AT5G02020.1|Symbols:SIS|Encodes a protein involved in salt tolerance, names SIS (Salt Induced Serine rich).|chr5:386557-387921 REVERSE LENGTH=149	3e-24	97.32	GO:0006914 GO:0009651	autophagy; "response to salt stress"	GO:0003674	molecular function	GO:0005634	nucleus	NA	NA	NA	NA	NA	NA
Glyma.07G143500			2.72692	-2.88013				-3.30188	0.568167				Glyma.07G143500	1009	UniRef100_K7L1N5 Uncharacterized protein n=2 Tax=Glycine max RepID=K7L1N5_SOYBN	0	96.28	NA	NA	NA	AT1G74190.1|Symbols:AtRLP15, RLP15|receptor like protein 15|chr1:27902590-27906158 REVERSE LENGTH=965	1e-149	101.14	GO:0007165	signal transduction	NA	NA	NA	NA	PF08263 PF00560	Leucine rich repeat N-terminal domain; "Leucine Rich Repeat"	PTHR24420	LEUCINE-RICH REPEAT RECEPTOR-LIKE PROTEIN KINASE	KOG0472	Leucine-rich_repeat_protein
Glyma.07G143800			0.457095	-2.46743									Glyma.07G143800	116	UniRef100_K7L1N8 Uncharacterized protein n=1 Tax=Glycine max RepID=K7L1N8_SOYBN	2e-77	100	UniRef100_V9Z7G6 Photosystem I P700 apoprotein A1 (Fragment) n=1 Tax=Parnassia laxmannii RepID=V9Z7G6_9ROSI	6e-57	26.62	ATCG00350.1|Symbols:PSAA|Photosystem I, PsaA/PsaB protein|chrC:39605-41857 REVERSE LENGTH=750	7e-58	15.33	GO:0006091 GO:0006354 GO:0015979 GO:0019684	DNA-dependent transcription, elongation; "generation of precursor metabolites and energy"; "photosynthesis"; "photosynthesis, light reaction"	GO:0016168 GO:0046872	chlorophyll binding; "metal ion binding"	GO:0009507 GO:0009522 GO:0009534 GO:0009535 GO:0009538 GO:0009579 GO:0009941 GO:0010287 GO:0016020 GO:0016021	chloroplast; "chloroplast envelope"; "chloroplast thylakoid"; "chloroplast thylakoid membrane"; "integral to membrane"; "membrane"; "photosystem I"; "photosystem I reaction center"; "plastoglobule"; "thylakoid"	PF00223	Photosystem I psaA/psaB protein	NA	NA	NA	NA
Glyma.07G143900			2.72045	-1.79571									Glyma.07G143900	777	UniRef100_K7L1P0 Uncharacterized protein (Fragment) n=2 Tax=Glycine max RepID=K7L1P0_SOYBN	0	87.23	NA	NA	NA	AT1G74190.1|Symbols:AtRLP15, RLP15|receptor like protein 15|chr1:27902590-27906158 REVERSE LENGTH=965	1e-134	77.82	GO:0007165	signal transduction	NA	NA	NA	NA	PF00560	Leucine Rich Repeat	PTHR24420	LEUCINE-RICH REPEAT RECEPTOR-LIKE PROTEIN KINASE	KOG0472	Leucine-rich_repeat_protein
Glyma.07G144000			1.77698	-2.3861									Glyma.07G144000	99	UniRef100_K7L1P1 Uncharacterized protein n=1 Tax=Glycine max RepID=K7L1P1_SOYBN	5e-66	100	UniRef100_R7W2E6 LRR receptor-like serine/threonine-protein kinase GSO1 n=1 Tax=Aegilops tauschii RepID=R7W2E6_AEGTA	3e-06	6.44	AT2G25470.1|Symbols:AtRLP21, RLP21|receptor like protein 21|chr2:10838420-10841881 FORWARD LENGTH=935	2e-08	8.13	GO:0007165	signal transduction	NA	NA	GO:0009507	chloroplast	NA	NA	NA	NA	NA	NA
Glyma.07G144000								-3.24645	0.572449				Glyma.07G144000	99	UniRef100_K7L1P1 Uncharacterized protein n=1 Tax=Glycine max RepID=K7L1P1_SOYBN	5e-66	100	UniRef100_R7W2E6 LRR receptor-like serine/threonine-protein kinase GSO1 n=1 Tax=Aegilops tauschii RepID=R7W2E6_AEGTA	3e-06	6.44	AT2G25470.1|Symbols:AtRLP21, RLP21|receptor like protein 21|chr2:10838420-10841881 FORWARD LENGTH=935	2e-08	8.13	GO:0007165	signal transduction	NA	NA	GO:0009507	chloroplast	NA	NA	NA	NA	NA	NA
Glyma.07G144100			3.04103	-1.22348									Glyma.07G144100	1114	UniRef100_K7L1P2 Uncharacterized protein n=1 Tax=Glycine max RepID=K7L1P2_SOYBN	0	100	NA	NA	NA	AT1G74170.1|Symbols:AtRLP13, RLP13|receptor like protein 13|chr1:27891555-27895441 REVERSE LENGTH=1000	8e-142	92.6	GO:0007165	signal transduction	NA	NA	NA	NA	PF08263 PF00560	Leucine rich repeat N-terminal domain; "Leucine Rich Repeat"	PTHR24420	LEUCINE-RICH REPEAT RECEPTOR-LIKE PROTEIN KINASE	KOG0472	Leucine-rich_repeat_protein
Glyma.07G149600	1.14617	-0.209234											Glyma.07G149600	450	UniRef100_I1KKE4 Uncharacterized protein n=1 Tax=Glycine max RepID=I1KKE4_SOYBN	0	100	UniRef100_O64455 Ca2+/H+ exchanger n=1 Tax=Vigna radiata RepID=O64455_VIGRA	0	101.13	AT3G51860.1|Symbols:CAX3, ATHCX1, CAX1-LIKE, ATCAX3|cation exchanger 3|chr3:19239458-19242519 FORWARD LENGTH=459	0	95.42	GO:0006793 GO:0006812 GO:0006814 GO:0006816 GO:0006874 GO:0006882 GO:0009624 GO:0010351 GO:0030026 GO:0051592 GO:0055062 GO:0055085	calcium ion transport; "cation transport"; "cellular calcium ion homeostasis"; "cellular manganese ion homeostasis"; "cellular zinc ion homeostasis"; "lithium ion transport"; "phosphate ion homeostasis"; "phosphorus metabolic process"; "response to calcium ion"; "response to nematode"; "sodium ion transport"; "transmembrane transport"	GO:0005515 GO:0008324 GO:0015368 GO:0015369 GO:0015491	calcium:cation antiporter activity; "calcium:hydrogen antiporter activity"; "cation:cation antiporter activity"; "cation transmembrane transporter activity"; "protein binding"	GO:0005773 GO:0005774 GO:0009705 GO:0016021	integral to membrane; "plant-type vacuole membrane"; "vacuolar membrane"; "vacuole"	PF01699	Sodium/calcium exchanger protein	NA	NA	KOG1397	Ca2+/H+_antiporter_VCX1_and_related_proteins
Glyma.07G150400						-1.46019	0.0855677						Glyma.07G150400	231	UniRef100_Q9AYM5 CPRD49 protein n=1 Tax=Vigna unguiculata RepID=Q9AYM5_VIGUN	7e-149	90.2	UniRef100_Q9AYM5 CPRD49 protein n=1 Tax=Vigna unguiculata RepID=Q9AYM5_VIGUN	7e-149	90.2	AT3G11210.1|Symbols:|SGNH hydrolase-type esterase superfamily protein|chr3:3511101-3512899 REVERSE LENGTH=256	1e-92	89.45	GO:0006629	lipid metabolic process	GO:0004091 GO:0016787 GO:0016788	carboxylesterase activity; "hydrolase activity"; "hydrolase activity, acting on ester bonds"	GO:0005576 GO:0048046	apoplast; "extracellular region"	PF00657	GDSL-like Lipase/Acylhydrolase	PTHR14209	ISOAMYL ACETATE-HYDROLYZING ESTERASE 1	KOG3035	Isoamyl_acetate-hydrolyzing_esterase
Glyma.07G151300						1.29839	-0.494823	1.77553	-0.45767				Glyma.07G151300	454	UniRef100_I1KKG0 Uncharacterized protein n=1 Tax=Glycine max RepID=I1KKG0_SOYBN	0	100	UniRef100_C4MH52 Chloroplast omega 3 fatty acid desaturase isoform 2 n=1 Tax=Glycine max RepID=C4MH52_SOYBN	0	100	AT5G05580.1|Symbols:FAD8|fatty acid desaturase 8|chr5:1664331-1666345 FORWARD LENGTH=435	0	103.22	GO:0006629 GO:0006633 GO:0009266 GO:0055114	fatty acid biosynthetic process; "lipid metabolic process"; "oxidation-reduction process"; "response to temperature stimulus"	GO:0016717 GO:0042389	omega-3 fatty acid desaturase activity; "oxidoreductase activity, acting on paired donors, with oxidation of a pair of donors resulting in the reduction of molecular oxygen to two molecules of water"	GO:0009507 GO:0009941	chloroplast; "chloroplast envelope"	PF00487 PF11960	Fatty acid desaturase; "Domain of unknown function (DUF3474)"	PTHR19353	FATTY ACID DESATURASE 2	NA	NA
Glyma.07G171600						1.93621	-0.348608						Glyma.07G171600	330	UniRef100_I1KKW8 Uncharacterized protein n=1 Tax=Glycine max RepID=I1KKW8_SOYBN	0	100	UniRef100_Q67U21 BHLH transcription factor n=1 Tax=Oryza sativa subsp. japonica RepID=Q67U21_ORYSJ	2e-74	69.1	AT3G19860.1|Symbols:bHLH121|basic helix-loop-helix (bHLH) DNA-binding superfamily protein|chr3:6904579-6905863 FORWARD LENGTH=284	2e-72	79.93	GO:0006635 GO:0016558	fatty acid beta-oxidation; "protein import into peroxisome matrix"	GO:0003677 GO:0003700	DNA binding; "sequence-specific DNA binding transcription factor activity"	GO:0005634	nucleus	PF00010	Helix-loop-helix DNA-binding domain	PTHR23042	CIRCADIAN PROTEIN CLOCK/ARNT/BMAL/PAS	NA	NA
Glyma.07G173000								0.0274725	-1.44609				Glyma.07G173000	806	UniRef100_I1KKX7 Uncharacterized protein n=1 Tax=Glycine max RepID=I1KKX7_SOYBN	0	100	UniRef100_B9SNG5 Serine/threonine-protein kinase n=1 Tax=Ricinus communis RepID=B9SNG5_RICCO	0	99.38	AT1G34300.1|Symbols:|lectin protein kinase family protein|chr1:12503450-12505939 FORWARD LENGTH=829	2e-130	92.4	GO:0006468 GO:0006487 GO:0048544	protein N-linked glycosylation; "protein phosphorylation"; "recognition of pollen"	GO:0004672 GO:0004674 GO:0005524 GO:0016301 GO:0016772 GO:0030246	ATP binding; "carbohydrate binding"; "kinase activity"; "protein kinase activity"; "protein serine/threonine kinase activity"; "transferase activity, transferring phosphorus-containing groups"	GO:0005886	plasma membrane	PF01453 PF00954 PF00069	D-mannose binding lectin; "S-locus glycoprotein family"; "Protein kinase domain"	PTHR24420	LEUCINE-RICH REPEAT RECEPTOR-LIKE PROTEIN KINASE	KOG1187	Serine/threonine_protein_kinase
Glyma.07G193300	-0.705359	1.49567	-0.0641292	2.12961									Glyma.07G193300	606	UniRef100_I1KLG6 Uncharacterized protein n=1 Tax=Glycine max RepID=I1KLG6_SOYBN	0	100	UniRef100_A2Q4Q3 Polyphenol oxidase n=1 Tax=Medicago truncatula RepID=A2Q4Q3_MEDTR	1e-144	98.19	NA	NA	NA	NA	NA	NA	NA	NA	NA	PF00264 PF12143 PF12142	Common central domain of tyrosinase; "Protein of unknown function (DUF B2219)"; "Polyphenol oxidase middle domain"	PTHR11474	TYROSINASE	NA	NA
Glyma.07G196800						0.564894	-1.25147				x		Glyma.07G196800	911	UniRef100_I1KLK0 Lipoxygenase n=1 Tax=Glycine max RepID=I1KLK0_SOYBN	0	100	UniRef100_I1KLK0 Lipoxygenase n=1 Tax=Glycine max RepID=I1KLK0_SOYBN	0	100	AT1G17420.1|Symbols:LOX3|lipoxygenase 3|chr1:5977512-5981384 FORWARD LENGTH=919	0	90.97	GO:0006952 GO:0009555 GO:0009611 GO:0009620 GO:0009644 GO:0009693 GO:0009695 GO:0009753 GO:0009901 GO:0010200 GO:0034440 GO:0040007 GO:0048653 GO:0080086	anther dehiscence; "anther development"; "defense response"; "ethylene biosynthetic process"; "growth"; "jasmonic acid biosynthetic process"; "lipid oxidation"; "pollen development"; "response to chitin"; "response to fungus"; "response to high light intensity"; "response to jasmonic acid stimulus"; "response to wounding"; "stamen filament development"	GO:0016165	lipoxygenase activity	GO:0009507	chloroplast	PF01477 PF00305	PLAT/LH2 domain; "Lipoxygenase"	PTHR11771	LIPOXYGENASE	NA	NA
Glyma.07G197100						1.28341	-0.765309						Glyma.07G197100	323	UniRef100_I1KLK4 Uncharacterized protein n=1 Tax=Glycine max RepID=I1KLK4_SOYBN	0	100	NA	NA	NA	AT4G32480.1|Symbols:|Protein of unknown function (DUF506) _x0001_|chr4:15676488-15677776 FORWARD LENGTH=287	2e-82	94.08	GO:0008150	biological process	GO:0003674	molecular function	GO:0005634	nucleus	PF04720	Protein of unknown function (DUF506)	NA	NA	NA	NA
Glyma.07G197200			0.144822	-1.0232									Glyma.07G197200	499	UniRef100_I1KLK5 Uncharacterized protein n=1 Tax=Glycine max RepID=I1KLK5_SOYBN	0	100	UniRef100_Q39886 Protein kinase n=1 Tax=Glycine max RepID=Q39886_SOYBN	0	107.79	AT5G58950.1|Symbols:|Protein kinase superfamily protein|chr5:23801136-23803025 REVERSE LENGTH=525	0	94.86	GO:0006468	protein phosphorylation	GO:0004672 GO:0004674 GO:0004712 GO:0005524 GO:0016301 GO:0016772	ATP binding; "kinase activity"; "protein kinase activity"; "protein serine/threonine/tyrosine kinase activity"; "protein serine/threonine kinase activity"; "transferase activity, transferring phosphorus-containing groups"	GO:0005829 GO:0005886	cytosol; "plasma membrane"	PF07714	Protein tyrosine kinase	PTHR23257	SERINE-THREONINE PROTEIN KINASE	KOG0192	Tyrosine_kinase_specific_for_activated_(GTP-bound)_p21cdc42Hs
Glyma.07G200200						-0.631424	1.22202						Glyma.07G200200	162	UniRef100_P05478 18.5 kDa class I heat shock protein n=2 Tax=Glycine max RepID=HSP16_SOYBN	7e-110	100	UniRef100_P05478 18.5 kDa class I heat shock protein n=2 Tax=Glycine max RepID=HSP16_SOYBN	7e-110	100	AT1G07400.1|Symbols:|HSP20-like chaperones superfamily protein|chr1:2275148-2275621 FORWARD LENGTH=157	4e-75	102.55	GO:0006979 GO:0009408	response to heat; "response to oxidative stress"	NA	NA	GO:0005737	cytoplasm	PF00011	Hsp20/alpha crystallin family	PTHR11527	SMALL HEAT-SHOCK PROTEIN (HSP20) FAMILY	KOG0710	Molecular_chaperone_(small_heat-shock_protein_Hsp26/Hsp42)
Glyma.07G205600	0.279053	-1.16141											Glyma.07G205600	60	UniRef100_I1KLT5 Uncharacterized protein n=1 Tax=Glycine max RepID=I1KLT5_SOYBN	3e-32	100	NA	NA	NA	NA	NA	NA	NA	NA	NA	NA	NA	NA	NA	NA	NA	NA	NA	NA
Glyma.07G208700						2.30582	-0.15858						Glyma.07G208700	201	UniRef100_I1KLW3 Uncharacterized protein n=1 Tax=Glycine max RepID=I1KLW3_SOYBN	2e-144	100	UniRef100_M1TD91 Maternal effect embryo arrest 14-1 n=1 Tax=Dimocarpus longan RepID=M1TD91_9ROSI	4e-79	97.09	AT2G15890.1|Symbols:MEE14|maternal effect embryo arrest 14|chr2:6921196-6921978 REVERSE LENGTH=203	1e-63	86.21	GO:0009793 GO:0050832	defense response to fungus; "embryo development ending in seed dormancy"	GO:0003674	molecular function	GO:0005634 GO:0009507	chloroplast; "nucleus"	NA	NA	NA	NA	NA	NA
Glyma.07G229500	1.45387	-2.40243	3.13907	-0.880517				-2.3108	0.991196				Glyma.07G229500	165	UniRef100_K7L3D8 Uncharacterized protein n=1 Tax=Glycine max RepID=K7L3D8_SOYBN	2e-116	100	UniRef100_G7JG95 Calmodulin n=1 Tax=Medicago truncatula RepID=G7JG95_MEDTR	1e-46	62.71	AT5G39670.1|Symbols:|Calcium-binding EF-hand family protein|chr5:15883270-15883884 FORWARD LENGTH=204	1e-23	53.92	GO:0008150	biological process	GO:0005509	calcium ion binding	GO:0005575	cellular component	PF00036	EF hand	PTHR10891	EF-HAND CALCIUM-BINDING DOMAIN CONTAINING PROTEIN	NA	NA
Glyma.07G248100	-0.248967	1.2122	-0.723669	1.85854									Glyma.07G248100	295	UniRef100_K7L3P5 Uncharacterized protein n=1 Tax=Glycine max RepID=K7L3P5_SOYBN	0	100	UniRef100_Q84J88 Heavy metal transport/detoxification domain-containing protein n=1 Tax=Arabidopsis thaliana RepID=Q84J88_ARATH	1e-27	28.12	AT5G27690.1|Symbols:|Heavy metal transport/detoxification superfamily protein|chr5:9803796-9805036 FORWARD LENGTH=352	1e-30	28.12	GO:0030001	metal ion transport	GO:0046872	metal ion binding	GO:0005634	nucleus	PF00403	Heavy-metal-associated domain	PTHR22814	COPPER TRANSPORT PROTEIN ATOX1-RELATED	KOG1603	Copper_chaperone
Glyma.07G265500						-0.903763	1.41768	-0.541075	1.51948				Glyma.07G265500	131	UniRef100_I1KNJ0 Uncharacterized protein n=1 Tax=Glycine max RepID=I1KNJ0_SOYBN	2e-67	100	NA	NA	NA	NA	NA	NA	NA	NA	NA	NA	NA	NA	NA	NA	NA	NA	NA	NA
Glyma.07G267900	0.703748	-1.52444	0.00782957	-1.75789									Glyma.07G267900	243	UniRef100_K7L403 Uncharacterized protein n=1 Tax=Glycine max RepID=K7L403_SOYBN	1e-175	100	UniRef100_Q7XYX7 AKIN beta2 n=1 Tax=Medicago truncatula RepID=Q7XYX7_MEDTR	2e-107	83.28	AT4G16360.3|Symbols:|5'-AMP-activated protein kinase beta-2 subunit protein|chr4:9245571-9246833 FORWARD LENGTH=261	3e-95	91.57	GO:0006499	N-terminal protein myristoylation	GO:0004679 GO:0005515	AMP-activated protein kinase activity; "protein binding"	GO:0005737	cytoplasm	PF04739	5'-AMP-activated protein kinase beta subunit, interation domain	PTHR10343	5'-AMP-ACTIVATED PROTEIN KINASE , BETA SUBUNIT	KOG1616	Protein_involved_in_Snf1_protein_kinase_complex_assembly
Glyma.08G003700								0.167484	-1.27556				Glyma.08G003700	306	UniRef100_K7L485 Uncharacterized protein n=1 Tax=Glycine max RepID=K7L485_SOYBN	0	100	UniRef100_Q00M87 N-hydroxycinnamoyl/benzoyltransferase 3 n=1 Tax=Glycine max RepID=Q00M87_SOYBN	0	62.76	AT5G42830.1|Symbols:|HXXXD-type acyl-transferase family protein|chr5:17176384-17177906 FORWARD LENGTH=450	3e-125	66.67	NA	NA	GO:0016740 GO:0016747	transferase activity; "transferase activity, transferring acyl groups other than amino-acyl groups"	GO:0005737 GO:0005829	cytoplasm; "cytosol"	PF02458	Transferase family	NA	NA	NA	NA
Glyma.08G015700								1.85428	-0.0856866				Glyma.08G015700	462	UniRef100_I1KPC1 Uncharacterized protein n=1 Tax=Glycine max RepID=I1KPC1_SOYBN	0	100	UniRef100_B9GWT0 Potassium channel tetramerisation domain-containing family protein n=1 Tax=Populus trichocarpa RepID=B9GWT0_POPTR	0	94.13	AT5G41330.1|Symbols:|BTB/POZ domain with WD40/YVTN repeat-like protein|chr5:16536452-16537828 REVERSE LENGTH=458	0	98.25	GO:0006813	potassium ion transport	GO:0005249	voltage-gated potassium channel activity	GO:0005634 GO:0008076 GO:0016020	membrane; "nucleus"; "voltage-gated potassium channel complex"	PF02214	BTB/POZ domain	PTHR14499	POTASSIUM CHANNEL TETRAMERIZATION DOMAIN-CONTAINING	KOG2714	SETA_binding_protein_SB1_and_related_proteins,_contain_BTB/POZ_domain
Glyma.08G017900			3.17849	-1.93022									Glyma.08G017900	117	UniRef100_I1KPF2 Uncharacterized protein n=1 Tax=Glycine max RepID=I1KPF2_SOYBN	2e-78	100	NA	NA	NA	AT1G01490.2|Symbols:|Heavy metal transport/detoxification superfamily protein|chr1:180401-182066 REVERSE LENGTH=177	5e-27	39.55	GO:0030001	metal ion transport	GO:0046872	metal ion binding	GO:0005634	nucleus	PF00403	Heavy-metal-associated domain	PTHR22814	COPPER TRANSPORT PROTEIN ATOX1-RELATED	KOG1603	Copper_chaperone
Glyma.08G021900								1.5208	-0.401866				Glyma.08G021900	360	UniRef100_I1KPJ1 Uncharacterized protein n=3 Tax=Glycine max RepID=I1KPJ1_SOYBN	0	100	UniRef100_A7LHG5 WRKY20 (Fragment) n=1 Tax=Glycine max RepID=A7LHG5_SOYBN	0	100	AT4G11070.1|Symbols:WRKY41, AtWRKY41|WRKY family transcription factor|chr4:6759303-6760763 FORWARD LENGTH=313	2e-72	110.86	GO:0006355	regulation of transcription, DNA-dependent	GO:0003700 GO:0043565	sequence-specific DNA binding; "sequence-specific DNA binding transcription factor activity"	GO:0005634	nucleus	PF03106	WRKY DNA -binding domain	NA	NA	NA	NA
Glyma.08G045200						0.200567	-1.06779	0.0526649	-1.56357				Glyma.08G045200	172	UniRef100_C6T3J9 Uncharacterized protein n=1 Tax=Glycine max RepID=C6T3J9_SOYBN	6e-121	100	UniRef100_G7LAJ8 Nudix hydrolase n=1 Tax=Medicago truncatula RepID=G7LAJ8_MEDTR	5e-101	100	AT2G01670.1|Symbols:atnudt17, NUDT17|nudix hydrolase homolog 17|chr2:296889-297818 REVERSE LENGTH=182	2e-79	93.96	NA	NA	GO:0016787	hydrolase activity	GO:0005739	mitochondrion	PF00293	NUDIX domain	PTHR12629	DIPHOSPHOINOSITOL POLYPHOSPHATE PHOSPHOHYDROLASE	KOG2839	Diadenosine_and_diphosphoinositol_polyphosphate_phosphohydrolase
Glyma.08G065300						1.07298	-0.311422						Glyma.08G065300	242	UniRef100_UPI0002338E32 PREDICTED: MADS-box transcription factor 27-like isoform X1 n=1 Tax=Glycine max RepID=UPI0002338E32	2e-176	100	UniRef100_U5L2X3 MADS box protein MADS55 n=1 Tax=Gossypium hirsutum RepID=U5L2X3_GOSHI	2e-87	99.57	AT2G14210.1|Symbols:ANR1, AGL44|AGAMOUS-like 44|chr2:6018841-6023585 FORWARD LENGTH=234	1e-73	97.01	GO:0006355 GO:0006944 GO:0007155 GO:0007584 GO:0009556 GO:0009887 GO:0009888 GO:0010090 GO:0010167 GO:0010413 GO:0010638 GO:0033044 GO:0042546 GO:0044036 GO:0045010 GO:0045492 GO:0048527 GO:0048589 GO:0048765 GO:0052543 GO:0071249 GO:0071555	actin nucleation; "callose deposition in cell wall"; "cell adhesion"; "cell wall biogenesis"; "cell wall macromolecule metabolic process"; "cell wall organization"; "cellular membrane fusion"; "cellular response to nitrate"; "developmental growth"; "glucuronoxylan metabolic process"; "lateral root development"; "microsporogenesis"; "organ morphogenesis"; "positive regulation of organelle organiza…	GO:0003677 GO:0003700 GO:0008134 GO:0046983	DNA binding; "protein dimerization activity"; "sequence-specific DNA binding transcription factor activity"; "transcription factor binding"	GO:0005634	nucleus	PF01486 PF00319	K-box region; "SRF-type transcription factor (DNA-binding and dimerisation domain)"	PTHR11945	MADS BOX PROTEIN	KOG0014	MADS_box_transcription_factor
Glyma.08G066900								0.0656828	-1.19725				Glyma.08G066900	245	UniRef100_I1KQX3 Uncharacterized protein n=1 Tax=Glycine max RepID=I1KQX3_SOYBN	2e-178	100	UniRef100_G7K286 GMP synthase n=1 Tax=Medicago truncatula RepID=G7K286_MEDTR	4e-130	98.37	AT2G23970.1|Symbols:|Class I glutamine amidotransferase-like superfamily protein|chr2:10199698-10201081 FORWARD LENGTH=251	6e-87	96.41	GO:0006952	defense response	NA	NA	GO:0005737	cytoplasm	PF00117	Glutamine amidotransferase class-I	PTHR11922	GMP SYNTHASE-RELATED	KOG3179	Predicted_glutamine_synthetase
Glyma.08G094400						0.360439	-1.49193	0.0326249	-1.58997				Glyma.08G094400	664	UniRef100_I1KRS0 Uncharacterized protein n=2 Tax=Glycine max RepID=I1KRS0_SOYBN	0	100	UniRef100_C6ZRM5 Serine/threonine protein kinase family protein n=1 Tax=Glycine max RepID=C6ZRM5_SOYBN	0	92.86	AT1G18390.1|Symbols:|Protein kinase superfamily protein|chr1:6325876-6329935 FORWARD LENGTH=648	5e-180	95.83	GO:0002679 GO:0006468 GO:0006984 GO:0009407 GO:0010200 GO:0010583 GO:0034976	ER-nucleus signaling pathway; "protein phosphorylation"; "respiratory burst involved in defense response"; "response to chitin"; "response to cyclopentenone"; "response to endoplasmic reticulum stress"; "toxin catabolic process"	GO:0004672 GO:0004674 GO:0004713 GO:0005524 GO:0016301 GO:0016772	ATP binding; "kinase activity"; "protein kinase activity"; "protein serine/threonine kinase activity"; "protein tyrosine kinase activity"; "transferase activity, transferring phosphorus-containing groups"	GO:0005576 GO:0005886	extracellular region; "plasma membrane"	PF00069	Protein kinase domain	PTHR24420	LEUCINE-RICH REPEAT RECEPTOR-LIKE PROTEIN KINASE	KOG1187	Serine/threonine_protein_kinase
Glyma.08G100400								1.00313	-0.125972				Glyma.08G100400	498	UniRef100_K7L5U6 Uncharacterized protein n=1 Tax=Glycine max RepID=K7L5U6_SOYBN	0	100	UniRef100_D7KET5 Lipase class 3 family protein n=1 Tax=Arabidopsis lyrata subsp. lyrata RepID=D7KET5_ARALL	4e-179	77.52	AT1G30370.1|Symbols:|alpha/beta-Hydrolases superfamily protein|chr1:10719169-10720758 REVERSE LENGTH=529	0	76.37	GO:0006629 GO:0010214	lipid metabolic process; "seed coat development"	GO:0004806 GO:0008970	phosphatidylcholine 1-acylhydrolase activity; "triglyceride lipase activity"	GO:0005739	mitochondrion	PF01764	Lipase (class 3)	PTHR21493	CGI-141-RELATED/LIPASE CONTAINING PROTEIN	KOG4569	Predicted_lipase
Glyma.08G109300								0.563127	-2.38				Glyma.08G109300	389	UniRef100_Q6X0M9 Chalcone synthase n=1 Tax=Glycine max RepID=Q6X0M9_SOYBN	0	100	UniRef100_Q6X0M9 Chalcone synthase n=1 Tax=Glycine max RepID=Q6X0M9_SOYBN	0	100	AT5G13930.1|Symbols:CHS, TT4, ATCHS|Chalcone and stilbene synthase family protein|chr5:4488762-4490035 FORWARD LENGTH=395	0	97.22	GO:0006979 GO:0008152 GO:0009058 GO:0009411 GO:0009611 GO:0009629 GO:0009715 GO:0009718 GO:0009733 GO:0009744 GO:0009753 GO:0009813 GO:0009926 GO:0010224 GO:0031540	anthocyanin-containing compound biosynthetic process; "auxin polar transport"; "biosynthetic process"; "chalcone biosynthetic process"; "flavonoid biosynthetic process"; "metabolic process"; "regulation of anthocyanin biosynthetic process"; "response to UV"; "response to UV-B"; "response to auxin stimulus"; "response to gravity"; "response to jasmonic acid stimulus"; "response to oxidative stress…	GO:0003824 GO:0005515 GO:0016210 GO:0016746 GO:0016747	catalytic activity; "naringenin-chalcone synthase activity"; "protein binding"; "transferase activity, transferring acyl groups"; "transferase activity, transferring acyl groups other than amino-acyl groups"	GO:0005634 GO:0005737 GO:0005783 GO:0009705	cytoplasm; "endoplasmic reticulum"; "nucleus"; "plant-type vacuole membrane"	PF02797 PF00195	Chalcone and stilbene synthases, C-terminal domain; "Chalcone and stilbene synthases, N-terminal domain"	PTHR11877	HYDROXYMETHYLGLUTARYL-COA SYNTHASE	NA	NA
Glyma.08G109400						0.283722	-1.64996	1.25091	-1.39066				Glyma.08G109400	389	UniRef100_P24826 Chalcone synthase 1 n=5 Tax=Glycine max RepID=CHS1_SOYBN	0	100	UniRef100_P24826 Chalcone synthase 1 n=5 Tax=Glycine max RepID=CHS1_SOYBN	0	100	AT5G13930.1|Symbols:CHS, TT4, ATCHS|Chalcone and stilbene synthase family protein|chr5:4488762-4490035 FORWARD LENGTH=395	0	97.72	GO:0006979 GO:0008152 GO:0009058 GO:0009411 GO:0009611 GO:0009629 GO:0009715 GO:0009718 GO:0009733 GO:0009744 GO:0009753 GO:0009813 GO:0009926 GO:0010224 GO:0031540	anthocyanin-containing compound biosynthetic process; "auxin polar transport"; "biosynthetic process"; "chalcone biosynthetic process"; "flavonoid biosynthetic process"; "metabolic process"; "regulation of anthocyanin biosynthetic process"; "response to UV"; "response to UV-B"; "response to auxin stimulus"; "response to gravity"; "response to jasmonic acid stimulus"; "response to oxidative stress…	GO:0003824 GO:0005515 GO:0016210 GO:0016746 GO:0016747	catalytic activity; "naringenin-chalcone synthase activity"; "protein binding"; "transferase activity, transferring acyl groups"; "transferase activity, transferring acyl groups other than amino-acyl groups"	GO:0005634 GO:0005737 GO:0005783 GO:0009705	cytoplasm; "endoplasmic reticulum"; "nucleus"; "plant-type vacuole membrane"	PF00195 PF02797	Chalcone and stilbene synthases, N-terminal domain; "Chalcone and stilbene synthases, C-terminal domain"	PTHR11877	HYDROXYMETHYLGLUTARYL-COA SYNTHASE	NA	NA
Glyma.08G109500								0.00973624	-2.90159				Glyma.08G109500	389	UniRef100_B3F5J6 Chalcone synthase 9 n=1 Tax=Glycine max RepID=B3F5J6_SOYBN	0	100	UniRef100_B3F5J6 Chalcone synthase 9 n=1 Tax=Glycine max RepID=B3F5J6_SOYBN	0	100	AT5G13930.1|Symbols:CHS, TT4, ATCHS|Chalcone and stilbene synthase family protein|chr5:4488762-4490035 FORWARD LENGTH=395	0	97.22	GO:0006979 GO:0008152 GO:0009058 GO:0009411 GO:0009611 GO:0009629 GO:0009715 GO:0009718 GO:0009733 GO:0009744 GO:0009753 GO:0009813 GO:0009926 GO:0010224 GO:0031540	anthocyanin-containing compound biosynthetic process; "auxin polar transport"; "biosynthetic process"; "chalcone biosynthetic process"; "flavonoid biosynthetic process"; "metabolic process"; "regulation of anthocyanin biosynthetic process"; "response to UV"; "response to UV-B"; "response to auxin stimulus"; "response to gravity"; "response to jasmonic acid stimulus"; "response to oxidative stress…	GO:0003824 GO:0005515 GO:0016210 GO:0016746 GO:0016747	catalytic activity; "naringenin-chalcone synthase activity"; "protein binding"; "transferase activity, transferring acyl groups"; "transferase activity, transferring acyl groups other than amino-acyl groups"	GO:0005634 GO:0005737 GO:0005783 GO:0009705	cytoplasm; "endoplasmic reticulum"; "nucleus"; "plant-type vacuole membrane"	PF02797 PF00195	Chalcone and stilbene synthases, C-terminal domain; "Chalcone and stilbene synthases, N-terminal domain"	PTHR11877	HYDROXYMETHYLGLUTARYL-COA SYNTHASE	NA	NA
Glyma.08G110000	-1.69124	0.944247	-0.667918	2.37826									Glyma.08G110000	435	UniRef100_I1KS74 Uncharacterized protein n=1 Tax=Glycine max RepID=I1KS74_SOYBN	0	100	UniRef100_B9GFT7 Transferase family protein n=1 Tax=Populus trichocarpa RepID=B9GFT7_POPTR	6e-124	84.69	AT4G13840.1|Symbols:|HXXXD-type acyl-transferase family protein|chr4:8014088-8016326 REVERSE LENGTH=428	1e-108	98.83	GO:0019761	glucosinolate biosynthetic process	GO:0016740 GO:0016747	transferase activity; "transferase activity, transferring acyl groups other than amino-acyl groups"	GO:0005737	cytoplasm	PF02458	Transferase family	NA	NA	NA	NA
Glyma.08G110300								0.584223	-2.4205				Glyma.08G110300	389	UniRef100_Q6X0M9 Chalcone synthase n=1 Tax=Glycine max RepID=Q6X0M9_SOYBN	0	100	UniRef100_Q6X0M9 Chalcone synthase n=1 Tax=Glycine max RepID=Q6X0M9_SOYBN	0	100	AT5G13930.1|Symbols:CHS, TT4, ATCHS|Chalcone and stilbene synthase family protein|chr5:4488762-4490035 FORWARD LENGTH=395	0	97.22	GO:0006979 GO:0008152 GO:0009058 GO:0009411 GO:0009611 GO:0009629 GO:0009715 GO:0009718 GO:0009733 GO:0009744 GO:0009753 GO:0009813 GO:0009926 GO:0010224 GO:0031540	anthocyanin-containing compound biosynthetic process; "auxin polar transport"; "biosynthetic process"; "chalcone biosynthetic process"; "flavonoid biosynthetic process"; "metabolic process"; "regulation of anthocyanin biosynthetic process"; "response to UV"; "response to UV-B"; "response to auxin stimulus"; "response to gravity"; "response to jasmonic acid stimulus"; "response to oxidative stress…	GO:0003824 GO:0005515 GO:0016210 GO:0016746 GO:0016747	catalytic activity; "naringenin-chalcone synthase activity"; "protein binding"; "transferase activity, transferring acyl groups"; "transferase activity, transferring acyl groups other than amino-acyl groups"	GO:0005634 GO:0005737 GO:0005783 GO:0009705	cytoplasm; "endoplasmic reticulum"; "nucleus"; "plant-type vacuole membrane"	PF02797 PF00195	Chalcone and stilbene synthases, C-terminal domain; "Chalcone and stilbene synthases, N-terminal domain"	PTHR11877	HYDROXYMETHYLGLUTARYL-COA SYNTHASE	NA	NA
Glyma.08G110900								0.546226	-2.51051				Glyma.08G110900	389	UniRef100_Q6X0M9 Chalcone synthase n=1 Tax=Glycine max RepID=Q6X0M9_SOYBN	0	100	UniRef100_Q6X0M9 Chalcone synthase n=1 Tax=Glycine max RepID=Q6X0M9_SOYBN	0	100	AT5G13930.1|Symbols:CHS, TT4, ATCHS|Chalcone and stilbene synthase family protein|chr5:4488762-4490035 FORWARD LENGTH=395	0	97.22	GO:0006979 GO:0008152 GO:0009058 GO:0009411 GO:0009611 GO:0009629 GO:0009715 GO:0009718 GO:0009733 GO:0009744 GO:0009753 GO:0009813 GO:0009926 GO:0010224 GO:0031540	anthocyanin-containing compound biosynthetic process; "auxin polar transport"; "biosynthetic process"; "chalcone biosynthetic process"; "flavonoid biosynthetic process"; "metabolic process"; "regulation of anthocyanin biosynthetic process"; "response to UV"; "response to UV-B"; "response to auxin stimulus"; "response to gravity"; "response to jasmonic acid stimulus"; "response to oxidative stress…	GO:0003824 GO:0005515 GO:0016210 GO:0016746 GO:0016747	catalytic activity; "naringenin-chalcone synthase activity"; "protein binding"; "transferase activity, transferring acyl groups"; "transferase activity, transferring acyl groups other than amino-acyl groups"	GO:0005634 GO:0005737 GO:0005783 GO:0009705	cytoplasm; "endoplasmic reticulum"; "nucleus"; "plant-type vacuole membrane"	PF00195 PF02797	Chalcone and stilbene synthases, N-terminal domain; "Chalcone and stilbene synthases, C-terminal domain"	PTHR11877	HYDROXYMETHYLGLUTARYL-COA SYNTHASE	NA	NA
Glyma.08G112800								0.0930349	-1.11067				Glyma.08G112800	75	UniRef100_I1KSA5 Uncharacterized protein n=1 Tax=Glycine max RepID=I1KSA5_SOYBN	1e-44	100	UniRef100_I7KCW1 T4.17 protein n=1 Tax=Malus x robusta RepID=I7KCW1_9ROSA	4e-09	94.81	NA	NA	NA	NA	NA	NA	NA	NA	NA	NA	NA	NA	NA	NA	NA
Glyma.08G117500	-0.142722	2.16562	-0.285505	5.11708									Glyma.08G117500	990	UniRef100_I1KSF7 Uncharacterized protein n=3 Tax=Glycine max RepID=I1KSF7_SOYBN	0	100	UniRef100_G7LJG4 Cellulose synthase n=1 Tax=Medicago truncatula RepID=G7LJG4_MEDTR	0	68.16	AT4G18780.1|Symbols:CESA8, IRX1, ATCESA8, LEW2|cellulose synthase family protein|chr4:10312846-10316719 REVERSE LENGTH=985	0	100.41	GO:0006970 GO:0009414 GO:0009832 GO:0009834 GO:0010116 GO:0010413 GO:0030244 GO:0042742 GO:0045492 GO:0050832	cellulose biosynthetic process; "defense response to bacterium"; "defense response to fungus"; "glucuronoxylan metabolic process"; "plant-type cell wall biogenesis"; "positive regulation of abscisic acid biosynthetic process"; "response to osmotic stress"; "response to water deprivation"; "secondary cell wall biogenesis"; "xylan biosynthetic process"	GO:0016757 GO:0016759 GO:0016760	cellulose synthase (UDP-forming) activity; "cellulose synthase activity"; "transferase activity, transferring glycosyl groups"	GO:0005618 GO:0005886 GO:0016020	cell wall; "membrane"; "plasma membrane"	PF03552	Cellulose synthase	PTHR13301	X-BOX TRANSCRIPTION FACTOR-RELATED	NA	NA
Glyma.08G124400			-0.498045	1.78507									Glyma.08G124400	850	UniRef100_I1KSN0 Uncharacterized protein n=1 Tax=Glycine max RepID=I1KSN0_SOYBN	0	100	UniRef100_Q5D1M3 Class III HD-Zip protein 4 n=1 Tax=Populus trichocarpa RepID=Q5D1M3_POPTR	0	99.64	AT2G34710.1|Symbols:PHB, ATHB14, ATHB-14, PHB-1D|Homeobox-leucine zipper family protein / lipid-binding START domain-containing protein|chr2:14639548-14643993 REVERSE LENGTH=852	0	99.65	GO:0006355 GO:0007062 GO:0007131 GO:0007155 GO:0009640 GO:0009793 GO:0009845 GO:0009855 GO:0009880 GO:0009909 GO:0009933 GO:0009944 GO:0009955 GO:0009965 GO:0010014 GO:0010051 GO:0010072 GO:0010073 GO:0010075 GO:0010090 GO:0010162 GO:0010182 GO:0010228 GO:0010431 GO:0010564 GO:0016049 GO:0016567 GO:0019915 GO:0033044 GO:0042138 GO:0045010 GO:0045132 GO:0045595 GO:0048366 GO:0048589 GO:0048765 GO:…	actin nucleation; "adaxial/abaxial pattern specification"; "cell adhesion"; "cell division"; "cell growth"; "cell wall organization"; "cotyledon development"; "determination of bilateral symmetry"; "developmental growth"; "embryo development ending in seed dormancy"; "embryonic pattern specification"; "integument development"; "leaf development"; "leaf morphogenesis"; "lipid storage"; "meiotic DN…	GO:0003677 GO:0003700 GO:0043565	DNA binding; "sequence-specific DNA binding"; "sequence-specific DNA binding transcription factor activity"	GO:0005634	nucleus	PF01852 PF00046 PF08670	START domain; "Homeobox domain"; "MEKHLA domain"	PTHR24326	FAMILY NOT NAMED	KOG0483	Transcription_factor_HEX,_contains_HOX_and_HALZ_domains
Glyma.08G131900								0.11951	-3.19661				Glyma.08G131900	185	UniRef100_K7L6F4 Uncharacterized protein n=1 Tax=Glycine max RepID=K7L6F4_SOYBN	1e-39	90.65	NA	NA	NA	NA	NA	NA	NA	NA	NA	NA	NA	NA	NA	NA	NA	NA	NA	NA
Glyma.08G134200			2.15231	-0.897941									Glyma.08G134200	332	UniRef100_I1KSZ6 Uncharacterized protein n=1 Tax=Glycine max RepID=I1KSZ6_SOYBN	0	100	NA	NA	NA	AT1G23850.1|Symbols:|unknown protein; BEST Arabidopsis thaliana protein match is: unknown protein (TAIR:AT1G23840.1); Has 47 Blast hits to 40 proteins in 5 species: Archae - 0; Bacteria - 0; Metazoa - 0; Fungi - 0; Plants - 47; Viruses - 0; Other Eukaryotes - 0 (source: NCBI BLink).|chr1:8425981-8427045 REVERSE LENGTH=354	1e-37	90.68	GO:0008150	biological process	GO:0003674	molecular function	GO:0005575	cellular component	NA	NA	NA	NA	NA	NA
Glyma.08G140500	0.190897	-1.44235	0.0591291	-1.09696									Glyma.08G140500	501	UniRef100_I1KT85 Uncharacterized protein n=1 Tax=Glycine max RepID=I1KT85_SOYBN	0	100	UniRef100_G7LB94 Cytochrome P450 n=1 Tax=Medicago truncatula RepID=G7LB94_MEDTR	0	102.31	AT5G07990.1|Symbols:TT7, CYP75B1, D501|Cytochrome P450 superfamily protein|chr5:2560437-2562859 FORWARD LENGTH=513	5e-129	94.93	GO:0009411 GO:0009718 GO:0009733 GO:0009744 GO:0009813 GO:0010224 GO:0055114	anthocyanin-containing compound biosynthetic process; "flavonoid biosynthetic process"; "oxidation-reduction process"; "response to UV"; "response to UV-B"; "response to auxin stimulus"; "response to sucrose stimulus"	GO:0005506 GO:0009055 GO:0016705 GO:0016711 GO:0019825 GO:0020037	electron carrier activity; "flavonoid 3'-monooxygenase activity"; "heme binding"; "iron ion binding"; "oxidoreductase activity, acting on paired donors, with incorporation or reduction of molecular oxygen"; "oxygen binding"	GO:0005576	extracellular region	PF00067	Cytochrome P450	PTHR24298	FAMILY NOT NAMED	KOG0156	Cytochrome_P450_CYP2_subfamily
Glyma.08G148800						0.0772738	-1.07093						Glyma.08G148800	378	UniRef100_K7L6T0 Uncharacterized protein n=1 Tax=Glycine max RepID=K7L6T0_SOYBN	0	100	UniRef100_G7IJ30 Homeobox-leucine zipper protein HAT14 n=1 Tax=Medicago truncatula RepID=G7IJ30_MEDTR	3e-145	97.35	AT5G06710.1|Symbols:HAT14|homeobox from Arabidopsis thaliana|chr5:2068305-2070284 REVERSE LENGTH=336	8e-85	94.35	GO:0006355	regulation of transcription, DNA-dependent	GO:0003677 GO:0003700 GO:0043565	DNA binding; "sequence-specific DNA binding"; "sequence-specific DNA binding transcription factor activity"	GO:0005634	nucleus	PF02183 PF00046	Homeobox associated leucine zipper; "Homeobox domain"	PTHR24326	FAMILY NOT NAMED	KOG0483	Transcription_factor_HEX,_contains_HOX_and_HALZ_domains
Glyma.08G158100						1.0778	-0.558718	0.0309759	-1.55849				Glyma.08G158100	85	UniRef100_C6SWK0 Uncharacterized protein n=1 Tax=Glycine max RepID=C6SWK0_SOYBN	3e-52	100	NA	NA	NA	AT2G31945.1|Symbols:|unknown protein; FUNCTIONS IN: molecular_function unknown; INVOLVED IN: biological_process unknown; LOCATED IN: endomembrane system; EXPRESSED IN: 8 plant structures; EXPRESSED DURING: 4 anthesis, petal differentiation and expansion stage; BEST Arabidopsis thaliana protein match is: unknown protein (TAIR:AT1G05575.1); Has 61 Blast hits to 61 proteins in 10 species: Archae - 0…	4e-18	69.47	GO:0008150 GO:0009407 GO:0009693 GO:0010583	biological process; "ethylene biosynthetic process"; "response to cyclopentenone"; "toxin catabolic process"	GO:0003674	molecular function	NA	NA	NA	NA	NA	NA	NA	NA
Glyma.08G169500						2.02521	-0.0849234						Glyma.08G169500	166	UniRef100_K7L776 Uncharacterized protein n=1 Tax=Glycine max RepID=K7L776_SOYBN	3e-119	100	UniRef100_G7IGZ8 NAC domain-containing protein n=1 Tax=Medicago truncatula RepID=G7IGZ8_MEDTR	5e-47	46.09	AT3G12910.1|Symbols:|NAC (No Apical Meristem) domain transcriptional regulator superfamily protein|chr3:4109417-4110648 FORWARD LENGTH=303	4e-17	53.8	GO:0006355	regulation of transcription, DNA-dependent	GO:0003677 GO:0003700	DNA binding; "sequence-specific DNA binding transcription factor activity"	GO:0005634	nucleus	NA	NA	NA	NA	NA	NA
Glyma.08G175200			-0.117682	1.51873									Glyma.08G175200	220	UniRef100_Q9FQE8 Glutathione S-transferase n=2 Tax=Glycine max RepID=Q9FQE8_SOYBN	3e-158	100	UniRef100_Q9FQE8 Glutathione S-transferase n=2 Tax=Glycine max RepID=Q9FQE8_SOYBN	3e-158	100	AT1G78380.1|Symbols:ATGSTU19, GST8, GSTU19|glutathione S-transferase TAU 19|chr1:29486659-29487819 REVERSE LENGTH=219	8e-116	100	GO:0006094 GO:0006096 GO:0006635 GO:0006979 GO:0009407 GO:0009651 GO:0010583 GO:0016036 GO:0019375 GO:0042631 GO:0043161 GO:0046686 GO:0051788 GO:0080129	cellular response to phosphate starvation; "cellular response to water deprivation"; "fatty acid beta-oxidation"; "galactolipid biosynthetic process"; "gluconeogenesis"; "glycolysis"; "proteasomal ubiquitin-dependent protein catabolic process"; "proteasome core complex assembly"; "response to cadmium ion"; "response to cyclopentenone"; "response to misfolded protein"; "response to oxidative stres…	GO:0004364 GO:0043295	glutathione binding; "glutathione transferase activity"	GO:0005737 GO:0005774 GO:0005829 GO:0005886 GO:0009507 GO:0009570	chloroplast; "chloroplast stroma"; "cytoplasm"; "cytosol"; "plasma membrane"; "vacuolar membrane"	PF00043 PF02798	Glutathione S-transferase, C-terminal domain; "Glutathione S-transferase, N-terminal domain"	PTHR11260	GLUTATHIONE S-TRANSFERASE, GST, SUPERFAMILY, GST DOMAIN CONTAINING	KOG0406	Glutathione_S-transferase
Glyma.08G176600			-0.0834548	1.54361									Glyma.08G176600	607	UniRef100_I1KUA8 Uncharacterized protein n=1 Tax=Glycine max RepID=I1KUA8_SOYBN	0	100	UniRef100_G7IPM2 Pyruvate decarboxylase isozyme n=1 Tax=Medicago truncatula RepID=G7IPM2_MEDTR	0	94.36	AT4G33070.1|Symbols:|Thiamine pyrophosphate dependent pyruvate decarboxylase family protein|chr4:15952519-15954676 REVERSE LENGTH=607	0	96.38	GO:0001666 GO:0006094 GO:0007010 GO:0009862 GO:0010310 GO:0010498	cytoskeleton organization; "gluconeogenesis"; "proteasomal protein catabolic process"; "regulation of hydrogen peroxide metabolic process"; "response to hypoxia"; "systemic acquired resistance, salicylic acid mediated signaling pathway"	GO:0000287 GO:0003824 GO:0004737 GO:0016740 GO:0016831 GO:0030976	carboxy-lyase activity; "catalytic activity"; "magnesium ion binding"; "pyruvate decarboxylase activity"; "thiamine pyrophosphate binding"; "transferase activity"	GO:0005829 GO:0009507 GO:0016020	chloroplast; "cytosol"; "membrane"	PF02776 PF00205 PF02775	Thiamine pyrophosphate enzyme, N-terminal TPP binding domain; "Thiamine pyrophosphate enzyme, central domain"; "Thiamine pyrophosphate enzyme, C-terminal TPP binding domain"	PTHR18968	THIAMINE PYROPHOSPHATE ENZYMES	KOG1184	Thiamine_pyrophosphate-requiring_enzyme
Glyma.08G195100								0.32327	-2.34855				Glyma.08G195100	273	UniRef100_I1KUW3 Uncharacterized protein n=1 Tax=Glycine max RepID=I1KUW3_SOYBN	0	100	UniRef100_D7PEX6 Haloacid dehalogenase n=1 Tax=Phaseolus vulgaris RepID=D7PEX6_PHAVU	3e-173	100.37	AT1G17710.1|Symbols:|Pyridoxal phosphate phosphatase-related protein|chr1:6090763-6091975 REVERSE LENGTH=279	1e-135	89.96	GO:0008152 GO:0016036 GO:0019375 GO:0045892	cellular response to phosphate starvation; "galactolipid biosynthetic process"; "metabolic process"; "negative regulation of transcription, DNA-dependent"	GO:0016791 GO:0052731 GO:0052732	phosphatase activity; "phosphocholine phosphatase activity"; "phosphoethanolamine phosphatase activity"	GO:0005634	nucleus	PF06888	Putative Phosphatase	PTHR20889	PHOSPHATASE, ORPHAN 1, 2	KOG3120	Predicted_haloacid_dehalogenase-like_hydrolase
Glyma.08G197700			4.05781	-2.50497									Glyma.08G197700	458	UniRef100_K7L7Q7 Uncharacterized protein n=1 Tax=Glycine max RepID=K7L7Q7_SOYBN	0	49.51	UniRef100_G7IUL7 Receptor-like protein kinase n=1 Tax=Medicago truncatula RepID=G7IUL7_MEDTR	9e-134	47.43	AT4G29990.1|Symbols:|Leucine-rich repeat transmembrane protein kinase protein|chr4:14665802-14669438 REVERSE LENGTH=876	7e-129	49.2	GO:0006468	protein phosphorylation	GO:0004672 GO:0004674 GO:0005524 GO:0016772	ATP binding; "protein kinase activity"; "protein serine/threonine kinase activity"; "transferase activity, transferring phosphorus-containing groups"	GO:0005886	plasma membrane	PF07714	Protein tyrosine kinase	PTHR24420	LEUCINE-RICH REPEAT RECEPTOR-LIKE PROTEIN KINASE	KOG1187	Serine/threonine_protein_kinase
Glyma.08G197800	0.0326312	-2.37969	2.55676	-2.96543									Glyma.08G197800	356	UniRef100_K7L7Q8 Uncharacterized protein n=1 Tax=Glycine max RepID=K7L7Q8_SOYBN	0	100	UniRef100_B2ZNZ2 Stress-induced receptor-like kinase 2 n=1 Tax=Glycine max RepID=B2ZNZ2_SOYBN	2e-132	39.13	AT1G51880.1|Symbols:RHS6|root hair specific 6|chr1:19270193-19274068 REVERSE LENGTH=880	8e-129	36.7	GO:0006468	protein phosphorylation	GO:0004672 GO:0004674 GO:0004713 GO:0005524 GO:0016301 GO:0016772	ATP binding; "kinase activity"; "protein kinase activity"; "protein serine/threonine kinase activity"; "protein tyrosine kinase activity"; "transferase activity, transferring phosphorus-containing groups"	GO:0005576	extracellular region	PF07714	Protein tyrosine kinase	PTHR24420	LEUCINE-RICH REPEAT RECEPTOR-LIKE PROTEIN KINASE	KOG1187	Serine/threonine_protein_kinase
Glyma.08G198100			4.00478	-2.10674									Glyma.08G198100	677	UniRef100_K7L7R0 Uncharacterized protein n=1 Tax=Glycine max RepID=K7L7R0_SOYBN	0	100	UniRef100_G7IUL7 Receptor-like protein kinase n=1 Tax=Medicago truncatula RepID=G7IUL7_MEDTR	0	72.62	AT4G29990.1|Symbols:|Leucine-rich repeat transmembrane protein kinase protein|chr4:14665802-14669438 REVERSE LENGTH=876	0	73.29	GO:0006468	protein phosphorylation	GO:0004672 GO:0004674 GO:0005524 GO:0016772	ATP binding; "protein kinase activity"; "protein serine/threonine kinase activity"; "transferase activity, transferring phosphorus-containing groups"	GO:0005886	plasma membrane	PF07714	Protein tyrosine kinase	PTHR24420	LEUCINE-RICH REPEAT RECEPTOR-LIKE PROTEIN KINASE	KOG1187	Serine/threonine_protein_kinase
Glyma.08G198800			3.30729	-2.80831									Glyma.08G198800	898	UniRef100_K7L7Q7 Uncharacterized protein n=1 Tax=Glycine max RepID=K7L7Q7_SOYBN	0	97.05	UniRef100_G7IUL7 Receptor-like protein kinase n=1 Tax=Medicago truncatula RepID=G7IUL7_MEDTR	0	93.21	AT2G19210.1|Symbols:|Leucine-rich repeat transmembrane protein kinase protein|chr2:8335639-8339307 REVERSE LENGTH=881	0	94.78	GO:0006468	protein phosphorylation	GO:0004672 GO:0005524 GO:0016301 GO:0016772	ATP binding; "kinase activity"; "protein kinase activity"; "transferase activity, transferring phosphorus-containing groups"	GO:0005886	plasma membrane	PF07714	Protein tyrosine kinase	PTHR24420	LEUCINE-RICH REPEAT RECEPTOR-LIKE PROTEIN KINASE	KOG1187	Serine/threonine_protein_kinase
Glyma.08G198900			2.48891	-2.51177									Glyma.08G198900	896	UniRef100_I1KUZ2 Uncharacterized protein n=1 Tax=Glycine max RepID=I1KUZ2_SOYBN	0	103.47	UniRef100_G7LGQ9 Kinase-like protein n=1 Tax=Medicago truncatula RepID=G7LGQ9_MEDTR	0	101.95	AT1G51800.1|Symbols:|Leucine-rich repeat protein kinase family protein|chr1:19214203-19217833 FORWARD LENGTH=894	0	99.33	GO:0002679 GO:0006468 GO:0006569 GO:0006857 GO:0006865 GO:0009684 GO:0010200 GO:0015824 GO:0050832	amino acid transport; "defense response to fungus"; "indoleacetic acid biosynthetic process"; "oligopeptide transport"; "proline transport"; "protein phosphorylation"; "respiratory burst involved in defense response"; "response to chitin"; "tryptophan catabolic process"	GO:0004672 GO:0004674 GO:0005524 GO:0016301 GO:0016772	ATP binding; "kinase activity"; "protein kinase activity"; "protein serine/threonine kinase activity"; "transferase activity, transferring phosphorus-containing groups"	GO:0005886	plasma membrane	PF07714 PF00560	Protein tyrosine kinase; "Leucine Rich Repeat"	PTHR24420	LEUCINE-RICH REPEAT RECEPTOR-LIKE PROTEIN KINASE	KOG1187	Serine/threonine_protein_kinase
Glyma.08G200000	-3.36692	1.15982	-0.458589	3.16096							x		Glyma.08G200000	268	UniRef100_I1KV09 Uncharacterized protein n=3 Tax=Glycine max RepID=I1KV09_SOYBN	0	100	UniRef100_T2DP56 Acid phosphatase n=1 Tax=Phaseolus vulgaris RepID=T2DP56_PHAVU	1e-136	99.61	AT5G51260.1|Symbols:|HAD superfamily, subfamily IIIB acid phosphatase|chr5:20832222-20833466 REVERSE LENGTH=257	7e-67	98.05	NA	NA	GO:0003993	acid phosphatase activity	GO:0009507	chloroplast	PF03767	HAD superfamily, subfamily IIIB (Acid phosphatase)	PTHR11726	60S RIBOSOMAL PROTEIN L10	NA	NA
Glyma.08G200100			-0.352559	2.76476									Glyma.08G200100	255	UniRef100_P10743 Stem 31 kDa glycoprotein n=1 Tax=Glycine max RepID=VSPB_SOYBN	0	100	UniRef100_P10743 Stem 31 kDa glycoprotein n=1 Tax=Glycine max RepID=VSPB_SOYBN	0	100	AT4G25150.1|Symbols:|HAD superfamily, subfamily IIIB acid phosphatase|chr4:12901736-12902882 REVERSE LENGTH=260	2e-65	81.92	NA	NA	GO:0003993	acid phosphatase activity	GO:0009507	chloroplast	PF03767	HAD superfamily, subfamily IIIB (Acid phosphatase)	PTHR11726	60S RIBOSOMAL PROTEIN L10	NA	NA
Glyma.08G209200			-0.0179073	1.27027									Glyma.08G209200	653	UniRef100_I1KVA9 Uncharacterized protein n=1 Tax=Glycine max RepID=I1KVA9_SOYBN	0	100	UniRef100_G7IMG6 Epoxide hydrolase n=2 Tax=Medicago truncatula RepID=G7IMG6_MEDTR	0	98.48	AT1G80280.1|Symbols:|alpha/beta-Hydrolases superfamily protein|chr1:30183839-30186141 REVERSE LENGTH=647	0	100.15	NA	NA	GO:0016787	hydrolase activity	GO:0005737	cytoplasm	PF00561	alpha/beta hydrolase fold	PTHR10992	ALPHA/BETA HYDROLASE FOLD-CONTAINING PROTEIN	KOG1454	Predicted_hydrolase/acyltransferase_(alpha/beta_hydrolase_superfamily)
Glyma.08G213200			-0.169462	2.2686									Glyma.08G213200	364	UniRef100_K7L7X9 Uncharacterized protein n=1 Tax=Glycine max RepID=K7L7X9_SOYBN	0	100	UniRef100_G7II77 Somatic embryogenesis receptor kinase n=1 Tax=Medicago truncatula RepID=G7II77_MEDTR	0	98.37	AT3G15890.1|Symbols:|Protein kinase superfamily protein|chr3:5374389-5376114 FORWARD LENGTH=361	7e-159	96.68	GO:0006468	protein phosphorylation	GO:0004672 GO:0004713 GO:0005524 GO:0016301 GO:0016772	ATP binding; "kinase activity"; "protein kinase activity"; "protein tyrosine kinase activity"; "transferase activity, transferring phosphorus-containing groups"	GO:0005886	plasma membrane	PF00069	Protein kinase domain	PTHR24420	LEUCINE-RICH REPEAT RECEPTOR-LIKE PROTEIN KINASE	KOG1187	Serine/threonine_protein_kinase
Glyma.08G224800			-0.153378	1.81281									Glyma.08G224800	427	UniRef100_I1KVU5 Uncharacterized protein n=1 Tax=Glycine max RepID=I1KVU5_SOYBN	0	100	UniRef100_Q9LTR6 Genomic DNA, chromosome 3, P1 clone: MQC12 n=1 Tax=Arabidopsis thaliana RepID=Q9LTR6_ARATH	1e-121	87.59	AT3G20260.1|Symbols:|Protein of unknown function (DUF1666)|chr3:7064190-7065751 REVERSE LENGTH=437	2e-162	97.48	GO:0000226 GO:0000280 GO:0000911 GO:0006084 GO:0006412 GO:0007000 GO:0008283 GO:0009909 GO:0009957 GO:0016458 GO:0034968 GO:0045010 GO:0051225 GO:0051258	acetyl-CoA metabolic process; "actin nucleation"; "cell proliferation"; "cytokinesis by cell plate formation"; "epidermal cell fate specification"; "gene silencing"; "histone lysine methylation"; "microtubule cytoskeleton organization"; "nuclear division"; "nucleolus organization"; "protein polymerization"; "regulation of flower development"; "spindle assembly"; "translation"	GO:0003735	structural constituent of ribosome	GO:0005622 GO:0005634 GO:0005840	intracellular; "nucleus"; "ribosome"	PF07891	Protein of unknown function (DUF1666)	PTHR10759	60S RIBOSOMAL PROTEIN L34	NA	NA
Glyma.08G249800						-0.0301497	1.11137						Glyma.08G249800	432	UniRef100_I1KWH8 Uncharacterized protein n=1 Tax=Glycine max RepID=I1KWH8_SOYBN	0	100	UniRef100_Q69F97 Phytochelatin synthetase-like protein n=1 Tax=Phaseolus vulgaris RepID=Q69F97_PHAVU	0	93.09	AT5G15630.1|Symbols:COBL4, IRX6|COBRA-like extracellular glycosyl-phosphatidyl inositol-anchored protein family|chr5:5084842-5086545 FORWARD LENGTH=431	0	96.29	GO:0009832 GO:0009834 GO:0010089 GO:0010413 GO:0044036 GO:0045492	cell wall macromolecule metabolic process; "glucuronoxylan metabolic process"; "plant-type cell wall biogenesis"; "secondary cell wall biogenesis"; "xylan biosynthetic process"; "xylem development"	NA	NA	GO:0005774 GO:0005886 GO:0031225	anchored to membrane; "plasma membrane"; "vacuolar membrane"	PF04833	COBRA-like protein	NA	NA	NA	NA
Glyma.08G263200	-0.126712	2.45425											Glyma.08G263200	315	UniRef100_C6TKE8 Uncharacterized protein n=1 Tax=Glycine max RepID=C6TKE8_SOYBN	0	100	UniRef100_G7LG85 DNA-3-methyladenine glycosylase n=1 Tax=Medicago truncatula RepID=G7LG85_MEDTR	4e-167	95.44	AT1G13635.2|Symbols:|DNA glycosylase superfamily protein|chr1:4674248-4675784 FORWARD LENGTH=311	8e-132	99.04	GO:0006281 GO:0006284	DNA repair; "base-excision repair"	GO:0003824 GO:0008725	DNA-3-methyladenine glycosylase activity; "catalytic activity"	GO:0005634	nucleus	PF03352	Methyladenine glycosylase	NA	NA	NA	NA
Glyma.08G277000								1.07155	-0.477156				Glyma.08G277000	715	UniRef100_I1KX60 Uncharacterized protein n=1 Tax=Glycine max RepID=I1KX60_SOYBN	0	100	UniRef100_Q8L692 1-Deoxy-D-xylulose 5-phosphate synthase 2 n=2 Tax=Medicago truncatula RepID=Q8L692_MEDTR	0	99.44	AT4G15560.1|Symbols:CLA1, DEF, CLA, DXS, DXPS2|Deoxyxylulose-5-phosphate synthase|chr4:8884218-8887254 FORWARD LENGTH=717	0	91.21	GO:0000096 GO:0006546 GO:0006636 GO:0006655 GO:0006733 GO:0006766 GO:0008152 GO:0008652 GO:0009072 GO:0009073 GO:0009106 GO:0009108 GO:0009117 GO:0009416 GO:0009695 GO:0009965 GO:0010155 GO:0015994 GO:0015995 GO:0016114 GO:0016117 GO:0019216 GO:0019288 GO:0019344 GO:0019748 GO:0030154 GO:0031408 GO:0032880 GO:0044272 GO:0045893 GO:0046777	aromatic amino acid family biosynthetic process; "aromatic amino acid family metabolic process"; "carotenoid biosynthetic process"; "cell differentiation"; "cellular amino acid biosynthetic process"; "chlorophyll biosynthetic process"; "chlorophyll metabolic process"; "coenzyme biosynthetic process"; "cysteine biosynthetic process"; "glycine catabolic process"; "isopentenyl diphosphate biosynthet…	GO:0003824 GO:0008661 GO:0016624	1-deoxy-D-xylulose-5-phosphate synthase activity; "catalytic activity"; "oxidoreductase activity, acting on the aldehyde or oxo group of donors, disulfide as acceptor"	GO:0009507	chloroplast	PF02780 PF00676 PF02779	Transketolase, C-terminal domain; "Dehydrogenase E1 component"; "Transketolase, pyrimidine binding domain"	PTHR11624	DEHYDROGENASE RELATED	KOG0523	Transketolase
Glyma.08G293100	0.0849344	-1.55255											Glyma.08G293100	638	UniRef100_K7L9N8 Uncharacterized protein n=2 Tax=Glycine max RepID=K7L9N8_SOYBN	0	100	UniRef100_B9HLV3 Paired amphipathic helix repeat-containing family protein n=1 Tax=Populus trichocarpa RepID=B9HLV3_POPTR	1e-170	41.32	AT1G24190.2|Symbols:SNL3|SIN3-like 3|chr1:8563858-8569927 REVERSE LENGTH=1326	4e-137	45.17	GO:0006355 GO:0009737 GO:0045892	negative regulation of transcription, DNA-dependent; "regulation of transcription, DNA-dependent"; "response to abscisic acid stimulus"	NA	NA	GO:0005634	nucleus	PF02671 PF08295	Paired amphipathic helix repeat; "Sin3 family co-repressor"	PTHR12346	SIN3B-RELATED	KOG4204	Histone_deacetylase_complex,_SIN3_component
Glyma.08G301200			0.0511153	-1.51442									Glyma.08G301200	1232	UniRef100_K7L9U4 Uncharacterized protein n=1 Tax=Glycine max RepID=K7L9U4_SOYBN	0	100	UniRef100_G7KDY8 Disease resistance-like protein n=1 Tax=Medicago truncatula RepID=G7KDY8_MEDTR	0	94.89	AT5G36930.1|Symbols:|Disease resistance protein (TIR-NBS-LRR class) family|chr5:14567771-14571907 REVERSE LENGTH=1188	6e-154	72.47	GO:0006952 GO:0007165	defense response; "signal transduction"	GO:0043531	ADP binding	GO:0005622 GO:0005737	cytoplasm; "intracellular"	PF01582 PF00931	TIR domain; "NB-ARC domain"	PTHR11017	LEUCINE-RICH REPEAT-CONTAINING PROTEIN	KOG4658	Apoptotic_ATPase
Glyma.08G309700			-0.0385762	2.41619									Glyma.08G309700	273	UniRef100_I1KY22 Uncharacterized protein n=1 Tax=Glycine max RepID=I1KY22_SOYBN	0	100	UniRef100_F2YRC7 Protodermal factor 1.2 n=1 Tax=Gossypium barbadense RepID=F2YRC7_GOSBA	2e-75	92.18	AT2G42840.1|Symbols:PDF1|protodermal factor 1|chr2:17826327-17827426 REVERSE LENGTH=306	1e-60	50.65	GO:0010075	regulation of meristem growth	NA	NA	GO:0005576 GO:0005634	extracellular region; "nucleus"	NA	NA	NA	NA	NA	NA
Glyma.08G321500								1.30612	-0.251305				Glyma.08G321500	312	UniRef100_K7LA78 Uncharacterized protein n=1 Tax=Glycine max RepID=K7LA78_SOYBN	0	85.67	UniRef100_V5N8Y2 Aspartic proteinase nepenthesin-1 n=1 Tax=Phaseolus vulgaris RepID=V5N8Y2_PHAVU	2e-138	63.62	AT5G10770.1|Symbols:|Eukaryotic aspartyl protease family protein|chr5:3403331-3405331 REVERSE LENGTH=474	8e-110	64.56	GO:0006508	proteolysis	GO:0003677 GO:0004190	DNA binding; "aspartic-type endopeptidase activity"	GO:0005576	extracellular region	PF00026	Eukaryotic aspartyl protease	PTHR13683	ASPARTYL PROTEASES	KOG1339	Aspartyl_protease
Glyma.08G328800								1.10198	-0.435344				Glyma.08G328800	927	UniRef100_I1KYI9 Uncharacterized protein n=1 Tax=Glycine max RepID=I1KYI9_SOYBN	0	100	UniRef100_U5GDQ2 NBS-LRR resistance gene-like protein ARGH34 n=1 Tax=Populus trichocarpa RepID=U5GDQ2_POPTR	0	98.5	AT3G07040.1|Symbols:RPM1, RPS3|NB-ARC domain-containing disease resistance protein|chr3:2226244-2229024 REVERSE LENGTH=926	7e-116	100	GO:0006952 GO:0009626	defense response; "plant-type hypersensitive response"	GO:0000166 GO:0005515 GO:0043531	ADP binding; "nucleotide binding"; "protein binding"	GO:0005886	plasma membrane	PF00931	NB-ARC domain	PTHR23155	LEUCINE-RICH REPEAT-CONTAINING PROTEIN	KOG4658	Apoptotic_ATPase
Glyma.08G339600			3.03211	-1.30657									Glyma.08G339600	68	UniRef100_C6T223 Uncharacterized protein n=1 Tax=Glycine max RepID=C6T223_SOYBN	6e-41	100	NA	NA	NA	NA	NA	NA	NA	NA	NA	NA	NA	NA	NA	NA	NA	NA	NA	NA
Glyma.08G342200			-0.934416	2.63562									Glyma.08G342200	209	UniRef100_I1KYX3 Uncharacterized protein n=1 Tax=Glycine max RepID=I1KYX3_SOYBN	3e-150	100	UniRef100_P25272 Kunitz-type trypsin inhibitor KTI1 n=1 Tax=Glycine max RepID=KTI1_SOYBN	3e-39	99.51	AT1G73325.1|Symbols:|Kunitz family trypsin and protease inhibitor protein|chr1:27567518-27568186 REVERSE LENGTH=222	4e-20	91.44	NA	NA	GO:0004866	endopeptidase inhibitor activity	GO:0005576	extracellular region	PF00197	Trypsin and protease inhibitor	NA	NA	NA	NA
Glyma.08G342300			-0.273884	2.66301									Glyma.08G342300	239	UniRef100_C6K8D0 Trypsin inhibitor 26 kDa isoform n=1 Tax=Glycine max RepID=C6K8D0_SOYBN	2e-173	100	UniRef100_C6K8D0 Trypsin inhibitor 26 kDa isoform n=1 Tax=Glycine max RepID=C6K8D0_SOYBN	2e-173	100	AT1G73260.1|Symbols:ATKTI1, KTI1|kunitz trypsin inhibitor 1|chr1:27547410-27548057 REVERSE LENGTH=215	6e-22	102.79	GO:0009651 GO:0009751 GO:0010167 GO:0012501 GO:0015706 GO:0042542 GO:0042742	defense response to bacterium; "nitrate transport"; "programmed cell death"; "response to hydrogen peroxide"; "response to nitrate"; "response to salicylic acid stimulus"; "response to salt stress"	GO:0004866	endopeptidase inhibitor activity	GO:0005576 GO:0005739	extracellular region; "mitochondrion"	PF00197	Trypsin and protease inhibitor	NA	NA	NA	NA
Glyma.08G346900						1.56326	-0.082478						Glyma.08G346900	380	UniRef100_I1KZ23 Uncharacterized protein n=1 Tax=Glycine max RepID=I1KZ23_SOYBN	0	100	UniRef100_Q9S7A6 F21O3.2 protein n=1 Tax=Arabidopsis thaliana RepID=Q9S7A6_ARATH	2e-113	92.39	AT3G07310.1|Symbols:|Protein of unknown function (DUF760)|chr3:2328057-2329677 REVERSE LENGTH=368	2e-116	92.39	GO:0008150 GO:0009740 GO:0010162	biological process; "gibberellic acid mediated signaling pathway"; "seed dormancy process"	GO:0003674	molecular function	GO:0009507	chloroplast	PF05542	Protein of unknown function (DUF760)	NA	NA	NA	NA
Glyma.08G352000						0.0248393	-2.60105						Glyma.08G352000	208	UniRef100_K7LAQ5 Uncharacterized protein (Fragment) n=1 Tax=Glycine max RepID=K7LAQ5_SOYBN	7e-151	100	UniRef100_G7LFE8 1-aminocyclopropane-1-carboxylate oxidase-like protein n=1 Tax=Medicago truncatula RepID=G7LFE8_MEDTR	8e-47	36.19	AT5G43450.1|Symbols:|2-oxoglutarate (2OG) and Fe(II)-dependent oxygenase superfamily protein|chr5:17457321-17458714 REVERSE LENGTH=362	5e-41	37.02	GO:0055114	oxidation-reduction process	GO:0009815 GO:0016491 GO:0016706	1-aminocyclopropane-1-carboxylate oxidase activity; "oxidoreductase activity"; "oxidoreductase activity, acting on paired donors, with incorporation or reduction of molecular oxygen, 2-oxoglutarate as one donor, and incorporation of one atom each of oxygen into both donors"	GO:0005737	cytoplasm	PF03171	2OG-Fe(II) oxygenase superfamily	PTHR10209	OXIDOREDUCTASE, 2OG-FE(II) OXYGENASE FAMILY PROTEIN	NA	NA
Glyma.08G359100			-0.260134	1.22387									Glyma.08G359100	609	UniRef100_I1KZE6 Uncharacterized protein n=2 Tax=Glycine max RepID=I1KZE6_SOYBN	0	100	UniRef100_B9GMJ0 Laccase family protein n=1 Tax=Populus trichocarpa RepID=B9GMJ0_POPTR	0	98.97	AT5G60020.1|Symbols:LAC17, ATLAC17|laccase 17|chr5:24168072-24170223 FORWARD LENGTH=577	0	97.4	GO:0009698 GO:0009809 GO:0009832 GO:0010413 GO:0045492 GO:0046274 GO:0055114	glucuronoxylan metabolic process; "lignin biosynthetic process"; "lignin catabolic process"; "oxidation-reduction process"; "phenylpropanoid metabolic process"; "plant-type cell wall biogenesis"; "xylan biosynthetic process"	GO:0005507 GO:0016491 GO:0052716	copper ion binding; "hydroquinone:oxygen oxidoreductase activity"; "oxidoreductase activity"	GO:0005576 GO:0048046	apoplast; "extracellular region"	PF07731 PF07732 PF00394	Multicopper oxidase; "Multicopper oxidase"; "Multicopper oxidase"	PTHR11709	MULTI-COPPER OXIDASE	KOG1263	Multicopper_oxidases
Glyma.09G004400								1.11452	-0.202243				Glyma.09G004400	471	UniRef100_Q8W1A1 Adenosine 5'-phosphosulfate reductase n=1 Tax=Glycine max RepID=Q8W1A1_SOYBN	0	100	UniRef100_Q8W1A1 Adenosine 5'-phosphosulfate reductase n=1 Tax=Glycine max RepID=Q8W1A1_SOYBN	0	100	AT4G21990.1|Symbols:APR3, PRH-26, PRH26, ATAPR3|APS reductase 3|chr4:11657284-11658973 REVERSE LENGTH=458	0	96.29	GO:0000103 GO:0008152 GO:0019419 GO:0045454 GO:0055114	cell redox homeostasis; "metabolic process"; "oxidation-reduction process"; "sulfate assimilation"; "sulfate reduction"	GO:0003824 GO:0009973 GO:0016671	adenylyl-sulfate reductase activity; "catalytic activity"; "oxidoreductase activity, acting on a sulfur group of donors, disulfide as acceptor"	GO:0009507	chloroplast	PF00085 PF01507	Thioredoxin; "Phosphoadenosine phosphosulfate reductase family"	PTHR18929	PROTEIN DISULFIDE ISOMERASE	KOG0189	Phosphoadenosine_phosphosulfate_reductase
Glyma.09G011400								1.32361	-0.230934				Glyma.09G011400	578	UniRef100_K7LB72 Uncharacterized protein n=1 Tax=Glycine max RepID=K7LB72_SOYBN	0	100	UniRef100_G7IP93 Inositol transporter n=1 Tax=Medicago truncatula RepID=G7IP93_MEDTR	0	96.39	AT4G16480.1|Symbols:ATINT4, INT4|inositol transporter 4|chr4:9291246-9293083 FORWARD LENGTH=582	0	98.28	GO:0006810 GO:0055085	transmembrane transport; "transport"	GO:0005215 GO:0005351 GO:0005366 GO:0015144 GO:0022857 GO:0022891	carbohydrate transmembrane transporter activity; "myo-inositol:hydrogen symporter activity"; "substrate-specific transmembrane transporter activity"; "sugar:hydrogen symporter activity"; "transmembrane transporter activity"; "transporter activity"	GO:0005886 GO:0016020	membrane; "plasma membrane"	PF00083	Sugar (and other) transporter	PTHR24063	FAMILY NOT NAMED	KOG0569	Permease_of_the_major_facilitator_superfamily
Glyma.09G014900	0.411823	-1.22241	3.02301	-1.67588							x		Glyma.09G014900	594	UniRef100_K7LB95 Uncharacterized protein n=1 Tax=Glycine max RepID=K7LB95_SOYBN	0	76.42	UniRef100_G7IMM9 Wall-associated receptor kinase-like protein n=1 Tax=Medicago truncatula RepID=G7IMM9_MEDTR	0	80.44	AT1G79670.1|Symbols:RFO1, WAKL22|Wall-associated kinase family protein|chr1:29976887-29979337 REVERSE LENGTH=751	6e-149	69.64	GO:0006468 GO:0009620	protein phosphorylation; "response to fungus"	GO:0004672 GO:0004674 GO:0004713 GO:0005524 GO:0016301 GO:0016772	ATP binding; "kinase activity"; "protein kinase activity"; "protein serine/threonine kinase activity"; "protein tyrosine kinase activity"; "transferase activity, transferring phosphorus-containing groups"	GO:0005618 GO:0016021	cell wall; "integral to membrane"	PF00069	Protein kinase domain	PTHR24420	LEUCINE-RICH REPEAT RECEPTOR-LIKE PROTEIN KINASE	KOG1187	Serine/threonine_protein_kinase
Glyma.09G016400	0.744135	-2.34545	3.48443	-1.34687									Glyma.09G016400	78	UniRef100_I1L066 Uncharacterized protein n=2 Tax=Glycine max RepID=I1L066_SOYBN	3e-45	100	UniRef100_A2Q5G7 Heavy metal transport/detoxification protein n=1 Tax=Medicago truncatula RepID=A2Q5G7_MEDTR	1e-33	100	AT4G05030.1|Symbols:|Copper transport protein family|chr4:2576790-2577974 REVERSE LENGTH=110	1e-21	64.55	NA	NA	GO:0046872	metal ion binding	NA	NA	PF00403	Heavy-metal-associated domain	PTHR22814	COPPER TRANSPORT PROTEIN ATOX1-RELATED	NA	NA
Glyma.09G018900	0.384909	-2.18804	1.15441	-1.96801									Glyma.09G018900	897	UniRef100_K7LBC2 Uncharacterized protein n=1 Tax=Glycine max RepID=K7LBC2_SOYBN	0	93.02	UniRef100_G7IFT4 Somatic embryogenesis receptor-like kinase n=1 Tax=Medicago truncatula RepID=G7IFT4_MEDTR	0	88.13	AT1G79620.1|Symbols:|Leucine-rich repeat protein kinase family protein|chr1:29957633-29962174 REVERSE LENGTH=971	0	84.65	GO:0006468 GO:0007169 GO:0010413 GO:0042546 GO:0044036 GO:0045492	cell wall biogenesis; "cell wall macromolecule metabolic process"; "glucuronoxylan metabolic process"; "protein phosphorylation"; "transmembrane receptor protein tyrosine kinase signaling pathway"; "xylan biosynthetic process"	GO:0004672 GO:0004674 GO:0005524 GO:0016301 GO:0016772	ATP binding; "kinase activity"; "protein kinase activity"; "protein serine/threonine kinase activity"; "transferase activity, transferring phosphorus-containing groups"	GO:0005576	extracellular region	PF07714 PF00560	Protein tyrosine kinase; "Leucine Rich Repeat"	PTHR24420	LEUCINE-RICH REPEAT RECEPTOR-LIKE PROTEIN KINASE	KOG1187	Serine/threonine_protein_kinase
Glyma.09G025100						0.137117	-1.02846						Glyma.09G025100	351	UniRef100_I1L0F6 Uncharacterized protein n=1 Tax=Glycine max RepID=I1L0F6_SOYBN	0	100	UniRef100_B9GH10 3-hydroxyisobutyrate dehydrogenase family protein n=1 Tax=Populus trichocarpa RepID=B9GH10_POPTR	4e-175	99.71	AT4G20930.1|Symbols:|6-phosphogluconate dehydrogenase family protein|chr4:11198627-11201036 REVERSE LENGTH=347	1e-168	99.71	GO:0006098 GO:0006573 GO:0006574 GO:0055114	oxidation-reduction process; "pentose-phosphate shunt"; "valine catabolic process"; "valine metabolic process"	GO:0000166 GO:0004616 GO:0008442 GO:0016491 GO:0016616 GO:0050662 GO:0051287	3-hydroxyisobutyrate dehydrogenase activity; "NAD binding"; "coenzyme binding"; "nucleotide binding"; "oxidoreductase activity"; "oxidoreductase activity, acting on the CH-OH group of donors, NAD or NADP as acceptor"; "phosphogluconate dehydrogenase (decarboxylating) activity"	GO:0005739	mitochondrion	PF03446	NAD binding domain of 6-phosphogluconate dehydrogenase	PTHR22981	3-HYDROXYISOBUTYRATE DEHYDROGENASE-RELATED	KOG0409	Predicted_dehydrogenase
Glyma.09G040800	-0.403204	1.30753	-0.0121933	2.39652									Glyma.09G040800	320	UniRef100_I1L0V9 Uncharacterized protein n=1 Tax=Glycine max RepID=I1L0V9_SOYBN	0	100	UniRef100_Q9MB25 S1-1 protein n=1 Tax=Vigna unguiculata RepID=Q9MB25_VIGUN	1e-92	95.62	AT1G24020.2|Symbols:MLP423|MLP-like protein 423|chr1:8500653-8501458 REVERSE LENGTH=155	7e-09	49.03	GO:0006952 GO:0016556	defense response; "mRNA modification"	NA	NA	GO:0009507 GO:0016020	chloroplast; "membrane"	PF00407	Pathogenesis-related protein Bet v I family	NA	NA	NA	NA
Glyma.09G042400								1.05416	-0.183511		x		Glyma.09G042400	285	UniRef100_C6TE62 Putative uncharacterized protein (Fragment) n=1 Tax=Glycine max RepID=C6TE62_SOYBN	0	99.24	UniRef100_Q5ICP0 RING-H2 subgroup RHE protein n=2 Tax=Populus canescens RepID=Q5ICP0_POPCN	4e-74	86.35	AT3G16720.1|Symbols:ATL2, TL2|TOXICOS EN LEVADURA 2|chr3:5692880-5693794 FORWARD LENGTH=304	5e-67	77.96	GO:0000165 GO:0002679 GO:0006612 GO:0006952 GO:0009595 GO:0009611 GO:0009612 GO:0009697 GO:0009814 GO:0009862 GO:0009867 GO:0010200 GO:0010310 GO:0010363 GO:0031348 GO:0035556 GO:0042742 GO:0043900 GO:0050832	MAPK cascade; "defense response"; "defense response, incompatible interaction"; "defense response to bacterium"; "defense response to fungus"; "detection of biotic stimulus"; "intracellular signal transduction"; "jasmonic acid mediated signaling pathway"; "negative regulation of defense response"; "protein targeting to membrane"; "regulation of hydrogen peroxide metabolic process"; "regulation of…	GO:0008270	zinc ion binding	GO:0005634	nucleus	PF00097	Zinc finger, C3HC4 type (RING finger)	PTHR22764	RING FINGER DOMAIN-CONTAINING	NA	NA
Glyma.09G051900						0.666235	-1.57358	0.0392691	-1.3949				Glyma.09G051900	245	UniRef100_I1L165 Uncharacterized protein n=2 Tax=Glycine max RepID=I1L165_SOYBN	5e-179	100	UniRef100_B9HCD7 VQ motif-containing family protein n=1 Tax=Populus trichocarpa RepID=B9HCD7_POPTR	8e-09	58.5	AT4G20000.1|Symbols:|VQ motif-containing protein|chr4:10838367-10838993 FORWARD LENGTH=208	7e-10	35.1	GO:0008150	biological process	GO:0003674	molecular function	GO:0005634	nucleus	PF05678	VQ motif	NA	NA	NA	NA
Glyma.09G054600	0.803315	-3.28394	3.83808	-2.93242									Glyma.09G054600	346	UniRef100_K7LBX9 Uncharacterized protein n=2 Tax=Glycine max RepID=K7LBX9_SOYBN	0	100	NA	NA	NA	NA	NA	NA	NA	NA	NA	NA	NA	NA	NA	NA	NA	NA	NA	NA
Glyma.09G064200						0.369456	-2.52369	1.94556	-1.47486				Glyma.09G064200	545	UniRef100_K7LC61 Uncharacterized protein n=1 Tax=Glycine max RepID=K7LC61_SOYBN	0	100	UniRef100_G7IIK8 Transcription factor MYC4 n=1 Tax=Medicago truncatula RepID=G7IIK8_MEDTR	0	102.46	AT5G56960.1|Symbols:|basic helix-loop-helix (bHLH) DNA-binding family protein|chr5:23038703-23041174 REVERSE LENGTH=466	4e-65	105.36	GO:0006355 GO:0010200	regulation of transcription, DNA-dependent; "response to chitin"	GO:0003677 GO:0003700	DNA binding; "sequence-specific DNA binding transcription factor activity"	GO:0005634	nucleus	PF00010	Helix-loop-helix DNA-binding domain	PTHR12565	STEROL REGULATORY ELEMENT-BINDING PROTEIN	NA	NA
Glyma.09G069900								0.0326489	-1.95516				Glyma.09G069900	464	UniRef100_I1L1Q5 Uncharacterized protein n=1 Tax=Glycine max RepID=I1L1Q5_SOYBN	0	100	UniRef100_C6ZRQ0 Kinase-like protein n=1 Tax=Glycine max RepID=C6ZRQ0_SOYBN	0	96.49	AT2G05940.1|Symbols:|Protein kinase superfamily protein|chr2:2287514-2289270 REVERSE LENGTH=462	0	96.32	GO:0000165 GO:0006468 GO:0006499 GO:0006612 GO:0007154 GO:0009409 GO:0009414 GO:0009611 GO:0009625 GO:0009627 GO:0009697 GO:0009738 GO:0009862 GO:0009863 GO:0009867 GO:0009963 GO:0010363 GO:0016036 GO:0019375 GO:0030968 GO:0031348 GO:0042538 GO:0042631 GO:0042742 GO:0043069 GO:0045087 GO:0050832	MAPK cascade; "N-terminal protein myristoylation"; "abscisic acid mediated signaling pathway"; "cell communication"; "cellular response to phosphate starvation"; "cellular response to water deprivation"; "defense response to bacterium"; "defense response to fungus"; "endoplasmic reticulum unfolded protein response"; "galactolipid biosynthetic process"; "hyperosmotic salinity response"; "innate im…	GO:0004672 GO:0004674 GO:0005524 GO:0016301 GO:0016772	ATP binding; "kinase activity"; "protein kinase activity"; "protein serine/threonine kinase activity"; "transferase activity, transferring phosphorus-containing groups"	GO:0005886	plasma membrane	PF07714	Protein tyrosine kinase	PTHR24420	LEUCINE-RICH REPEAT RECEPTOR-LIKE PROTEIN KINASE	KOG1187	Serine/threonine_protein_kinase
Glyma.09G071600								1.12592	-0.436788		x		Glyma.09G071600	259	UniRef100_I1L1S4 Uncharacterized protein n=2 Tax=Glycine max RepID=I1L1S4_SOYBN	0	100	UniRef100_L7T124 TIFY transcription factor n=1 Tax=Phaseolus vulgaris RepID=L7T124_PHAVU	8e-146	96.11	AT1G19180.1|Symbols:JAZ1, TIFY10A|jasmonate-zim-domain protein 1|chr1:6622312-6623271 FORWARD LENGTH=253	6e-50	100	GO:0000165 GO:0006612 GO:0007154 GO:0007165 GO:0009409 GO:0009414 GO:0009555 GO:0009611 GO:0009620 GO:0009695 GO:0009723 GO:0009733 GO:0009738 GO:0009753 GO:0009862 GO:0009863 GO:0009867 GO:0009908 GO:0010200 GO:0010363 GO:0030968 GO:0031348 GO:0035556 GO:0042538 GO:0042742 GO:0043069 GO:0050832	MAPK cascade; "abscisic acid mediated signaling pathway"; "cell communication"; "defense response to bacterium"; "defense response to fungus"; "endoplasmic reticulum unfolded protein response"; "flower development"; "hyperosmotic salinity response"; "intracellular signal transduction"; "jasmonic acid biosynthetic process"; "jasmonic acid mediated signaling pathway"; "negative regulation of defens…	GO:0005515	protein binding	GO:0005634	nucleus	PF09425 PF06200	Divergent CCT motif; "tify domain"	NA	NA	NA	NA
Glyma.09G120000						0.543651	-1.19153	0.414914	-1.07751				Glyma.09G120000	148	UniRef100_C6T4C4 Uncharacterized protein n=1 Tax=Glycine max RepID=C6T4C4_SOYBN	1e-103	100	UniRef100_Q84L61 Farnesylated protein 3 n=2 Tax=Hordeum vulgare var. distichum RepID=Q84L61_HORVD	2e-52	97.35	AT1G22990.1|Symbols:HIPP22|Heavy metal transport/detoxification superfamily protein|chr1:8139221-8140045 FORWARD LENGTH=152	3e-50	96.71	GO:0016036 GO:0019375 GO:0030001 GO:0045892	cellular response to phosphate starvation; "galactolipid biosynthetic process"; "metal ion transport"; "negative regulation of transcription, DNA-dependent"	GO:0046872	metal ion binding	GO:0005737	cytoplasm	PF00403	Heavy-metal-associated domain	PTHR22814	COPPER TRANSPORT PROTEIN ATOX1-RELATED	KOG1603	Copper_chaperone
Glyma.09G126400						-1.43302	0.65176						Glyma.09G126400	224	UniRef100_I1L2X9 Uncharacterized protein n=1 Tax=Glycine max RepID=I1L2X9_SOYBN	3e-159	100	UniRef100_Q84JK8 Probable membrane-associated kinase regulator 6 n=1 Tax=Arabidopsis thaliana RepID=MAKR6_ARATH	1e-39	93.62	AT5G52900.1|Symbols:|unknown protein; Has 30201 Blast hits to 17322 proteins in 780 species: Archae - 12; Bacteria - 1396; Metazoa - 17338; Fungi - 3422; Plants - 5037; Viruses - 0; Other Eukaryotes - 2996 (source: NCBI BLink).|chr5:21452893-21453692 REVERSE LENGTH=235	2e-42	93.62	GO:0008150 GO:0009741	biological process; "response to brassinosteroid stimulus"	GO:0003674	molecular function	GO:0005634	nucleus	NA	NA	NA	NA	NA	NA
Glyma.09G127200			3.42514	-1.79171									Glyma.09G127200	469	UniRef100_I1L2Y4 Uncharacterized protein n=1 Tax=Glycine max RepID=I1L2Y4_SOYBN	0	100	UniRef100_C6ZJB3 UGT2 n=1 Tax=Pueraria montana var. lobata RepID=C6ZJB3_PUEML	0	99.15	AT3G16520.3|Symbols:UGT88A1|UDP-glucosyl transferase 88A1|chr3:5619355-5620833 REVERSE LENGTH=462	9e-133	100.87	GO:0008152	metabolic process	GO:0008194 GO:0016757 GO:0016758 GO:0080043 GO:0080044 GO:0080045 GO:0080046	UDP-glycosyltransferase activity; "quercetin 3'-O-glucosyltransferase activity"; "quercetin 3-O-glucosyltransferase activity"; "quercetin 4'-O-glucosyltransferase activity"; "quercetin 7-O-glucosyltransferase activity"; "transferase activity, transferring glycosyl groups"; "transferase activity, transferring hexosyl groups"	GO:0005634 GO:0005829	cytosol; "nucleus"	PF00201	UDP-glucoronosyl and UDP-glucosyl transferase	PTHR11926	GLUCOSYL/GLUCURONOSYL TRANSFERASES	KOG1192	UDP-glucuronosyl_and_UDP-glucosyl_transferase
Glyma.09G130400			2.44153	-0.210292									Glyma.09G130400	148	UniRef100_K7LDK9 Uncharacterized protein n=1 Tax=Glycine max RepID=K7LDK9_SOYBN	8e-91	100	NA	NA	NA	AT1G01490.2|Symbols:|Heavy metal transport/detoxification superfamily protein|chr1:180401-182066 REVERSE LENGTH=177	2e-18	76.84	GO:0030001	metal ion transport	GO:0046872	metal ion binding	GO:0005634	nucleus	PF00403	Heavy-metal-associated domain	PTHR22814	COPPER TRANSPORT PROTEIN ATOX1-RELATED	KOG1603	Copper_chaperone
Glyma.09G133900			0.550943	-1.87581									Glyma.09G133900	346	UniRef100_G8A317 Cell wall-associated hydrolase n=1 Tax=Medicago truncatula RepID=G8A317_MEDTR	4e-76	56.88	UniRef100_G8A317 Cell wall-associated hydrolase n=1 Tax=Medicago truncatula RepID=G8A317_MEDTR	4e-76	56.88	NA	NA	NA	NA	NA	NA	NA	NA	NA	PF10695	PF10695	NA	NA	NA	NA
Glyma.09G140700						-1.02352	0.199939						Glyma.09G140700	363	UniRef100_UPI0002338770 PREDICTED: E3 ubiquitin-protein ligase ATL6-like n=1 Tax=Glycine max RepID=UPI0002338770	0	100	UniRef100_G7KLK7 RING-H2 finger protein ATL3B n=2 Tax=Medicago truncatula RepID=G7KLK7_MEDTR	2e-94	109.81	AT3G05200.1|Symbols:ATL6|RING/U-box superfamily protein|chr3:1477377-1478573 FORWARD LENGTH=398	5e-47	85.68	GO:0002679 GO:0009814 GO:0009816 GO:0010200 GO:0016567 GO:0035556	defense response, incompatible interaction; "defense response to bacterium, incompatible interaction"; "intracellular signal transduction"; "protein ubiquitination"; "respiratory burst involved in defense response"; "response to chitin"	GO:0004842 GO:0008270	ubiquitin-protein ligase activity; "zinc ion binding"	GO:0005576 GO:0005886	extracellular region; "plasma membrane"	PF00097	Zinc finger, C3HC4 type (RING finger)	PTHR22765	RING FINGER AND PROTEASE ASSOCIATED DOMAIN-CONTAINING	NA	NA
Glyma.09G144500			0.282499	-2.22392									Glyma.09G144500	100	UniRef100_K7LDX9 Uncharacterized protein (Fragment) n=1 Tax=Glycine max RepID=K7LDX9_SOYBN	3e-66	77.34	UniRef100_Q6R2L1 Photosystem I A apoprotein (Fragment) n=1 Tax=Pennisetum americanum RepID=Q6R2L1_PENAM	3e-53	45	ATCG00350.1|Symbols:PSAA|Photosystem I, PsaA/PsaB protein|chrC:39605-41857 REVERSE LENGTH=750	2e-53	13.2	GO:0006091 GO:0006354 GO:0015979 GO:0019684	DNA-dependent transcription, elongation; "generation of precursor metabolites and energy"; "photosynthesis"; "photosynthesis, light reaction"	GO:0016168 GO:0046872	chlorophyll binding; "metal ion binding"	GO:0009507 GO:0009522 GO:0009534 GO:0009535 GO:0009538 GO:0009579 GO:0009941 GO:0010287 GO:0016020 GO:0016021	chloroplast; "chloroplast envelope"; "chloroplast thylakoid"; "chloroplast thylakoid membrane"; "integral to membrane"; "membrane"; "photosystem I"; "photosystem I reaction center"; "plastoglobule"; "thylakoid"	PF00223	Photosystem I psaA/psaB protein	NA	NA	NA	NA
Glyma.09G164000			0.68531	-1.86764									Glyma.09G164000	84	UniRef100_M1DS05 Uncharacterized protein n=1 Tax=Solanum tuberosum RepID=M1DS05_SOLTU	8e-39	59.29	UniRef100_A6N1H4 Retrotransposon protein n=1 Tax=Oryza sativa subsp. indica RepID=A6N1H4_ORYSI	3e-11	26.61	NA	NA	NA	NA	NA	NA	NA	NA	NA	NA	NA	NA	NA	NA	NA
Glyma.09G164100			0.179847	-2.00579									Glyma.09G164100	208	UniRef100_I1L3U7 Uncharacterized protein n=1 Tax=Glycine max RepID=I1L3U7_SOYBN	3e-143	92.49	UniRef100_G7KKC8 GEM-like protein n=1 Tax=Medicago truncatula RepID=G7KKC8_MEDTR	2e-87	100.5	AT5G23370.1|Symbols:|GRAM domain-containing protein / ABA-responsive protein-related|chr5:7863542-7864201 REVERSE LENGTH=219	1e-52	67.12	GO:0008150	biological process	GO:0003674	molecular function	GO:0009507	chloroplast	PF02893	GRAM domain	NA	NA	NA	NA
Glyma.09G168700	0.415498	-1.0573	2.30447	-0.919131							x		Glyma.09G168700	786	UniRef100_I1L3Z0 Uncharacterized protein n=1 Tax=Glycine max RepID=I1L3Z0_SOYBN	0	100.51	UniRef100_U5FPX0 Cyclic nucleotide-gated ion channel 20 family protein n=1 Tax=Populus trichocarpa RepID=U5FPX0_POPTR	0	99.24	AT3G17700.1|Symbols:CNBT1, CNGC20, ATCNGC20|cyclic nucleotide-binding transporter 1|chr3:6049074-6052449 FORWARD LENGTH=764	0	98.95	GO:0000165 GO:0006612 GO:0006811 GO:0009595 GO:0009624 GO:0009697 GO:0009862 GO:0009867 GO:0010200 GO:0010310 GO:0010363 GO:0031348 GO:0042742 GO:0043900 GO:0050832 GO:0055085	MAPK cascade; "defense response to bacterium"; "defense response to fungus"; "detection of biotic stimulus"; "ion transport"; "jasmonic acid mediated signaling pathway"; "negative regulation of defense response"; "protein targeting to membrane"; "regulation of hydrogen peroxide metabolic process"; "regulation of multi-organism process"; "regulation of plant-type hypersensitive response"; "respons…	GO:0005216 GO:0005516 GO:0030551	calmodulin binding; "cyclic nucleotide binding"; "ion channel activity"	GO:0005886	plasma membrane	NA	NA	PTHR10217	VOLTAGE AND LIGAND GATED POTASSIUM CHANNEL	KOG0498	K+-channel_ERG_and_related_proteins,_contain_PAS/PAC_sensor_domain
Glyma.09G173300						1.58421	-0.148072						Glyma.09G173300	67	UniRef100_I1L433 Uncharacterized protein n=1 Tax=Glycine max RepID=I1L433_SOYBN	4e-38	92.96	UniRef100_E4MWN6 mRNA, clone: RTFL01-09-C22 n=2 Tax=Eutrema RepID=E4MWN6_THEHA	8e-07	96.97	AT1G67920.1|Symbols:|unknown protein; BEST Arabidopsis thaliana protein match is: unknown protein (TAIR:AT1G24600.1); Has 22 Blast hits to 22 proteins in 5 species: Archae - 0; Bacteria - 0; Metazoa - 0; Fungi - 0; Plants - 22; Viruses - 0; Other Eukaryotes - 0 (source: NCBI BLink).|chr1:25473731-25473934 FORWARD LENGTH=67	1e-09	94.03	GO:0008150	biological process	GO:0003674	molecular function	GO:0005634	nucleus	NA	NA	NA	NA	NA	NA
Glyma.09G179700						1.17695	-0.522599	0.442008	-2.34107				Glyma.09G179700	79	UniRef100_K7LEL4 Uncharacterized protein n=1 Tax=Glycine max RepID=K7LEL4_SOYBN	1e-42	100	NA	NA	NA	NA	NA	NA	NA	NA	NA	NA	NA	NA	NA	NA	NA	NA	NA	NA
Glyma.09G182400			2.76121	-1.94283									Glyma.09G182400	490	UniRef100_I1L4A9 Uncharacterized protein n=1 Tax=Glycine max RepID=I1L4A9_SOYBN	0	100	UniRef100_B9I2K3 Calmodulin-binding protein 60-C n=1 Tax=Populus trichocarpa RepID=B9I2K3_POPTR	1e-159	93.79	AT1G73805.1|Symbols:|Calmodulin binding protein-like|chr1:27745761-27749178 REVERSE LENGTH=451	4e-147	103.77	GO:0000165 GO:0001666 GO:0002237 GO:0006355 GO:0006612 GO:0009581 GO:0009595 GO:0009617 GO:0009627 GO:0009697 GO:0009814 GO:0009862 GO:0009863 GO:0009867 GO:0010112 GO:0010200 GO:0010310 GO:0010363 GO:0031347 GO:0031348 GO:0035304 GO:0042742 GO:0043900 GO:0045087 GO:0045088 GO:0050832 GO:0080142	MAPK cascade; "defense response, incompatible interaction"; "defense response to bacterium"; "defense response to fungus"; "detection of biotic stimulus"; "detection of external stimulus"; "innate immune response"; "jasmonic acid mediated signaling pathway"; "negative regulation of defense response"; "protein targeting to membrane"; "regulation of defense response"; "regulation of hydrogen peroxi…	GO:0003700 GO:0005516 GO:0043565	calmodulin binding; "sequence-specific DNA binding"; "sequence-specific DNA binding transcription factor activity"	GO:0005634	nucleus	PF07887	Calmodulin binding protein-like	NA	NA	NA	NA
Glyma.09G189200			-0.338106	1.88876									Glyma.09G189200	518	UniRef100_I1L4G9 Uncharacterized protein n=1 Tax=Glycine max RepID=I1L4G9_SOYBN	0	103.61	UniRef100_G7KNI3 Aldehyde dehydrogenase n=1 Tax=Medicago truncatula RepID=G7KNI3_MEDTR	0	102.79	AT3G24503.1|Symbols:ALDH2C4, ALDH1A, REF1|aldehyde dehydrogenase 2C4|chr3:8919732-8923029 REVERSE LENGTH=501	0	101.8	GO:0008152 GO:0009627 GO:0009699 GO:0010167 GO:0015706 GO:0034976 GO:0055114	metabolic process; "nitrate transport"; "oxidation-reduction process"; "phenylpropanoid biosynthetic process"; "response to endoplasmic reticulum stress"; "response to nitrate"; "systemic acquired resistance"	GO:0004028 GO:0004029 GO:0016491 GO:0050269	3-chloroallyl aldehyde dehydrogenase activity; "aldehyde dehydrogenase (NAD) activity"; "coniferyl-aldehyde dehydrogenase activity"; "oxidoreductase activity"	GO:0005737	cytoplasm	PF00171	Aldehyde dehydrogenase family	PTHR11699	ALDEHYDE DEHYDROGENASE-RELATED	KOG2450	Aldehyde_dehydrogenase
Glyma.09G203900			-0.0477348	1.97173									Glyma.09G203900	298	UniRef100_I1L4W8 Uncharacterized protein n=1 Tax=Glycine max RepID=I1L4W8_SOYBN	0	100	UniRef100_G7KF41 Mitochondrial carnitine/acylcarnitine carrier-like protein n=1 Tax=Medicago truncatula RepID=G7KF41_MEDTR	0	100	AT5G46800.1|Symbols:BOU|Mitochondrial substrate carrier family protein|chr5:18988779-18989810 REVERSE LENGTH=300	2e-172	99	GO:0006810 GO:0006839 GO:0015822 GO:0055085	mitochondrial transport; "ornithine transport"; "transmembrane transport"; "transport"	GO:0005215	transporter activity	GO:0005739 GO:0005743 GO:0009507 GO:0009536	chloroplast; "mitochondrial inner membrane"; "mitochondrion"; "plastid"	PF00153	Mitochondrial carrier protein	PTHR24089	FAMILY NOT NAMED	KOG0758	Mitochondrial_carnitine-acylcarnitine_carrier_protein
Glyma.09G204800						-0.284891	1.32952						Glyma.09G204800	312	UniRef100_K7LF26 Uncharacterized protein n=1 Tax=Glycine max RepID=K7LF26_SOYBN	4e-148	90.14	NA	NA	NA	NA	NA	NA	NA	NA	NA	NA	NA	NA	NA	NA	NA	NA	NA	NA
Glyma.09G216000						0.547152	-1.07736						Glyma.09G216000	113	UniRef100_K7LFA2 Uncharacterized protein n=1 Tax=Glycine max RepID=K7LFA2_SOYBN	2e-73	100	NA	NA	NA	AT2G41342.1|Symbols:|unknown protein; FUNCTIONS IN: molecular_function unknown; INVOLVED IN: biological_process unknown; LOCATED IN: cellular_component unknown; Has 30201 Blast hits to 17322 proteins in 780 species: Archae - 12; Bacteria - 1396; Metazoa - 17338; Fungi - 3422; Plants - 5037; Viruses - 0; Other Eukaryotes - 2996 (source: NCBI BLink).|chr2:17230650-17230898 REVERSE LENGTH=82	7e-14	106.1	GO:0008150	biological process	GO:0003674	molecular function	GO:0005634	nucleus	NA	NA	NA	NA	NA	NA
Glyma.09G229300								1.61693	-0.648436				Glyma.09G229300	53	UniRef100_K7LSB9 Uncharacterized protein n=1 Tax=Glycine max RepID=K7LSB9_SOYBN	2e-24	100	NA	NA	NA	NA	NA	NA	NA	NA	NA	NA	NA	NA	NA	NA	NA	NA	NA	NA
Glyma.09G230300			-0.0292807	1.04708									Glyma.09G230300	1031	UniRef100_I1L5P2 Uncharacterized protein n=1 Tax=Glycine max RepID=I1L5P2_SOYBN	0	100	UniRef100_Q9FII5 Leucine-rich repeat receptor-like protein kinase TDR n=1 Tax=Arabidopsis thaliana RepID=TDR_ARATH	0	89.72	AT5G61480.1|Symbols:PXY|Leucine-rich repeat protein kinase family protein|chr5:24724541-24727842 REVERSE LENGTH=1041	0	89.72	GO:0006468 GO:0009855 GO:0009887 GO:0009944 GO:0010014 GO:0010051 GO:0010067 GO:0010073 GO:0010075 GO:0010089 GO:0010223 GO:0048439 GO:0048519	determination of bilateral symmetry; "flower morphogenesis"; "meristem initiation"; "meristem maintenance"; "negative regulation of biological process"; "organ morphogenesis"; "polarity specification of adaxial/abaxial axis"; "procambium histogenesis"; "protein phosphorylation"; "regulation of meristem growth"; "secondary shoot formation"; "xylem and phloem pattern formation"; "xylem development"	GO:0004672 GO:0004674 GO:0005515 GO:0005524 GO:0016772	ATP binding; "protein binding"; "protein kinase activity"; "protein serine/threonine kinase activity"; "transferase activity, transferring phosphorus-containing groups"	GO:0005886	plasma membrane	PF00560 PF00069	Leucine Rich Repeat; "Protein kinase domain"	PTHR24420	LEUCINE-RICH REPEAT RECEPTOR-LIKE PROTEIN KINASE	KOG1187	Serine/threonine_protein_kinase
Glyma.09G239400						1.57602	-0.0971549						Glyma.09G239400	271	UniRef100_I1L5Z0 Uncharacterized protein n=1 Tax=Glycine max RepID=I1L5Z0_SOYBN	0	100	UniRef100_G7KZX6 Homeobox-leucine zipper-like protein n=1 Tax=Medicago truncatula RepID=G7KZX6_MEDTR	6e-127	95.96	AT5G15150.1|Symbols:ATHB-3, HAT7, ATHB3, HB-3|homeobox 3|chr5:4913951-4915609 REVERSE LENGTH=314	2e-73	83.76	GO:0006355	regulation of transcription, DNA-dependent	GO:0000976 GO:0003677 GO:0003700 GO:0043565	DNA binding; "sequence-specific DNA binding"; "sequence-specific DNA binding transcription factor activity"; "transcription regulatory region sequence-specific DNA binding"	GO:0005634	nucleus	PF02183 PF00046	Homeobox associated leucine zipper; "Homeobox domain"	PTHR24326	FAMILY NOT NAMED	KOG0483	Transcription_factor_HEX,_contains_HOX_and_HALZ_domains
Glyma.09G248600			1.52484	-0.221423									Glyma.09G248600	440	UniRef100_I1L685 Uncharacterized protein n=1 Tax=Glycine max RepID=I1L685_SOYBN	0	97.16	UniRef100_G7KRL3 Calreticulin-3 n=2 Tax=Medicago truncatula RepID=G7KRL3_MEDTR	0	96.44	AT1G08450.1|Symbols:CRT3, PSL1, EBS2, AtCRT3|calreticulin 3|chr1:2668008-2671800 REVERSE LENGTH=424	0	93.87	GO:0006457 GO:0006995 GO:0009617 GO:0009626 GO:0009627 GO:0009697 GO:0010204 GO:0031347 GO:0034976 GO:0042742 GO:0045087 GO:0046283 GO:0055074	anthocyanin-containing compound metabolic process; "calcium ion homeostasis"; "cellular response to nitrogen starvation"; "defense response signaling pathway, resistance gene-independent"; "defense response to bacterium"; "innate immune response"; "plant-type hypersensitive response"; "protein folding"; "regulation of defense response"; "response to bacterium"; "response to endoplasmic reticulum …	GO:0005509 GO:0051082	calcium ion binding; "unfolded protein binding"	GO:0005783 GO:0005789 GO:0009507	chloroplast; "endoplasmic reticulum"; "endoplasmic reticulum membrane"	PF00262	Calreticulin family	PTHR11073	CALRETICULIN AND CALNEXIN	KOG0674	Calreticulin
Glyma.09G251600						-1.64448	0.718754						Glyma.09G251600	378	UniRef100_K7LFZ2 Uncharacterized protein n=2 Tax=Glycine max RepID=K7LFZ2_SOYBN	0	100	UniRef100_M9WP20 PIN9b n=1 Tax=Glycine max RepID=M9WP20_SOYBN	0	102.17	AT5G16530.1|Symbols:PIN5|Auxin efflux carrier family protein|chr5:5400735-5402626 FORWARD LENGTH=351	1e-175	107.41	GO:0009555 GO:0009926 GO:0010252 GO:0080162	auxin homeostasis; "auxin polar transport"; "intracellular auxin transport"; "pollen development"	GO:0005215 GO:0009672 GO:0080161	auxin:hydrogen symporter activity; "auxin transmembrane transporter activity"; "transporter activity"	GO:0005783	endoplasmic reticulum	PF03547	Membrane transport protein	NA	NA	NA	NA
Glyma.09G270900								1.4412	-0.965462				Glyma.09G270900	184	UniRef100_UPI0001B63782 PREDICTED: calcium-binding protein CAST n=1 Tax=Glycine max RepID=UPI0001B63782	3e-130	100	UniRef100_G7KZ68 Calcium binding protein n=1 Tax=Medicago truncatula RepID=G7KZ68_MEDTR	2e-89	98.88	AT4G20780.1|Symbols:CML42|calmodulin like 42|chr4:11133309-11133884 REVERSE LENGTH=191	1e-69	93.19	GO:0010091	trichome branching	GO:0005509 GO:0005515	calcium ion binding; "protein binding"	NA	NA	PF00036	EF hand	PTHR10891	EF-HAND CALCIUM-BINDING DOMAIN CONTAINING PROTEIN	KOG0027	Calmodulin_and_related_proteins_(EF-Hand_superfamily)
Glyma.09G272000	-0.347111	1.4859											Glyma.09G272000	712	UniRef100_I1L6X3 Uncharacterized protein n=1 Tax=Glycine max RepID=I1L6X3_SOYBN	0	100	UniRef100_G7KY78 Pentatricopeptide repeat-containing protein n=1 Tax=Medicago truncatula RepID=G7KY78_MEDTR	0	100.57	AT1G56690.1|Symbols:|Pentatricopeptide repeat (PPR) superfamily protein|chr1:21253817-21255931 FORWARD LENGTH=704	0	100.28	GO:0008150	biological process	NA	NA	GO:0005739	mitochondrion	PF01535	PPR repeat	PTHR24015	FAMILY NOT NAMED	NA	NA
Glyma.09G272500			-0.149595	1.35837									Glyma.09G272500	609	UniRef100_K7LGE1 Uncharacterized protein n=2 Tax=Glycine max RepID=K7LGE1_SOYBN	0	100	UniRef100_G7KY72 BTB/POZ domain-containing protein n=1 Tax=Medicago truncatula RepID=G7KY72_MEDTR	0	83.1	AT3G08570.1|Symbols:|Phototropic-responsive NPH3 family protein|chr3:2602258-2604412 REVERSE LENGTH=617	0	95.46	GO:0009416	response to light stimulus	GO:0004871	signal transducer activity	NA	NA	PF03000 PF00651	NPH3 family; "BTB/POZ domain"	PTHR13690	FAMILY NOT NAMED	NA	NA
Glyma.09G278000	-1.33907	0.0570003	-0.542012	3.57443									Glyma.09G278000	117	UniRef100_I1L740 Non-specific lipid-transfer protein n=1 Tax=Glycine max RepID=I1L740_SOYBN	2e-77	100	UniRef100_I1L740 Non-specific lipid-transfer protein n=1 Tax=Glycine max RepID=I1L740_SOYBN	2e-77	100	AT2G38540.1|Symbols:LP1, LTP1, ATLTP1|lipid transfer protein 1|chr2:16130418-16130893 FORWARD LENGTH=118	7e-29	94.92	GO:0006869	lipid transport	GO:0005516 GO:0008289	calmodulin binding; "lipid binding"	GO:0005576 GO:0005886 GO:0009505 GO:0009534 GO:0048046	apoplast; "chloroplast thylakoid"; "extracellular region"; "plant-type cell wall"; "plasma membrane"	PF00234	Protease inhibitor/seed storage/LTP family	NA	NA	NA	NA
Glyma.09G280900			-0.468376	1.16502									Glyma.09G280900	583	UniRef100_I1L767 Uncharacterized protein n=1 Tax=Glycine max RepID=I1L767_SOYBN	0	100	UniRef100_Q9SF07 F26K24.21 protein n=1 Tax=Arabidopsis thaliana RepID=Q9SF07_ARATH	0	89.68	AT3G11920.1|Symbols:|glutaredoxin-related|chr3:3772311-3774887 FORWARD LENGTH=630	0	89.68	GO:0035556 GO:0045454 GO:0048653	anther development; "cell redox homeostasis"; "intracellular signal transduction"	GO:0009055 GO:0015035	electron carrier activity; "protein disulfide oxidoreductase activity"	GO:0005634	nucleus	PF04784 PF00610 PF00462	Protein of unknown function, DUF547; "Domain found in Dishevelled, Egl-10, and Pleckstrin (DEP)"; "Glutaredoxin"	PTHR23054	UNCHARACTERIZED	KOG1752	Glutaredoxin_and_related_proteins
Glyma.09G281900						1.56007	-0.0615119						Glyma.09G281900	358	UniRef100_I1L776 Uncharacterized protein n=1 Tax=Glycine max RepID=I1L776_SOYBN	0	100	UniRef100_G7I7A7 Caffeic acid O-methyltransferase n=1 Tax=Medicago truncatula RepID=G7I7A7_MEDTR	5e-142	109.36	AT5G54160.1|Symbols:ATOMT1, OMT1|O-methyltransferase 1|chr5:21982075-21984167 FORWARD LENGTH=363	1e-100	92.29	GO:0006598 GO:0009611 GO:0009698 GO:0009805 GO:0009809 GO:0009963 GO:0016126 GO:0042398 GO:0051555	cellular modified amino acid biosynthetic process; "coumarin biosynthetic process"; "flavonol biosynthetic process"; "lignin biosynthetic process"; "phenylpropanoid metabolic process"; "polyamine catabolic process"; "positive regulation of flavonoid biosynthetic process"; "response to wounding"; "sterol biosynthetic process"	GO:0030744 GO:0030755 GO:0033799 GO:0047763	caffeate O-methyltransferase activity; "luteolin O-methyltransferase activity"; "myricetin 3'-O-methyltransferase activity"; "quercetin 3-O-methyltransferase activity"	GO:0005634 GO:0005737 GO:0005829 GO:0005886 GO:0009506	cytoplasm; "cytosol"; "nucleus"; "plasma membrane"; "plasmodesma"	PF00891 PF08100	O-methyltransferase; "Dimerisation domain"	PTHR11746	O-METHYLTRANSFERASE	KOG3178	Hydroxyindole-O-methyltransferase_and_related_SAM-dependent_methyltransferases
Glyma.09G285600	-1.51373	0.705549	-0.360319	2.41915									Glyma.09G285600	419	UniRef100_I1J421 Uncharacterized protein n=1 Tax=Glycine max RepID=I1J421_SOYBN	0	93.3	UniRef100_G7ICI5 Aspartic proteinase nepenthesin-2 n=1 Tax=Medicago truncatula RepID=G7ICI5_MEDTR	0	86.4	AT3G20015.1|Symbols:|Eukaryotic aspartyl protease family protein|chr3:6978746-6980158 REVERSE LENGTH=470	8e-166	79.57	GO:0006508	proteolysis	GO:0004190	aspartic-type endopeptidase activity	GO:0005576	extracellular region	PF00026	Eukaryotic aspartyl protease	PTHR13683	ASPARTYL PROTEASES	KOG1339	Aspartyl_protease
Glyma.10G005400						1.01842	-0.677916						Glyma.10G005400	588	UniRef100_K7LGQ8 Uncharacterized protein n=1 Tax=Glycine max RepID=K7LGQ8_SOYBN	0	100	UniRef100_G7I4R9 Peptide transporter PTR3-A n=1 Tax=Medicago truncatula RepID=G7I4R9_MEDTR	0	98.99	AT5G46050.1|Symbols:ATPTR3, PTR3|peptide transporter 3|chr5:18675062-18679071 REVERSE LENGTH=582	0	98.45	GO:0006857 GO:0009611 GO:0009737 GO:0009751 GO:0009753 GO:0042538 GO:0042742 GO:0042938 GO:0042939 GO:0043201 GO:0080052 GO:0080053	defense response to bacterium; "dipeptide transport"; "hyperosmotic salinity response"; "oligopeptide transport"; "response to abscisic acid stimulus"; "response to histidine"; "response to jasmonic acid stimulus"; "response to leucine"; "response to phenylalanine"; "response to salicylic acid stimulus"; "response to wounding"; "tripeptide transport"	GO:0005215 GO:0042936 GO:0042937	dipeptide transporter activity; "transporter activity"; "tripeptide transporter activity"	GO:0005886 GO:0016020	membrane; "plasma membrane"	PF00854	POT family	PTHR11654	OLIGOPEPTIDE TRANSPORTER-RELATED	KOG1237	H+/oligopeptide_symporter
Glyma.10G023100	-0.217163	1.17586	-0.053784	1.41032							x		Glyma.10G023100	402	UniRef100_K7LGZ7 Uncharacterized protein n=1 Tax=Glycine max RepID=K7LGZ7_SOYBN	0	100	UniRef100_G7I2T3 Receptor-like protein kinase n=1 Tax=Medicago truncatula RepID=G7I2T3_MEDTR	0	94.49	AT1G03440.1|Symbols:|Leucine-rich repeat (LRR) family protein|chr1:852681-853874 FORWARD LENGTH=397	0	96.98	GO:0007165	signal transduction	NA	NA	GO:0005739	mitochondrion	PF08263 PF00560	Leucine rich repeat N-terminal domain; "Leucine Rich Repeat"	PTHR26393	No Available Panther Description	KOG0617	Ras_suppressor_protein_(contains_leucine-rich_repeats)
Glyma.10G027900						1.33833	-0.0503853						Glyma.10G027900	271	UniRef100_I1L852 Uncharacterized protein n=1 Tax=Glycine max RepID=I1L852_SOYBN	0	100	UniRef100_G7IDN1 Senescence-associated protein SAG102 n=1 Tax=Medicago truncatula RepID=G7IDN1_MEDTR	2e-87	111.39	AT3G22550.1|Symbols:|Protein of unknown function (DUF581)|chr3:7991827-7992805 REVERSE LENGTH=267	4e-46	96.63	NA	NA	GO:0003674	molecular function	GO:0005634	nucleus	PF04570	Protein of unknown function (DUF581)	NA	NA	NA	NA
Glyma.10G041400			1.79026	-0.233922									Glyma.10G041400	371	UniRef100_UPI000233D3C5 PREDICTED: ribokinase-like isoform X1 n=1 Tax=Glycine max RepID=UPI000233D3C5	0	100	UniRef100_G7KZI2 5-dehydro-2-deoxygluconokinase n=2 Tax=Medicago truncatula RepID=G7KZI2_MEDTR	1e-166	73.07	AT4G28706.2|Symbols:|pfkB-like carbohydrate kinase family protein|chr4:14167805-14170619 FORWARD LENGTH=404	3e-161	88.37	GO:0006014	D-ribose metabolic process	GO:0004747 GO:0016301 GO:0016773	kinase activity; "phosphotransferase activity, alcohol group as acceptor"; "ribokinase activity"	GO:0009507	chloroplast	PF00294	pfkB family carbohydrate kinase	PTHR10584	SUGAR KINASE	KOG2855	Ribokinase
Glyma.10G065200			-0.0659579	1.49573									Glyma.10G065200	736	UniRef100_I1L967 Uncharacterized protein n=2 Tax=Glycine max RepID=I1L967_SOYBN	0	100	UniRef100_Q1SN29 Protein kinase n=1 Tax=Medicago truncatula RepID=Q1SN29_MEDTR	0	100.74	AT2G36570.1|Symbols:|Leucine-rich repeat protein kinase family protein|chr2:15335583-15337725 FORWARD LENGTH=672	0	98.51	GO:0006468 GO:0007169	protein phosphorylation; "transmembrane receptor protein tyrosine kinase signaling pathway"	GO:0004672 GO:0004674 GO:0005524 GO:0016301 GO:0016772	ATP binding; "kinase activity"; "protein kinase activity"; "protein serine/threonine kinase activity"; "transferase activity, transferring phosphorus-containing groups"	GO:0005886	plasma membrane	PF00069 PF00560	Protein kinase domain; "Leucine Rich Repeat"	PTHR24420	LEUCINE-RICH REPEAT RECEPTOR-LIKE PROTEIN KINASE	KOG1187	Serine/threonine_protein_kinase
Glyma.10G067200			-0.186772	1.37034									Glyma.10G067200	337	UniRef100_K7LHT4 Uncharacterized protein n=1 Tax=Glycine max RepID=K7LHT4_SOYBN	0	100	UniRef100_G7L5Z0 GRL3 n=1 Tax=Medicago truncatula RepID=G7L5Z0_MEDTR	3e-98	87.5	AT3G52910.1|Symbols:AtGRF4, GRF4|growth-regulating factor 4|chr3:19616177-19618268 REVERSE LENGTH=380	3e-72	86.05	GO:0006355 GO:0006626 GO:0048366	leaf development; "protein targeting to mitochondrion"; "regulation of transcription, DNA-dependent"	GO:0005524 GO:0016818	ATP binding; "hydrolase activity, acting on acid anhydrides, in phosphorus-containing anhydrides"	GO:0005634	nucleus	PF08879 PF08880	WRC; "QLQ"	NA	NA	NA	NA
Glyma.10G067600						-0.653842	2.02039						Glyma.10G067600	84	UniRef100_K7LHT8 Uncharacterized protein n=1 Tax=Glycine max RepID=K7LHT8_SOYBN	5e-54	100	NA	NA	NA	NA	NA	NA	NA	NA	NA	NA	NA	NA	NA	NA	NA	NA	NA	NA
Glyma.10G079900								1.52701	-0.154485		x		Glyma.10G079900	228	UniRef100_UPI0001B6393D PREDICTED: protein YLS9 n=1 Tax=Glycine max RepID=UPI0001B6393D	9e-168	100	UniRef100_Q8S8Z8 Syringolide-induced protein B13-1-9 n=1 Tax=Glycine max RepID=Q8S8Z8_SOYBN	8e-68	98.03	AT2G35980.1|Symbols:YLS9, NHL10, ATNHL10|Late embryogenesis abundant (LEA) hydroxyproline-rich glycoprotein family|chr2:15110635-15111318 FORWARD LENGTH=227	1e-51	93.39	GO:0000165 GO:0002679 GO:0006612 GO:0006944 GO:0009862 GO:0009867 GO:0010150 GO:0010200 GO:0010310 GO:0010363 GO:0031348 GO:0042742 GO:0043069 GO:0050832 GO:0051607 GO:0051707	MAPK cascade; "cellular membrane fusion"; "defense response to bacterium"; "defense response to fungus"; "defense response to virus"; "jasmonic acid mediated signaling pathway"; "leaf senescence"; "negative regulation of defense response"; "negative regulation of programmed cell death"; "protein targeting to membrane"; "regulation of hydrogen peroxide metabolic process"; "regulation of plant-type…	GO:0003674	molecular function	GO:0005739 GO:0009507	chloroplast; "mitochondrion"	PF03168	Late embryogenesis abundant protein	PTHR19957	SYNTAXIN	NA	NA
Glyma.10G097100						-0.93687	1.46361						Glyma.10G097100	128	UniRef100_K7LIN7 Uncharacterized protein n=1 Tax=Glycine max RepID=K7LIN7_SOYBN	1e-66	100	NA	NA	NA	NA	NA	NA	NA	NA	NA	NA	NA	NA	NA	NA	NA	NA	NA	NA
Glyma.10G132200						-1.62063	0.205018						Glyma.10G132200	321	UniRef100_K7LJ60 Uncharacterized protein n=1 Tax=Glycine max RepID=K7LJ60_SOYBN	0	100	UniRef100_G7I6P8 R2R3-MYB transcription factor n=1 Tax=Medicago truncatula RepID=G7I6P8_MEDTR	1e-131	56.37	AT4G13480.1|Symbols:AtMYB79, MYB79|myb domain protein 79|chr4:7836675-7837653 FORWARD LENGTH=261	1e-87	95.4	GO:0006355	regulation of transcription, DNA-dependent	GO:0003677 GO:0003700	DNA binding; "sequence-specific DNA binding transcription factor activity"	GO:0005634	nucleus	PF00249	Myb-like DNA-binding domain	PTHR10641	MYB-LIKE DNA-BINDING PROTEIN MYB	KOG0048	Transcription_factor,_Myb_superfamily
Glyma.10G151000						3.06702	-0.0401816						Glyma.10G151000	132	UniRef100_I1LB93 Uncharacterized protein n=1 Tax=Glycine max RepID=I1LB93_SOYBN	2e-89	100	UniRef100_T2DNQ5 Dormancy/auxin associated protein Drm3 n=1 Tax=Phaseolus vulgaris RepID=T2DNQ5_PHAVU	4e-70	100	AT1G56220.4|Symbols:|Dormancy/auxin associated family protein|chr1:21043414-21044381 FORWARD LENGTH=109	3e-40	79.82	GO:0009741 GO:0032880	regulation of protein localization; "response to brassinosteroid stimulus"	GO:0003674	molecular function	GO:0005634	nucleus	PF05564	Dormancy/auxin associated protein	NA	NA	NA	NA
Glyma.10G151800								1.27425	-0.100633				Glyma.10G151800	169	UniRef100_C6SWE6 Uncharacterized protein n=1 Tax=Glycine max RepID=C6SWE6_SOYBN	5e-118	100	UniRef100_R4HIT3 Translationally controlled tumor protein n=1 Tax=Hevea brasiliensis RepID=R4HIT3_HEVBR	1e-107	100	AT3G16640.1|Symbols:TCTP|translationally controlled tumor protein|chr3:5669709-5670729 REVERSE LENGTH=168	3e-92	100	GO:0001558 GO:0007067 GO:0007346 GO:0008283 GO:0009734 GO:0009790 GO:0009791 GO:0009819 GO:0009860 GO:0010252 GO:0031117 GO:0040014 GO:0042742 GO:0046686 GO:0048364 GO:0048527 GO:0048768 GO:0090333	auxin homeostasis; "auxin mediated signaling pathway"; "cell proliferation"; "defense response to bacterium"; "drought recovery"; "embryo development"; "lateral root development"; "mitosis"; "pollen tube growth"; "positive regulation of microtubule depolymerization"; "post-embryonic development"; "regulation of cell growth"; "regulation of mitotic cell cycle"; "regulation of multicellular organis…	GO:0008017	microtubule binding	GO:0005634 GO:0005737 GO:0005774 GO:0005794 GO:0005829 GO:0005886 GO:0009506 GO:0009507 GO:0009579 GO:0048046 GO:0090406	Golgi apparatus; "apoplast"; "chloroplast"; "cytoplasm"; "cytosol"; "nucleus"; "plasma membrane"; "plasmodesma"; "pollen tube"; "thylakoid"; "vacuolar membrane"	PF00838	Translationally controlled tumour protein	PTHR11991	TRANSLATIONALLY CONTROLLED TUMOR PROTEIN-RELATED	KOG1727	Microtubule-binding_protein_(translationally_controlled_tumor_protein)
Glyma.10G153900			1.23	-0.464333									Glyma.10G153900	866	UniRef100_I1LBB9 Lipoxygenase n=1 Tax=Glycine max RepID=I1LBB9_SOYBN	0	100	UniRef100_I1LBB9 Lipoxygenase n=1 Tax=Glycine max RepID=I1LBB9_SOYBN	0	100	AT1G55020.1|Symbols:LOX1, ATLOX1|lipoxygenase 1|chr1:20525798-20530143 FORWARD LENGTH=859	0	100.7	GO:0006952 GO:0009611 GO:0009695 GO:0009737 GO:0009753 GO:0009816 GO:0010311 GO:0030397 GO:0034440 GO:0040007 GO:0048364	defense response; "defense response to bacterium, incompatible interaction"; "growth"; "jasmonic acid biosynthetic process"; "lateral root formation"; "lipid oxidation"; "membrane disassembly"; "response to abscisic acid stimulus"; "response to jasmonic acid stimulus"; "response to wounding"; "root development"	GO:0016165	lipoxygenase activity	GO:0005737 GO:0009536	cytoplasm; "plastid"	PF00305 PF01477	Lipoxygenase; "PLAT/LH2 domain"	PTHR11771	LIPOXYGENASE	NA	NA
Glyma.10G156500								0.828034	-1.11435				Glyma.10G156500	360	UniRef100_K7LJM4 Uncharacterized protein n=2 Tax=Glycine max RepID=K7LJM4_SOYBN	0	92.53	UniRef100_G7I803 RING finger family protein n=1 Tax=Medicago truncatula RepID=G7I803_MEDTR	2e-176	87.4	AT3G05200.1|Symbols:ATL6|RING/U-box superfamily protein|chr3:1477377-1478573 FORWARD LENGTH=398	1e-94	88.44	GO:0002679 GO:0009814 GO:0009816 GO:0010200 GO:0016567 GO:0035556	defense response, incompatible interaction; "defense response to bacterium, incompatible interaction"; "intracellular signal transduction"; "protein ubiquitination"; "respiratory burst involved in defense response"; "response to chitin"	GO:0004842 GO:0008270	ubiquitin-protein ligase activity; "zinc ion binding"	GO:0005576 GO:0005886	extracellular region; "plasma membrane"	PF00097	Zinc finger, C3HC4 type (RING finger)	PTHR22764	RING FINGER DOMAIN-CONTAINING	NA	NA
Glyma.10G168300			-0.194844	1.39546									Glyma.10G168300	440	UniRef100_I1NIL2 Uncharacterized protein n=1 Tax=Glycine max RepID=I1NIL2_SOYBN	0	99.32	UniRef100_B6SL47 Carboxyl-terminal proteinase n=1 Tax=Zea mays RepID=B6SL47_MAIZE	1e-175	73.76	AT5G18460.1|Symbols:|Protein of Unknown Function (DUF239)|chr5:6123205-6126505 FORWARD LENGTH=430	0	90.93	GO:0008150	biological process	NA	NA	GO:0005576	extracellular region	PF03080	Domain of unknown function (DUF239)	NA	NA	NA	NA
Glyma.10G169700						2.0544	-1.34963	0.202771	-2.84304				Glyma.10G169700	118	UniRef100_K7LJW8 Uncharacterized protein n=1 Tax=Glycine max RepID=K7LJW8_SOYBN	2e-80	100	UniRef100_G7I5J8 F-box protein PP2-B1 n=1 Tax=Medicago truncatula RepID=G7I5J8_MEDTR	6e-18	24.84	AT2G02250.1|Symbols:AtPP2-B2, PP2-B2|phloem protein 2-B2|chr2:594655-595825 REVERSE LENGTH=310	3e-13	24.52	GO:0006499	N-terminal protein myristoylation	GO:0030246	carbohydrate binding	GO:0005634	nucleus	NA	NA	NA	NA	NA	NA
Glyma.10G176500						1.24612	-0.012981	1.23567	-0.335781		x		Glyma.10G176500	355	UniRef100_I1LC13 Uncharacterized protein n=1 Tax=Glycine max RepID=I1LC13_SOYBN	0	100	UniRef100_G7L6D6 Isoflavone-7-O-methyltransferase n=1 Tax=Medicago truncatula RepID=G7L6D6_MEDTR	3e-177	98.06	AT4G35160.1|Symbols:|O-methyltransferase family protein|chr4:16730989-16732808 REVERSE LENGTH=382	4e-63	91.36	NA	NA	GO:0008168 GO:0008171 GO:0046983	O-methyltransferase activity; "methyltransferase activity"; "protein dimerization activity"	GO:0005634 GO:0005829	cytosol; "nucleus"	PF00891 PF08100	O-methyltransferase; "Dimerisation domain"	PTHR11746	O-METHYLTRANSFERASE	KOG3178	Hydroxyindole-O-methyltransferase_and_related_SAM-dependent_methyltransferases
Glyma.10G177200						1.79542	-0.144411						Glyma.10G177200	288	UniRef100_I1LC20 Uncharacterized protein n=1 Tax=Glycine max RepID=I1LC20_SOYBN	0	100	UniRef100_V5N828 Chloroplast pigment-binding protein CP26 n=1 Tax=Phaseolus vulgaris RepID=V5N828_PHAVU	0	100.35	AT4G10340.1|Symbols:LHCB5|light harvesting complex of photosystem II 5|chr4:6408200-6409496 FORWARD LENGTH=280	4e-150	102.5	GO:0006364 GO:0009637 GO:0009644 GO:0009744 GO:0009765 GO:0010114 GO:0010155 GO:0010196 GO:0010218 GO:0015979 GO:0019344	cysteine biosynthetic process; "nonphotochemical quenching"; "photosynthesis"; "photosynthesis, light harvesting"; "rRNA processing"; "regulation of proton transport"; "response to blue light"; "response to far red light"; "response to high light intensity"; "response to red light"; "response to sucrose stimulus"	GO:0016168	chlorophyll binding	GO:0009507 GO:0009517 GO:0009533 GO:0009534 GO:0009535 GO:0009579 GO:0009783 GO:0010287 GO:0016020 GO:0030076	PSII associated light-harvesting complex II; "chloroplast"; "chloroplast stromal thylakoid"; "chloroplast thylakoid"; "chloroplast thylakoid membrane"; "light-harvesting complex"; "membrane"; "photosystem II antenna complex"; "plastoglobule"; "thylakoid"	PF00504	Chlorophyll A-B binding protein	PTHR21649	CHLOROPHYLL A/B BINDING PROTEIN	NA	NA
Glyma.10G184600								-1.44932	0.405703				Glyma.10G184600	71	UniRef100_C6TCC9 Uncharacterized protein n=1 Tax=Glycine max RepID=C6TCC9_SOYBN	3e-42	100	UniRef100_G7I3Z2 Inhibitor of trypsin and hageman factor n=1 Tax=Medicago truncatula RepID=G7I3Z2_MEDTR	1e-29	100	AT2G38870.1|Symbols:|Serine protease inhibitor, potato inhibitor I-type family protein|chr2:16236546-16237050 REVERSE LENGTH=70	4e-20	100	GO:0009611 GO:0015824 GO:0050832	defense response to fungus; "proline transport"; "response to wounding"	GO:0004867	serine-type endopeptidase inhibitor activity	GO:0005576 GO:0005618	cell wall; "extracellular region"	PF00280	Potato inhibitor I family	NA	NA	NA	NA
Glyma.10G186500						1.06394	-0.179427						Glyma.10G186500	537	UniRef100_C3UZD3 Phosphate transporter 7 n=1 Tax=Glycine max RepID=C3UZD3_SOYBN	0	100	UniRef100_C3UZD3 Phosphate transporter 7 n=1 Tax=Glycine max RepID=C3UZD3_SOYBN	0	100	AT3G54700.1|Symbols:PHT1;7|phosphate transporter 1;7|chr3:20248463-20250070 REVERSE LENGTH=535	0	97.2	GO:1901684	arsenate ion transmembrane transport	GO:0005351 GO:0015114 GO:0015144 GO:1901683	arsenate ion transmembrane transporter activity; "carbohydrate transmembrane transporter activity"; "phosphate ion transmembrane transporter activity"; "sugar:hydrogen symporter activity"	GO:0005576 GO:0005886 GO:0016020 GO:0016021	extracellular region; "integral to membrane"; "membrane"; "plasma membrane"	PF00083	Sugar (and other) transporter	PTHR24064	FAMILY NOT NAMED	KOG0252	Inorganic_phosphate_transporter
Glyma.10G218900			-0.456444	2.59633									Glyma.10G218900	116	UniRef100_C6SX82 Uncharacterized protein n=1 Tax=Glycine max RepID=C6SX82_SOYBN	8e-79	100	NA	NA	NA	NA	NA	NA	NA	NA	NA	NA	NA	NA	NA	NA	NA	NA	NA	NA
Glyma.10G219100			-0.509519	4.55464									Glyma.10G219100	565	UniRef100_I1LDA3 Uncharacterized protein n=1 Tax=Glycine max RepID=I1LDA3_SOYBN	0	100	UniRef100_G7J6C9 Laccase-15 n=1 Tax=Medicago truncatula RepID=G7J6C9_MEDTR	0	50.4	AT5G48100.1|Symbols:TT10, LAC15, ATLAC15|Laccase/Diphenol oxidase family protein|chr5:19489530-19492582 REVERSE LENGTH=565	0	96.11	GO:0009809 GO:0009813 GO:0010023 GO:0046274 GO:0046688 GO:0055114	flavonoid biosynthetic process; "lignin biosynthetic process"; "lignin catabolic process"; "oxidation-reduction process"; "proanthocyanidin biosynthetic process"; "response to copper ion"	GO:0005507 GO:0016491 GO:0052716	copper ion binding; "hydroquinone:oxygen oxidoreductase activity"; "oxidoreductase activity"	GO:0005576 GO:0048046	apoplast; "extracellular region"	PF00394 PF07731 PF07732	Multicopper oxidase; "Multicopper oxidase"; "Multicopper oxidase"	PTHR11709	MULTI-COPPER OXIDASE	KOG1263	Multicopper_oxidases
Glyma.10G219200	-1.23689	1.72066	-0.815965	3.71905									Glyma.10G219200	566	UniRef100_I1LDA4 Uncharacterized protein n=1 Tax=Glycine max RepID=I1LDA4_SOYBN	0	100	UniRef100_G7J6C9 Laccase-15 n=1 Tax=Medicago truncatula RepID=G7J6C9_MEDTR	0	50.31	AT5G09360.1|Symbols:LAC14|laccase 14|chr5:2906426-2908658 REVERSE LENGTH=569	0	97.89	GO:0046274 GO:0055114	lignin catabolic process; "oxidation-reduction process"	GO:0005507 GO:0016491 GO:0052716	copper ion binding; "hydroquinone:oxygen oxidoreductase activity"; "oxidoreductase activity"	GO:0005576 GO:0048046	apoplast; "extracellular region"	PF00394 PF07731 PF07732	Multicopper oxidase; "Multicopper oxidase"; "Multicopper oxidase"	PTHR11709	MULTI-COPPER OXIDASE	KOG1263	Multicopper_oxidases
Glyma.10G224300								1.93298	-1.0466				Glyma.10G224300	214	UniRef100_I1LDG0 Uncharacterized protein n=1 Tax=Glycine max RepID=I1LDG0_SOYBN	3e-144	100	UniRef100_Q2TUW1 Abscisic stress ripening-like protein n=1 Tax=Glycine max RepID=Q2TUW1_SOYBN	1e-75	89.5	NA	NA	NA	NA	NA	NA	NA	NA	NA	PF02496	ABA/WDS induced protein	NA	NA	NA	NA
Glyma.10G229400			2.34819	-1.10567									Glyma.10G229400	810	UniRef100_I1LDK4 Uncharacterized protein n=1 Tax=Glycine max RepID=I1LDK4_SOYBN	0	100	UniRef100_F4JKF8 P-loop containing nucleoside triphosphate hydrolases superfamily protein n=1 Tax=Arabidopsis thaliana RepID=F4JKF8_ARATH	0	97.47	AT4G28000.1|Symbols:|P-loop containing nucleoside triphosphate hydrolases superfamily protein|chr4:13925456-13929280 FORWARD LENGTH=830	0	97.47	NA	NA	GO:0000166 GO:0005524 GO:0016887 GO:0017111	ATP binding; "ATPase activity"; "nucleoside-triphosphatase activity"; "nucleotide binding"	GO:0005886	plasma membrane	PF00004	ATPase family associated with various cellular activities (AAA)	PTHR23074	AAA ATPASE	KOG0737	AAA+-type_ATPase
Glyma.10G230200								1.18939	-0.227533		x		Glyma.10G230200	298	UniRef100_I1LDL1 Uncharacterized protein n=1 Tax=Glycine max RepID=I1LDL1_SOYBN	0	100	UniRef100_G7IDY1 WRKY transcription factor n=1 Tax=Medicago truncatula RepID=G7IDY1_MEDTR	1e-99	83.97	AT5G52830.1|Symbols:WRKY27, ATWRKY27|WRKY DNA-binding protein 27|chr5:21410996-21412218 FORWARD LENGTH=348	8e-58	37.64	GO:0006355 GO:0007263 GO:0009739 GO:0042742 GO:0045892	defense response to bacterium; "negative regulation of transcription, DNA-dependent"; "nitric oxide mediated signal transduction"; "regulation of transcription, DNA-dependent"; "response to gibberellin stimulus"	GO:0003700 GO:0005515 GO:0043565	protein binding; "sequence-specific DNA binding"; "sequence-specific DNA binding transcription factor activity"	GO:0005634	nucleus	PF03106	WRKY DNA -binding domain	NA	NA	NA	NA
Glyma.10G248500						-0.064314	1.16562						Glyma.10G248500	63	UniRef100_I1LE51 Uncharacterized protein n=1 Tax=Glycine max RepID=I1LE51_SOYBN	2e-36	100	NA	NA	NA	AT5G43150.1|Symbols:|unknown protein; FUNCTIONS IN: molecular_function unknown; INVOLVED IN: biological_process unknown; LOCATED IN: mitochondrion; EXPRESSED IN: 22 plant structures; EXPRESSED DURING: 13 growth stages; Has 1807 Blast hits to 1807 proteins in 277 species: Archae - 0; Bacteria - 0; Metazoa - 736; Fungi - 347; Plants - 385; Viruses - 0; Other Eukaryotes - 339 (source: NCBI BLink).|c…	7e-06	52.75	GO:0008150 GO:0015996	biological process; "chlorophyll catabolic process"	GO:0003674	molecular function	GO:0005739	mitochondrion	NA	NA	NA	NA	NA	NA
Glyma.10G257200						0.573458	-1.14581						Glyma.10G257200	109	UniRef100_I1LEE3 Uncharacterized protein n=1 Tax=Glycine max RepID=I1LEE3_SOYBN	2e-73	100	UniRef100_D7LA14 Beta-1,4-xylosidase n=1 Tax=Arabidopsis lyrata subsp. lyrata RepID=D7LA14_ARALL	4e-12	6.82	AT3G19615.1|Symbols:|unknown protein; FUNCTIONS IN: molecular_function unknown; INVOLVED IN: biological_process unknown; LOCATED IN: cellular_component unknown; Has 10 Blast hits to 10 proteins in 5 species: Archae - 0; Bacteria - 0; Metazoa - 0; Fungi - 0; Plants - 10; Viruses - 0; Other Eukaryotes - 0 (source: NCBI BLink).|chr3:6815073-6815354 REVERSE LENGTH=93	1e-14	62.37	GO:0008150	biological process	GO:0003674	molecular function	GO:0005739	mitochondrion	NA	NA	NA	NA	NA	NA
Glyma.10G261000								-0.0747845	1.19105		x		Glyma.10G261000	525	UniRef100_K7LLI0 Uncharacterized protein n=1 Tax=Glycine max RepID=K7LLI0_SOYBN	0	100	NA	NA	NA	AT2G15020.1|Symbols:|unknown protein; BEST Arabidopsis thaliana protein match is: unknown protein (TAIR:AT5G64190.1); Has 72 Blast hits to 72 proteins in 10 species: Archae - 0; Bacteria - 0; Metazoa - 0; Fungi - 0; Plants - 72; Viruses - 0; Other Eukaryotes - 0 (source: NCBI BLink).|chr2:6491706-6493286 REVERSE LENGTH=526	1e-165	98.67	GO:0008150 GO:0010264	biological process; "myo-inositol hexakisphosphate biosynthetic process"	GO:0003674	molecular function	GO:0005575	cellular component	NA	NA	NA	NA	NA	NA
Glyma.10G264000			-0.609569	1.13302									Glyma.10G264000	408	UniRef100_I1LEL2 Uncharacterized protein n=1 Tax=Glycine max RepID=I1LEL2_SOYBN	0	100	UniRef100_B9HW82 Heavy-metal-associated domain-containing family protein n=1 Tax=Populus trichocarpa RepID=B9HW82_POPTR	3e-130	97.37	AT1G23000.1|Symbols:|Heavy metal transport/detoxification superfamily protein|chr1:8143614-8144865 FORWARD LENGTH=358	2e-42	71.79	GO:0009909 GO:0016570 GO:0030001 GO:0048449	floral organ formation; "histone modification"; "metal ion transport"; "regulation of flower development"	GO:0046872	metal ion binding	GO:0005575	cellular component	PF00403	Heavy-metal-associated domain	PTHR22814	COPPER TRANSPORT PROTEIN ATOX1-RELATED	KOG1603	Copper_chaperone
Glyma.11G000900			-0.159194	2.42777									Glyma.11G000900	211	UniRef100_I1LFN7 Uncharacterized protein n=1 Tax=Glycine max RepID=I1LFN7_SOYBN	2e-28	46	NA	NA	NA	NA	NA	NA	NA	NA	NA	NA	NA	NA	NA	NA	NA	NA	NA	NA
Glyma.11G001200			1.95982	-1.24924									Glyma.11G001200	213	UniRef100_I1LFP1 Uncharacterized protein n=1 Tax=Glycine max RepID=I1LFP1_SOYBN	3e-149	100	UniRef100_C6ZS01 Leucine-rich repeat family protein n=1 Tax=Glycine max RepID=C6ZS01_SOYBN	2e-115	92.45	AT3G43740.1|Symbols:|Leucine-rich repeat (LRR) family protein|chr3:15644127-15645446 FORWARD LENGTH=218	2e-89	87.16	GO:0007165	signal transduction	NA	NA	GO:0005886	plasma membrane	PF00560 PF08263	Leucine Rich Repeat; "Leucine rich repeat N-terminal domain"	PTHR24420	LEUCINE-RICH REPEAT RECEPTOR-LIKE PROTEIN KINASE	NA	NA
Glyma.11G010500								0.14683	-2.20752				Glyma.11G010500	540	UniRef100_I1LFZ4 Uncharacterized protein n=1 Tax=Glycine max RepID=I1LFZ4_SOYBN	0	100	UniRef100_Q8S5C2 4-coumarate:CoA ligase isoenzyme 3 n=1 Tax=Glycine max RepID=Q8S5C2_SOYBN	0	94.56	AT1G65060.1|Symbols:4CL3|4-coumarate:CoA ligase 3|chr1:24167385-24171457 REVERSE LENGTH=561	0	89.84	GO:0008152 GO:0009411 GO:0009698 GO:0009718 GO:0009744 GO:0009813 GO:0010224 GO:0010584	anthocyanin-containing compound biosynthetic process; "flavonoid biosynthetic process"; "metabolic process"; "phenylpropanoid metabolic process"; "pollen exine formation"; "response to UV"; "response to UV-B"; "response to sucrose stimulus"	GO:0003824 GO:0016207	4-coumarate-CoA ligase activity; "catalytic activity"	GO:0005575	cellular component	PF00501	AMP-binding enzyme	PTHR24096	FAMILY NOT NAMED	KOG1176	Acyl-CoA_synthetase
Glyma.11G023200			-0.150021	1.03585							x		Glyma.11G023200	287	UniRef100_G7KC21 Aquaporin n=1 Tax=Medicago truncatula RepID=G7KC21_MEDTR	0	99.3	UniRef100_G7KC21 Aquaporin n=1 Tax=Medicago truncatula RepID=G7KC21_MEDTR	0	99.3	AT4G00430.1|Symbols:TMP-C, PIP1;4, PIP1E|plasma membrane intrinsic protein 1;4|chr4:186143-187531 REVERSE LENGTH=287	0	98.61	GO:0006810 GO:0006826 GO:0006833 GO:0009414 GO:0010106	cellular response to iron ion starvation; "iron ion transport"; "response to water deprivation"; "transport"; "water transport"	GO:0005215 GO:0015250	transporter activity; "water channel activity"	GO:0005886 GO:0016020 GO:0016021	integral to membrane; "membrane"; "plasma membrane"	PF00230	Major intrinsic protein	PTHR19139	AQUAPORIN TRANSPORTER	KOG0223	Aquaporin_(major_intrinsic_protein_family)
Glyma.11G058400			-1.02969	1.90527									Glyma.11G058400	309	UniRef100_K7LN93 Uncharacterized protein n=1 Tax=Glycine max RepID=K7LN93_SOYBN	0	100	UniRef100_G7K830 LOB domain-containing protein n=1 Tax=Medicago truncatula RepID=G7K830_MEDTR	2e-114	77.99	AT5G66870.1|Symbols:ASL1, LBD36|ASYMMETRIC LEAVES 2-like 1|chr5:26706621-26707562 FORWARD LENGTH=313	8e-72	74.44	GO:0006355 GO:0009954 GO:0009965 GO:0048441	leaf morphogenesis; "petal development"; "proximal/distal pattern formation"; "regulation of transcription, DNA-dependent"	NA	NA	GO:0005634	nucleus	PF03195	Protein of unknown function DUF260	NA	NA	NA	NA
Glyma.11G064100	0.464843	-1.28241	2.52566	-0.18334									Glyma.11G064100	392	UniRef100_K7LND4 Uncharacterized protein n=1 Tax=Glycine max RepID=K7LND4_SOYBN	0	94.84	UniRef100_O23203 Major facilitator protein n=1 Tax=Arabidopsis thaliana RepID=O23203_ARATH	9e-165	79.96	AT4G36790.1|Symbols:|Major facilitator superfamily protein|chr4:17336360-17338304 FORWARD LENGTH=489	1e-167	79.96	GO:0015706 GO:0055085	nitrate transport; "transmembrane transport"	GO:0005351 GO:0015144	carbohydrate transmembrane transporter activity; "sugar:hydrogen symporter activity"	GO:0005739 GO:0016020 GO:0016021	integral to membrane; "membrane"; "mitochondrion"	PF07690	Major Facilitator Superfamily	PTHR24003	MAJOR FACILITATOR SUPERFAMILY DOMAIN-CONTAINING PROTEIN-RELATED	KOG1330	Sugar_transporter/spinster_transmembrane_protein
Glyma.11G065000						1.13722	-0.34503						Glyma.11G065000	370	UniRef100_I1LHN8 Uncharacterized protein n=3 Tax=Glycine max RepID=I1LHN8_SOYBN	0	100	UniRef100_Q43449 G-box binding factor n=1 Tax=Glycine max RepID=Q43449_SOYBN	0	98.24	AT4G36730.1|Symbols:GBF1|G-box binding factor 1|chr4:17309850-17311752 REVERSE LENGTH=315	9e-96	109.21	GO:0006351 GO:0006355 GO:0010310 GO:0010629 GO:0090342	negative regulation of gene expression; "regulation of cell aging"; "regulation of hydrogen peroxide metabolic process"; "regulation of transcription, DNA-dependent"; "transcription, DNA-dependent"	GO:0003677 GO:0003700 GO:0043565 GO:0046983	DNA binding; "protein dimerization activity"; "sequence-specific DNA binding"; "sequence-specific DNA binding transcription factor activity"	GO:0005634 GO:0005737	cytoplasm; "nucleus"	PF00170 PF07777	bZIP transcription factor; "G-box binding protein MFMR"	PTHR22952	CAMP-RESPONSE ELEMENT BINDING PROTEIN-RELATED	NA	NA
Glyma.11G070600						0.0105495	-1.02718	1.12905	-0.351781				Glyma.11G070600	319	UniRef100_K7LNG5 Uncharacterized protein n=1 Tax=Glycine max RepID=K7LNG5_SOYBN	0	100	UniRef100_O48601 NADPH:isoflavone reductase n=1 Tax=Glycine max RepID=O48601_SOYBN	0	100	NA	NA	NA	NA	NA	NA	NA	NA	NA	PF05368	NmrA-like family	PTHR10366	NAD DEPENDENT EPIMERASE/DEHYDRATASE	NA	NA
Glyma.11G077400						0.13467	-1.4351						Glyma.11G077400	159	UniRef100_C6T675 Uncharacterized protein n=1 Tax=Glycine max RepID=C6T675_SOYBN	8e-111	100	UniRef100_P93499 DnaJ-like protein (Fragment) n=1 Tax=Phaseolus vulgaris RepID=P93499_PHAVU	4e-90	95.03	AT4G36040.1|Symbols:|Chaperone DnaJ-domain superfamily protein|chr4:17049708-17050193 REVERSE LENGTH=161	2e-42	64.6	GO:0006457	protein folding	GO:0031072	heat shock protein binding	GO:0005634 GO:0009507 GO:0009536	chloroplast; "nucleus"; "plastid"	PF00226	DnaJ domain	PTHR25040	FAMILY NOT NAMED	NA	NA
Glyma.11G082700								1.42035	-0.0365751				Glyma.11G082700	544	UniRef100_I1LI79 Uncharacterized protein n=1 Tax=Glycine max RepID=I1LI79_SOYBN	0	100	UniRef100_G7JYU3 Lysine histidine transporter-like protein n=1 Tax=Medicago truncatula RepID=G7JYU3_MEDTR	0	101.69	AT1G47670.1|Symbols:|Transmembrane amino acid transporter family protein|chr1:17536834-17539486 REVERSE LENGTH=519	0	97.11	GO:0006865 GO:0010075	amino acid transport; "regulation of meristem growth"	GO:0015171	amino acid transmembrane transporter activity	GO:0005886 GO:0016020	membrane; "plasma membrane"	PF01490	Transmembrane amino acid transporter protein	PTHR22950	AMINO ACID TRANSPORTER	KOG1303	Amino_acid_transporters
Glyma.11G093400	-0.246588	1.88533											Glyma.11G093400	506	UniRef100_I1LIJ8 Uncharacterized protein n=1 Tax=Glycine max RepID=I1LIJ8_SOYBN	0	100	UniRef100_G7JRN3 Lipase n=1 Tax=Medicago truncatula RepID=G7JRN3_MEDTR	0	92.88	AT1G51440.1|Symbols:|alpha/beta-Hydrolases superfamily protein|chr1:19070971-19072554 FORWARD LENGTH=527	0	79.89	GO:0006629	lipid metabolic process	GO:0004806 GO:0008970 GO:0047714	galactolipase activity; "phosphatidylcholine 1-acylhydrolase activity"; "triglyceride lipase activity"	GO:0009507	chloroplast	PF01764	Lipase (class 3)	PTHR21493	CGI-141-RELATED/LIPASE CONTAINING PROTEIN	KOG4569	Predicted_lipase
Glyma.11G095200								-1.06339	0.74374				Glyma.11G095200	290	UniRef100_I1LIL5 Uncharacterized protein n=1 Tax=Glycine max RepID=I1LIL5_SOYBN	2e-165	79.71	UniRef100_Q6S9W0 Endo-1,3-beta-glucanase n=1 Tax=Glycine max RepID=Q6S9W0_SOYBN	3e-164	79.71	AT4G16260.1|Symbols:|Glycosyl hydrolase superfamily protein|chr4:9200180-9201441 REVERSE LENGTH=344	4e-83	78.2	GO:0002215 GO:0009651 GO:0009817	defense response to fungus, incompatible interaction; "defense response to nematode"; "response to salt stress"	GO:0003824 GO:0004553 GO:0043169	catalytic activity; "cation binding"; "hydrolase activity, hydrolyzing O-glycosyl compounds"	GO:0005618 GO:0005774	cell wall; "vacuolar membrane"	PF00332	Glycosyl hydrolases family 17	PTHR16631	FAMILY NOT NAMED	NA	NA
Glyma.11G106000			-0.217279	1.79684									Glyma.11G106000	489	UniRef100_UPI0001B63640 PREDICTED: auxin transporter-like protein 5-like n=1 Tax=Glycine max RepID=UPI0001B63640	0	100	UniRef100_Q8L883 Auxin transporter-like protein 5 n=1 Tax=Medicago truncatula RepID=LAX5_MEDTR	0	98.98	AT2G21050.1|Symbols:LAX2|like AUXIN RESISTANT 2|chr2:9034289-9036439 FORWARD LENGTH=483	0	94.62	GO:0006865 GO:0009624 GO:0010075 GO:0010588 GO:0048829	amino acid transport; "cotyledon vascular tissue pattern formation"; "regulation of meristem growth"; "response to nematode"; "root cap development"	GO:0005215 GO:0015171	amino acid transmembrane transporter activity; "transporter activity"	GO:0005886 GO:0016020	membrane; "plasma membrane"	PF01490	Transmembrane amino acid transporter protein	PTHR22950	AMINO ACID TRANSPORTER	KOG1303	Amino_acid_transporters
Glyma.11G123300						1.66923	-0.119177						Glyma.11G123300	73	UniRef100_I1LJJ9 Uncharacterized protein n=1 Tax=Glycine max RepID=I1LJJ9_SOYBN	8e-44	100	UniRef100_E4MXL5 mRNA, clone: RTFL01-34-C05 n=2 Tax=Eutrema RepID=E4MXL5_THEHA	3e-10	94.74	AT2G15960.1|Symbols:|unknown protein; Has 14 Blast hits to 14 proteins in 5 species: Archae - 0; Bacteria - 0; Metazoa - 0; Fungi - 0; Plants - 14; Viruses - 0; Other Eukaryotes - 0 (source: NCBI BLink).|chr2:6947353-6947586 FORWARD LENGTH=77	5e-14	93.51	GO:0008150	biological process	GO:0003674	molecular function	GO:0005575	cellular component	NA	NA	NA	NA	NA	NA
Glyma.11G124700						1.49717	-0.571997	2.00652	-0.595492				Glyma.11G124700	82	UniRef100_C6T240 Uncharacterized protein n=1 Tax=Glycine max RepID=C6T240_SOYBN	2e-52	100	NA	NA	NA	AT4G28460.1|Symbols:|unknown protein; FUNCTIONS IN: molecular_function unknown; INVOLVED IN: biological_process unknown; LOCATED IN: endomembrane system; EXPRESSED IN: 10 plant structures; EXPRESSED DURING: LP.04 four leaves visible, 4 anthesis, petal differentiation and expansion stage; Has 8 Blast hits to 8 proteins in 3 species: Archae - 0; Bacteria - 0; Metazoa - 0; Fungi - 0; Plants - 8; Vir…	3e-06	95.83	GO:0008150	biological process	GO:0003674	molecular function	GO:0005576	extracellular region	NA	NA	NA	NA	NA	NA
Glyma.11G129300						0.0434018	-2.43533						Glyma.11G129300	518	UniRef100_K7LPH8 Uncharacterized protein n=1 Tax=Glycine max RepID=K7LPH8_SOYBN	0	100	UniRef100_A8TVQ5 Beta-glucosidase G2 n=1 Tax=Medicago truncatula RepID=A8TVQ5_MEDTR	0	95.19	AT2G44450.1|Symbols:BGLU15|beta glucosidase 15|chr2:18340966-18343744 FORWARD LENGTH=506	0	95.26	GO:0005975 GO:0010359	carbohydrate metabolic process; "regulation of anion channel activity"	GO:0003824 GO:0004553 GO:0043169	catalytic activity; "cation binding"; "hydrolase activity, hydrolyzing O-glycosyl compounds"	GO:0005576 GO:0005618 GO:0005794 GO:0009505 GO:0009506	Golgi apparatus; "cell wall"; "extracellular region"; "plant-type cell wall"; "plasmodesma"	PF00232	Glycosyl hydrolase family 1	PTHR10353	GLYCOSYL HYDROLASE	KOG0626	Beta-glucosidase,_lactase_phlorizinhydrolase,_and_related_proteins
Glyma.11G129900						0.0711219	-1.50899	1.93912	-0.399522				Glyma.11G129900	524	UniRef100_I1LJS4 Uncharacterized protein n=1 Tax=Glycine max RepID=I1LJS4_SOYBN	0	100	UniRef100_A8TVQ5 Beta-glucosidase G2 n=1 Tax=Medicago truncatula RepID=A8TVQ5_MEDTR	0	98.46	AT2G44480.1|Symbols:BGLU17|beta glucosidase 17|chr2:18359780-18363001 FORWARD LENGTH=517	0	93.42	GO:0005975	carbohydrate metabolic process	GO:0003824 GO:0004553 GO:0043169	catalytic activity; "cation binding"; "hydrolase activity, hydrolyzing O-glycosyl compounds"	GO:0005576	extracellular region	PF00232	Glycosyl hydrolase family 1	PTHR10353	GLYCOSYL HYDROLASE	KOG0626	Beta-glucosidase,_lactase_phlorizinhydrolase,_and_related_proteins
Glyma.11G132800								0.961207	-1.1967				Glyma.11G132800	220	UniRef100_UPI00023CC492 PREDICTED: extensin-like n=1 Tax=Glycine max RepID=UPI00023CC492	3e-22	51.47	UniRef100_Q8H9E0 Hydroxyproline-rich glycoprotein (Fragment) n=1 Tax=Solanum tuberosum RepID=Q8H9E0_SOLTU	2e-06	46.54	NA	NA	NA	NA	NA	NA	NA	NA	NA	PF04554	Extensin-like region	NA	NA	NA	NA
Glyma.11G134800			1.57438	-0.00653989									Glyma.11G134800	347	UniRef100_I1LJX1 Uncharacterized protein n=1 Tax=Glycine max RepID=I1LJX1_SOYBN	0	100	NA	NA	NA	AT5G59050.1|Symbols:|unknown protein; BEST Arabidopsis thaliana protein match is: unknown protein (TAIR:AT3G54000.1); Has 35333 Blast hits to 34131 proteins in 2444 species: Archae - 798; Bacteria - 22429; Metazoa - 974; Fungi - 991; Plants - 531; Viruses - 0; Other Eukaryotes - 9610 (source: NCBI BLink).|chr5:23839494-23842519 REVERSE LENGTH=312	7e-11	30.13	GO:0008150	biological process	GO:0003674	molecular function	GO:0005634	nucleus	NA	NA	NA	NA	NA	NA
Glyma.11G142200								1.36346	-0.00755244				Glyma.11G142200	85	UniRef100_K7LPQ5 Uncharacterized protein n=1 Tax=Glycine max RepID=K7LPQ5_SOYBN	9e-55	100	NA	NA	NA	NA	NA	NA	NA	NA	NA	NA	NA	NA	NA	NA	NA	NA	NA	NA
Glyma.11G153200			-2.66638	3.55699									Glyma.11G153200	428	UniRef100_I1LLB4 Uncharacterized protein n=1 Tax=Glycine max RepID=I1LLB4_SOYBN	0	100	UniRef100_B4JUL8 GH15499 n=1 Tax=Drosophila grimshawi RepID=B4JUL8_DROGR	4e-12	21.84	NA	NA	NA	NA	NA	NA	NA	NA	NA	NA	NA	NA	NA	NA	NA
Glyma.11G153300			-3.05294	3.5513									Glyma.11G153300	508	UniRef100_K7LQK2 Uncharacterized protein n=1 Tax=Glycine max RepID=K7LQK2_SOYBN	0	100	UniRef100_B4JUL8 GH15499 n=1 Tax=Drosophila grimshawi RepID=B4JUL8_DROGR	3e-10	19.99	NA	NA	NA	NA	NA	NA	NA	NA	NA	NA	NA	NA	NA	NA	NA
Glyma.11G154900								0.421722	-1.46134				Glyma.11G154900	91	UniRef100_P15642 Repetitive proline-rich cell wall protein 3 n=2 Tax=Glycine max RepID=PRP3_SOYBN	5e-48	100	UniRef100_P15642 Repetitive proline-rich cell wall protein 3 n=2 Tax=Glycine max RepID=PRP3_SOYBN	5e-48	100	NA	NA	NA	NA	NA	NA	NA	NA	NA	PF02095	Extensin-like protein repeat	NA	NA	NA	NA
Glyma.11G157100								0.560306	-2.01506				Glyma.11G157100	142	UniRef100_I1LLG4 Uncharacterized protein n=1 Tax=Glycine max RepID=I1LLG4_SOYBN	2e-94	100	UniRef100_G7JLF5 Calcium-binding protein n=1 Tax=Medicago truncatula RepID=G7JLF5_MEDTR	2e-57	100.71	AT3G50770.1|Symbols:CML41|calmodulin-like 41|chr3:18873987-18874604 FORWARD LENGTH=205	4e-31	65.85	GO:0008150 GO:0043090	amino acid import; "biological process"	GO:0005509	calcium ion binding	NA	NA	PF00036	EF hand	PTHR10891	EF-HAND CALCIUM-BINDING DOMAIN CONTAINING PROTEIN	KOG0027	Calmodulin_and_related_proteins_(EF-Hand_superfamily)
Glyma.11G157200								0.497503	-1.87942				Glyma.11G157200	142	UniRef100_I1LLG5 Uncharacterized protein n=1 Tax=Glycine max RepID=I1LLG5_SOYBN	2e-94	100	UniRef100_G7JLF5 Calcium-binding protein n=1 Tax=Medicago truncatula RepID=G7JLF5_MEDTR	2e-57	100.71	AT3G50770.1|Symbols:CML41|calmodulin-like 41|chr3:18873987-18874604 FORWARD LENGTH=205	4e-31	65.85	GO:0008150 GO:0043090	amino acid import; "biological process"	GO:0005509	calcium ion binding	NA	NA	PF00036	EF hand	PTHR10891	EF-HAND CALCIUM-BINDING DOMAIN CONTAINING PROTEIN	KOG0027	Calmodulin_and_related_proteins_(EF-Hand_superfamily)
Glyma.11G181800	-0.855781	1.22778	-0.169641	3.39776									Glyma.11G181800	151	NA	NA	NA	NA	NA	NA	NA	NA	NA	NA	NA	NA	NA	NA	NA	NA	NA	NA	NA	NA	NA
Glyma.11G183200						-1.30113	0.0832911						Glyma.11G183200	394	UniRef100_K7LQ60 Uncharacterized protein n=1 Tax=Glycine max RepID=K7LQ60_SOYBN	0	100	UniRef100_E9N6U0 1,3-beta-D-glucanase GH17_61 n=1 Tax=Populus tremula x Populus tremuloides RepID=E9N6U0_9ROSI	0	94.24	AT2G27500.2|Symbols:|Glycosyl hydrolase superfamily protein|chr2:11752615-11753844 REVERSE LENGTH=377	3e-180	91.51	GO:0005975 GO:0006612 GO:0009863 GO:0009867 GO:0010363	carbohydrate metabolic process; "jasmonic acid mediated signaling pathway"; "protein targeting to membrane"; "regulation of plant-type hypersensitive response"; "salicylic acid mediated signaling pathway"	GO:0003824 GO:0004553 GO:0043169	catalytic activity; "cation binding"; "hydrolase activity, hydrolyzing O-glycosyl compounds"	GO:0005576 GO:0005634 GO:0005737 GO:0046658	anchored to plasma membrane; "cytoplasm"; "extracellular region"; "nucleus"	PF00332	Glycosyl hydrolases family 17	PTHR16631	FAMILY NOT NAMED	NA	NA
Glyma.11G206700			1.45389	-0.0140658							x		Glyma.11G206700	652	UniRef100_K7LRD0 Uncharacterized protein n=1 Tax=Glycine max RepID=K7LRD0_SOYBN	0	100	UniRef100_G7J7V5 Cysteine-rich receptor-like protein kinase n=1 Tax=Medicago truncatula RepID=G7J7V5_MEDTR	0	100.15	AT1G70520.1|Symbols:CRK2|cysteine-rich RLK (RECEPTOR-like protein kinase) 2|chr1:26584888-26587334 REVERSE LENGTH=649	5e-120	100.15	GO:0006457 GO:0006468 GO:0006857 GO:0009408 GO:0009644 GO:0010193 GO:0034976 GO:0042542 GO:0046777	oligopeptide transport; "protein autophosphorylation"; "protein folding"; "protein phosphorylation"; "response to endoplasmic reticulum stress"; "response to heat"; "response to high light intensity"; "response to hydrogen peroxide"; "response to ozone"	GO:0004672 GO:0004674 GO:0005524 GO:0016301 GO:0016772	ATP binding; "kinase activity"; "protein kinase activity"; "protein serine/threonine kinase activity"; "transferase activity, transferring phosphorus-containing groups"	GO:0005576 GO:0005886 GO:0009506	extracellular region; "plasma membrane"; "plasmodesma"	PF01657 PF00069	Salt stress response/antifungal; "Protein kinase domain"	PTHR24420	LEUCINE-RICH REPEAT RECEPTOR-LIKE PROTEIN KINASE	KOG1187	Serine/threonine_protein_kinase
Glyma.11G206900			0.0951929	-2.1046									Glyma.11G206900	530	UniRef100_I1LM47 Uncharacterized protein n=1 Tax=Glycine max RepID=I1LM47_SOYBN	0	100	UniRef100_G7J7V5 Cysteine-rich receptor-like protein kinase n=1 Tax=Medicago truncatula RepID=G7J7V5_MEDTR	0	79.26	AT5G40380.1|Symbols:CRK42|cysteine-rich RLK (RECEPTOR-like protein kinase) 42|chr5:16152121-16155038 FORWARD LENGTH=651	5e-101	68.82	GO:0006468	protein phosphorylation	GO:0004672 GO:0004674 GO:0005524 GO:0016301 GO:0016772	ATP binding; "kinase activity"; "protein kinase activity"; "protein serine/threonine kinase activity"; "transferase activity, transferring phosphorus-containing groups"	NA	NA	PF00069 PF01657	Protein kinase domain; "Salt stress response/antifungal"	PTHR24420	LEUCINE-RICH REPEAT RECEPTOR-LIKE PROTEIN KINASE	NA	NA
Glyma.11G207000								-1.00161	0.620044		x		Glyma.11G207000	644	UniRef100_I1LM48 Uncharacterized protein n=1 Tax=Glycine max RepID=I1LM48_SOYBN	0	100	UniRef100_G7J7V5 Cysteine-rich receptor-like protein kinase n=1 Tax=Medicago truncatula RepID=G7J7V5_MEDTR	0	99.54	AT1G70520.1|Symbols:CRK2|cysteine-rich RLK (RECEPTOR-like protein kinase) 2|chr1:26584888-26587334 REVERSE LENGTH=649	1e-125	95.22	GO:0006457 GO:0006468 GO:0006857 GO:0009408 GO:0009644 GO:0010193 GO:0034976 GO:0042542 GO:0046777	oligopeptide transport; "protein autophosphorylation"; "protein folding"; "protein phosphorylation"; "response to endoplasmic reticulum stress"; "response to heat"; "response to high light intensity"; "response to hydrogen peroxide"; "response to ozone"	GO:0004672 GO:0004674 GO:0005524 GO:0016301 GO:0016772	ATP binding; "kinase activity"; "protein kinase activity"; "protein serine/threonine kinase activity"; "transferase activity, transferring phosphorus-containing groups"	GO:0005576 GO:0005886 GO:0009506	extracellular region; "plasma membrane"; "plasmodesma"	PF07714 PF01657	Protein tyrosine kinase; "Salt stress response/antifungal"	PTHR24420	LEUCINE-RICH REPEAT RECEPTOR-LIKE PROTEIN KINASE	KOG1187	Serine/threonine_protein_kinase
Glyma.11G210500								3.37137	-0.291115				Glyma.11G210500	409	UniRef100_K7LZY0 Uncharacterized protein n=1 Tax=Glycine max RepID=K7LZY0_SOYBN	0	100	UniRef100_B9A1Q4 Glycinol 4-dimethylallyltransferase n=1 Tax=Glycine max RepID=G4DT_SOYBN	0	99.76	AT2G18950.1|Symbols:HPT1, TPT1, ATHPT, VTE2|homogentisate phytyltransferase 1|chr2:8207491-8210047 FORWARD LENGTH=393	2e-120	84.99	GO:0000096 GO:0006546 GO:0006636 GO:0006733 GO:0006766 GO:0008652 GO:0009072 GO:0009106 GO:0009108 GO:0009117 GO:0009266 GO:0009416 GO:0009695 GO:0009915 GO:0009965 GO:0010189 GO:0015994 GO:0019216 GO:0019288 GO:0019748 GO:0030154 GO:0031347 GO:0031408 GO:0042362 GO:0044272 GO:0045893 GO:0071555	aromatic amino acid family metabolic process; "cell differentiation"; "cell wall organization"; "cellular amino acid biosynthetic process"; "chlorophyll metabolic process"; "coenzyme biosynthetic process"; "fat-soluble vitamin biosynthetic process"; "glycine catabolic process"; "isopentenyl diphosphate biosynthetic process, mevalonate-independent pathway"; "jasmonic acid biosynthetic process"; "l…	GO:0004659 GO:0010176	homogentisate phytyltransferase activity; "prenyltransferase activity"	GO:0005886 GO:0009507 GO:0016021	chloroplast; "integral to membrane"; "plasma membrane"	PF01040	UbiA prenyltransferase family	PTHR11048	PRENYLTRANSFERASES	NA	NA
Glyma.11G214500						0.154174	-1.77555	0.402587	-2.33671		x		Glyma.11G214500	436	UniRef100_I1LMA2 Uncharacterized protein n=1 Tax=Glycine max RepID=I1LMA2_SOYBN	0	100	UniRef100_Q8S8Z6 Syringolide-induced protein 13-1-1 n=1 Tax=Glycine max RepID=Q8S8Z6_SOYBN	0	100.93	AT1G66160.1|Symbols:ATCMPG1, CMPG1|CYS, MET, PRO, and GLY protein 1|chr1:24637218-24638513 FORWARD LENGTH=431	9e-121	95.36	GO:0002679 GO:0010200 GO:0015824 GO:0016567 GO:0035556	intracellular signal transduction; "proline transport"; "protein ubiquitination"; "respiratory burst involved in defense response"; "response to chitin"	GO:0004842	ubiquitin-protein ligase activity	GO:0005737	cytoplasm	PF04564	U-box domain	PTHR22849	WDSAM1 PROTEIN	NA	NA
Glyma.11G219000						0.214432	-2.95718	0.418712	-1.96284				Glyma.11G219000	152	UniRef100_C6T2V8 Uncharacterized protein n=1 Tax=Glycine max RepID=C6T2V8_SOYBN	3e-105	100	UniRef100_D0R6I8 C2 domain-containing protein n=1 Tax=Malus domestica RepID=D0R6I8_MALDO	3e-60	96.15	AT3G55470.2|Symbols:|Calcium-dependent lipid-binding (CaLB domain) family protein|chr3:20564356-20566092 FORWARD LENGTH=155	6e-47	97.42	GO:0006612 GO:0008150 GO:0009963 GO:0010363	biological process; "positive regulation of flavonoid biosynthetic process"; "protein targeting to membrane"; "regulation of plant-type hypersensitive response"	GO:0003674	molecular function	NA	NA	PF00168	C2 domain	PTHR10024	SYNAPTOTAGMIN	KOG1030	Predicted_Ca2+-dependent_phospholipid-binding_protein
Glyma.11G223800	1.99543	-0.236301	0.087826	-1.01479							x		Glyma.11G223800	510	UniRef100_I1LMK1 Uncharacterized protein n=1 Tax=Glycine max RepID=I1LMK1_SOYBN	0	100	UniRef100_G7JA19 LIM and UIM domain-containing n=1 Tax=Medicago truncatula RepID=G7JA19_MEDTR	0	99.17	AT2G39830.1|Symbols:DAR2|DA1-related protein 2|chr2:16619950-16623658 REVERSE LENGTH=528	0	95.27	GO:0010088 GO:0048364	phloem development; "root development"	GO:0008270	zinc ion binding	NA	NA	PF00412 PF12315	LIM domain; "Protein of unknown function (DUF3633)"	PTHR24209	FAMILY NOT NAMED	KOG1703	Adaptor_protein_Enigma_and_related_PDZ-LIM_proteins
Glyma.11G235700			-0.664861	2.07881									Glyma.11G235700	204	UniRef100_K7LRT3 Uncharacterized protein n=1 Tax=Glycine max RepID=K7LRT3_SOYBN	3e-141	100	NA	NA	NA	AT2G40475.1|Symbols:|unknown protein; BEST Arabidopsis thaliana protein match is: unknown protein (TAIR:AT3G56260.2); Has 477 Blast hits to 219 proteins in 41 species: Archae - 0; Bacteria - 4; Metazoa - 91; Fungi - 61; Plants - 144; Viruses - 0; Other Eukaryotes - 177 (source: NCBI BLink).|chr2:16907222-16907803 REVERSE LENGTH=193	1e-10	21.76	GO:0008150	biological process	GO:0003674	molecular function	GO:0005634	nucleus	NA	NA	NA	NA	NA	NA
Glyma.11G248600						0.144679	-2.05944						Glyma.11G248600	515	UniRef100_K7MPA4 Uncharacterized protein n=1 Tax=Glycine max RepID=K7MPA4_SOYBN	0	82.52	NA	NA	NA	AT1G67570.1|Symbols:|Protein of unknown function (DUF3537)|chr1:25325318-25326938 FORWARD LENGTH=456	3e-120	89.04	GO:0007062 GO:0007131 GO:0009887 GO:0009888 GO:0010228 GO:0010638 GO:0016926 GO:0031048 GO:0033044 GO:0042138 GO:0045132 GO:0050665	chromatin silencing by small RNA; "hydrogen peroxide biosynthetic process"; "meiotic DNA double-strand break formation"; "meiotic chromosome segregation"; "organ morphogenesis"; "positive regulation of organelle organization"; "protein desumoylation"; "reciprocal meiotic recombination"; "regulation of chromosome organization"; "sister chromatid cohesion"; "tissue development"; "vegetative to repr…	NA	NA	GO:0005634	nucleus	PF12056	Protein of unknown function (DUF3537)	NA	NA	NA	NA
Glyma.11G251800								-1.90622	0.00489104				Glyma.11G251800	153	UniRef100_K7LRY8 Uncharacterized protein n=1 Tax=Glycine max RepID=K7LRY8_SOYBN	4e-105	100	UniRef100_Q9FZK5 F17L21.9 n=1 Tax=Arabidopsis thaliana RepID=Q9FZK5_ARATH	2e-10	26	AT1G27300.1|Symbols:|unknown protein; Has 54 Blast hits to 54 proteins in 19 species: Archae - 0; Bacteria - 0; Metazoa - 11; Fungi - 6; Plants - 34; Viruses - 0; Other Eukaryotes - 3 (source: NCBI BLink).|chr1:9483324-9484194 FORWARD LENGTH=200	2e-13	26	GO:0008150	biological process	GO:0005515	protein binding	GO:0005634 GO:0005768 GO:0005794 GO:0005802	Golgi apparatus; "endosome"; "nucleus"; "trans-Golgi network"	NA	NA	NA	NA	NA	NA
Glyma.11G252200						1.15643	-0.889036						Glyma.11G252200	139	UniRef100_I1LN58 Uncharacterized protein n=1 Tax=Glycine max RepID=I1LN58_SOYBN	7e-91	100	UniRef100_Q9FZK6 F17L21.8 n=1 Tax=Arabidopsis thaliana RepID=Q9FZK6_ARATH	2e-41	86.62	AT1G27290.2|Symbols:|unknown protein; FUNCTIONS IN: molecular_function unknown; INVOLVED IN: biological_process unknown; EXPRESSED IN: 25 plant structures; EXPRESSED DURING: 15 growth stages; Has 44 Blast hits to 44 proteins in 12 species: Archae - 0; Bacteria - 0; Metazoa - 0; Fungi - 0; Plants - 44; Viruses - 0; Other Eukaryotes - 0 (source: NCBI BLink).|chr1:9481788-9482576 FORWARD LENGTH=142	4e-44	85.92	GO:0008150	biological process	GO:0003674	molecular function	GO:0005739	mitochondrion	NA	NA	NA	NA	NA	NA
Glyma.11G254700						-0.230305	1.00935						Glyma.11G254700	486	UniRef100_I1LN30 Adenosylhomocysteinase n=1 Tax=Glycine max RepID=I1LN30_SOYBN	0	100	UniRef100_I1LN30 Adenosylhomocysteinase n=1 Tax=Glycine max RepID=I1LN30_SOYBN	0	100	AT4G13940.1|Symbols:HOG1, EMB1395, SAHH1, MEE58, ATSAHH1|S-adenosyl-L-homocysteine hydrolase|chr4:8054931-8056676 FORWARD LENGTH=485	0	100	GO:0006094 GO:0006096 GO:0006346 GO:0006511 GO:0006730 GO:0006833 GO:0006972 GO:0007030 GO:0009266 GO:0009651 GO:0009793 GO:0009853 GO:0016441 GO:0046686 GO:0048767 GO:0051049 GO:0051788 GO:0080129	Golgi organization; "embryo development ending in seed dormancy"; "gluconeogenesis"; "glycolysis"; "hyperosmotic response"; "methylation-dependent chromatin silencing"; "one-carbon metabolic process"; "photorespiration"; "posttranscriptional gene silencing"; "proteasome core complex assembly"; "regulation of transport"; "response to cadmium ion"; "response to misfolded protein"; "response to salt…	GO:0000166 GO:0004013 GO:0005507	adenosylhomocysteinase activity; "copper ion binding"; "nucleotide binding"	GO:0005737 GO:0005773 GO:0005774 GO:0005829 GO:0005886 GO:0009506 GO:0016020 GO:0048046	apoplast; "cytoplasm"; "cytosol"; "membrane"; "plasma membrane"; "plasmodesma"; "vacuolar membrane"; "vacuole"	PF05221 PF00670	S-adenosyl-L-homocysteine hydrolase; "S-adenosyl-L-homocysteine hydrolase, NAD binding domain"	PTHR23420	ADENOSYLHOMOCYSTEINASE	KOG1370	S-adenosylhomocysteine_hydrolase
Glyma.12G002400								2.12278	-0.0377597				Glyma.12G002400	770	UniRef100_C6ZRU3 Cytokinin-regulated kinase n=1 Tax=Glycine max RepID=C6ZRU3_SOYBN	0	100	UniRef100_C6ZRU3 Cytokinin-regulated kinase n=1 Tax=Glycine max RepID=C6ZRU3_SOYBN	0	100	AT5G47850.1|Symbols:CCR4|CRINKLY4 related 4|chr5:19378803-19381058 REVERSE LENGTH=751	0	98.54	GO:0006468 GO:0009693 GO:0010200	ethylene biosynthetic process; "protein phosphorylation"; "response to chitin"	GO:0004672 GO:0004674 GO:0005524 GO:0016301 GO:0016772 GO:0042803	ATP binding; "kinase activity"; "protein homodimerization activity"; "protein kinase activity"; "protein serine/threonine kinase activity"; "transferase activity, transferring phosphorus-containing groups"	GO:0005886	plasma membrane	PF00069	Protein kinase domain	PTHR24420	LEUCINE-RICH REPEAT RECEPTOR-LIKE PROTEIN KINASE	KOG1187	Serine/threonine_protein_kinase
Glyma.12G013200								1.25494	-0.00548993				Glyma.12G013200	519	UniRef100_I1LP21 Uncharacterized protein n=1 Tax=Glycine max RepID=I1LP21_SOYBN	0	100	UniRef100_G8XQT2 Glycerol-3-phosphate transporter n=1 Tax=Glycine max RepID=G8XQT2_SOYBN	0	100	AT3G47420.1|Symbols:ATPS3, PS3|phosphate starvation-induced gene 3|chr3:17472541-17474209 REVERSE LENGTH=523	0	98.28	GO:0008643 GO:0055062 GO:0055085	carbohydrate transport; "phosphate ion homeostasis"; "transmembrane transport"	GO:0005351	sugar:hydrogen symporter activity	GO:0016021	integral to membrane	PF07690	Major Facilitator Superfamily	PTHR11662	SODIUM-DEPENDENT PHOSPHATE TRANSPORTERS	KOG2533	Permease_of_the_major_facilitator_superfamily
Glyma.12G023100								-0.294948	2.568				Glyma.12G023100	508	UniRef100_K7LSM4 Uncharacterized protein n=1 Tax=Glycine max RepID=K7LSM4_SOYBN	0	100	UniRef100_Q7XSP9 OSJNBa0084K11.20 protein n=1 Tax=Oryza sativa subsp. japonica RepID=Q7XSP9_ORYSJ	6e-158	86.52	AT1G47670.1|Symbols:|Transmembrane amino acid transporter family protein|chr1:17536834-17539486 REVERSE LENGTH=519	8e-151	85.36	GO:0006865 GO:0010075	amino acid transport; "regulation of meristem growth"	GO:0015171	amino acid transmembrane transporter activity	GO:0005886 GO:0016020	membrane; "plasma membrane"	PF01490	Transmembrane amino acid transporter protein	PTHR22950	AMINO ACID TRANSPORTER	KOG1303	Amino_acid_transporters
Glyma.12G030700						1.19485	-1.79144						Glyma.12G030700	102	UniRef100_C6TF68 Uncharacterized protein n=1 Tax=Glycine max RepID=C6TF68_SOYBN	3e-69	100	UniRef100_H6VUT8 Heat shock protein (Fragment) n=1 Tax=Ammopiptanthus mongolicus RepID=H6VUT8_9FABA	8e-47	52.36	AT4G36040.1|Symbols:|Chaperone DnaJ-domain superfamily protein|chr4:17049708-17050193 REVERSE LENGTH=161	1e-30	62.11	GO:0006457	protein folding	GO:0031072	heat shock protein binding	GO:0005634 GO:0009507 GO:0009536	chloroplast; "nucleus"; "plastid"	PF00226	DnaJ domain	PTHR25040	FAMILY NOT NAMED	NA	NA
Glyma.12G030900	-0.447201	1.09158	-0.613086	2.48638									Glyma.12G030900	489	UniRef100_UPI000003630A PREDICTED: auxin transporter-like protein 5-like n=1 Tax=Glycine max RepID=UPI000003630A	0	100	UniRef100_Q8L883 Auxin transporter-like protein 5 n=1 Tax=Medicago truncatula RepID=LAX5_MEDTR	0	98.98	AT2G21050.1|Symbols:LAX2|like AUXIN RESISTANT 2|chr2:9034289-9036439 FORWARD LENGTH=483	0	94.62	GO:0006865 GO:0009624 GO:0010075 GO:0010588 GO:0048829	amino acid transport; "cotyledon vascular tissue pattern formation"; "regulation of meristem growth"; "response to nematode"; "root cap development"	GO:0005215 GO:0015171	amino acid transmembrane transporter activity; "transporter activity"	GO:0005886 GO:0016020	membrane; "plasma membrane"	PF01490	Transmembrane amino acid transporter protein	PTHR22950	AMINO ACID TRANSPORTER	KOG1303	Amino_acid_transporters
Glyma.12G049200	-1.03138	1.81166	-0.248482	2.76248									Glyma.12G049200	281	UniRef100_C6T7J9 Uncharacterized protein n=1 Tax=Glycine max RepID=C6T7J9_SOYBN	0	100	UniRef100_B8Y647 Class IV chitinase n=1 Tax=Medicago sativa RepID=B8Y647_MEDSA	7e-142	99.29	AT3G54420.1|Symbols:ATEP3, ATCHITIV, CHIV, EP3|homolog of carrot EP3-3 chitinase|chr3:20145935-20147034 FORWARD LENGTH=273	9e-133	102.2	GO:0002679 GO:0005975 GO:0006865 GO:0009626 GO:0010167 GO:0010200 GO:0010262 GO:0015706 GO:0015824 GO:0016998	amino acid transport; "carbohydrate metabolic process"; "cell wall macromolecule catabolic process"; "nitrate transport"; "plant-type hypersensitive response"; "proline transport"; "respiratory burst involved in defense response"; "response to chitin"; "response to nitrate"; "somatic embryogenesis"	GO:0004568 GO:0008061	chitin binding; "chitinase activity"	GO:0005576 GO:0005618	cell wall; "extracellular region"	PF00182 PF00187	Chitinase class I; "Chitin recognition protein"	PTHR22595	CHITINASE-RELATED	KOG4742	Predicted_chitinase
Glyma.12G049300						1.22612	-0.204419	1.02206	-1.05457				Glyma.12G049300	81	UniRef100_I1LQA7 Uncharacterized protein n=1 Tax=Glycine max RepID=I1LQA7_SOYBN	1e-51	100	NA	NA	NA	AT4G28460.1|Symbols:|unknown protein; FUNCTIONS IN: molecular_function unknown; INVOLVED IN: biological_process unknown; LOCATED IN: endomembrane system; EXPRESSED IN: 10 plant structures; EXPRESSED DURING: LP.04 four leaves visible, 4 anthesis, petal differentiation and expansion stage; Has 8 Blast hits to 8 proteins in 3 species: Archae - 0; Bacteria - 0; Metazoa - 0; Fungi - 0; Plants - 8; Vir…	8e-06	90.28	GO:0008150	biological process	GO:0003674	molecular function	GO:0005576	extracellular region	NA	NA	NA	NA	NA	NA
Glyma.12G053900						1.53798	-0.175089						Glyma.12G053900	521	UniRef100_I1LQF9 Uncharacterized protein n=1 Tax=Glycine max RepID=I1LQF9_SOYBN	0	100	UniRef100_A8TVQ5 Beta-glucosidase G2 n=1 Tax=Medicago truncatula RepID=A8TVQ5_MEDTR	0	95.58	AT5G44640.1|Symbols:BGLU13|beta glucosidase 13|chr5:18011146-18012669 FORWARD LENGTH=507	0	99.21	GO:0005975	carbohydrate metabolic process	GO:0003824 GO:0004553 GO:0043169	catalytic activity; "cation binding"; "hydrolase activity, hydrolyzing O-glycosyl compounds"	GO:0005576 GO:0005794	Golgi apparatus; "extracellular region"	PF00232	Glycosyl hydrolase family 1	PTHR10353	GLYCOSYL HYDROLASE	KOG0626	Beta-glucosidase,_lactase_phlorizinhydrolase,_and_related_proteins
Glyma.12G054000						0.302741	-2.68223						Glyma.12G054000	524	UniRef100_UPI000189D4CE PREDICTED: beta-glucosidase 12-like isoform X1 n=1 Tax=Glycine max RepID=UPI000189D4CE	0	100	UniRef100_A8TVQ5 Beta-glucosidase G2 n=1 Tax=Medicago truncatula RepID=A8TVQ5_MEDTR	0	91.92	AT2G44480.1|Symbols:BGLU17|beta glucosidase 17|chr2:18359780-18363001 FORWARD LENGTH=517	0	93.42	GO:0005975	carbohydrate metabolic process	GO:0003824 GO:0004553 GO:0043169	catalytic activity; "cation binding"; "hydrolase activity, hydrolyzing O-glycosyl compounds"	GO:0005576	extracellular region	PF00232	Glycosyl hydrolase family 1	PTHR10353	GLYCOSYL HYDROLASE	KOG0626	Beta-glucosidase,_lactase_phlorizinhydrolase,_and_related_proteins
Glyma.12G054200						0.0413613	-2.19049	0.745414	-1.02547				Glyma.12G054200	525	UniRef100_UPI000233D888 PREDICTED: beta-glucosidase 12-like n=1 Tax=Glycine max RepID=UPI000233D888	0	100	UniRef100_A8TVQ5 Beta-glucosidase G2 n=1 Tax=Medicago truncatula RepID=A8TVQ5_MEDTR	0	98.65	AT2G44480.1|Symbols:BGLU17|beta glucosidase 17|chr2:18359780-18363001 FORWARD LENGTH=517	0	92.84	GO:0005975	carbohydrate metabolic process	GO:0003824 GO:0004553 GO:0043169	catalytic activity; "cation binding"; "hydrolase activity, hydrolyzing O-glycosyl compounds"	GO:0005576	extracellular region	PF00232	Glycosyl hydrolase family 1	PTHR10353	GLYCOSYL HYDROLASE	KOG0626	Beta-glucosidase,_lactase_phlorizinhydrolase,_and_related_proteins
Glyma.12G060700								1.31152	-0.0775921		x		Glyma.12G060700	362	UniRef100_I1LQN4 Uncharacterized protein n=1 Tax=Glycine max RepID=I1LQN4_SOYBN	0	100	UniRef100_G7JCE1 RING finger protein n=1 Tax=Medicago truncatula RepID=G7JCE1_MEDTR	1e-178	97.83	AT5G59550.1|Symbols:|zinc finger (C3HC4-type RING finger) family protein|chr5:23998422-23999645 REVERSE LENGTH=407	4e-94	69.53	GO:0002679 GO:0009414 GO:0009693 GO:0009737 GO:0009873 GO:0010200 GO:0030968 GO:0035556 GO:0051865	endoplasmic reticulum unfolded protein response; "ethylene biosynthetic process"; "ethylene mediated signaling pathway"; "intracellular signal transduction"; "protein autoubiquitination"; "respiratory burst involved in defense response"; "response to abscisic acid stimulus"; "response to chitin"; "response to water deprivation"	GO:0004842 GO:0008270	ubiquitin-protein ligase activity; "zinc ion binding"	GO:0005634	nucleus	PF06547 PF00097	Protein of unknown function (DUF1117); "Zinc finger, C3HC4 type (RING finger)"	PTHR22763	RING ZINC FINGER PROTEIN	KOG1493	Anaphase-promoting_complex_(APC),_subunit_11
Glyma.12G065500								1.10013	-0.108024				Glyma.12G065500	77	UniRef100_K7LTC9 Uncharacterized protein n=1 Tax=Glycine max RepID=K7LTC9_SOYBN	3e-46	100	NA	NA	NA	NA	NA	NA	NA	NA	NA	NA	NA	NA	NA	NA	NA	NA	NA	NA
Glyma.12G075200								0.247661	-1.21668				Glyma.12G075200	615	UniRef100_I1LR33 Uncharacterized protein n=1 Tax=Glycine max RepID=I1LR33_SOYBN	0	100	UniRef100_G7JTM6 Exocyst complex component n=1 Tax=Medicago truncatula RepID=G7JTM6_MEDTR	0	81.69	AT5G59730.2|Symbols:ATEXO70H7, EXO70H7|exocyst subunit exo70 family protein H7|chr5:24064096-24066004 REVERSE LENGTH=632	0	90.19	GO:0006887 GO:0006904	exocytosis; "vesicle docking involved in exocytosis"	NA	NA	GO:0000145 GO:0005634 GO:0005829	cytosol; "exocyst"; "nucleus"	PF03081	Exo70 exocyst complex subunit	PTHR12542	EXOCYST COMPLEX PROTEIN EXO70	KOG2344	Exocyst_component_protein_and_related_proteins
Glyma.12G089100						0.0771793	-1.00357						Glyma.12G089100	406	UniRef100_I1LRG6 Uncharacterized protein n=1 Tax=Glycine max RepID=I1LRG6_SOYBN	0	100	UniRef100_G7ITS9 Two-component response regulator ARR18 n=1 Tax=Medicago truncatula RepID=G7ITS9_MEDTR	1e-166	104.11	AT3G04030.3|Symbols:|Homeodomain-like superfamily protein|chr3:1042920-1044574 REVERSE LENGTH=394	4e-129	102.79	NA	NA	GO:0003700	sequence-specific DNA binding transcription factor activity	GO:0005634	nucleus	PF00249	Myb-like DNA-binding domain	NA	NA	NA	NA
Glyma.12G094100						1.03016	-0.609976						Glyma.12G094100	361	UniRef100_C6TNF9 Uncharacterized protein n=1 Tax=Glycine max RepID=C6TNF9_SOYBN	0	100	UniRef100_F4K8F9 FAD/NAD(P)-binding oxidoreductase family protein n=2 Tax=Arabidopsis thaliana RepID=F4K8F9_ARATH	2e-139	100	AT5G22140.2|Symbols:|FAD/NAD(P)-binding oxidoreductase family protein|chr5:7340284-7341398 REVERSE LENGTH=311	2e-142	100	GO:0055114	oxidation-reduction process	GO:0009055 GO:0016491 GO:0050660	electron carrier activity; "flavin adenine dinucleotide binding"; "oxidoreductase activity"	GO:0005794 GO:0005886 GO:0009506	Golgi apparatus; "plasma membrane"; "plasmodesma"	PF00070 PF07992	Pyridine nucleotide-disulphide oxidoreductase; "Pyridine nucleotide-disulphide oxidoreductase"	PTHR22915	NADH DEHYDROGENASE-RELATED	KOG2495	NADH-dehydrogenase_(ubiquinone)
Glyma.12G100600								0.125136	-1.16701				Glyma.12G100600	74	UniRef100_C6T1X2 Uncharacterized protein n=1 Tax=Glycine max RepID=C6T1X2_SOYBN	2e-43	100	UniRef100_Q0PJH5 MYB transcription factor MYB73 n=1 Tax=Glycine max RepID=Q0PJH5_SOYBN	1e-37	98.65	AT2G46410.1|Symbols:CPC|Homeodomain-like superfamily protein|chr2:19049315-19050185 REVERSE LENGTH=94	5e-15	43.62	GO:0001708 GO:0006355 GO:0009751 GO:0009753 GO:0009888 GO:0009913 GO:0010063 GO:0030154	cell differentiation; "cell fate specification"; "epidermal cell differentiation"; "positive regulation of trichoblast fate specification"; "regulation of transcription, DNA-dependent"; "response to jasmonic acid stimulus"; "response to salicylic acid stimulus"; "tissue development"	GO:0003677 GO:0003700 GO:0005515	DNA binding; "protein binding"; "sequence-specific DNA binding transcription factor activity"	GO:0005634	nucleus	PF00249	Myb-like DNA-binding domain	PTHR10641	MYB-LIKE DNA-BINDING PROTEIN MYB	NA	NA
Glyma.12G130200								2.10424	-0.270422				Glyma.12G130200	526	UniRef100_I1LSI2 Uncharacterized protein n=2 Tax=Glycine max RepID=I1LSI2_SOYBN	0	97.77	UniRef100_A8TVQ5 Beta-glucosidase G2 n=1 Tax=Medicago truncatula RepID=A8TVQ5_MEDTR	0	98.85	AT2G44480.1|Symbols:BGLU17|beta glucosidase 17|chr2:18359780-18363001 FORWARD LENGTH=517	0	92.65	GO:0005975	carbohydrate metabolic process	GO:0003824 GO:0004553 GO:0043169	catalytic activity; "cation binding"; "hydrolase activity, hydrolyzing O-glycosyl compounds"	GO:0005576	extracellular region	PF00232	Glycosyl hydrolase family 1	PTHR10353	GLYCOSYL HYDROLASE	KOG0626	Beta-glucosidase,_lactase_phlorizinhydrolase,_and_related_proteins
Glyma.12G136100						-0.209294	1.39808						Glyma.12G136100	534	UniRef100_I1LSN3 Uncharacterized protein n=1 Tax=Glycine max RepID=I1LSN3_SOYBN	0	100	UniRef100_G7IHE2 Glycosyltransferase CAZy family GT8 n=4 Tax=Medicago truncatula RepID=G7IHE2_MEDTR	0	98.34	AT5G54690.1|Symbols:GAUT12, LGT6, IRX8|galacturonosyltransferase 12|chr5:22219435-22221769 REVERSE LENGTH=535	0	99.44	GO:0009832 GO:0010089 GO:0010413 GO:0010417 GO:0016051 GO:0044036 GO:0045492 GO:0071555	carbohydrate biosynthetic process; "cell wall macromolecule metabolic process"; "cell wall organization"; "glucuronoxylan biosynthetic process"; "glucuronoxylan metabolic process"; "plant-type cell wall biogenesis"; "xylan biosynthetic process"; "xylem development"	GO:0016757 GO:0016758 GO:0047262	polygalacturonate 4-alpha-galacturonosyltransferase activity; "transferase activity, transferring glycosyl groups"; "transferase activity, transferring hexosyl groups"	GO:0005794	Golgi apparatus	PF01501	Glycosyl transferase family 8	PTHR13778	GLYCOSYLTRANSFERASE 8 DOMAIN-CONTAINING PROTEIN	NA	NA
Glyma.12G140200	0.502338	-2.59508	1.09268	-1.28664									Glyma.12G140200	805	UniRef100_I1LSR5 Serine/threonine-protein kinase n=1 Tax=Glycine max RepID=I1LSR5_SOYBN	0	100	UniRef100_I1LSR5 Serine/threonine-protein kinase n=1 Tax=Glycine max RepID=I1LSR5_SOYBN	0	100	AT4G21380.1|Symbols:ARK3, RK3|receptor kinase 3|chr4:11389219-11393090 REVERSE LENGTH=850	0	92.82	GO:0006468 GO:0046777 GO:0048544	protein autophosphorylation; "protein phosphorylation"; "recognition of pollen"	GO:0004672 GO:0004674 GO:0004675 GO:0005524 GO:0016301 GO:0016772 GO:0030246 GO:0031625	ATP binding; "carbohydrate binding"; "kinase activity"; "protein kinase activity"; "protein serine/threonine kinase activity"; "transferase activity, transferring phosphorus-containing groups"; "transmembrane receptor protein serine/threonine kinase activity"; "ubiquitin protein ligase binding"	GO:0005773 GO:0005886 GO:0009506	plasma membrane; "plasmodesma"; "vacuole"	PF00954 PF07714 PF01453 PF08276	S-locus glycoprotein family; "Protein tyrosine kinase"; "D-mannose binding lectin"; "PAN-like domain"	PTHR24420	LEUCINE-RICH REPEAT RECEPTOR-LIKE PROTEIN KINASE	KOG1187	Serine/threonine_protein_kinase
Glyma.12G150500						0.0994473	-1.912						Glyma.12G150500	255	UniRef100_I1LT24 Uncharacterized protein n=1 Tax=Glycine max RepID=I1LT24_SOYBN	0	100	NA	NA	NA	AT4G27450.1|Symbols:|Aluminium induced protein with YGL and LRDR motifs|chr4:13727665-13728683 REVERSE LENGTH=250	4e-152	99.2	GO:0001666 GO:0008150 GO:0009862 GO:0010310	biological process; "regulation of hydrogen peroxide metabolic process"; "response to hypoxia"; "systemic acquired resistance, salicylic acid mediated signaling pathway"	GO:0005515	protein binding	GO:0005634 GO:0005829 GO:0005886 GO:0009506	cytosol; "nucleus"; "plasma membrane"; "plasmodesma"	PF12504 PF12481	PF12504	PTHR11772	ASPARAGINE SYNTHETASE	NA	NA
Glyma.12G172600			-0.148506	1.52739									Glyma.12G172600	178	UniRef100_I1LTI2 Uncharacterized protein n=1 Tax=Glycine max RepID=I1LTI2_SOYBN	5e-126	100	NA	NA	NA	AT2G28410.1|Symbols:|unknown protein; Has 18 Blast hits to 18 proteins in 5 species: Archae - 0; Bacteria - 0; Metazoa - 0; Fungi - 0; Plants - 18; Viruses - 0; Other Eukaryotes - 0 (source: NCBI BLink).|chr2:12156202-12156549 FORWARD LENGTH=115	2e-24	90.43	GO:0008150	biological process	GO:0003674	molecular function	GO:0031225	anchored to membrane	NA	NA	NA	NA	NA	NA
Glyma.12G176200								1.83118	-1.28539				Glyma.12G176200	127	UniRef100_I1LTL4 Uncharacterized protein n=1 Tax=Glycine max RepID=I1LTL4_SOYBN	1e-88	100	NA	NA	NA	NA	NA	NA	NA	NA	NA	NA	NA	NA	NA	NA	NA	NA	NA	NA
Glyma.12G181100								-0.152463	1.01983				Glyma.12G181100	457	UniRef100_I1LTR0 Uncharacterized protein n=1 Tax=Glycine max RepID=I1LTR0_SOYBN	0	100	UniRef100_G7JM48 Lysine histidine transporter n=1 Tax=Medicago truncatula RepID=G7JM48_MEDTR	0	98.7	AT1G08230.2|Symbols:|Transmembrane amino acid transporter family protein|chr1:2583715-2586700 REVERSE LENGTH=451	0	99.56	GO:0015812	gamma-aminobutyric acid transport	GO:0015185	gamma-aminobutyric acid transmembrane transporter activity	GO:0005886	plasma membrane	PF01490	Transmembrane amino acid transporter protein	PTHR22950	AMINO ACID TRANSPORTER	KOG1303	Amino_acid_transporters
Glyma.12G185400						0.106461	-1.0954						Glyma.12G185400	214	UniRef100_C6SYS7 Uncharacterized protein n=1 Tax=Glycine max RepID=C6SYS7_SOYBN	6e-155	100	UniRef100_G7ITU0 Calpain-B n=2 Tax=Medicago truncatula RepID=G7ITU0_MEDTR	2e-109	80.38	AT2G27480.1|Symbols:|Calcium-binding EF-hand family protein|chr2:11746811-11747885 FORWARD LENGTH=228	4e-75	89.91	GO:0008150	biological process	GO:0005509	calcium ion binding	GO:0005737	cytoplasm	NA	NA	PTHR10183	CALPAIN	KOG0037	Ca2+-binding_protein,_EF-Hand_protein_superfamily
Glyma.12G186800						1.10742	-0.323889				x		Glyma.12G186800	332	UniRef100_I1LTX8 Uncharacterized protein n=1 Tax=Glycine max RepID=I1LTX8_SOYBN	0	100	UniRef100_G7IHH4 F-box family protein n=1 Tax=Medicago truncatula RepID=G7IHH4_MEDTR	2e-129	99.69	AT2G27310.1|Symbols:|F-box family protein|chr2:11683954-11684967 REVERSE LENGTH=337	3e-91	93.18	GO:0002679 GO:0008150 GO:0009414 GO:0009693 GO:0009723 GO:0009737 GO:0009738 GO:0009873 GO:0010200 GO:0010286 GO:0035556 GO:0042538	abscisic acid mediated signaling pathway; "biological process"; "ethylene biosynthetic process"; "ethylene mediated signaling pathway"; "heat acclimation"; "hyperosmotic salinity response"; "intracellular signal transduction"; "respiratory burst involved in defense response"; "response to abscisic acid stimulus"; "response to chitin"; "response to ethylene stimulus"; "response to water deprivatio…	GO:0003674	molecular function	NA	NA	NA	NA	NA	NA	NA	NA
Glyma.12G187100			-0.567659	2.4432									Glyma.12G187100	114	UniRef100_I1LTY3 Uncharacterized protein n=1 Tax=Glycine max RepID=I1LTY3_SOYBN	3e-74	100	UniRef100_Q9FNI1 Gb|AAF02129.1 n=1 Tax=Arabidopsis thaliana RepID=Q9FNI1_ARATH	4e-14	43.44	AT5G06270.1|Symbols:|unknown protein; FUNCTIONS IN: molecular_function unknown; INVOLVED IN: biological_process unknown; LOCATED IN: chloroplast; EXPRESSED IN: 21 plant structures; EXPRESSED DURING: 11 growth stages; BEST Arabidopsis thaliana protein match is: unknown protein (TAIR:AT3G11600.1); Has 1807 Blast hits to 1807 proteins in 277 species: Archae - 0; Bacteria - 0; Metazoa - 736; Fungi - …	5e-17	43.44	GO:0008150	biological process	GO:0003674	molecular function	GO:0005634	nucleus	NA	NA	NA	NA	NA	NA
Glyma.12G216100						0.26533	-1.00103						Glyma.12G216100	562	UniRef100_I1LUT0 Uncharacterized protein n=2 Tax=Glycine max RepID=I1LUT0_SOYBN	0	98.25	UniRef100_G7ITP3 GRAS family transcription factor n=1 Tax=Medicago truncatula RepID=G7ITP3_MEDTR	0	96.72	AT5G48150.2|Symbols:PAT1|GRAS family transcription factor|chr5:19522497-19524053 REVERSE LENGTH=490	3e-162	76.94	GO:0009640	photomorphogenesis	GO:0003700 GO:0004871	sequence-specific DNA binding transcription factor activity; "signal transducer activity"	GO:0005634 GO:0005737	cytoplasm; "nucleus"	PF03514	GRAS domain family	NA	NA	NA	NA
Glyma.12G217400			-0.0390934	1.24952									Glyma.12G217400	277	UniRef100_C6TI83 Uncharacterized protein n=1 Tax=Glycine max RepID=C6TI83_SOYBN	0	100	UniRef100_O24482 Sali3-2 n=1 Tax=Glycine max RepID=O24482_SOYBN	0	100	AT5G25610.1|Symbols:RD22, ATRD22|BURP domain-containing protein|chr5:8914498-8916684 REVERSE LENGTH=392	9e-32	49.74	GO:0009269 GO:0009409 GO:0009651 GO:0009737	response to abscisic acid stimulus; "response to cold"; "response to desiccation"; "response to salt stress"	GO:0045735	nutrient reservoir activity	GO:0005576 GO:0005768 GO:0005794 GO:0005802	Golgi apparatus; "endosome"; "extracellular region"; "trans-Golgi network"	PF03181	BURP domain	NA	NA	NA	NA
Glyma.12G224000			2.50208	-1.09743									Glyma.12G224000	933	UniRef100_I1LV03 Uncharacterized protein n=1 Tax=Glycine max RepID=I1LV03_SOYBN	0	100	NA	NA	NA	AT4G21700.1|Symbols:|Protein of unknown function (DUF2921)|chr4:11529956-11532844 FORWARD LENGTH=962	5e-168	93.14	GO:0008150	biological process	NA	NA	GO:0005768 GO:0005794 GO:0005802 GO:0009507	Golgi apparatus; "chloroplast"; "endosome"; "trans-Golgi network"	PF11145	Protein of unknown function (DUF2921)	NA	NA	NA	NA
Glyma.12G231800								-0.598705	1.59888				Glyma.12G231800	1008	UniRef100_I1LV88 Uncharacterized protein n=1 Tax=Glycine max RepID=I1LV88_SOYBN	0	100	UniRef100_G7IQZ2 Receptor-like serine/threonine kinase n=1 Tax=Medicago truncatula RepID=G7IQZ2_MEDTR	0	99.01	AT1G53440.1|Symbols:|Leucine-rich repeat transmembrane protein kinase|chr1:19945959-19951562 FORWARD LENGTH=1035	0	95.56	GO:0006468	protein phosphorylation	GO:0004672 GO:0004674 GO:0004713 GO:0005524 GO:0016301 GO:0016772	ATP binding; "kinase activity"; "protein kinase activity"; "protein serine/threonine kinase activity"; "protein tyrosine kinase activity"; "transferase activity, transferring phosphorus-containing groups"	GO:0005886	plasma membrane	PF11721 PF07714 PF00560	Di-glucose binding within endoplasmic reticulum; "Protein tyrosine kinase"; "Leucine Rich Repeat"	PTHR24420	LEUCINE-RICH REPEAT RECEPTOR-LIKE PROTEIN KINASE	KOG1187	Serine/threonine_protein_kinase
Glyma.12G232100			0.121285	-1.27181									Glyma.12G232100	131	UniRef100_P19948 50S ribosomal protein L20, chloroplastic n=2 Tax=Glycine RepID=RK20_SOYBN	2e-85	100	UniRef100_P19948 50S ribosomal protein L20, chloroplastic n=2 Tax=Glycine RepID=RK20_SOYBN	2e-85	100	ATCG00660.1|Symbols:RPL20|ribosomal protein L20|chrC:68512-68865 REVERSE LENGTH=117	1e-54	100.85	GO:0006091 GO:0006354 GO:0006412 GO:0015979	DNA-dependent transcription, elongation; "generation of precursor metabolites and energy"; "photosynthesis"; "translation"	GO:0003735 GO:0019843	rRNA binding; "structural constituent of ribosome"	GO:0000311 GO:0005622 GO:0005840 GO:0009507 GO:0009570 GO:0009941	chloroplast; "chloroplast envelope"; "chloroplast stroma"; "intracellular"; "plastid large ribosomal subunit"; "ribosome"	PF00453	Ribosomal protein L20	PTHR10986	39S RIBOSOMAL PROTEIN L20	KOG4707	Mitochondrial/chloroplast_ribosomal_protein_L20
Glyma.12G233000								-0.615629	1.78324				Glyma.12G233000	1007	UniRef100_K7LWI7 Uncharacterized protein n=1 Tax=Glycine max RepID=K7LWI7_SOYBN	0	100	UniRef100_G7IQZ2 Receptor-like serine/threonine kinase n=1 Tax=Medicago truncatula RepID=G7IQZ2_MEDTR	0	98.91	AT1G53440.1|Symbols:|Leucine-rich repeat transmembrane protein kinase|chr1:19945959-19951562 FORWARD LENGTH=1035	0	95.46	GO:0006468	protein phosphorylation	GO:0004672 GO:0004674 GO:0004713 GO:0005524 GO:0016301 GO:0016772	ATP binding; "kinase activity"; "protein kinase activity"; "protein serine/threonine kinase activity"; "protein tyrosine kinase activity"; "transferase activity, transferring phosphorus-containing groups"	GO:0005886	plasma membrane	PF00560 PF11721 PF07714	Leucine Rich Repeat; "Di-glucose binding within endoplasmic reticulum"; "Protein tyrosine kinase"	PTHR24420	LEUCINE-RICH REPEAT RECEPTOR-LIKE PROTEIN KINASE	KOG1187	Serine/threonine_protein_kinase
Glyma.13G012200						-0.358014	1.19738						Glyma.13G012200	101	UniRef100_K7LYG6 Uncharacterized protein n=1 Tax=Glycine max RepID=K7LYG6_SOYBN	1e-63	100	NA	NA	NA	NA	NA	NA	NA	NA	NA	NA	NA	NA	NA	NA	NA	NA	NA	NA
Glyma.13G012600						-0.223135	1.84392						Glyma.13G012600	143	UniRef100_K7LYL6 Uncharacterized protein n=1 Tax=Glycine max RepID=K7LYL6_SOYBN	4e-77	92	UniRef100_C1NAM9 Senescence-associated protein n=1 Tax=Micromonas pusilla (strain CCMP1545) RepID=C1NAM9_MICPC	3e-56	65.56	NA	NA	NA	NA	NA	NA	NA	NA	NA	NA	NA	NA	NA	NA	NA
Glyma.13G015000						-0.194925	1.98925						Glyma.13G015000	897	UniRef100_I1LXQ4 Uncharacterized protein n=1 Tax=Glycine max RepID=I1LXQ4_SOYBN	0	37.91	UniRef100_G7K0C9 Cytochrome P450 likeTBP n=1 Tax=Medicago truncatula RepID=G7K0C9_MEDTR	3e-164	60.54	NA	NA	NA	NA	NA	NA	NA	NA	NA	NA	NA	NA	NA	NA	NA
Glyma.13G015800						-0.416754	1.42814						Glyma.13G015800	701	UniRef100_G7K0D5 Putative uncharacterized protein n=1 Tax=Medicago truncatula RepID=G7K0D5_MEDTR	0	54.84	UniRef100_G7K0C9 Cytochrome P450 likeTBP n=1 Tax=Medicago truncatula RepID=G7K0C9_MEDTR	8e-161	58.68	NA	NA	NA	NA	NA	NA	NA	NA	NA	NA	NA	NA	NA	NA	NA
Glyma.13G016400						-0.25035	1.46413						Glyma.13G016400	874	UniRef100_G7K0D2 Putative uncharacterized protein n=1 Tax=Medicago truncatula RepID=G7K0D2_MEDTR	0	32.85	UniRef100_G7LEH3 ATP synthase subunit beta n=1 Tax=Medicago truncatula RepID=G7LEH3_MEDTR	2e-110	30.05	NA	NA	NA	NA	NA	NA	NA	NA	NA	NA	NA	NA	NA	NA	NA
Glyma.13G016900			0.180134	-2.59816									Glyma.13G016900	938	UniRef100_G7K0E3 Putative uncharacterized protein n=1 Tax=Medicago truncatula RepID=G7K0E3_MEDTR	0	61.03	UniRef100_G7K0D6 RRNA intron-encoded homing endonuclease n=1 Tax=Medicago truncatula RepID=G7K0D6_MEDTR	3e-147	23.75	NA	NA	NA	NA	NA	NA	NA	NA	NA	NA	NA	NA	NA	NA	NA
Glyma.13G021900						-0.0432525	2.15222						Glyma.13G021900	74	UniRef100_UPI00032A5144 PREDICTED: uncharacterized protein LOC101513994 n=1 Tax=Cicer arietinum RepID=UPI00032A5144	2e-17	17.59	UniRef100_G7K0E0 Tar1p n=1 Tax=Medicago truncatula RepID=G7K0E0_MEDTR	3e-16	6.87	NA	NA	NA	NA	NA	NA	NA	NA	NA	NA	NA	NA	NA	NA	NA
Glyma.13G022000						-0.143107	1.73751						Glyma.13G022000	912	UniRef100_I1LXQ4 Uncharacterized protein n=1 Tax=Glycine max RepID=I1LXQ4_SOYBN	0	33.25	UniRef100_G7K0C9 Cytochrome P450 likeTBP n=1 Tax=Medicago truncatula RepID=G7K0C9_MEDTR	9e-110	40.3	NA	NA	NA	NA	NA	NA	NA	NA	NA	NA	NA	NA	NA	NA	NA
Glyma.13G022400						-0.0195517	1.7056						Glyma.13G022400	866	UniRef100_G7K0D7 Putative uncharacterized protein (Fragment) n=1 Tax=Medicago truncatula RepID=G7K0D7_MEDTR	0	58.05	UniRef100_G7K0B3 Protein TAR1 n=1 Tax=Medicago truncatula RepID=G7K0B3_MEDTR	8e-84	67.73	NA	NA	NA	NA	NA	NA	NA	NA	NA	NA	NA	NA	NA	NA	NA
Glyma.13G024100						-0.0173796	1.96884						Glyma.13G024100	270	UniRef100_I1LXR9 Uncharacterized protein n=2 Tax=Phaseoleae RepID=I1LXR9_SOYBN	5e-109	99.36	UniRef100_B2KZF9 Senescence-associated protein n=1 Tax=Picea abies RepID=B2KZF9_PICAB	6e-93	99.36	NA	NA	NA	NA	NA	NA	NA	NA	NA	NA	NA	NA	NA	NA	NA
Glyma.13G029200								-0.0776753	3.98807				Glyma.13G029200	489	UniRef100_I1LXX8 Uncharacterized protein n=1 Tax=Glycine max RepID=I1LXX8_SOYBN	0	100	UniRef100_G7IEQ6 Serine carboxypeptidase II-3 n=1 Tax=Medicago truncatula RepID=G7IEQ6_MEDTR	0	97.78	AT3G63470.1|Symbols:scpl40|serine carboxypeptidase-like 40|chr3:23438561-23440862 FORWARD LENGTH=502	1e-171	92.03	GO:0006508	proteolysis	GO:0004185	serine-type carboxypeptidase activity	GO:0005576	extracellular region	PF00450	Serine carboxypeptidase	PTHR11802	SERINE PROTEASE FAMILY S10 SERINE CARBOXYPEPTIDASE	KOG1282	Serine_carboxypeptidases_(lysosomal_cathepsin_A)
Glyma.13G029300			3.92282	-4.6073									Glyma.13G029300	359	UniRef100_K7LYS6 Uncharacterized protein n=1 Tax=Glycine max RepID=K7LYS6_SOYBN	0	100	NA	NA	NA	AT5G08020.1|Symbols:ATRPA70B, RPA70B|RPA70-kDa subunit B|chr5:2572107-2574879 FORWARD LENGTH=604	4e-06	15.89	GO:0000278 GO:0000724 GO:0006260 GO:0006261 GO:0006270 GO:0006275 GO:0006281 GO:0006306 GO:0008283 GO:0009555 GO:0009909 GO:0010224 GO:0010389 GO:0016444 GO:0016458 GO:0016568 GO:0031047 GO:0034968 GO:0051567 GO:0051726	DNA-dependent DNA replication; "DNA methylation"; "DNA repair"; "DNA replication"; "DNA replication initiation"; "cell proliferation"; "chromatin modification"; "double-strand break repair via homologous recombination"; "gene silencing"; "gene silencing by RNA"; "histone H3-K9 methylation"; "histone lysine methylation"; "mitotic cell cycle"; "pollen development"; "regulation of DNA replication"; …	GO:0003676 GO:0003677	DNA binding; "nucleic acid binding"	GO:0005634	nucleus	PF08646	Replication factor-A C terminal domain	NA	NA	NA	NA
Glyma.13G032700								1.6053	-0.112865		x		Glyma.13G032700	618	UniRef100_K7LY58 Uncharacterized protein n=1 Tax=Glycine max RepID=K7LY58_SOYBN	0	100	UniRef100_G7KJL1 Kinase-like protein n=1 Tax=Medicago truncatula RepID=G7KJL1_MEDTR	0	97.51	AT1G66910.1|Symbols:|Protein kinase superfamily protein|chr1:24961634-24963941 REVERSE LENGTH=666	7e-97	85.59	GO:0006468	protein phosphorylation	GO:0004672 GO:0004674 GO:0004713 GO:0005524 GO:0016301 GO:0016772	ATP binding; "kinase activity"; "protein kinase activity"; "protein serine/threonine kinase activity"; "protein tyrosine kinase activity"; "transferase activity, transferring phosphorus-containing groups"	GO:0005886	plasma membrane	PF00069	Protein kinase domain	PTHR24420	LEUCINE-RICH REPEAT RECEPTOR-LIKE PROTEIN KINASE	KOG1187	Serine/threonine_protein_kinase
Glyma.13G033900						1.10556	-0.359692						Glyma.13G033900	615	UniRef100_I1LXE1 Uncharacterized protein n=1 Tax=Glycine max RepID=I1LXE1_SOYBN	0	100	UniRef100_G7KJL1 Kinase-like protein n=1 Tax=Medicago truncatula RepID=G7KJL1_MEDTR	0	97.16	AT5G38260.1|Symbols:|Protein kinase superfamily protein|chr5:15283692-15285837 REVERSE LENGTH=638	9e-95	92.01	GO:0006468	protein phosphorylation	GO:0004672 GO:0004674 GO:0005524 GO:0016301 GO:0016772	ATP binding; "kinase activity"; "protein kinase activity"; "protein serine/threonine kinase activity"; "transferase activity, transferring phosphorus-containing groups"	GO:0005886	plasma membrane	PF07714	Protein tyrosine kinase	PTHR24420	LEUCINE-RICH REPEAT RECEPTOR-LIKE PROTEIN KINASE	KOG1187	Serine/threonine_protein_kinase
Glyma.13G041300								1.12924	-0.73332				Glyma.13G041300	256	UniRef100_I1LX74 Uncharacterized protein n=1 Tax=Glycine max RepID=I1LX74_SOYBN	0	100	UniRef100_G7J6S0 Protein RUPTURED POLLEN GRAIN n=1 Tax=Medicago truncatula RepID=G7J6S0_MEDTR	7e-125	92.4	AT5G53190.1|Symbols:SWEET3, AtSWEET3|Nodulin MtN3 family protein|chr5:21572417-21574284 REVERSE LENGTH=263	3e-98	89.35	GO:0008150	biological process	GO:0051119	sugar transmembrane transporter activity	GO:0005886 GO:0005887 GO:0016020 GO:0016021	integral to membrane; "integral to plasma membrane"; "membrane"; "plasma membrane"	PF03083	Sugar efflux transporter for intercellular exchange	PTHR10791	RAG1-ACTIVATING PROTEIN 1	KOG1623	Multitransmembrane_protein
Glyma.13G044500			-1.28307	2.62031									Glyma.13G044500	371	UniRef100_I1LX46 Uncharacterized protein n=1 Tax=Glycine max RepID=I1LX46_SOYBN	0	100	UniRef100_G7KMT3 GDSL esterase/lipase n=1 Tax=Medicago truncatula RepID=G7KMT3_MEDTR	0	101.09	AT5G33370.1|Symbols:|GDSL-like Lipase/Acylhydrolase superfamily protein|chr5:12602773-12604670 REVERSE LENGTH=366	0	96.99	GO:0006629	lipid metabolic process	GO:0004091 GO:0016788	carboxylesterase activity; "hydrolase activity, acting on ester bonds"	GO:0005576	extracellular region	PF00657	GDSL-like Lipase/Acylhydrolase	PTHR22835	ZINC FINGER FYVE DOMAIN CONTAINING PROTEIN	NA	NA
Glyma.13G049700			-0.306213	1.8191							x		Glyma.13G049700	496	UniRef100_K7LXR0 Uncharacterized protein n=1 Tax=Glycine max RepID=K7LXR0_SOYBN	0	100	UniRef100_Q6RUF9 Proline dehydrogenase n=1 Tax=Glycine max RepID=Q6RUF9_SOYBN	0	99.6	AT5G38710.1|Symbols:|Methylenetetrahydrofolate reductase family protein|chr5:15501340-15503899 FORWARD LENGTH=476	0	95.8	GO:0006537 GO:0006562 GO:0006612 GO:0006970 GO:0009407 GO:0009414 GO:0009611 GO:0009620 GO:0009695 GO:0009753 GO:0009863 GO:0009867 GO:0010363 GO:0010583 GO:0055114	glutamate biosynthetic process; "jasmonic acid biosynthetic process"; "jasmonic acid mediated signaling pathway"; "oxidation-reduction process"; "proline catabolic process"; "protein targeting to membrane"; "regulation of plant-type hypersensitive response"; "response to cyclopentenone"; "response to fungus"; "response to jasmonic acid stimulus"; "response to osmotic stress"; "response to water d…	GO:0004657	proline dehydrogenase activity	GO:0005739	mitochondrion	PF01619	Proline dehydrogenase	PTHR13914	PROLINE OXIDASE	KOG0186	Proline_oxidase
Glyma.13G056100			1.24308	-0.254288									Glyma.13G056100	468	UniRef100_A7BIC9 Malonyl-CoA:isoflavone 7-O-glucoside-6''-O-malonyltransferase n=1 Tax=Glycine max RepID=A7BIC9_SOYBN	0	100	UniRef100_A7BIC9 Malonyl-CoA:isoflavone 7-O-glucoside-6''-O-malonyltransferase n=1 Tax=Glycine max RepID=A7BIC9_SOYBN	0	100	AT5G39090.1|Symbols:|HXXXD-type acyl-transferase family protein|chr5:15643612-15644958 FORWARD LENGTH=448	2e-94	102.46	GO:0015824	proline transport	GO:0016740 GO:0016747	transferase activity; "transferase activity, transferring acyl groups other than amino-acyl groups"	GO:0009507	chloroplast	PF02458	Transferase family	NA	NA	NA	NA
Glyma.13G059900	0.13539	-1.42636											Glyma.13G059900	432	UniRef100_I1LWN7 Uncharacterized protein n=1 Tax=Glycine max RepID=I1LWN7_SOYBN	0	62.8	UniRef100_D7L638 GPI transamidase component Gpi16 subunit family protein n=1 Tax=Arabidopsis lyrata subsp. lyrata RepID=D7L638_ARALL	5e-99	65.53	AT3G07140.1|Symbols:|GPI transamidase component Gpi16 subunit family protein|chr3:2261278-2263632 FORWARD LENGTH=644	7e-97	65.84	GO:0008150 GO:0042732	D-xylose metabolic process; "biological process"	GO:0003923	GPI-anchor transamidase activity	GO:0005783 GO:0009507 GO:0016021 GO:0042765	GPI-anchor transamidase complex; "chloroplast"; "endoplasmic reticulum"; "integral to membrane"	PF04113	Gpi16 subunit, GPI transamidase component	PTHR12959	GPI TRANSAMIDASE COMPONENT PIG-T-RELATED	KOG2407	GPI_transamidase_complex,_GPI16/PIG-T_component,_involved_in_glycosylphosphatidylinositol_anchor_biosynthesis
Glyma.13G066100	3.94905	-0.113877	5.16011	-0.485477									Glyma.13G066100	489	UniRef100_UPI000233B532 PREDICTED: probable mitochondrial chaperone BCS1-B-like n=1 Tax=Glycine max RepID=UPI000233B532	0	100	UniRef100_G7KK18 Mitochondrial chaperone BCS1 n=1 Tax=Medicago truncatula RepID=G7KK18_MEDTR	0	87.05	AT5G40010.1|Symbols:AATP1|AAA-ATPase 1|chr5:16020218-16021762 REVERSE LENGTH=514	0	86.77	GO:0001666 GO:0009862 GO:0010154 GO:0010310 GO:0010431	fruit development; "regulation of hydrogen peroxide metabolic process"; "response to hypoxia"; "seed maturation"; "systemic acquired resistance, salicylic acid mediated signaling pathway"	GO:0000166 GO:0005524 GO:0016887 GO:0017111	ATP binding; "ATPase activity"; "nucleoside-triphosphatase activity"; "nucleotide binding"	GO:0005739 GO:0005783 GO:0005886	endoplasmic reticulum; "mitochondrion"; "plasma membrane"	PF00004	ATPase family associated with various cellular activities (AAA)	PTHR23070	BCS1 AAA-TYPE ATPASE	KOG0743	AAA+-type_ATPase
Glyma.13G069900			-1.37613	3.11101									Glyma.13G069900	183	UniRef100_C6T526 Uncharacterized protein n=1 Tax=Glycine max RepID=C6T526_SOYBN	3e-118	100	UniRef100_G7KIU9 Gibberellin regulated protein n=1 Tax=Medicago truncatula RepID=G7KIU9_MEDTR	9e-31	90.85	AT5G14920.1|Symbols:|Gibberellin-regulated family protein|chr5:4826598-4827761 FORWARD LENGTH=275	2e-21	39.27	GO:0009651 GO:0009737 GO:0009739 GO:2000377	regulation of reactive oxygen species metabolic process; "response to abscisic acid stimulus"; "response to gibberellin stimulus"; "response to salt stress"	GO:0005515	protein binding	GO:0005886	plasma membrane	PF02704	Gibberellin regulated protein	NA	NA	NA	NA
Glyma.13G070300						-1.43402	0.0270585						Glyma.13G070300	661	UniRef100_I1LWE2 Uncharacterized protein n=1 Tax=Glycine max RepID=I1LWE2_SOYBN	0	100	UniRef100_F4YF68 Glycosyltransferase n=1 Tax=Panax notoginseng RepID=F4YF68_9APIA	0	99.7	AT3G28180.1|Symbols:ATCSLC04, CSLC04, ATCSLC4, CSLC4|Cellulose-synthase-like C4|chr3:10506110-10509067 FORWARD LENGTH=673	0	98.07	NA	NA	GO:0005515 GO:0016757 GO:0016759	cellulose synthase activity; "protein binding"; "transferase activity, transferring glycosyl groups"	GO:0005768 GO:0005794 GO:0005802 GO:0005886	Golgi apparatus; "endosome"; "plasma membrane"; "trans-Golgi network"	PF00535	Glycosyl transferase family 2	PTHR10587	GLYCOSYL TRANSFERASE-RELATED	NA	NA
Glyma.13G087200						-0.401023	1.09811						Glyma.13G087200	659	UniRef100_I1LW07 Uncharacterized protein n=1 Tax=Glycine max RepID=I1LW07_SOYBN	0	100	UniRef100_G7KA24 Sulfate transporter n=1 Tax=Medicago truncatula RepID=G7KA24_MEDTR	0	100	AT1G22150.1|Symbols:SULTR1;3|sulfate transporter 1;3|chr1:7818361-7821344 FORWARD LENGTH=656	0	100.15	GO:0006810 GO:0008272 GO:0055085	sulfate transport; "transmembrane transport"; "transport"	GO:0005215 GO:0008271 GO:0015116	secondary active sulfate transmembrane transporter activity; "sulfate transmembrane transporter activity"; "transporter activity"	GO:0016020 GO:0016021	integral to membrane; "membrane"	PF01740 PF00916	STAS domain; "Sulfate transporter family"	PTHR11814	SULFATE TRANSPORTER	KOG0236	Sulfate/bicarbonate/oxalate_exchanger_SAT-1_and_related_transporters_(SLC26_family)
Glyma.13G092500						0.301285	-2.09831						Glyma.13G092500	698	UniRef100_I1LVV3 Uncharacterized protein n=2 Tax=Glycine max RepID=I1LVV3_SOYBN	0	94.44	UniRef100_L7YE99 Trehalose-6-phosphate synthase n=1 Tax=Camellia sinensis RepID=L7YE99_CAMSI	0	80.63	AT2G18700.1|Symbols:ATTPS11, TPS11, ATTPSB|trehalose phosphatase/synthase 11|chr2:8109043-8111799 FORWARD LENGTH=862	0	79.93	GO:0005992 GO:0008152	metabolic process; "trehalose biosynthetic process"	GO:0003824 GO:0016757	catalytic activity; "transferase activity, transferring glycosyl groups"	GO:0005634 GO:0005739 GO:0005829	cytosol; "mitochondrion"; "nucleus"	PF02358 PF00982	Trehalose-phosphatase; "Glycosyltransferase family 20"	PTHR10788	TREHALOSE-6-PHOSPHATE SYNTHASE	KOG1050	Trehalose-6-phosphate_synthase_component_TPS1_and_related_subunits
Glyma.13G107900						2.36353	-0.243923						Glyma.13G107900	234	UniRef100_I1LY31 Uncharacterized protein n=1 Tax=Glycine max RepID=I1LY31_SOYBN	2e-171	100	UniRef100_T2DP87 Nuclear transcription factor Y subunit A-3-like isoform 2 n=1 Tax=Phaseolus vulgaris RepID=T2DP87_PHAVU	1e-139	99.15	AT1G72830.1|Symbols:HAP2C, ATHAP2C, NF-YA3|nuclear factor Y, subunit A3|chr1:27405699-27407088 REVERSE LENGTH=340	4e-39	57.06	GO:0006355 GO:0045892	negative regulation of transcription, DNA-dependent; "regulation of transcription, DNA-dependent"	GO:0003677 GO:0003700	DNA binding; "sequence-specific DNA binding transcription factor activity"	GO:0005634 GO:0016602	CCAAT-binding factor complex; "nucleus"	PF02045	CCAAT-binding transcription factor (CBF-B/NF-YA) subunit B	PTHR12632	TRANSCRIPTION FACTOR NF-Y ALPHA-RELATED	NA	NA
Glyma.13G150000			-0.146966	1.1671									Glyma.13G150000	689	UniRef100_I1LZE4 Uncharacterized protein n=1 Tax=Glycine max RepID=I1LZE4_SOYBN	0	100	UniRef100_Q1SN29 Protein kinase n=1 Tax=Medicago truncatula RepID=Q1SN29_MEDTR	0	101.33	AT2G36570.1|Symbols:|Leucine-rich repeat protein kinase family protein|chr2:15335583-15337725 FORWARD LENGTH=672	0	99.11	GO:0006468 GO:0007169	protein phosphorylation; "transmembrane receptor protein tyrosine kinase signaling pathway"	GO:0004672 GO:0004674 GO:0005524 GO:0016301 GO:0016772	ATP binding; "kinase activity"; "protein kinase activity"; "protein serine/threonine kinase activity"; "transferase activity, transferring phosphorus-containing groups"	GO:0005886	plasma membrane	PF00560 PF00069	Leucine Rich Repeat; "Protein kinase domain"	PTHR24420	LEUCINE-RICH REPEAT RECEPTOR-LIKE PROTEIN KINASE	KOG1187	Serine/threonine_protein_kinase
Glyma.13G151800						-0.568186	1.96163						Glyma.13G151800	359	UniRef100_I1LZG1 Fructose-bisphosphate aldolase n=1 Tax=Glycine max RepID=I1LZG1_SOYBN	0	100	UniRef100_I1LZG1 Fructose-bisphosphate aldolase n=1 Tax=Glycine max RepID=I1LZG1_SOYBN	0	100	AT2G36460.1|Symbols:|Aldolase superfamily protein|chr2:15296929-15298387 REVERSE LENGTH=358	0	100	GO:0006096 GO:0006098 GO:0009651 GO:0046686	glycolysis; "pentose-phosphate shunt"; "response to cadmium ion"; "response to salt stress"	GO:0003824 GO:0004332 GO:0005507	catalytic activity; "copper ion binding"; "fructose-bisphosphate aldolase activity"	GO:0005737 GO:0005739 GO:0005829 GO:0005886 GO:0009506 GO:0016020	cytoplasm; "cytosol"; "membrane"; "mitochondrion"; "plasma membrane"; "plasmodesma"	PF00274	Fructose-bisphosphate aldolase class-I	PTHR11627	FRUCTOSE-BISPHOSPHATE ALDOLASE	KOG1557	Fructose-biphosphate_aldolase
Glyma.13G154000						1.35463	-0.112095						Glyma.13G154000	338	UniRef100_UPI0003DEB9A1 PREDICTED: uncharacterized protein LOC100792004 isoform X2 n=1 Tax=Glycine max RepID=UPI0003DEB9A1	0	99.41	UniRef100_Q9LZC1 Emb|CAB85508.1 n=1 Tax=Arabidopsis thaliana RepID=Q9LZC1_ARATH	1e-133	86.1	AT5G03880.1|Symbols:|Thioredoxin family protein|chr5:1038674-1041453 REVERSE LENGTH=339	7e-147	84.07	GO:0019684 GO:0035304 GO:0045454	cell redox homeostasis; "photosynthesis, light reaction"; "regulation of protein dephosphorylation"	GO:0009055	electron carrier activity	GO:0009507 GO:0009534 GO:0009535 GO:0009941	chloroplast; "chloroplast envelope"; "chloroplast thylakoid"; "chloroplast thylakoid membrane"	NA	NA	NA	NA	NA	NA
Glyma.13G157400								0.0977692	-2.45898				Glyma.13G157400	142	UniRef100_I1LZN6 Uncharacterized protein n=1 Tax=Glycine max RepID=I1LZN6_SOYBN	7e-97	100	UniRef100_K9P1I9 Stress induced protein n=1 Tax=Morella rubra RepID=K9P1I9_9ROSI	1e-25	79.85	AT5G25240.1|Symbols:|unknown protein; FUNCTIONS IN: molecular_function unknown; INVOLVED IN: biological_process unknown; LOCATED IN: cellular_component unknown; EXPRESSED IN: 23 plant structures; EXPRESSED DURING: 13 growth stages; Has 1807 Blast hits to 1807 proteins in 277 species: Archae - 0; Bacteria - 0; Metazoa - 736; Fungi - 347; Plants - 385; Viruses - 0; Other Eukaryotes - 339 (source: N…	6e-15	90.08	GO:0008150	biological process	GO:0003674	molecular function	GO:0005575	cellular component	NA	NA	NA	NA	NA	NA
Glyma.13G161900			-0.28578	1.42126									Glyma.13G161900	476	UniRef100_I1LZT0 Uncharacterized protein n=2 Tax=Glycine max RepID=I1LZT0_SOYBN	0	100	UniRef100_Q8L5E1 Acid phosphatase n=1 Tax=Lupinus luteus RepID=Q8L5E1_LUPLU	0	98.32	AT5G34850.1|Symbols:ATPAP26, PAP26|purple acid phosphatase 26|chr5:13108475-13111217 REVERSE LENGTH=475	0	95.79	GO:0006970 GO:0046686 GO:0055062	phosphate ion homeostasis; "response to cadmium ion"; "response to osmotic stress"	GO:0003993 GO:0004722	acid phosphatase activity; "protein serine/threonine phosphatase activity"	GO:0005576 GO:0005773 GO:0005829 GO:0009505	cytosol; "extracellular region"; "plant-type cell wall"; "vacuole"	PF00149	Calcineurin-like phosphoesterase	PTHR22953	ACID PHOSPHATASE RELATED	KOG1378	Purple_acid_phosphatase
Glyma.13G168200						1.70344	-0.469002						Glyma.13G168200	168	UniRef100_I1LZZ9 Uncharacterized protein n=1 Tax=Glycine max RepID=I1LZZ9_SOYBN	2e-120	100	UniRef100_E6NUC5 JHL06P13.16 protein n=1 Tax=Jatropha curcas RepID=E6NUC5_JATCU	5e-75	90.7	AT1G80160.1|Symbols:|Lactoylglutathione lyase / glyoxalase I family protein|chr1:30151101-30151930 FORWARD LENGTH=167	1e-73	89.82	GO:0005975 GO:0009414 GO:0042538 GO:0046482	carbohydrate metabolic process; "hyperosmotic salinity response"; "para-aminobenzoic acid metabolic process"; "response to water deprivation"	GO:0004462	lactoylglutathione lyase activity	GO:0005737	cytoplasm	PF00903	Glyoxalase/Bleomycin resistance protein/Dioxygenase superfamily	PTHR10374	LACTOYLGLUTATHIONE LYASE (GLYOXALASE I)	KOG2944	Glyoxalase
Glyma.13G172000	0.0432481	-1.10704									x		Glyma.13G172000	298	UniRef100_I1M040 Uncharacterized protein n=1 Tax=Glycine max RepID=I1M040_SOYBN	0	100	UniRef100_G7IK83 IQ domain-containing protein n=1 Tax=Medicago truncatula RepID=G7IK83_MEDTR	2e-128	98.64	AT2G33990.1|Symbols:iqd9|IQ-domain 9|chr2:14360502-14361630 REVERSE LENGTH=263	5e-84	108.37	GO:0000394 GO:0008150 GO:0009086 GO:0048573	RNA splicing, via endonucleolytic cleavage and ligation; "biological process"; "methionine biosynthetic process"; "photoperiodism, flowering"	GO:0005516	calmodulin binding	GO:0005634 GO:0005886	nucleus; "plasma membrane"	PF00612	IQ calmodulin-binding motif	NA	NA	NA	NA
Glyma.13G176300						-1.2219	0.18648				x		Glyma.13G176300	162	UniRef100_P05478 18.5 kDa class I heat shock protein n=2 Tax=Glycine max RepID=HSP16_SOYBN	1e-105	100	UniRef100_P05478 18.5 kDa class I heat shock protein n=2 Tax=Glycine max RepID=HSP16_SOYBN	1e-105	100	AT1G07400.1|Symbols:|HSP20-like chaperones superfamily protein|chr1:2275148-2275621 FORWARD LENGTH=157	9e-75	102.55	GO:0006979 GO:0009408	response to heat; "response to oxidative stress"	NA	NA	GO:0005737	cytoplasm	PF00011	Hsp20/alpha crystallin family	PTHR11527	SMALL HEAT-SHOCK PROTEIN (HSP20) FAMILY	KOG0710	Molecular_chaperone_(small_heat-shock_protein_Hsp26/Hsp42)
Glyma.13G179200						1.88665	-0.248519						Glyma.13G179200	330	UniRef100_UPI0001B637EE PREDICTED: uncharacterized protein LOC100779411 n=1 Tax=Glycine max RepID=UPI0001B637EE	0	100	NA	NA	NA	AT4G32480.1|Symbols:|Protein of unknown function (DUF506) _x0001_|chr4:15676488-15677776 FORWARD LENGTH=287	1e-83	95.47	GO:0008150	biological process	GO:0003674	molecular function	GO:0005634	nucleus	PF04720	Protein of unknown function (DUF506)	NA	NA	NA	NA
Glyma.13G181000						0.439094	-2.04671						Glyma.13G181000	258	UniRef100_I1M0C1 Uncharacterized protein n=1 Tax=Glycine max RepID=I1M0C1_SOYBN	0	100	UniRef100_T2DMH7 Asparagine synthetase n=1 Tax=Phaseolus vulgaris RepID=T2DMH7_PHAVU	1e-140	98.81	AT4G27450.1|Symbols:|Aluminium induced protein with YGL and LRDR motifs|chr4:13727665-13728683 REVERSE LENGTH=250	3e-114	98.4	GO:0001666 GO:0008150 GO:0009862 GO:0010310	biological process; "regulation of hydrogen peroxide metabolic process"; "response to hypoxia"; "systemic acquired resistance, salicylic acid mediated signaling pathway"	GO:0005515	protein binding	GO:0005634 GO:0005829 GO:0005886 GO:0009506	cytosol; "nucleus"; "plasma membrane"; "plasmodesma"	PF12481 PF12504	Aluminium induced protein ; "PF12504"	PTHR11772	ASPARAGINE SYNTHETASE	NA	NA
Glyma.13G196900	-0.338038	1.74676											Glyma.13G196900	2021	UniRef100_K7M0Q7 DNA-directed RNA polymerase n=1 Tax=Glycine max RepID=K7M0Q7_SOYBN	0	100	UniRef100_K7M0Q7 DNA-directed RNA polymerase n=1 Tax=Glycine max RepID=K7M0Q7_SOYBN	0	100	AT2G40030.1|Symbols:NRPD1B, DRD3, ATNRPD1B, DMS5, NRPE1|nuclear RNA polymerase D1B|chr2:16715089-16723406 FORWARD LENGTH=1976	0	85.53	GO:0000278 GO:0000724 GO:0006261 GO:0006275 GO:0006306 GO:0006342 GO:0006351 GO:0006354 GO:0009555 GO:0016444 GO:0016568 GO:0030422 GO:0031047 GO:0035194 GO:0048451 GO:0048453 GO:0051567 GO:0051726	DNA-dependent DNA replication; "DNA-dependent transcription, elongation"; "DNA methylation"; "chromatin modification"; "chromatin silencing"; "double-strand break repair via homologous recombination"; "gene silencing by RNA"; "histone H3-K9 methylation"; "mitotic cell cycle"; "petal formation"; "pollen development"; "posttranscriptional gene silencing by RNA"; "production of siRNA involved in RNA…	GO:0003677 GO:0003899 GO:0005515	DNA-directed RNA polymerase activity; "DNA binding"; "protein binding"	GO:0000418 GO:0000419 GO:0005634 GO:0005730 GO:0016604 GO:0030880	DNA-directed RNA polymerase IV complex; "DNA-directed RNA polymerase V complex"; "RNA polymerase complex"; "nuclear body"; "nucleolus"; "nucleus"	PF04983 PF04997 PF04998 PF00623 PF11523	RNA polymerase Rpb1, domain 3; "RNA polymerase Rpb1, domain 1"; "RNA polymerase Rpb1, domain 5"; "RNA polymerase Rpb1, domain 2"; "Protein of unknown function (DUF3223)"	PTHR19376	DNA-DIRECTED RNA POLYMERASE	KOG0260	RNA_polymerase_II,_large_subunit
Glyma.13G203900	-0.654175	1.53615	-0.136592	3.87525									Glyma.13G203900	326	UniRef100_I1M0Z0 Uncharacterized protein n=1 Tax=Glycine max RepID=I1M0Z0_SOYBN	0	100	UniRef100_Q9SDZ2 2'-hydroxy isoflavone/dihydroflavonol reductase homolog (Fragment) n=1 Tax=Glycine max RepID=Q9SDZ2_SOYBN	0	98.77	AT2G45400.1|Symbols:BEN1|NAD(P)-binding Rossmann-fold superfamily protein|chr2:18703960-18706235 REVERSE LENGTH=364	4e-105	87.91	GO:0009813 GO:0010422 GO:0016126 GO:0016131 GO:0016132 GO:0044237	brassinosteroid biosynthetic process; "brassinosteroid metabolic process"; "cellular metabolic process"; "flavonoid biosynthetic process"; "regulation of brassinosteroid biosynthetic process"; "sterol biosynthetic process"	GO:0000166 GO:0003824 GO:0016614 GO:0050662	catalytic activity; "coenzyme binding"; "nucleotide binding"; "oxidoreductase activity, acting on CH-OH group of donors"	GO:0005634 GO:0005737	cytoplasm; "nucleus"	PF01370	NAD dependent epimerase/dehydratase family	PTHR10366	NAD DEPENDENT EPIMERASE/DEHYDRATASE	KOG1502	Flavonol_reductase/cinnamoyl-CoA_reductase
Glyma.13G222700						1.02032	-0.167143						Glyma.13G222700	187	UniRef100_C6TKK1 Putative uncharacterized protein n=1 Tax=Glycine max RepID=C6TKK1_SOYBN	4e-109	59.38	UniRef100_Q6ZFC1 Pentatricopeptide (PPR) repeat-containing protein-like protein n=2 Tax=Oryza sativa subsp. japonica RepID=Q6ZFC1_ORYSJ	9e-71	72.73	AT4G18975.4|Symbols:|Pentatricopeptide repeat (PPR) superfamily protein|chr4:10392170-10393665 REVERSE LENGTH=287	5e-89	62.02	GO:0008150	biological process	GO:0003674	molecular function	GO:0009507	chloroplast	NA	NA	PTHR24015	FAMILY NOT NAMED	NA	NA
Glyma.13G225700	0.0927559	-1.62848	0.122731	-1.57515									Glyma.13G225700	393	UniRef100_I1M1P7 Uncharacterized protein n=1 Tax=Glycine max RepID=I1M1P7_SOYBN	0	100	UniRef100_R9R6C4 Heat stress transcription factor A-4a-like protein n=1 Tax=Caragana korshinskii RepID=R9R6C4_9FABA	0	97.01	AT4G18880.1|Symbols:AT-HSFA4A, HSF A4A|heat shock transcription factor A4A|chr4:10347769-10349051 REVERSE LENGTH=401	9e-123	95.76	GO:0002679 GO:0006355 GO:0009408 GO:0010200 GO:0035556	intracellular signal transduction; "regulation of transcription, DNA-dependent"; "respiratory burst involved in defense response"; "response to chitin"; "response to heat"	GO:0003677 GO:0003700 GO:0043565	DNA binding; "sequence-specific DNA binding"; "sequence-specific DNA binding transcription factor activity"	GO:0005634	nucleus	PF00447	HSF-type DNA-binding	PTHR10015	HEAT SHOCK TRANSCRIPTION FACTOR	KOG0627	Heat_shock_transcription_factor
Glyma.13G230100			-0.689934	4.37756									Glyma.13G230100	412	UniRef100_K7M1C7 Uncharacterized protein n=1 Tax=Glycine max RepID=K7M1C7_SOYBN	0	100	NA	NA	NA	AT5G15890.1|Symbols:TBL21|TRICHOME BIREFRINGENCE-LIKE 21|chr5:5187687-5189348 REVERSE LENGTH=526	3e-120	66.35	GO:0008150	biological process	NA	NA	NA	NA	PF03005	PF03005	PTHR13533	FAMILY NOT NAMED	NA	NA
Glyma.13G233000						0.0448863	-1.12212						Glyma.13G233000	927	UniRef100_UPI000233B1FB PREDICTED: glutamate receptor 2.7-like isoform X1 n=1 Tax=Glycine max RepID=UPI000233B1FB	0	100	UniRef100_G7IK74 Glutamate receptor 2.7 n=1 Tax=Medicago truncatula RepID=G7IK74_MEDTR	0	98.62	AT2G29120.1|Symbols:ATGLR2.7, GLR2.7|glutamate receptor 2.7|chr2:12511479-12515893 REVERSE LENGTH=952	9e-128	84.77	GO:0006810 GO:0006874 GO:0009416 GO:0009627 GO:0034976	cellular calcium ion homeostasis; "response to endoplasmic reticulum stress"; "response to light stimulus"; "systemic acquired resistance"; "transport"	GO:0004970 GO:0005215 GO:0005217 GO:0005234	extracellular-glutamate-gated ion channel activity; "intracellular ligand-gated ion channel activity"; "ionotropic glutamate receptor activity"; "transporter activity"	GO:0005634 GO:0005773 GO:0016020	membrane; "nucleus"; "vacuole"	PF00060 PF01094 PF00497	Ligand-gated ion channel; "Receptor family ligand binding region"; "Bacterial extracellular solute-binding proteins, family 3"	PTHR18966	IONOTROPIC GLUTAMATE RECEPTOR	KOG1052	Glutamate-gated_kainate-type_ion_channel_receptor_subunit_GluR5_and_related_subunits
Glyma.13G233400			1.35773	-1.92675									Glyma.13G233400	940	UniRef100_K7M1F5 Uncharacterized protein n=1 Tax=Glycine max RepID=K7M1F5_SOYBN	0	100	UniRef100_G7IK73 Glutamate receptor 2.7 n=1 Tax=Medicago truncatula RepID=G7IK73_MEDTR	0	84.49	AT2G29120.1|Symbols:ATGLR2.7, GLR2.7|glutamate receptor 2.7|chr2:12511479-12515893 REVERSE LENGTH=952	4e-134	85.29	GO:0006810 GO:0006874 GO:0009416 GO:0009627 GO:0034976	cellular calcium ion homeostasis; "response to endoplasmic reticulum stress"; "response to light stimulus"; "systemic acquired resistance"; "transport"	GO:0004970 GO:0005215 GO:0005217 GO:0005234	extracellular-glutamate-gated ion channel activity; "intracellular ligand-gated ion channel activity"; "ionotropic glutamate receptor activity"; "transporter activity"	GO:0005634 GO:0005773 GO:0016020	membrane; "nucleus"; "vacuole"	PF01094 PF00497 PF00060	Receptor family ligand binding region; "Bacterial extracellular solute-binding proteins, family 3"; "Ligand-gated ion channel"	PTHR18966	IONOTROPIC GLUTAMATE RECEPTOR	KOG1052	Glutamate-gated_kainate-type_ion_channel_receptor_subunit_GluR5_and_related_subunits
Glyma.13G235900						1.06075	-0.00976815						Glyma.13G235900	149	UniRef100_I1M204 Uncharacterized protein n=1 Tax=Glycine max RepID=I1M204_SOYBN	1e-102	100	UniRef100_Q7XKU8 OSJNBa0022H21.9 protein n=1 Tax=Oryza sativa subsp. japonica RepID=Q7XKU8_ORYSJ	2e-22	77.84	AT2G33855.1|Symbols:|unknown protein; Has 35333 Blast hits to 34131 proteins in 2444 species: Archae - 798; Bacteria - 22429; Metazoa - 974; Fungi - 991; Plants - 531; Viruses - 0; Other Eukaryotes - 9610 (source: NCBI BLink).|chr2:14324717-14325151 REVERSE LENGTH=144	6e-42	100	GO:0008150	biological process	GO:0003674	molecular function	GO:0005739	mitochondrion	NA	NA	NA	NA	NA	NA
Glyma.13G238500						0.562003	-1.58157						Glyma.13G238500	303	UniRef100_C6TEE1 Putative uncharacterized protein n=1 Tax=Glycine max RepID=C6TEE1_SOYBN	0	100	NA	NA	NA	AT4G32480.1|Symbols:|Protein of unknown function (DUF506) _x0001_|chr4:15676488-15677776 FORWARD LENGTH=287	1e-84	93.03	GO:0008150	biological process	GO:0003674	molecular function	GO:0005634	nucleus	PF04720	Protein of unknown function (DUF506)	NA	NA	NA	NA
Glyma.13G242100						0.402931	-1.72221						Glyma.13G242100	252	UniRef100_I1M284 Uncharacterized protein n=1 Tax=Glycine max RepID=I1M284_SOYBN	0	100	UniRef100_T2DMH7 Asparagine synthetase n=1 Tax=Phaseolus vulgaris RepID=T2DMH7_PHAVU	3e-167	99.6	AT4G27450.1|Symbols:|Aluminium induced protein with YGL and LRDR motifs|chr4:13727665-13728683 REVERSE LENGTH=250	7e-117	99.2	GO:0001666 GO:0008150 GO:0009862 GO:0010310	biological process; "regulation of hydrogen peroxide metabolic process"; "response to hypoxia"; "systemic acquired resistance, salicylic acid mediated signaling pathway"	GO:0005515	protein binding	GO:0005634 GO:0005829 GO:0005886 GO:0009506	cytosol; "nucleus"; "plasma membrane"; "plasmodesma"	PF12481 PF12504	Aluminium induced protein ; "PF12504"	PTHR11772	ASPARAGINE SYNTHETASE	NA	NA
Glyma.13G242700	0.108563	-1.34828											Glyma.13G242700	697	UniRef100_K7M1M7 Uncharacterized protein n=1 Tax=Glycine max RepID=K7M1M7_SOYBN	0	100	UniRef100_A2Q4Q2 Phosphoinositide-binding clathrin adaptor, N-terminal; Wiscott-Aldrich syndrome, C-terminal n=1 Tax=Medicago truncatula RepID=A2Q4Q2_MEDTR	0	106.32	AT4G04980.1|Symbols:|unknown protein; BEST Arabidopsis thaliana protein match is: unknown protein (TAIR:AT1G11070.1); Has 23100 Blast hits to 15699 proteins in 1063 species: Archae - 116; Bacteria - 2262; Metazoa - 8308; Fungi - 3268; Plants - 3181; Viruses - 958; Other Eukaryotes - 5007 (source: NCBI BLink).|chr4:2544210-2547893 REVERSE LENGTH=880	3e-115	33.52	GO:0008150	biological process	GO:0003674	molecular function	GO:0009507	chloroplast	NA	NA	NA	NA	NA	NA
Glyma.13G244000			-0.148555	1.87352									Glyma.13G244000	156	UniRef100_C6T344 Uncharacterized protein n=1 Tax=Glycine max RepID=C6T344_SOYBN	2e-109	100	NA	NA	NA	AT1G11120.2|Symbols:|unknown protein; FUNCTIONS IN: molecular_function unknown; INVOLVED IN: biological_process unknown; LOCATED IN: cellular_component unknown; EXPRESSED IN: 10 plant structures; EXPRESSED DURING: 4 anthesis, F mature embryo stage, petal differentiation and expansion stage, E expanded cotyledon stage, D bilateral stage; BEST Arabidopsis thaliana protein match is: unknown protein …	5e-41	83.23	GO:0008150	biological process	GO:0003674	molecular function	GO:0005634	nucleus	NA	NA	NA	NA	NA	NA
Glyma.13G247000						1.23335	-0.620428						Glyma.13G247000	85	UniRef100_I1M2D4 Uncharacterized protein n=1 Tax=Glycine max RepID=I1M2D4_SOYBN	7e-54	100	UniRef100_Q6YCG3 Wound induced protein-like (Fragment) n=1 Tax=Vitis vinifera RepID=Q6YCG3_VITVI	1e-10	92.96	AT4G10265.1|Symbols:|Wound-responsive family protein|chr4:6373226-6373477 REVERSE LENGTH=83	7e-11	80.72	GO:0009611	response to wounding	GO:0003674	molecular function	GO:0005634	nucleus	PF12609	Wound-induced protein	NA	NA	NA	NA
Glyma.13G264000						1.52597	-0.326139						Glyma.13G264000	90	UniRef100_K7M230 Uncharacterized protein n=1 Tax=Glycine max RepID=K7M230_SOYBN	3e-48	91.86	UniRef100_G8A264 SRG1-like protein n=1 Tax=Medicago truncatula RepID=G8A264_MEDTR	2e-27	18	AT1G17020.1|Symbols:SRG1, ATSRG1|senescence-related gene 1|chr1:5820258-5821741 FORWARD LENGTH=358	7e-23	19.83	GO:0009737 GO:0009793 GO:0009813 GO:0009830 GO:0009845 GO:0010162 GO:0010260 GO:0055114	cell wall modification involved in abscission; "embryo development ending in seed dormancy"; "flavonoid biosynthetic process"; "organ senescence"; "oxidation-reduction process"; "response to abscisic acid stimulus"; "seed dormancy process"; "seed germination"	GO:0016491 GO:0016682 GO:0016706	oxidoreductase activity; "oxidoreductase activity, acting on diphenols and related substances as donors, oxygen as acceptor"; "oxidoreductase activity, acting on paired donors, with incorporation or reduction of molecular oxygen, 2-oxoglutarate as one donor, and incorporation of one atom each of oxygen into both donors"	GO:0005737	cytoplasm	NA	NA	PTHR10209	OXIDOREDUCTASE, 2OG-FE(II) OXYGENASE FAMILY PROTEIN	NA	NA
Glyma.13G267300						1.65988	-0.190599	2.17344	-0.476983				Glyma.13G267300	125	UniRef100_K7M254 Uncharacterized protein n=1 Tax=Glycine max RepID=K7M254_SOYBN	1e-80	100	NA	NA	NA	NA	NA	NA	NA	NA	NA	NA	NA	NA	NA	NA	NA	NA	NA	NA
Glyma.13G267400						1.03831	-0.0236864						Glyma.13G267400	295	UniRef100_K7M255 Uncharacterized protein n=1 Tax=Glycine max RepID=K7M255_SOYBN	0	100	UniRef100_G7IR30 WRKY transcription factor n=1 Tax=Medicago truncatula RepID=G7IR30_MEDTR	1e-79	93	AT3G56400.1|Symbols:WRKY70, ATWRKY70|WRKY DNA-binding protein 70|chr3:20909082-20910409 REVERSE LENGTH=294	9e-31	76.19	GO:0000165 GO:0001666 GO:0002679 GO:0006355 GO:0006612 GO:0006944 GO:0009409 GO:0009595 GO:0009617 GO:0009625 GO:0009627 GO:0009697 GO:0009751 GO:0009753 GO:0009759 GO:0009814 GO:0009862 GO:0009863 GO:0009864 GO:0009867 GO:0010120 GO:0010200 GO:0010310 GO:0010363 GO:0019684 GO:0031347 GO:0031348 GO:0035304 GO:0042742 GO:0043069 GO:0043900 GO:0045088 GO:0045892 GO:0050832 GO:0051707 GO:1900056	MAPK cascade; "camalexin biosynthetic process"; "cellular membrane fusion"; "defense response, incompatible interaction"; "defense response to bacterium"; "defense response to fungus"; "detection of biotic stimulus"; "indole glucosinolate biosynthetic process"; "induced systemic resistance, jasmonic acid mediated signaling pathway"; "jasmonic acid mediated signaling pathway"; "negative regulation…	GO:0003700 GO:0005515 GO:0043565	protein binding; "sequence-specific DNA binding"; "sequence-specific DNA binding transcription factor activity"	GO:0005634	nucleus	PF03106	WRKY DNA -binding domain	NA	NA	NA	NA
Glyma.13G267800	-0.562772	1.71227									x		Glyma.13G267800	142	UniRef100_UPI0003DE84EB PREDICTED: gamma-glutamyl hydrolase isoform X1 n=1 Tax=Glycine max RepID=UPI0003DE84EB	1e-70	34.21	UniRef100_P93164 Gamma-glutamyl hydrolase n=1 Tax=Glycine max RepID=GGH_SOYBN	2e-70	34.21	AT1G78660.2|Symbols:ATGGH1, GGH1|gamma-glutamyl hydrolase 1|chr1:29586014-29588117 FORWARD LENGTH=347	1e-32	31.99	GO:0006541 GO:0046900	glutamine metabolic process; "tetrahydrofolylpolyglutamate metabolic process"	GO:0003824 GO:0008242 GO:0016787	catalytic activity; "hydrolase activity"; "omega peptidase activity"	GO:0005576 GO:0005773	extracellular region; "vacuole"	PF07722	Peptidase C26	PTHR11315	PROTEASE FAMILY C26 GAMMA-GLUTAMYL HYDROLASE	NA	NA
[truncated: 269 more rows]
