# Supplementary material for: Dynamic gene expression changes in response to micronutrient, macronutrient, and multiple stress exposures in soybean
Source: Funct Integr Genomics. 2019 Oct 26;20(3):321–41. doi: 10.1007/s10142-019-00709-9 (PMC7152590; doi:10.1007/s10142-019-00709-9)
Supplement: Supplementary file 18 — DEGs identified as T1T2 unique memory genes in leaf and root samples from -Fe and -Pi stressed plants (1943 genes total). (XLSX 1278 kb) [file 10142_2019_709_MOESM13_ESM.xlsx]

## Sheet: T1T2_Unique_FePi_RootLeaves
O'Rourke et al. 2019 Electronic Supplemental Material 13. Genes identified as T1T2 unique memory genes in roots and/or leaves of -Fe and -Pi stressed plants. These genes were identified as differentially expressed at T1T2, but not T2. Whether the gene was found to be unique to Fe or Pi stressed plants (or both) is provided in tehe StatSigDiffExpress columns. This dataset is composed of 3,349 gene…
GlymaID RootT1T2unique	FeT1 Root LogFC	FeT1Rec Root LogFC	FeT1T2 Root LogFC	FeT2 Root LogFC	PiT1 Root LogFC	PiT1Rec Root LogFC	PiT1T2 Root LogFC	PiT2 Root LogFC	GlymaID LeafT1T2 unique	FeT1 Leaf LogFC	FeT1Rec Leaf LogFC	FeT1T2 Lea fLogFC	FeT2 Leaf LogFC	PiT1 Leaf LogFC	PiT1Rec Leaf LogFC	PiT1T2 Leaf LogFC	PiT2 Leaf LogFC		StatSigDiffExpress_Root		StatSigDiffExpress_Leaf			GlymaID	Protein Length (AA)	Top Uniref100 BLASTP Hit (2)	E-value (E<10-6)	% Coverage	Top Descriptive Uniref100 BLASTP Hit (3)	E-value (E<10-6)	% Coverage	Top Arabidopsis (TAIR10) BLASTP Hit (4)	E-value (E<10-6)	Coverage	Gene Ontology Biological Process IDs (5)	Gene Ontology Biological Process Descriptions	Gene Ontology Molecular Function IDs (6)	Gene Ontology Molecular Function Descriptions	Gene Ontology Cellular Component IDs (7)	Gene Ontology Cellular Component Descriptions	PFAM IDs (8)	PFAM_Descriptions	Panther IDs (9)	Panther_Descriptions	KOG IDs (10)	KOG_Desctiptions
Glyma.01G001600	NotDE	NotDE	-1.14985	NotDE	NotDE	NotDE	-1.21832	NotDE											Fe&PiT1T2_R_Unique					Glyma.01G001600	907	UniRef100_I1J4A5 Uncharacterized protein n=1 Tax=Glycine max RepID=I1J4A5_SOYBN	0	100	UniRef100_B9HBB5 Transducin family protein n=1 Tax=Populus trichocarpa RepID=B9HBB5_POPTR	0	99.45	AT4G04940.1|Symbols:|transducin family protein / WD-40 repeat family protein|chr4:2511212-2517052 REVERSE LENGTH=910	0	99.45	GO:0000398 GO:0006364 GO:0006606 GO:0009220	mRNA splicing, via spliceosome; "protein import into nucleus"; "pyrimidine ribonucleotide biosynthetic process"; "rRNA processing"	GO:0000166	nucleotide binding	GO:0005634 GO:0080008	CUL4-RING ubiquitin ligase complex; "nucleus"	PF04192 PF00400	Utp21 specific WD40 associated putative domain ; "WD domain, G-beta repeat"	PTHR13889	PRE-MRNA SPLICING FACTOR PRP19-RELATED	KOG1539	WD_repeat_protein
Glyma.01G002000	NotDE	NotDE	NotDE	2.46195	NotDE	NotDE	1.5463	NotDE											PiT1T2_R_Unique					Glyma.01G002000	144	UniRef100_C6T1D3 Uncharacterized protein n=1 Tax=Glycine max RepID=C6T1D3_SOYBN	8e-102	100	UniRef100_E4MWR8 mRNA, clone: RTFL01-09-F11 n=2 Tax=Eutrema RepID=E4MWR8_THEHA	1e-13	25.5	AT5G20700.1|Symbols:|Protein of unknown function (DUF581)|chr5:7006178-7007003 REVERSE LENGTH=248	3e-16	25.81	GO:0006612 GO:0006816 GO:0006833 GO:0007030 GO:0008150 GO:0009651 GO:0009750 GO:0009963 GO:0010363	Golgi organization; "biological process"; "calcium ion transport"; "positive regulation of flavonoid biosynthetic process"; "protein targeting to membrane"; "regulation of plant-type hypersensitive response"; "response to fructose stimulus"; "response to salt stress"; "water transport"	NA	NA	NA	NA	PF04570	Protein of unknown function (DUF581)	NA	NA	NA	NA
Glyma.01G003700	NotDE	NotDE	-1.77829	NotDE	NotDE	1.42322	-1.26158	-1.1593											FeT1T2_R_Unique					Glyma.01G003700	304	UniRef100_I1J4C8 Uncharacterized protein n=1 Tax=Glycine max RepID=I1J4C8_SOYBN	0	100	NA	NA	NA	AT4G29520.1|Symbols:|LOCATED IN: endoplasmic reticulum, plasma membrane; EXPRESSED IN: 23 plant structures; EXPRESSED DURING: 14 growth stages; CONTAINS InterPro DOMAIN/s: Saposin B (InterPro:IPR008139); Has 137 Blast hits to 137 proteins in 50 species: Archae - 2; Bacteria - 0; Metazoa - 41; Fungi - 10; Plants - 36; Viruses - 0; Other Eukaryotes - 48 (source: NCBI BLink).|chr4:14494056-14495657 …	1e-117	87.91	GO:0006457 GO:0009408 GO:0009627 GO:0009644 GO:0034976 GO:0042542	protein folding; "response to endoplasmic reticulum stress"; "response to heat"; "response to high light intensity"; "response to hydrogen peroxide"; "systemic acquired resistance"	NA	NA	GO:0005783 GO:0005886	endoplasmic reticulum; "plasma membrane"	NA	NA	NA	NA	NA	NA
Glyma.01G003800	NotDE	NotDE	-1.06975	NotDE	NotDE	NotDE	NotDE	NotDE											FeT1T2_R_Unique					Glyma.01G003800	377	UniRef100_I1J4C9 Uncharacterized protein n=1 Tax=Glycine max RepID=I1J4C9_SOYBN	0	100	UniRef100_G7KJ80 Arginine methyltransferease n=1 Tax=Medicago truncatula RepID=G7KJ80_MEDTR	0	95.12	AT4G29510.1|Symbols:ATPRMT11, PRMT11, ATPRMT1B, PRMT1B|arginine methyltransferase 11|chr4:14491739-14493752 FORWARD LENGTH=390	0	90.77	GO:0006479 GO:0009909 GO:0034968	histone lysine methylation; "protein methylation"; "regulation of flower development"	GO:0005515 GO:0008276 GO:0016274	protein-arginine N-methyltransferase activity; "protein binding"; "protein methyltransferase activity"	GO:0005634 GO:0005737 GO:0005829	cytoplasm; "cytosol"; "nucleus"	PF06325	Ribosomal protein L11 methyltransferase (PrmA)	PTHR11006	PROTEIN ARGININE N-METHYLTRANSFERASE	KOG1499	Protein_arginine_N-methyltransferase_PRMT1_and_related_enzymes
Glyma.01G005000	NotDE	NotDE	2.00809	NotDE	NotDE	NotDE	NotDE	NotDE											FeT1T2_R_Unique					Glyma.01G005000	351	UniRef100_I1J4E8 Uncharacterized protein n=1 Tax=Glycine max RepID=I1J4E8_SOYBN	0	100	UniRef100_E1U3U6 Zinc finger protein ZF3 n=1 Tax=Cicer arietinum RepID=E1U3U6_CICAR	2e-165	90.65	AT2G19810.1|Symbols:|CCCH-type zinc finger family protein|chr2:8550419-8551498 FORWARD LENGTH=359	1e-131	97.21	GO:0006355 GO:0006661 GO:0006979 GO:0015996	chlorophyll catabolic process; "phosphatidylinositol biosynthetic process"; "regulation of transcription, DNA-dependent"; "response to oxidative stress"	GO:0003676 GO:0003700 GO:0008270	nucleic acid binding; "sequence-specific DNA binding transcription factor activity"; "zinc ion binding"	GO:0005634 GO:0005886	nucleus; "plasma membrane"	PF00642	Zinc finger C-x8-C-x5-C-x3-H type (and similar)	PTHR14493	UNCHARACTERIZED	KOG1595	CCCH-type_Zn-finger_protein
Glyma.01G005800	NotDE	NotDE	1.00669	NotDE	NotDE	NotDE	1.26555	1.30255											FeT1T2_R_Unique					Glyma.01G005800	429	UniRef100_I1J4G3 Uncharacterized protein n=1 Tax=Glycine max RepID=I1J4G3_SOYBN	0	100	NA	NA	NA	AT4G29310.1|Symbols:|Protein of unknown function (DUF1005)|chr4:14437892-14439609 REVERSE LENGTH=424	0	99.76	GO:0008150	biological process	GO:0003674	molecular function	GO:0005634 GO:0009505	nucleus; "plant-type cell wall"	PF06219	Protein of unknown function (DUF1005)	NA	NA	NA	NA
Glyma.01G006000	NotDE	NotDE	2.25699	NotDE	NotDE	1.79763	NotDE	NotDE											FeT1T2_R_Unique					Glyma.01G006000	188	UniRef100_C6SYZ5 Uncharacterized protein n=1 Tax=Glycine max RepID=C6SYZ5_SOYBN	5e-132	100	UniRef100_Q9LVB9 Emb|CAB83157.1 n=1 Tax=Arabidopsis thaliana RepID=Q9LVB9_ARATH	2e-21	54.07	AT5G56550.1|Symbols:OXS3, ATOXS3|oxidative stress 3|chr5:22895847-22896502 REVERSE LENGTH=172	2e-24	54.07	GO:0006979 GO:0046686	response to cadmium ion; "response to oxidative stress"	GO:0003674	molecular function	GO:0005634 GO:0016607	nuclear speck; "nucleus"	NA	NA	NA	NA	NA	NA
Glyma.01G006200	NotDE	NotDE	2.31128	NotDE	NotDE	NotDE	NotDE	NotDE											FeT1T2_R_Unique					Glyma.01G006200	75	UniRef100_I1J4G7 Uncharacterized protein n=1 Tax=Glycine max RepID=I1J4G7_SOYBN	4e-46	100	NA	NA	NA	NA	NA	NA	NA	NA	NA	NA	NA	NA	NA	NA	NA	NA	NA	NA
Glyma.01G006500	NotDE	NotDE	1.34129	NotDE	NotDE	NotDE	NotDE	NotDE											FeT1T2_R_Unique					Glyma.01G006500	1168	UniRef100_K7K145 DNA-directed RNA polymerase n=1 Tax=Glycine max RepID=K7K145_SOYBN	0	98.71	UniRef100_K7K145 DNA-directed RNA polymerase n=1 Tax=Glycine max RepID=K7K145_SOYBN	0	98.71	AT5G45140.1|Symbols:NRPC2|nuclear RNA polymerase C2|chr5:18247416-18257713 REVERSE LENGTH=1161	0	98.02	GO:0006351 GO:0009560	embryo sac egg cell differentiation; "transcription, DNA-dependent"	GO:0003677 GO:0003899 GO:0032549	DNA-directed RNA polymerase activity; "DNA binding"; "ribonucleoside binding"	GO:0009507	chloroplast	PF04567 PF04566 PF04561 PF04565 PF04563 PF04560 PF00562	RNA polymerase Rpb2, domain 5; "RNA polymerase Rpb2, domain 4"; "RNA polymerase Rpb2, domain 2"; "RNA polymerase Rpb2, domain 3"; "RNA polymerase beta subunit"; "RNA polymerase Rpb2, domain 7"; "RNA polymerase Rpb2, domain 6"	PTHR20856	DNA-DIRECTED RNA POLYMERASE I SUBUNIT 2	KOG0215	RNA_polymerase_III,_second_largest_subunit
Glyma.01G007100	NotDE	NotDE	3.439	NotDE	NotDE	NotDE	NotDE	3.17008											FeT1T2_R_Unique					Glyma.01G007100	344	UniRef100_I1J4I0 Uncharacterized protein n=2 Tax=Glycine max RepID=I1J4I0_SOYBN	0	100	UniRef100_V7C456 MATE efflux family protein n=1 Tax=Phaseolus vulgaris RepID=V7C456_PHAVU	0	67.8	AT4G29140.1|Symbols:|MATE efflux family protein|chr4:14369148-14370746 FORWARD LENGTH=532	2e-157	63.91	GO:0006855 GO:0031348 GO:0046685 GO:0055085	drug transmembrane transport; "negative regulation of defense response"; "response to arsenic-containing substance"; "transmembrane transport"	GO:0005215 GO:0015238 GO:0015297	antiporter activity; "drug transmembrane transporter activity"; "transporter activity"	GO:0005886 GO:0016020	membrane; "plasma membrane"	PF01554	MatE	PTHR11206	MULTIDRUG RESISTANCE PROTEIN	NA	NA
Glyma.01G008200	NotDE	NotDE	1.09241	NotDE	1.34976	1.98347	1.15017	NotDE											Fe&PiT1T2_R_Unique					Glyma.01G008200	1242	UniRef100_I1J4J3 Uncharacterized protein n=1 Tax=Glycine max RepID=I1J4J3_SOYBN	0	100	UniRef100_Q8GU81 MDR-like ABC transporter n=2 Tax=Oryza sativa subsp. japonica RepID=Q8GU81_ORYSJ	0	98.78	AT3G28345.1|Symbols:|ABC transporter family protein|chr3:10593921-10598775 REVERSE LENGTH=1240	0	98.15	GO:0006200 GO:0006810 GO:0010048 GO:0010315 GO:0010540 GO:0010541 GO:0043481 GO:0048440 GO:0055085	ATP catabolic process; "acropetal auxin transport"; "anthocyanin accumulation in tissues in response to UV light"; "auxin efflux"; "basipetal auxin transport"; "carpel development"; "transmembrane transport"; "transport"; "vernalization response"	GO:0000166 GO:0005524 GO:0016887 GO:0017111 GO:0042626	ATP binding; "ATPase activity"; "ATPase activity, coupled to transmembrane movement of substances"; "nucleoside-triphosphatase activity"; "nucleotide binding"	GO:0005886 GO:0016021	integral to membrane; "plasma membrane"	PF00664 PF00005	ABC transporter transmembrane region; "ABC transporter"	PTHR24221	FAMILY NOT NAMED	KOG0055	Multidrug/pheromone_exporter,_ABC_superfamily
Glyma.01G009400	NotDE	NotDE	1.12695	NotDE	NotDE	NotDE	NotDE	NotDE											FeT1T2_R_Unique					Glyma.01G009400	959	UniRef100_I1J4K7 Uncharacterized protein n=1 Tax=Glycine max RepID=I1J4K7_SOYBN	0	100.84	NA	NA	NA	AT2G25800.1|Symbols:|Protein of unknown function (DUF810)|chr2:11006138-11009728 REVERSE LENGTH=987	0	95.24	GO:0008150 GO:0009832 GO:0016049 GO:0030243	biological process; "cell growth"; "cellulose metabolic process"; "plant-type cell wall biogenesis"	NA	NA	GO:0009507	chloroplast	PF05664	Protein of unknown function (DUF810)	NA	NA	NA	NA
Glyma.01G009600	NotDE	NotDE	-1.06701	NotDE	NotDE	NotDE	NotDE	-1.09426											FeT1T2_R_Unique					Glyma.01G009600	271	UniRef100_I1J4K9 Uncharacterized protein n=1 Tax=Glycine max RepID=I1J4K9_SOYBN	0	100	UniRef100_L0P0W8 Similar to myb family transcription factor APL n=1 Tax=Lupinus angustifolius RepID=L0P0W8_LUPAN	3e-138	91.96	AT5G45580.1|Symbols:|Homeodomain-like superfamily protein|chr5:18481092-18482598 REVERSE LENGTH=264	4e-75	94.7	GO:0006355	regulation of transcription, DNA-dependent	GO:0003700	sequence-specific DNA binding transcription factor activity	GO:0005634	nucleus	PF00249	Myb-like DNA-binding domain	NA	NA	NA	NA
Glyma.01G011200	NotDE	NotDE	1.10837	NotDE	NotDE	NotDE	NotDE	NotDE											FeT1T2_R_Unique					Glyma.01G011200	861	UniRef100_I1J4M8 Uncharacterized protein n=1 Tax=Glycine max RepID=I1J4M8_SOYBN	0	100	UniRef100_G7K9K2 Guanine nucleotide-binding protein alpha-2 subunit n=1 Tax=Medicago truncatula RepID=G7K9K2_MEDTR	0	102.5	AT1G31930.3|Symbols:XLG3|extra-large GTP-binding protein 3|chr1:11465832-11468961 FORWARD LENGTH=848	0	101.18	GO:0006184 GO:0007165 GO:0007186 GO:0007188 GO:0009630 GO:0009652 GO:0009723 GO:0009737 GO:0009744 GO:0009749 GO:0009750 GO:0010555 GO:0048364 GO:2000067	G-protein coupled receptor signaling pathway; "GTP catabolic process"; "adenylate cyclase-modulating G-protein coupled receptor signaling pathway"; "gravitropism"; "regulation of root morphogenesis"; "response to abscisic acid stimulus"; "response to ethylene stimulus"; "response to fructose stimulus"; "response to glucose stimulus"; "response to mannitol stimulus"; "response to sucrose stimulus"…	GO:0001664 GO:0003924 GO:0004871 GO:0019001 GO:0031683	G-protein beta/gamma-subunit complex binding; "G-protein coupled receptor binding"; "GTPase activity"; "guanyl nucleotide binding"; "signal transducer activity"	GO:0005634 GO:0005737 GO:0005834 GO:0031234	cytoplasm; "extrinsic to internal side of plasma membrane"; "heterotrimeric G-protein complex"; "nucleus"	PF00503	G-protein alpha subunit	PTHR10218	GTP-BINDING PROTEIN ALPHA SUBUNIT	KOG0082	G-protein_alpha_subunit_(small_G_protein_superfamily)
Glyma.01G012700	NotDE	NotDE	NotDE	NotDE	NotDE	NotDE	-1.01898	NotDE											PiT1T2_R_Unique					Glyma.01G012700	203	UniRef100_K7LE14 Uncharacterized protein n=1 Tax=Glycine max RepID=K7LE14_SOYBN	1e-147	100	UniRef100_G7JBC6 Kinesin-like protein KIF15 n=1 Tax=Medicago truncatula RepID=G7JBC6_MEDTR	2e-50	13.22	AT4G14150.1|Symbols:PAKRP1, KINESIN-12A|phragmoplast-associated kinesin-related protein 1|chr4:8158645-8165008 REVERSE LENGTH=1292	4e-43	12.93	GO:0000226 GO:0000280 GO:0000911 GO:0000914 GO:0006260 GO:0006270 GO:0006275 GO:0006306 GO:0006346 GO:0008283 GO:0010389 GO:0031048 GO:0042023 GO:0051225 GO:0051567 GO:0051726 GO:0055046 GO:0080175	DNA endoreduplication; "DNA methylation"; "DNA replication"; "DNA replication initiation"; "cell proliferation"; "chromatin silencing by small RNA"; "cytokinesis by cell plate formation"; "histone H3-K9 methylation"; "methylation-dependent chromatin silencing"; "microgametogenesis"; "microtubule cytoskeleton organization"; "nuclear division"; "phragmoplast assembly"; "phragmoplast microtubule org…	GO:0003777 GO:0005515 GO:0008574	microtubule motor activity; "plus-end-directed microtubule motor activity"; "protein binding"	GO:0005737 GO:0009524	cytoplasm; "phragmoplast"	PF00225	Kinesin motor domain	PTHR24115	FAMILY NOT NAMED	NA	NA
Glyma.01G015300	NotDE	NotDE	-1.178	NotDE	NotDE	NotDE	NotDE	NotDE											FeT1T2_R_Unique					Glyma.01G015300	193	UniRef100_I1J4S6 Uncharacterized protein n=1 Tax=Glycine max RepID=I1J4S6_SOYBN	3e-136	100	NA	NA	NA	AT1G32260.1|Symbols:|unknown protein; FUNCTIONS IN: molecular_function unknown; INVOLVED IN: biological_process unknown; LOCATED IN: mitochondrion; EXPRESSED IN: 22 plant structures; EXPRESSED DURING: 13 growth stages; BEST Arabidopsis thaliana protein match is: unknown protein (TAIR:AT2G35480.1); Has 48 Blast hits to 48 proteins in 14 species: Archae - 0; Bacteria - 0; Metazoa - 0; Fungi - 0; Pl…	2e-64	93.56	GO:0008150	biological process	GO:0003674	molecular function	GO:0005739	mitochondrion	NA	NA	NA	NA	NA	NA
Glyma.01G016800	NotDE	NotDE	1.34888	NotDE	NotDE	NotDE	NotDE	NotDE											FeT1T2_R_Unique					Glyma.01G016800	289	UniRef100_I1J4U1 Uncharacterized protein n=2 Tax=Glycine max RepID=I1J4U1_SOYBN	0	100	UniRef100_V5N8P5 SNARE associated Golgi protein n=1 Tax=Phaseolus vulgaris RepID=V5N8P5_PHAVU	2e-171	100.39	AT4G17790.1|Symbols:|SNARE associated Golgi protein family|chr4:9891425-9892675 FORWARD LENGTH=264	2e-136	91.29	GO:0006661 GO:0008150	biological process; "phosphatidylinositol biosynthetic process"	NA	NA	NA	NA	PF09335	SNARE associated Golgi protein	PTHR12677	UNCHARACTERIZED	KOG3140	Predicted_membrane_protein
Glyma.01G019500									Glyma.01G019500	NotDE	NotDE	NotDE	2.06479	NotDE	NotDE	2.50179	NotDE				PiT1T2_L_Unique			Glyma.01G019500	127	UniRef100_I1J4W8 Uncharacterized protein n=1 Tax=Glycine max RepID=I1J4W8_SOYBN	9e-85	100	UniRef100_G7KF59 Hydroxyproline-rich glycoprotein n=2 Tax=Medicago truncatula RepID=G7KF59_MEDTR	5e-45	92.25	AT5G65660.1|Symbols:|hydroxyproline-rich glycoprotein family protein|chr5:26245444-26246245 REVERSE LENGTH=136	2e-47	88.24	GO:0008150	biological process	GO:0003674	molecular function	GO:0005634 GO:0005886	nucleus; "plasma membrane"	NA	NA	NA	NA	NA	NA
Glyma.01G019600	NotDE	NotDE	NotDE	NotDE	NotDE	NotDE	-1.04947	NotDE											PiT1T2_R_Unique					Glyma.01G019600	510	UniRef100_K7K1B9 Uncharacterized protein n=1 Tax=Glycine max RepID=K7K1B9_SOYBN	0	100	UniRef100_UPI00036F5753 hypothetical protein n=1 Tax=Lactobacillus rossiae RepID=UPI00036F5753	5e-09	91.07	NA	NA	NA	NA	NA	NA	NA	NA	NA	NA	NA	PTHR14000	FAMILY NOT NAMED	NA	NA
Glyma.01G024700	NotDE	NotDE	-1.05152	NotDE	NotDE	NotDE	NotDE	NotDE											FeT1T2_R_Unique					Glyma.01G024700	362	UniRef100_I1J524 Uncharacterized protein n=1 Tax=Glycine max RepID=I1J524_SOYBN	0	100	UniRef100_G7JXR1 Cyclin D2 n=1 Tax=Medicago truncatula RepID=G7JXR1_MEDTR	5e-167	104.05	AT5G65420.1|Symbols:CYCD4;1|CYCLIN D4;1|chr5:26141592-26143750 REVERSE LENGTH=308	3e-88	85.06	GO:0000278 GO:0009744 GO:0010089 GO:0010440 GO:0042023 GO:0044036 GO:0045736 GO:0051726	DNA endoreduplication; "cell wall macromolecule metabolic process"; "mitotic cell cycle"; "negative regulation of cyclin-dependent protein serine/threonine kinase activity"; "regulation of cell cycle"; "response to sucrose stimulus"; "stomatal lineage progression"; "xylem development"	GO:0005515 GO:0016538	cyclin-dependent protein serine/threonine kinase regulator activity; "protein binding"	GO:0005634	nucleus	PF00134 PF02984	Cyclin, N-terminal domain; "Cyclin, C-terminal domain"	PTHR10177	CYCLINE	KOG0656	G1/S-specific_cyclin_D
Glyma.01G027100	NotDE	NotDE	NotDE	1.68584	NotDE	NotDE	2.28616	NotDE											PiT1T2_R_Unique					Glyma.01G027100	620	UniRef100_UPI0002336FE6 PREDICTED: lysM domain receptor-like kinase 3-like n=1 Tax=Glycine max RepID=UPI0002336FE6	0	96.87	UniRef100_G7JZ13 Wall-associated receptor kinase-like protein n=1 Tax=Medicago truncatula RepID=G7JZ13_MEDTR	0	99.2	AT1G51940.1|Symbols:|protein kinase family protein / peptidoglycan-binding LysM domain-containing protein|chr1:19296092-19298941 REVERSE LENGTH=651	9e-113	49.92	GO:0006468 GO:0007020 GO:0016998	cell wall macromolecule catabolic process; "microtubule nucleation"; "protein phosphorylation"	GO:0004672 GO:0004674 GO:0004713 GO:0005524 GO:0016301 GO:0016772	ATP binding; "kinase activity"; "protein kinase activity"; "protein serine/threonine kinase activity"; "protein tyrosine kinase activity"; "transferase activity, transferring phosphorus-containing groups"	GO:0005886	plasma membrane	PF00069 PF01476	Protein kinase domain; "LysM domain"	PTHR24420	LEUCINE-RICH REPEAT RECEPTOR-LIKE PROTEIN KINASE	KOG1187	Serine/threonine_protein_kinase
Glyma.01G028100	NotDE	NotDE	1.17647	NotDE	NotDE	NotDE	NotDE	NotDE											FeT1T2_R_Unique					Glyma.01G028100	653	UniRef100_K7K1F9 Uncharacterized protein n=1 Tax=Glycine max RepID=K7K1F9_SOYBN	0	100	UniRef100_G7K057 Cysteine-rich receptor-like protein kinase n=1 Tax=Medicago truncatula RepID=G7K057_MEDTR	0	100.62	AT1G70520.1|Symbols:CRK2|cysteine-rich RLK (RECEPTOR-like protein kinase) 2|chr1:26584888-26587334 REVERSE LENGTH=649	0	98.15	GO:0006457 GO:0006468 GO:0006857 GO:0009408 GO:0009644 GO:0010193 GO:0034976 GO:0042542 GO:0046777	oligopeptide transport; "protein autophosphorylation"; "protein folding"; "protein phosphorylation"; "response to endoplasmic reticulum stress"; "response to heat"; "response to high light intensity"; "response to hydrogen peroxide"; "response to ozone"	GO:0004672 GO:0004674 GO:0005524 GO:0016301 GO:0016772	ATP binding; "kinase activity"; "protein kinase activity"; "protein serine/threonine kinase activity"; "transferase activity, transferring phosphorus-containing groups"	GO:0005576 GO:0005886 GO:0009506	extracellular region; "plasma membrane"; "plasmodesma"	PF01657 PF00069	Salt stress response/antifungal; "Protein kinase domain"	PTHR24420	LEUCINE-RICH REPEAT RECEPTOR-LIKE PROTEIN KINASE	KOG1187	Serine/threonine_protein_kinase
Glyma.01G031900	NotDE	NotDE	1.20263	NotDE	NotDE	1.2946	NotDE	NotDE											FeT1T2_R_Unique					Glyma.01G031900	861	UniRef100_K7K1I3 Uncharacterized protein n=1 Tax=Glycine max RepID=K7K1I3_SOYBN	0	100	UniRef100_G8XR07 Trehalose 6-phosphate synthase n=1 Tax=Gossypium arboreum RepID=G8XR07_GOSAR	0	99.77	AT1G23870.1|Symbols:ATTPS9, TPS9|trehalose-phosphatase/synthase 9|chr1:8432695-8435506 FORWARD LENGTH=867	0	99.19	GO:0005992 GO:0008152 GO:0009744 GO:0009750	metabolic process; "response to fructose stimulus"; "response to sucrose stimulus"; "trehalose biosynthetic process"	GO:0003824 GO:0004805 GO:0016757	catalytic activity; "transferase activity, transferring glycosyl groups"; "trehalose-phosphatase activity"	GO:0005634	nucleus	PF02358 PF00982	Trehalose-phosphatase; "Glycosyltransferase family 20"	PTHR10788	TREHALOSE-6-PHOSPHATE SYNTHASE	KOG1050	Trehalose-6-phosphate_synthase_component_TPS1_and_related_subunits
Glyma.01G032400	NotDE	NotDE	1.41661	NotDE	NotDE	NotDE	NotDE	1.08695											FeT1T2_R_Unique					Glyma.01G032400	1454	UniRef100_K7K1I4 Uncharacterized protein n=1 Tax=Glycine max RepID=K7K1I4_SOYBN	0	100	UniRef100_G7J6M1 Tir-nbs-lrr resistance protein n=1 Tax=Medicago truncatula RepID=G7J6M1_MEDTR	0	70.49	AT5G17680.1|Symbols:|disease resistance protein (TIR-NBS-LRR class), putative|chr5:5822999-5827153 FORWARD LENGTH=1294	0	65.53	GO:0006952 GO:0007165	defense response; "signal transduction"	GO:0043531	ADP binding	GO:0005622	intracellular	PF07725 PF00931 PF01582	Leucine Rich Repeat; "NB-ARC domain"; "TIR domain"	PTHR11017	LEUCINE-RICH REPEAT-CONTAINING PROTEIN	KOG4658	Apoptotic_ATPase
Glyma.01G033400	NotDE	NotDE	NotDE	NotDE	NotDE	NotDE	-1.07735	NotDE											PiT1T2_R_Unique					Glyma.01G033400	32	NA	NA	NA	NA	NA	NA	NA	NA	NA	NA	NA	NA	NA	NA	NA	NA	NA	NA	NA	NA	NA
Glyma.01G034400	NotDE	NotDE	1.65863	NotDE	NotDE	NotDE	NotDE	NotDE											FeT1T2_R_Unique					Glyma.01G034400	384	UniRef100_K7K1K2 Uncharacterized protein n=1 Tax=Glycine max RepID=K7K1K2_SOYBN	0	89.54	NA	NA	NA	AT1G70230.1|Symbols:TBL27|TRICHOME BIREFRINGENCE-LIKE 27|chr1:26450389-26451724 FORWARD LENGTH=416	6e-100	78.12	GO:0010167 GO:0010411 GO:0015706	nitrate transport; "response to nitrate"; "xyloglucan metabolic process"	NA	NA	GO:0005634 GO:0005794	Golgi apparatus; "nucleus"	PF03005	PF03005	PTHR13533	FAMILY NOT NAMED	NA	NA
Glyma.01G045500	NotDE	NotDE	1.20779	NotDE	NotDE	NotDE	NotDE	NotDE											FeT1T2_R_Unique					Glyma.01G045500	386	UniRef100_K7K1T1 Uncharacterized protein n=1 Tax=Glycine max RepID=K7K1T1_SOYBN	0	100	UniRef100_G7KCJ2 TCP family transcription factor-like protein n=1 Tax=Medicago truncatula RepID=G7KCJ2_MEDTR	4e-157	85.34	AT3G47620.1|Symbols:AtTCP14, TCP14|TEOSINTE BRANCHED, cycloidea and PCF (TCP) 14|chr3:17559004-17560473 FORWARD LENGTH=489	1e-53	69.53	GO:0006355 GO:0008283 GO:0009735 GO:0009737 GO:0009739 GO:0010029 GO:0010229 GO:0031347	cell proliferation; "inflorescence development"; "regulation of defense response"; "regulation of seed germination"; "regulation of transcription, DNA-dependent"; "response to abscisic acid stimulus"; "response to cytokinin stimulus"; "response to gibberellin stimulus"	GO:0003700 GO:0005515	protein binding; "sequence-specific DNA binding transcription factor activity"	GO:0005634	nucleus	PF03634	TCP family transcription factor	PTHR11584	SERINE/THREONINE PROTEIN KINASE	NA	NA
Glyma.01G046000									Glyma.01G046000	NotDE	NotDE	1.08265	NotDE	NotDE	NotDE	NotDE	NotDE				FeT1T2_L_Unique			Glyma.01G046000	451	UniRef100_I1J5P4 Uncharacterized protein n=1 Tax=Glycine max RepID=I1J5P4_SOYBN	0	100	UniRef100_B9GQE8 Fatty acid desaturase/cytochrome b5 fusion protein mRNA n=1 Tax=Populus trichocarpa RepID=B9GQE8_POPTR	0	100	AT2G46210.1|Symbols:|Fatty acid/sphingolipid desaturase|chr2:18977542-18978891 FORWARD LENGTH=449	0	99.33	GO:0006629 GO:0006633 GO:0055114	fatty acid biosynthetic process; "lipid metabolic process"; "oxidation-reduction process"	GO:0005506 GO:0016491 GO:0016717 GO:0020037	heme binding; "iron ion binding"; "oxidoreductase activity"; "oxidoreductase activity, acting on paired donors, with oxidation of a pair of donors resulting in the reduction of molecular oxygen to two molecules of water"	NA	NA	PF00173 PF00487	Cytochrome b5-like Heme/Steroid binding domain; "Fatty acid desaturase"	PTHR19353	FATTY ACID DESATURASE 2	KOG4232	Delta_6-fatty_acid_desaturase/delta-8_sphingolipid_desaturase
Glyma.01G047300	NotDE	NotDE	-1.20022	NotDE	NotDE	2.00757	NotDE	NotDE											FeT1T2_R_Unique					Glyma.01G047300	371	UniRef100_UPI0003DEBCE6 PREDICTED: uncharacterized protein LOC100816385 n=1 Tax=Glycine max RepID=UPI0003DEBCE6	0	100	UniRef100_U5G0R0 Glycine-rich family protein n=1 Tax=Populus trichocarpa RepID=U5G0R0_POPTR	4e-92	110.99	AT1G27090.1|Symbols:|glycine-rich protein|chr1:9404041-9406098 REVERSE LENGTH=420	6e-88	59.05	GO:0006007 GO:0008150	biological process; "glucose catabolic process"	GO:0003674	molecular function	GO:0005829 GO:0009507	chloroplast; "cytosol"	PF00067	Cytochrome P450	PTHR24286	FAMILY NOT NAMED	NA	NA
Glyma.01G048600									Glyma.01G048600	-2.39352	NotDE	NotDE	NotDE	NotDE	NotDE	1.17924	NotDE				PiT1T2_L_Unique			Glyma.01G048600	151	UniRef100_K7K1V2 Uncharacterized protein n=1 Tax=Glycine max RepID=K7K1V2_SOYBN	6e-105	100	UniRef100_G7KFC6 50S ribosomal protein L18 n=1 Tax=Medicago truncatula RepID=G7KFC6_MEDTR	7e-21	49.74	AT1G14205.1|Symbols:|Ribosomal L18p/L5e family protein|chr1:4855582-4856762 FORWARD LENGTH=165	2e-12	55.76	GO:0006412	translation	GO:0003735	structural constituent of ribosome	GO:0005622 GO:0005840 GO:0009507	chloroplast; "intracellular"; "ribosome"	NA	NA	NA	NA	NA	NA
Glyma.01G055200	NotDE	NotDE	NotDE	NotDE	NotDE	NotDE	1.94218	NotDE											PiT1T2_R_Unique					Glyma.01G055200	297	UniRef100_I1J5W9 Uncharacterized protein n=1 Tax=Glycine max RepID=I1J5W9_SOYBN	0	100	UniRef100_G7JXV4 Class III acidic chitinase n=1 Tax=Medicago truncatula RepID=G7JXV4_MEDTR	0	100.68	AT5G24090.1|Symbols:ATCHIA, CHIA|chitinase A|chr5:8143805-8145153 REVERSE LENGTH=302	9e-130	93.71	GO:0005975 GO:0009409 GO:0009611 GO:0009642 GO:0009651 GO:0010228 GO:0016926 GO:0042631 GO:0050665	carbohydrate metabolic process; "cellular response to water deprivation"; "hydrogen peroxide biosynthetic process"; "protein desumoylation"; "response to cold"; "response to light intensity"; "response to salt stress"; "response to wounding"; "vegetative to reproductive phase transition of meristem"	GO:0003824 GO:0004553 GO:0043169	catalytic activity; "cation binding"; "hydrolase activity, hydrolyzing O-glycosyl compounds"	GO:0005576	extracellular region	PF00704	Glycosyl hydrolases family 18	NA	NA	NA	NA
Glyma.01G058200	NotDE	NotDE	-1.31049	-1.04145	NotDE	NotDE	-1.0081	NotDE											PiT1T2_R_Unique					Glyma.01G058200	617	UniRef100_K7K223 Uncharacterized protein n=1 Tax=Glycine max RepID=K7K223_SOYBN	0	100	UniRef100_G7JWU3 Pentatricopeptide repeat-containing protein n=1 Tax=Medicago truncatula RepID=G7JWU3_MEDTR	0	100.16	AT1G26460.1|Symbols:|Tetratricopeptide repeat (TPR)-like superfamily protein|chr1:9151816-9154407 FORWARD LENGTH=630	0	97.78	GO:0008150 GO:0009220	biological process; "pyrimidine ribonucleotide biosynthetic process"	GO:0003674	molecular function	GO:0005739	mitochondrion	PF01535	PPR repeat	PTHR24015	FAMILY NOT NAMED	NA	NA
Glyma.01G062000	NotDE	NotDE	1.43328	1.46884	NotDE	NotDE	1.02097	NotDE											PiT1T2_R_Unique					Glyma.01G062000	262	UniRef100_I1J630 Uncharacterized protein n=1 Tax=Glycine max RepID=I1J630_SOYBN	0	100	UniRef100_B9HXI3 Glucosamine/galactosamine-6-phosphate isomerase family protein n=1 Tax=Populus trichocarpa RepID=B9HXI3_POPTR	4e-155	95.11	AT1G13700.1|Symbols:PGL1|6-phosphogluconolactonase 1|chr1:4694475-4695600 REVERSE LENGTH=268	2e-128	94.4	GO:0005975 GO:0006098	carbohydrate metabolic process; "pentose-phosphate shunt"	GO:0003824 GO:0017057	6-phosphogluconolactonase activity; "catalytic activity"	GO:0009507	chloroplast	PF01182	Glucosamine-6-phosphate isomerases/6-phosphogluconolactonase	PTHR11054	6-PHOSPHOGLUCONOLACTONASE	KOG3147	6-phosphogluconolactonase_-_like_protein
Glyma.01G062100	NotDE	NotDE	-1.4031	NotDE	NotDE	NotDE	NotDE	NotDE											FeT1T2_R_Unique					Glyma.01G062100	574	UniRef100_I1J631 Uncharacterized protein n=1 Tax=Glycine max RepID=I1J631_SOYBN	0	100	UniRef100_G7JY18 Fructokinase-2 n=1 Tax=Medicago truncatula RepID=G7JY18_MEDTR	0	97.92	AT1G69200.1|Symbols:FLN2|fructokinase-like 2|chr1:26016018-26018365 FORWARD LENGTH=616	0	92.05	GO:0006364 GO:0006399 GO:0009220 GO:0009658 GO:0009662 GO:0042793 GO:0045036 GO:0045893	chloroplast organization; "etioplast organization"; "positive regulation of transcription, DNA-dependent"; "protein targeting to chloroplast"; "pyrimidine ribonucleotide biosynthetic process"; "rRNA processing"; "tRNA metabolic process"; "transcription from plastid promoter"	GO:0016301	kinase activity	GO:0005737 GO:0009295 GO:0042644	chloroplast nucleoid; "cytoplasm"; "nucleoid"	PF00294	pfkB family carbohydrate kinase	PTHR10584	SUGAR KINASE	KOG2855	Ribokinase
Glyma.01G063000	NotDE	NotDE	NotDE	NotDE	NotDE	NotDE	1.08199	NotDE											PiT1T2_R_Unique					Glyma.01G063000	369	UniRef100_I1J637 Uncharacterized protein n=1 Tax=Glycine max RepID=I1J637_SOYBN	0	100	UniRef100_O04300 Alpha-1,4-glucan-protein synthase [UDP-forming] n=1 Tax=Pisum sativum RepID=UPTG_PEA	0	100	AT3G02230.1|Symbols:RGP1, ATRGP1|reversibly glycosylated polypeptide 1|chr3:415463-417304 FORWARD LENGTH=357	0	98.6	GO:0009555 GO:0009651 GO:0009832 GO:0030244 GO:0033356 GO:0071555 GO:0071669	UDP-L-arabinose metabolic process; "cell wall organization"; "cellulose biosynthetic process"; "plant-type cell wall biogenesis"; "plant-type cell wall organization or biogenesis"; "pollen development"; "response to salt stress"	GO:0005515 GO:0008466 GO:0016758 GO:0016760 GO:0016866 GO:0052691	UDP-arabinopyranose mutase activity; "cellulose synthase (UDP-forming) activity"; "glycogenin glucosyltransferase activity"; "intramolecular transferase activity"; "protein binding"; "transferase activity, transferring hexosyl groups"	GO:0000138 GO:0005618 GO:0005634 GO:0005774 GO:0005794 GO:0005795 GO:0005829 GO:0022626 GO:0030054	Golgi apparatus; "Golgi stack"; "Golgi trans cisterna"; "cell junction"; "cell wall"; "cytosol"; "cytosolic ribosome"; "nucleus"; "vacuolar membrane"	PF03214	Reversibly glycosylated polypeptide	NA	NA	NA	NA
Glyma.01G071500									Glyma.01G071500	NotDE	NotDE	1.83764	NotDE	NotDE	-1.86953	NotDE	1.53885				FeT1T2_L_Unique			Glyma.01G071500	108	NA	NA	NA	NA	NA	NA	NA	NA	NA	NA	NA	NA	NA	NA	NA	NA	NA	NA	NA	NA	NA
Glyma.01G073100									Glyma.01G073100	NotDE	NotDE	NotDE	NotDE	NotDE	NotDE	1.34209	NotDE				PiT1T2_L_Unique			Glyma.01G073100	208	UniRef100_UPI00023BB18A PREDICTED: GATA transcription factor 9-like n=1 Tax=Glycine max RepID=UPI00023BB18A	8e-154	100	UniRef100_E4MW74 mRNA, clone: RTFL01-03-P20 n=2 Tax=Eutrema RepID=E4MW74_THEHA	3e-26	37.17	AT4G34680.2|Symbols:GATA3|GATA transcription factor 3|chr4:16553700-16554610 FORWARD LENGTH=269	3e-28	25.28	GO:0006355 GO:0007623 GO:0045893	circadian rhythm; "positive regulation of transcription, DNA-dependent"; "regulation of transcription, DNA-dependent"	GO:0003677 GO:0003700 GO:0008270 GO:0043565	DNA binding; "sequence-specific DNA binding"; "sequence-specific DNA binding transcription factor activity"; "zinc ion binding"	GO:0005634 GO:0005730	nucleolus; "nucleus"	PF00320	GATA zinc finger	PTHR10071	TRANSCRIPTION FACTOR GATA (GATA BINDING FACTOR)	NA	NA
Glyma.01G078800	NotDE	NotDE	5.51784	NotDE	NotDE	NotDE	NotDE	NotDE											FeT1T2_R_Unique					Glyma.01G078800	129	UniRef100_C6SZG2 Uncharacterized protein n=1 Tax=Glycine max RepID=C6SZG2_SOYBN	8e-83	100	UniRef100_G7JQW5 Proline-rich protein n=1 Tax=Medicago truncatula RepID=G7JQW5_MEDTR	8e-29	92.68	AT4G00165.2|Symbols:|Bifunctional inhibitor/lipid-transfer protein/seed storage 2S albumin superfamily protein|chr4:69433-69819 REVERSE LENGTH=128	7e-41	77.34	GO:0006499 GO:0006869	N-terminal protein myristoylation; "lipid transport"	GO:0008289	lipid binding	GO:0005576	extracellular region	PF00234	Protease inhibitor/seed storage/LTP family	NA	NA	NA	NA
Glyma.01G079100	NotDE	NotDE	1.02895	NotDE	NotDE	NotDE	NotDE	NotDE											FeT1T2_R_Unique					Glyma.01G079100	699	UniRef100_I1J6H9 Uncharacterized protein n=1 Tax=Glycine max RepID=I1J6H9_SOYBN	0	100	UniRef100_B9GPJ6 ABC1 family protein n=1 Tax=Populus trichocarpa RepID=B9GPJ6_POPTR	0	93.04	AT1G79600.1|Symbols:|Protein kinase superfamily protein|chr1:29950105-29952516 REVERSE LENGTH=711	0	88.89	GO:0050821	protein stabilization	GO:0004672	protein kinase activity	GO:0005886 GO:0009507 GO:0010287	chloroplast; "plasma membrane"; "plastoglobule"	PF03109	ABC1 family	PTHR10566	CHAPERONE-ACTIVITY OF BC1 COMPLEX (CABC1)-RELATED	KOG1235	Predicted_unusual_protein_kinase
Glyma.01G081900	NotDE	NotDE	-1.19465	NotDE	NotDE	1.14746	NotDE	NotDE											FeT1T2_R_Unique					Glyma.01G081900	462	UniRef100_I1J6K8 Uncharacterized protein n=1 Tax=Glycine max RepID=I1J6K8_SOYBN	0	100	UniRef100_T2DP02 Dihydrolipoamide S-acetyltransferase n=1 Tax=Phaseolus vulgaris RepID=T2DP02_PHAVU	0	91.42	AT3G25860.1|Symbols:LTA2, PLE2|2-oxoacid dehydrogenases acyltransferase family protein|chr3:9460632-9462585 FORWARD LENGTH=480	0	94.17	GO:0000096 GO:0006084 GO:0006086 GO:0006546 GO:0006636 GO:0006733 GO:0006766 GO:0007020 GO:0008152 GO:0008652 GO:0009072 GO:0009106 GO:0009108 GO:0009117 GO:0009695 GO:0016126 GO:0016132 GO:0019288 GO:0019748 GO:0044272	acetyl-CoA biosynthetic process from pyruvate; "acetyl-CoA metabolic process"; "aromatic amino acid family metabolic process"; "brassinosteroid biosynthetic process"; "cellular amino acid biosynthetic process"; "coenzyme biosynthetic process"; "glycine catabolic process"; "isopentenyl diphosphate biosynthetic process, mevalonate-independent pathway"; "jasmonic acid biosynthetic process"; "lipoate…	GO:0004742 GO:0016746	dihydrolipoyllysine-residue acetyltransferase activity; "transferase activity, transferring acyl groups"	GO:0005739 GO:0009507 GO:0009534 GO:0009570 GO:0009941 GO:0016020 GO:0022626	chloroplast; "chloroplast envelope"; "chloroplast stroma"; "chloroplast thylakoid"; "cytosolic ribosome"; "membrane"; "mitochondrion"	PF02817 PF00364 PF00198	e3 binding domain; "Biotin-requiring enzyme"; "2-oxoacid dehydrogenases acyltransferase (catalytic domain)"	PTHR23151	DIHYDROLIPOAMIDE ACETYL/SUCCINYL-TRANSFERASE-RELATED	KOG0557	Dihydrolipoamide_acetyltransferase
Glyma.01G085400	NotDE	NotDE	2.9153	NotDE	NotDE	NotDE	NotDE	NotDE											FeT1T2_R_Unique					Glyma.01G085400	399	UniRef100_UPI0003DE7DB3 PREDICTED: UDP-glycosyltransferase 83A1-like n=1 Tax=Glycine max RepID=UPI0003DE7DB3	0	95.13	UniRef100_D2DW77 UDP-glucosyl transferase n=1 Tax=Phaseolus vulgaris RepID=D2DW77_PHAVU	0	86.52	AT3G02100.1|Symbols:|UDP-Glycosyltransferase superfamily protein|chr3:368840-370484 REVERSE LENGTH=464	1e-98	84.91	GO:0008152	metabolic process	GO:0008194 GO:0016757 GO:0016758	UDP-glycosyltransferase activity; "transferase activity, transferring glycosyl groups"; "transferase activity, transferring hexosyl groups"	GO:0005634	nucleus	PF00201	UDP-glucoronosyl and UDP-glucosyl transferase	PTHR11926	GLUCOSYL/GLUCURONOSYL TRANSFERASES	KOG1192	UDP-glucuronosyl_and_UDP-glucosyl_transferase
Glyma.01G086700	NotDE	1.16623	1.92755	NotDE	NotDE	NotDE	1.39481	NotDE											Fe&PiT1T2_R_Unique					Glyma.01G086700	380	UniRef100_I1J6P8 Uncharacterized protein n=1 Tax=Glycine max RepID=I1J6P8_SOYBN	0	100	UniRef100_G7JYB4 Two-component response regulator ARR14 n=1 Tax=Medicago truncatula RepID=G7JYB4_MEDTR	2.33e-156	104.61	AT1G25550.1|Symbols:|myb-like transcription factor family protein|chr1:8976644-8977942 FORWARD LENGTH=344	2e-84	96.51	GO:0006355 GO:0010167 GO:0015706	nitrate transport; "regulation of transcription, DNA-dependent"; "response to nitrate"	GO:0003677 GO:0003700	DNA binding; "sequence-specific DNA binding transcription factor activity"	GO:0005634	nucleus	PF00249	Myb-like DNA-binding domain	NA	NA	NA	NA
Glyma.01G091800	NotDE	NotDE	1.53974	NotDE	NotDE	NotDE	NotDE	NotDE											FeT1T2_R_Unique					Glyma.01G091800	792	UniRef100_I1J6T3 Uncharacterized protein n=1 Tax=Glycine max RepID=I1J6T3_SOYBN	0	100	UniRef100_B9HWP3 EXS family protein n=1 Tax=Populus trichocarpa RepID=B9HWP3_POPTR	0	101.15	AT1G68740.1|Symbols:PHO1;H1|EXS (ERD1/XPR1/SYG1) family protein|chr1:25812735-25816574 REVERSE LENGTH=784	0	100.89	GO:0006817 GO:0016036 GO:0019375 GO:0045892	cellular response to phosphate starvation; "galactolipid biosynthetic process"; "negative regulation of transcription, DNA-dependent"; "phosphate ion transport"	GO:0003674	molecular function	GO:0005886 GO:0016021	integral to membrane; "plasma membrane"	PF03105 PF03124	SPX domain; "EXS family"	PTHR10783	XENOTROPIC AND POLYTROPIC RETROVIRUS RECEPTOR 1-RELATED	KOG1162	Predicted_small_molecule_transporter
Glyma.01G092300	NotDE	NotDE	NotDE	1.57145	NotDE	NotDE	1.05297	NotDE											PiT1T2_R_Unique					Glyma.01G092300	275	UniRef100_I1J6T7 Uncharacterized protein n=1 Tax=Glycine max RepID=I1J6T7_SOYBN	9e-168	100	NA	NA	NA	NA	NA	NA	NA	NA	NA	NA	NA	NA	NA	NA	NA	NA	NA	NA
Glyma.01G094900	NotDE	NotDE	-1.09569	NotDE	NotDE	1.70631	NotDE	NotDE											FeT1T2_R_Unique					Glyma.01G094900	365	UniRef100_I1J6A8 Uncharacterized protein n=1 Tax=Glycine max RepID=I1J6A8_SOYBN	0	100	UniRef100_M9WRR2 Metacaspase-2 n=1 Tax=Vitis vinifera RepID=M9WRR2_VITVI	0	99.45	AT1G02170.1|Symbols:LOL3, ATMCPB1, MCP1B, ATMC1, MC1|metacaspase 1|chr1:411883-413426 FORWARD LENGTH=367	0	98.09	GO:0006508 GO:0006612 GO:0006944 GO:0009697 GO:0009863 GO:0010363 GO:0030968 GO:0031348 GO:0043068 GO:0043069 GO:0045087	cellular membrane fusion; "endoplasmic reticulum unfolded protein response"; "innate immune response"; "negative regulation of defense response"; "negative regulation of programmed cell death"; "positive regulation of programmed cell death"; "protein targeting to membrane"; "proteolysis"; "regulation of plant-type hypersensitive response"; "salicylic acid biosynthetic process"; "salicylic acid me…	GO:0004197 GO:0005515	cysteine-type endopeptidase activity; "protein binding"	NA	NA	PF06943 PF00656	LSD1 zinc finger; "Caspase domain"	NA	NA	KOG1546	Metacaspase_involved_in_regulation_of_apoptosis
Glyma.01G100900	NotDE	NotDE	-1.10483	-1.03632	NotDE	NotDE	-1.07819	NotDE											PiT1T2_R_Unique					Glyma.01G100900	370	UniRef100_C6TAG0 Uncharacterized protein n=1 Tax=Glycine max RepID=C6TAG0_SOYBN	0	100	UniRef100_F4K000 Metal-dependent protein hydrolase n=2 Tax=Arabidopsis thaliana RepID=F4K000_ARATH	0	90.08	AT5G41970.1|Symbols:|Metal-dependent protein hydrolase|chr5:16791198-16792961 FORWARD LENGTH=373	0	90.08	GO:0006626 GO:0008150	biological process; "protein targeting to mitochondrion"	GO:0003674	molecular function	GO:0005739 GO:0005829	cytosol; "mitochondrion"	PF03690	Uncharacterised protein family (UPF0160)	PTHR11215	METAL DEPENDENT HYDROLASE - RELATED	KOG2948	Predicted_metal-binding_protein
Glyma.01G102700	NotDE	NotDE	1.29759	NotDE	NotDE	NotDE	1.03612	1.32533											FeT1T2_R_Unique					Glyma.01G102700	102	UniRef100_K7K303 Uncharacterized protein n=1 Tax=Glycine max RepID=K7K303_SOYBN	4e-66	100	NA	NA	NA	NA	NA	NA	NA	NA	NA	NA	NA	NA	NA	NA	NA	NA	NA	NA
Glyma.01G105600	NotDE	NotDE	1.67106	NotDE	-1.11591	NotDE	NotDE	NotDE											FeT1T2_R_Unique					Glyma.01G105600	162	UniRef100_I1J720 Uncharacterized protein n=1 Tax=Glycine max RepID=I1J720_SOYBN	2e-113	100	NA	NA	NA	AT5G02020.2|Symbols:SIS|Encodes a protein involved in salt tolerance, names SIS (Salt Induced Serine rich).|chr5:386999-387921 REVERSE LENGTH=137	4e-22	87.59	GO:0006914 GO:0009651	autophagy; "response to salt stress"	GO:0003674	molecular function	GO:0005634	nucleus	NA	NA	NA	NA	NA	NA
Glyma.01G106800	NotDE	NotDE	-1.42036	NotDE	NotDE	-1.32492	-1.78341	NotDE											Fe&PiT1T2_R_Unique					Glyma.01G106800	145	UniRef100_I1J732 Uncharacterized protein n=1 Tax=Glycine max RepID=I1J732_SOYBN	2e-96	100	UniRef100_H6TB47 HSP18.1B n=1 Tax=Citrullus lanatus RepID=H6TB47_CITLA	7e-64	90.57	AT1G53540.1|Symbols:|HSP20-like chaperones superfamily protein|chr1:19980510-19980983 FORWARD LENGTH=157	2e-64	91.72	GO:0006457 GO:0009408 GO:0009644 GO:0034976 GO:0042542	protein folding; "response to endoplasmic reticulum stress"; "response to heat"; "response to high light intensity"; "response to hydrogen peroxide"	NA	NA	GO:0005737	cytoplasm	PF00011	Hsp20/alpha crystallin family	PTHR11527	SMALL HEAT-SHOCK PROTEIN (HSP20) FAMILY	KOG3591	Alpha_crystallins
Glyma.01G107700	NotDE	NotDE	-1.09697	NotDE	NotDE	1.35878	NotDE	NotDE											FeT1T2_R_Unique					Glyma.01G107700	223	UniRef100_I1J739 Uncharacterized protein n=1 Tax=Glycine max RepID=I1J739_SOYBN	3e-162	100	UniRef100_B9HHJ5 Zinc finger family protein n=1 Tax=Populus trichocarpa RepID=B9HHJ5_POPTR	5e-64	69.42	AT5G05830.1|Symbols:|RING/FYVE/PHD zinc finger superfamily protein|chr5:1755910-1756825 FORWARD LENGTH=204	5e-63	85.78	NA	NA	GO:0008270	zinc ion binding	GO:0005634	nucleus	PF00097	Zinc finger, C3HC4 type (RING finger)	PTHR23012	MEMBRANE ASSOCIATED RING FINGER	NA	NA
Glyma.01G109500	NotDE	NotDE	NotDE	NotDE	NotDE	NotDE	-1.00728	NotDE											PiT1T2_R_Unique					Glyma.01G109500	214	UniRef100_I1J753 Uncharacterized protein n=1 Tax=Glycine max RepID=I1J753_SOYBN	4e-148	100	UniRef100_G7JRA5 Heme-binding-like protein n=1 Tax=Medicago truncatula RepID=G7JRA5_MEDTR	4e-114	105.45	AT2G37970.1|Symbols:SOUL-1|SOUL heme-binding family protein|chr2:15891027-15891704 FORWARD LENGTH=225	7e-101	94.67	GO:0006499 GO:0009744 GO:0009813 GO:0010017 GO:0010224	N-terminal protein myristoylation; "flavonoid biosynthetic process"; "red or far-red light signaling pathway"; "response to UV-B"; "response to sucrose stimulus"	NA	NA	GO:0005737 GO:0005773 GO:0005794 GO:0005886	Golgi apparatus; "cytoplasm"; "plasma membrane"; "vacuole"	PF04832	SOUL heme-binding protein	PTHR11220	HEME-BINDING PROTEIN-RELATED	NA	NA
Glyma.01G109600	NotDE	NotDE	1.00711	NotDE	NotDE	-1.12472	NotDE	NotDE											FeT1T2_R_Unique					Glyma.01G109600	113	UniRef100_K7K345 Uncharacterized protein n=2 Tax=Glycine max RepID=K7K345_SOYBN	2e-72	100	NA	NA	NA	AT2G37975.1|Symbols:|Yos1-like protein|chr2:15891900-15892136 REVERSE LENGTH=78	4e-36	98.72	GO:0008150	biological process	GO:0003674	molecular function	GO:0005739	mitochondrion	PF08571	Yos1-like	PTHR15858	UNCHARACTERIZED	KOG4779	Predicted_membrane_protein
Glyma.01G112000	NotDE	NotDE	1.84687	NotDE	NotDE	NotDE	NotDE	NotDE											FeT1T2_R_Unique					Glyma.01G112000	112	UniRef100_K7K358 Uncharacterized protein n=1 Tax=Glycine max RepID=K7K358_SOYBN	3e-61	90.65	UniRef100_Q42810 GmCK2p n=1 Tax=Glycine max RepID=Q42810_SOYBN	2e-49	22.93	AT1G71697.1|Symbols:ATCK1, CK, CK1|choline kinase 1|chr1:26971537-26973177 FORWARD LENGTH=346	5e-28	18.79	GO:0009611 GO:0009620 GO:0009695 GO:0009753 GO:0010200	jasmonic acid biosynthetic process; "response to chitin"; "response to fungus"; "response to jasmonic acid stimulus"; "response to wounding"	GO:0004103 GO:0016772 GO:0016773	choline kinase activity; "phosphotransferase activity, alcohol group as acceptor"; "transferase activity, transferring phosphorus-containing groups"	GO:0005737	cytoplasm	NA	NA	PTHR22603	CHOLINE/ETHANOALAMINE KINASE	NA	NA
Glyma.01G112300	NotDE	NotDE	-1.37244	NotDE	NotDE	2.24278	NotDE	NotDE											FeT1T2_R_Unique					Glyma.01G112300	1259	UniRef100_K7K361 Uncharacterized protein n=1 Tax=Glycine max RepID=K7K361_SOYBN	0	100	UniRef100_G7JLX5 TIR-NBS-LRR RCT1-like resistance protein n=1 Tax=Medicago truncatula RepID=G7JLX5_MEDTR	0	97.31	AT5G36930.2|Symbols:|Disease resistance protein (TIR-NBS-LRR class) family|chr5:14567771-14571916 REVERSE LENGTH=1191	0	63.9	GO:0006952 GO:0007165	defense response; "signal transduction"	GO:0043531	ADP binding	GO:0005622 GO:0005737	cytoplasm; "intracellular"	PF01582 PF00931	TIR domain; "NB-ARC domain"	PTHR11017	LEUCINE-RICH REPEAT-CONTAINING PROTEIN	KOG4658	Apoptotic_ATPase
Glyma.01G112700	NotDE	NotDE	1.05098	NotDE	NotDE	-1.8763	NotDE	NotDE											FeT1T2_R_Unique					Glyma.01G112700	338	UniRef100_UPI0003DECAA9 PREDICTED: transcription factor DIVARICATA-like isoform X2 n=1 Tax=Glycine max RepID=UPI0003DECAA9	0	101.2	UniRef100_Q0PJE0 MYB transcription factor MYB51 (Fragment) n=1 Tax=Glycine max RepID=Q0PJE0_SOYBN	2e-161	97.05	AT2G38090.1|Symbols:|Duplicated homeodomain-like superfamily protein|chr2:15945278-15946775 FORWARD LENGTH=298	3e-116	101.34	GO:0006355	regulation of transcription, DNA-dependent	GO:0003677 GO:0003700	DNA binding; "sequence-specific DNA binding transcription factor activity"	GO:0005634	nucleus	PF00249	Myb-like DNA-binding domain	PTHR25040	FAMILY NOT NAMED	KOG0724	Zuotin_and_related_molecular_chaperones_(DnaJ_superfamily),_contains_DNA-binding_domains
Glyma.01G113000	NotDE	NotDE	NotDE	NotDE	NotDE	NotDE	1.23944	NotDE											PiT1T2_R_Unique					Glyma.01G113000	524	UniRef100_I1J786 Uncharacterized protein n=1 Tax=Glycine max RepID=I1J786_SOYBN	0	100	UniRef100_Q07A02 Sulfoquinovosyldiacylglycerol synthase type 2 n=1 Tax=Vigna unguiculata RepID=Q07A02_VIGUN	0	100	AT5G01220.1|Symbols:SQD2|sulfoquinovosyldiacylglycerol 2|chr5:86907-89885 REVERSE LENGTH=510	0	88.24	GO:0006636 GO:0009058 GO:0009247 GO:0015995 GO:0016036 GO:0016117 GO:0019288 GO:0019375 GO:0019761 GO:0046506	biosynthetic process; "carotenoid biosynthetic process"; "cellular response to phosphate starvation"; "chlorophyll biosynthetic process"; "galactolipid biosynthetic process"; "glucosinolate biosynthetic process"; "glycolipid biosynthetic process"; "isopentenyl diphosphate biosynthetic process, mevalonate-independent pathway"; "sulfolipid biosynthetic process"; "unsaturated fatty acid biosynthetic…	GO:0008194 GO:0016757 GO:0046510	UDP-glycosyltransferase activity; "UDP-sulfoquinovose:DAG sulfoquinovosyltransferase activity"; "transferase activity, transferring glycosyl groups"	GO:0005886 GO:0009507 GO:0009536 GO:0009941	chloroplast; "chloroplast envelope"; "plasma membrane"; "plastid"	PF00534	Glycosyl transferases group 1	PTHR12526	GLYCOSYLTRANSFERASE	KOG1111	N-acetylglucosaminyltransferase_complex,_subunit_PIG-A/SPT14,_required_for_phosphatidylinositol_biosynthesis/Sulfolipid_synthase
Glyma.01G114100	NotDE	NotDE	2.96756	NotDE	NotDE	NotDE	2.94894	NotDE											Fe&PiT1T2_R_Unique					Glyma.01G114100	119	UniRef100_K7K374 Uncharacterized protein n=1 Tax=Glycine max RepID=K7K374_SOYBN	2e-81	100	UniRef100_D4N5G0 Alpha-form rubisco activase n=1 Tax=Glycine max RepID=D4N5G0_SOYBN	8e-55	19.67	AT2G39730.2|Symbols:RCA|rubisco activase|chr2:16571046-16573345 REVERSE LENGTH=446	8e-44	22.65	GO:0000165 GO:0006612 GO:0009409 GO:0009416 GO:0009595 GO:0009637 GO:0009644 GO:0009697 GO:0009744 GO:0009753 GO:0009814 GO:0009862 GO:0009867 GO:0010114 GO:0010150 GO:0010155 GO:0010200 GO:0010218 GO:0010310 GO:0010363 GO:0019684 GO:0031348 GO:0042742 GO:0043900 GO:0050832	MAPK cascade; "defense response, incompatible interaction"; "defense response to bacterium"; "defense response to fungus"; "detection of biotic stimulus"; "jasmonic acid mediated signaling pathway"; "leaf senescence"; "negative regulation of defense response"; "photosynthesis, light reaction"; "protein targeting to membrane"; "regulation of hydrogen peroxide metabolic process"; "regulation of mul…	GO:0005524 GO:0030234 GO:0043531 GO:0046863	ADP binding; "ATP binding"; "enzyme regulator activity"; "ribulose-1,5-bisphosphate carboxylase/oxygenase activator activity"	GO:0005618 GO:0005634 GO:0009507 GO:0009535 GO:0009570 GO:0009579 GO:0009941 GO:0010287 GO:0010319 GO:0016020 GO:0048046	apoplast; "cell wall"; "chloroplast"; "chloroplast envelope"; "chloroplast stroma"; "chloroplast thylakoid membrane"; "membrane"; "nucleus"; "plastoglobule"; "stromule"; "thylakoid"	NA	NA	PTHR11603	AAA FAMILY ATPASE	NA	NA
Glyma.01G114500	NotDE	NotDE	NotDE	1.97789	NotDE	NotDE	1.91184	NotDE											PiT1T2_R_Unique					Glyma.01G114500	355	UniRef100_I1J799 Uncharacterized protein (Fragment) n=1 Tax=Glycine max RepID=I1J799_SOYBN	2e-116	59.37	UniRef100_A3RLB0 Plastid phosphate translocator n=2 Tax=Fabeae RepID=A3RLB0_VICNA	8e-87	46.88	AT1G61800.1|Symbols:GPT2, ATGPT2|glucose-6-phosphate/phosphate translocator 2|chr1:22824527-22826459 FORWARD LENGTH=388	1e-88	48.45	GO:0006810 GO:0009624 GO:0009643 GO:0009744 GO:0009749 GO:0010109 GO:0015712 GO:0015713 GO:0015714 GO:0015760 GO:0015979 GO:0035436 GO:0055085 GO:0080167	glucose-6-phosphate transport; "hexose phosphate transport"; "phosphoenolpyruvate transport"; "phosphoglycerate transport"; "photosynthesis"; "photosynthetic acclimation"; "regulation of photosynthesis"; "response to glucose stimulus"; "response to karrikin"; "response to nematode"; "response to sucrose stimulus"; "transmembrane transport"; "transport"; "triose phosphate transmembrane transport"	GO:0005215 GO:0005315 GO:0015120 GO:0015152 GO:0015297 GO:0071917	antiporter activity; "glucose-6-phosphate transmembrane transporter activity"; "inorganic phosphate transmembrane transporter activity"; "phosphoglycerate transmembrane transporter activity"; "transporter activity"; "triose-phosphate transmembrane transporter activity"	GO:0005774 GO:0009507 GO:0016021	chloroplast; "integral to membrane"; "vacuolar membrane"	PF00400 PF03151	WD domain, G-beta repeat; "Triose-phosphate Transporter family"	PTHR19918	CELL DIVISION CYCLE 20 (CDC20) (FIZZY)-RELATED	NA	NA
Glyma.01G114800	NotDE	NotDE	1.18741	NotDE	NotDE	-1.11534	NotDE	NotDE											FeT1T2_R_Unique					Glyma.01G114800	122	UniRef100_I1J7A1 Uncharacterized protein n=1 Tax=Glycine max RepID=I1J7A1_SOYBN	3e-80	100	UniRef100_G7JN21 30S ribosomal protein S31 n=1 Tax=Medicago truncatula RepID=G7JN21_MEDTR	9e-44	95.93	AT2G38140.1|Symbols:PSRP4|plastid-specific ribosomal protein 4|chr2:15980948-15981459 FORWARD LENGTH=118	6e-26	101.69	GO:0006412 GO:0032544	plastid translation; "translation"	GO:0003735	structural constituent of ribosome	GO:0005840 GO:0009507 GO:0009570 GO:0009941	chloroplast; "chloroplast envelope"; "chloroplast stroma"; "ribosome"	NA	NA	NA	NA	NA	NA
Glyma.01G115000	NotDE	NotDE	-1.03334	NotDE	NotDE	NotDE	-1.28542	-1.02139											FeT1T2_R_Unique					Glyma.01G115000	463	UniRef100_I1J7A3 Uncharacterized protein n=1 Tax=Glycine max RepID=I1J7A3_SOYBN	0	100	UniRef100_G7JN22 Alpha-amylase n=1 Tax=Medicago truncatula RepID=G7JN22_MEDTR	1e-161	87.31	AT5G01260.1|Symbols:|Carbohydrate-binding-like fold|chr5:105367-106488 FORWARD LENGTH=306	2e-39	64.71	GO:0005975 GO:0010264	carbohydrate metabolic process; "myo-inositol hexakisphosphate biosynthetic process"	GO:0003824 GO:0030246 GO:2001070	carbohydrate binding; "catalytic activity"; "starch binding"	GO:0005576	extracellular region	PF00686	Starch binding domain	PTHR10357	ALPHA-AMYLASE	NA	NA
Glyma.01G115500	NotDE	NotDE	1.50857	NotDE	1.85839	2.18387	2.47905	1.76456											FeT1T2_R_Unique					Glyma.01G115500	203	UniRef100_C6T4B0 Uncharacterized protein n=1 Tax=Glycine max RepID=C6T4B0_SOYBN	2e-144	100	NA	NA	NA	NA	NA	NA	NA	NA	NA	NA	NA	NA	NA	NA	NA	NA	NA	NA
Glyma.01G117900	NotDE	NotDE	1.26269	NotDE	NotDE	-1.45954	NotDE	1.72424											FeT1T2_R_Unique					Glyma.01G117900	816	UniRef100_K7K3A2 Serine/threonine-protein kinase n=2 Tax=Glycine max RepID=K7K3A2_SOYBN	0	100	UniRef100_K7K3A2 Serine/threonine-protein kinase n=2 Tax=Glycine max RepID=K7K3A2_SOYBN	0	100	AT4G21380.1|Symbols:ARK3, RK3|receptor kinase 3|chr4:11389219-11393090 REVERSE LENGTH=850	0	88.82	GO:0006468 GO:0046777 GO:0048544	protein autophosphorylation; "protein phosphorylation"; "recognition of pollen"	GO:0004672 GO:0004674 GO:0004675 GO:0005524 GO:0016301 GO:0016772 GO:0030246 GO:0031625	ATP binding; "carbohydrate binding"; "kinase activity"; "protein kinase activity"; "protein serine/threonine kinase activity"; "transferase activity, transferring phosphorus-containing groups"; "transmembrane receptor protein serine/threonine kinase activity"; "ubiquitin protein ligase binding"	GO:0005773 GO:0005886 GO:0009506	plasma membrane; "plasmodesma"; "vacuole"	PF07714 PF00954 PF08276 PF01453	Protein tyrosine kinase; "S-locus glycoprotein family"; "PAN-like domain"; "D-mannose binding lectin"	PTHR24420	LEUCINE-RICH REPEAT RECEPTOR-LIKE PROTEIN KINASE	KOG1187	Serine/threonine_protein_kinase
Glyma.01G119300	NotDE	NotDE	NotDE	1.06788	NotDE	NotDE	1.20684	NotDE											PiT1T2_R_Unique					Glyma.01G119300	230	UniRef100_I1J7C7 Uncharacterized protein n=1 Tax=Glycine max RepID=I1J7C7_SOYBN	8e-165	100	UniRef100_B9HND6 RAN BINDING protein 1 n=1 Tax=Populus trichocarpa RepID=B9HND6_POPTR	7e-97	103.21	AT5G58590.1|Symbols:RANBP1|RAN binding protein 1|chr5:23680319-23681714 REVERSE LENGTH=219	2e-94	85.39	GO:0000060 GO:0000278 GO:0006396 GO:0006406 GO:0006606	RNA processing; "mRNA export from nucleus"; "mitotic cell cycle"; "protein import into nucleus"; "protein import into nucleus, translocation"	GO:0005515	protein binding	GO:0005634	nucleus	PF00638	RanBP1 domain	PTHR23138	RAN BINDING PROTEIN	KOG0864	Ran-binding_protein_RANBP1_and_related_RanBD_domain_proteins
Glyma.01G119400	NotDE	NotDE	-1.47314	-1.21451	NotDE	NotDE	-1.18743	NotDE											PiT1T2_R_Unique					Glyma.01G119400	391	UniRef100_I1J7C8 Uncharacterized protein n=1 Tax=Glycine max RepID=I1J7C8_SOYBN	0	100	UniRef100_A0EVX1 EBP1 n=1 Tax=Ammopiptanthus mongolicus RepID=A0EVX1_9FABA	0	98.23	AT3G51800.3|Symbols:ATG2|metallopeptidase M24 family protein|chr3:19211261-19213568 REVERSE LENGTH=385	0	99.48	GO:0001510 GO:0006164 GO:0006508 GO:0006606 GO:0009220 GO:0009640 GO:0009987 GO:0010388	RNA methylation; "cellular process"; "cullin deneddylation"; "photomorphogenesis"; "protein import into nucleus"; "proteolysis"; "purine nucleotide biosynthetic process"; "pyrimidine ribonucleotide biosynthetic process"	GO:0004177 GO:0008235	aminopeptidase activity; "metalloexopeptidase activity"	GO:0005634 GO:0005730 GO:0005886	nucleolus; "nucleus"; "plasma membrane"	PF00557	Metallopeptidase family M24	PTHR10804	PROTEASE FAMILY M24 (METHIONYL AMINOPEPTIDASE, AMINOPEPTIDASE P)	KOG2776	Metallopeptidase
Glyma.01G119500	NotDE	NotDE	1.84385	NotDE	NotDE	NotDE	NotDE	NotDE											FeT1T2_R_Unique					Glyma.01G119500	847	UniRef100_K7K3C2 Uncharacterized protein n=1 Tax=Glycine max RepID=K7K3C2_SOYBN	0	100	UniRef100_G7JQ45 AMP deaminase n=1 Tax=Medicago truncatula RepID=G7JQ45_MEDTR	0	101.32	AT2G38280.2|Symbols:FAC1, ATAMPD|AMP deaminase, putative / myoadenylate deaminase, putative|chr2:16033767-16038793 REVERSE LENGTH=839	0	100.6	GO:0006188 GO:0007062 GO:0009165 GO:0009168 GO:0009640 GO:0009737 GO:0009793 GO:0009845 GO:0009880 GO:0009909 GO:0009933 GO:0010072 GO:0010162 GO:0010182 GO:0010228 GO:0010431 GO:0010564 GO:0016567 GO:0019915 GO:0045595 GO:0048366 GO:0048825 GO:0050826 GO:0051301	IMP biosynthetic process; "cell division"; "cotyledon development"; "embryo development ending in seed dormancy"; "embryonic pattern specification"; "leaf development"; "lipid storage"; "meristem structural organization"; "nucleotide biosynthetic process"; "photomorphogenesis"; "primary shoot apical meristem specification"; "protein ubiquitination"; "purine ribonucleoside monophosphate biosynthet…	GO:0003876 GO:0005515 GO:0019239 GO:0043424	AMP deaminase activity; "deaminase activity"; "protein binding"; "protein histidine kinase binding"	GO:0005634 GO:0005829 GO:0031307 GO:0043231	cytosol; "integral to mitochondrial outer membrane"; "intracellular membrane-bounded organelle"; "nucleus"	PF00962	Adenosine/AMP deaminase	PTHR11359	AMP DEAMINASE	KOG1096	Adenosine_monophosphate_deaminase
Glyma.01G120000									Glyma.01G120000	NotDE	NotDE	NotDE	NotDE	NotDE	NotDE	4.48804	NotDE				PiT1T2_L_Unique			Glyma.01G120000	1124	UniRef100_K7K3C7 Uncharacterized protein n=1 Tax=Glycine max RepID=K7K3C7_SOYBN	0	100	UniRef100_C6ZRY7 Disease resistance protein n=1 Tax=Glycine max RepID=C6ZRY7_SOYBN	0	100.37	AT1G45616.1|Symbols:AtRLP6, RLP6|receptor like protein 6|chr1:17183550-17186534 REVERSE LENGTH=994	1e-145	104.83	GO:0002237 GO:0006952 GO:0007165 GO:0010103 GO:0048443	defense response; "response to molecule of bacterial origin"; "signal transduction"; "stamen development"; "stomatal complex morphogenesis"	NA	NA	GO:0016020	membrane	PF08263 PF00560	Leucine rich repeat N-terminal domain; "Leucine Rich Repeat"	PTHR24420	LEUCINE-RICH REPEAT RECEPTOR-LIKE PROTEIN KINASE	KOG0472	Leucine-rich_repeat_protein
Glyma.01G120100									Glyma.01G120100	NotDE	NotDE	NotDE	NotDE	NotDE	NotDE	4.16639	NotDE				PiT1T2_L_Unique			Glyma.01G120100	1087	UniRef100_K7K3C8 Uncharacterized protein n=1 Tax=Glycine max RepID=K7K3C8_SOYBN	0	100	UniRef100_C6ZRY7 Disease resistance protein n=1 Tax=Glycine max RepID=C6ZRY7_SOYBN	0	97.07	AT1G45616.1|Symbols:AtRLP6, RLP6|receptor like protein 6|chr1:17183550-17186534 REVERSE LENGTH=994	9e-138	99.4	GO:0002237 GO:0006952 GO:0007165 GO:0010103 GO:0048443	defense response; "response to molecule of bacterial origin"; "signal transduction"; "stamen development"; "stomatal complex morphogenesis"	NA	NA	GO:0016020	membrane	PF00560 PF08263	Leucine Rich Repeat; "Leucine rich repeat N-terminal domain"	PTHR24420	LEUCINE-RICH REPEAT RECEPTOR-LIKE PROTEIN KINASE	KOG0472	Leucine-rich_repeat_protein
Glyma.01G120300									Glyma.01G120300	NotDE	NotDE	NotDE	NotDE	NotDE	NotDE	4.63437	NotDE				PiT1T2_L_Unique			Glyma.01G120300	1299	UniRef100_UPI0003DE8959 PREDICTED: LRR receptor-like serine/threonine-protein kinase GSO1-like n=1 Tax=Glycine max RepID=UPI0003DE8959	0	97.42	UniRef100_C6ZRY7 Disease resistance protein n=1 Tax=Glycine max RepID=C6ZRY7_SOYBN	0	98.72	AT1G45616.1|Symbols:AtRLP6, RLP6|receptor like protein 6|chr1:17183550-17186534 REVERSE LENGTH=994	2e-151	102.31	GO:0002237 GO:0006952 GO:0007165 GO:0010103 GO:0048443	defense response; "response to molecule of bacterial origin"; "signal transduction"; "stamen development"; "stomatal complex morphogenesis"	NA	NA	GO:0016020	membrane	PF00560 PF08263	Leucine Rich Repeat; "Leucine rich repeat N-terminal domain"	PTHR24420	LEUCINE-RICH REPEAT RECEPTOR-LIKE PROTEIN KINASE	KOG0472	Leucine-rich_repeat_protein
Glyma.01G124700	NotDE	NotDE	1.44939	NotDE	NotDE	NotDE	1.18069	NotDE											Fe&PiT1T2_R_Unique					Glyma.01G124700	217	UniRef100_I1J7H4 Uncharacterized protein n=1 Tax=Glycine max RepID=I1J7H4_SOYBN	3e-157	100	UniRef100_G7JKP6 Abscisic acid receptor PYL4 n=1 Tax=Medicago truncatula RepID=G7JKP6_MEDTR	1e-89	100.47	AT2G38310.1|Symbols:PYL4, RCAR10|PYR1-like 4|chr2:16050251-16050874 FORWARD LENGTH=207	2e-80	78.26	GO:0009738	abscisic acid mediated signaling pathway	GO:0004872 GO:0005515	protein binding; "receptor activity"	GO:0005634	nucleus	PF10604	Polyketide cyclase / dehydrase and lipid transport	NA	NA	NA	NA
Glyma.01G125600	NotDE	NotDE	-1.07318	NotDE	NotDE	NotDE	NotDE	NotDE											FeT1T2_R_Unique					Glyma.01G125600	308	UniRef100_I1J7I2 Uncharacterized protein n=1 Tax=Glycine max RepID=I1J7I2_SOYBN	0	100	UniRef100_Q01JY7 OSIGBa0116M22.12 protein n=1 Tax=Oryza sativa RepID=Q01JY7_ORYSA	1e-19	57.14	AT3G08780.1|Symbols:|unknown protein; FUNCTIONS IN: molecular_function unknown; INVOLVED IN: biological_process unknown; LOCATED IN: cellular_component unknown; EXPRESSED IN: male gametophyte, cultured cell; EXPRESSED DURING: L mature pollen stage, M germinated pollen stage; Has 129 Blast hits to 129 proteins in 38 species: Archae - 0; Bacteria - 0; Metazoa - 96; Fungi - 0; Plants - 31; Viruses -…	2e-90	96.49	GO:0008150	biological process	GO:0003674	molecular function	GO:0005634	nucleus	NA	NA	NA	NA	NA	NA
Glyma.01G132500	NotDE	NotDE	NotDE	NotDE	NotDE	NotDE	3.04274	NotDE											PiT1T2_R_Unique					Glyma.01G132500	119	UniRef100_I1J7P1 Non-specific lipid-transfer protein n=1 Tax=Glycine max RepID=I1J7P1_SOYBN	2e-76	100	UniRef100_I1J7P1 Non-specific lipid-transfer protein n=1 Tax=Glycine max RepID=I1J7P1_SOYBN	2e-76	100	AT5G59310.1|Symbols:LTP4|lipid transfer protein 4|chr5:23925296-23925772 REVERSE LENGTH=112	8e-33	98.21	GO:0006869 GO:0009409 GO:0009414 GO:0009651 GO:0009737 GO:0042538	hyperosmotic salinity response; "lipid transport"; "response to abscisic acid stimulus"; "response to cold"; "response to salt stress"; "response to water deprivation"	GO:0008289	lipid binding	GO:0005576	extracellular region	PF00234	Protease inhibitor/seed storage/LTP family	NA	NA	NA	NA
Glyma.01G133400	NotDE	NotDE	-1.12739	NotDE	NotDE	NotDE	NotDE	NotDE											FeT1T2_R_Unique					Glyma.01G133400	83	UniRef100_C6T1E8 Uncharacterized protein n=2 Tax=Pentapetalae RepID=C6T1E8_SOYBN	1e-49	100	UniRef100_G7LJD9 Protein transport protein Sec61 beta subunit n=1 Tax=Medicago truncatula RepID=G7LJD9_MEDTR	2e-33	101.23	AT3G60540.2|Symbols:|Preprotein translocase Sec, Sec61-beta subunit protein|chr3:22375132-22375377 REVERSE LENGTH=81	8e-34	97.53	GO:0009627 GO:0015031 GO:0034976	protein transport; "response to endoplasmic reticulum stress"; "systemic acquired resistance"	GO:0008565	protein transporter activity	NA	NA	PF03911	Sec61beta family	PTHR13509	SEC61BETA-PROV PROTEIN	KOG3457	Sec61_protein_translocation_complex,_beta_subunit
Glyma.01G135800	NotDE	NotDE	1.24716	NotDE	NotDE	1.16422	NotDE	NotDE											FeT1T2_R_Unique					Glyma.01G135800	203	UniRef100_K7K3P4 Uncharacterized protein n=1 Tax=Glycine max RepID=K7K3P4_SOYBN	7e-147	92.69	NA	NA	NA	NA	NA	NA	NA	NA	NA	NA	NA	NA	NA	NA	NA	NA	NA	NA
Glyma.01G142900	NotDE	NotDE	1.23947	NotDE	NotDE	1.51507	NotDE	NotDE											FeT1T2_R_Unique					Glyma.01G142900	222	UniRef100_K7K3U0 Uncharacterized protein n=2 Tax=Glycine max RepID=K7K3U0_SOYBN	2e-162	100	NA	NA	NA	AT3G60810.1|Symbols:|unknown protein; CONTAINS InterPro DOMAIN/s: Protein of unknown function DUF1499 (InterPro:IPR010865); Has 444 Blast hits to 444 proteins in 143 species: Archae - 0; Bacteria - 268; Metazoa - 0; Fungi - 0; Plants - 51; Viruses - 0; Other Eukaryotes - 125 (source: NCBI BLink).|chr3:22470579-22471756 FORWARD LENGTH=214	3e-92	103.27	GO:0008150	biological process	GO:0003674	molecular function	GO:0005575	cellular component	PF07386	Protein of unknown function (DUF1499)	NA	NA	NA	NA
Glyma.01G144300	NotDE	NotDE	NotDE	-1.24057	NotDE	NotDE	-1.18884	NotDE											PiT1T2_R_Unique					Glyma.01G144300	215	UniRef100_I1J7Y5 Uncharacterized protein n=1 Tax=Glycine max RepID=I1J7Y5_SOYBN	9e-154	100	UniRef100_G7L0A0 Calcium-binding protein CML24 n=1 Tax=Medicago truncatula RepID=G7L0A0_MEDTR	5e-78	108.21	AT1G24620.1|Symbols:|EF hand calcium-binding protein family|chr1:8723893-8724453 REVERSE LENGTH=186	1e-29	81.18	GO:0009409 GO:0048610 GO:0048767 GO:0048868	cellular process involved in reproduction; "pollen tube development"; "response to cold"; "root hair elongation"	GO:0005509	calcium ion binding	GO:0005634 GO:0005737	cytoplasm; "nucleus"	PF00036	EF hand	PTHR10891	EF-HAND CALCIUM-BINDING DOMAIN CONTAINING PROTEIN	KOG0027	Calmodulin_and_related_proteins_(EF-Hand_superfamily)
Glyma.01G144700	NotDE	NotDE	2.93357	NotDE	NotDE	NotDE	NotDE	NotDE											FeT1T2_R_Unique					Glyma.01G144700	113	UniRef100_I1J7Y8 Uncharacterized protein n=1 Tax=Glycine max RepID=I1J7Y8_SOYBN	2e-73	100	UniRef100_B3H6W5 Protein little zipper 2 n=1 Tax=Arabidopsis thaliana RepID=B3H6W5_ARATH	2e-09	84.91	AT3G60890.2|Symbols:ZPR2|protein binding|chr3:22497024-22497442 REVERSE LENGTH=106	2e-12	84.91	GO:0008150	biological process	GO:0005515	protein binding	GO:0005739	mitochondrion	NA	NA	NA	NA	NA	NA
Glyma.01G148900	NotDE	NotDE	1.02154	NotDE	NotDE	NotDE	NotDE	1.10264											FeT1T2_R_Unique					Glyma.01G148900	349	UniRef100_K7K3Y4 Uncharacterized protein n=2 Tax=Glycine max RepID=K7K3Y4_SOYBN	0	100	UniRef100_L0P1C1 Similar to protein BREVIS RADIX-like n=1 Tax=Lupinus angustifolius RepID=L0P1C1_LUPAN	3e-162	90.99	AT1G31880.1|Symbols:NLM9, BRX|DZC (Disease resistance/zinc finger/chromosome condensation-like region) domain containing protein|chr1:11447804-11450053 FORWARD LENGTH=344	6e-154	101.16	GO:0009734 GO:0009736 GO:0009737 GO:0048364 GO:0048527	auxin mediated signaling pathway; "cytokinin mediated signaling pathway"; "lateral root development"; "response to abscisic acid stimulus"; "root development"	GO:0015250 GO:0042802	identical protein binding; "water channel activity"	GO:0005634	nucleus	PF08381	Transcription factor regulating root and shoot growth via Pin3	PTHR22870	REGULATOR OF CHROMOSOME CONDENSATION	NA	NA
Glyma.01G152700	NotDE	NotDE	1.01312	NotDE	NotDE	-1.95414	NotDE	NotDE											FeT1T2_R_Unique					Glyma.01G152700	265	UniRef100_K7K412 Uncharacterized protein n=1 Tax=Glycine max RepID=K7K412_SOYBN	0	100	NA	NA	NA	AT4G19390.1|Symbols:|Uncharacterised protein family (UPF0114)|chr4:10574903-10576355 REVERSE LENGTH=273	4e-82	85.35	GO:0008150	biological process	GO:0003674	molecular function	GO:0005886 GO:0009941	chloroplast envelope; "plasma membrane"	PF03350	Uncharacterized protein family, UPF0114	NA	NA	NA	NA
Glyma.01G154800	-1.59075	NotDE	1.01888	1.41502	NotDE	NotDE	1.37395	NotDE	Glyma.01G154800	1.01813	NotDE	NotDE	NotDE	NotDE	NotDE	1.29122	NotDE		PiT1T2_R_Unique		PiT1T2_L_Unique			Glyma.01G154800	95	UniRef100_I1J887 Uncharacterized protein n=1 Tax=Glycine max RepID=I1J887_SOYBN	9e-61	100	UniRef100_Q9S9M0 T24D18.25 protein n=2 Tax=Arabidopsis thaliana RepID=Q9S9M0_ARATH	1e-19	76.42	AT1G79660.1|Symbols:|unknown protein; BEST Arabidopsis thaliana protein match is: unknown protein (TAIR:AT1G16170.1); Has 30201 Blast hits to 17322 proteins in 780 species: Archae - 12; Bacteria - 1396; Metazoa - 17338; Fungi - 3422; Plants - 5037; Viruses - 0; Other Eukaryotes - 2996 (source: NCBI BLink).|chr1:29976294-29976575 FORWARD LENGTH=93	3e-26	101.08	GO:0008150	biological process	GO:0003674	molecular function	GO:0005739	mitochondrion	NA	NA	NA	NA	NA	NA
Glyma.01G156600	NotDE	NotDE	-1.17002	NotDE	NotDE	1.25306	NotDE	NotDE											FeT1T2_R_Unique					Glyma.01G156600	371	UniRef100_I1J8A4 Thioredoxin reductase n=1 Tax=Glycine max RepID=I1J8A4_SOYBN	0	100	UniRef100_I1J8A4 Thioredoxin reductase n=1 Tax=Glycine max RepID=I1J8A4_SOYBN	0	100	AT2G17420.1|Symbols:NTRA, ATNTRA, NTR2|NADPH-dependent thioredoxin reductase A|chr2:7564357-7566219 FORWARD LENGTH=378	0	87.83	GO:0009846 GO:0016049 GO:0019430 GO:0042964 GO:0045454 GO:0046686 GO:0048316 GO:0055114	cell growth; "cell redox homeostasis"; "oxidation-reduction process"; "pollen germination"; "removal of superoxide radicals"; "response to cadmium ion"; "seed development"; "thioredoxin biosynthetic process"	GO:0004791 GO:0016491 GO:0050660	flavin adenine dinucleotide binding; "oxidoreductase activity"; "thioredoxin-disulfide reductase activity"	GO:0005737 GO:0005759 GO:0005829 GO:0009507	chloroplast; "cytoplasm"; "cytosol"; "mitochondrial matrix"	PF07992 PF00070	Pyridine nucleotide-disulphide oxidoreductase; "Pyridine nucleotide-disulphide oxidoreductase"	PTHR22912	DISULFIDE OXIDOREDUCTASE	KOG0404	Thioredoxin_reductase
Glyma.01G157000	-1.06254	NotDE	NotDE	NotDE	NotDE	NotDE	1.05045	NotDE											PiT1T2_R_Unique					Glyma.01G157000	575	UniRef100_I1J8A7 Uncharacterized protein n=1 Tax=Glycine max RepID=I1J8A7_SOYBN	0	100	UniRef100_G7K2L1 Leucine-rich repeat-containing protein n=1 Tax=Medicago truncatula RepID=G7K2L1_MEDTR	0	98.12	AT4G35470.1|Symbols:PIRL4|plant intracellular ras group-related LRR 4|chr4:16846531-16848448 FORWARD LENGTH=549	0	103.46	GO:0008150 GO:0009740 GO:0010162	biological process; "gibberellic acid mediated signaling pathway"; "seed dormancy process"	NA	NA	GO:0005634 GO:0005886	nucleus; "plasma membrane"	PF00560	Leucine Rich Repeat	PTHR23155	LEUCINE-RICH REPEAT-CONTAINING PROTEIN	KOG0617	Ras_suppressor_protein_(contains_leucine-rich_repeats)
Glyma.01G157500	NotDE	NotDE	1.4413	NotDE	NotDE	NotDE	NotDE	NotDE											FeT1T2_R_Unique					Glyma.01G157500	599	UniRef100_I1J8B2 MLO-like protein n=1 Tax=Glycine max RepID=I1J8B2_SOYBN	0	100	UniRef100_I1J8B2 MLO-like protein n=1 Tax=Glycine max RepID=I1J8B2_SOYBN	0	100	AT2G17480.1|Symbols:MLO8, ATMLO8|Seven transmembrane MLO family protein|chr2:7590559-7593768 REVERSE LENGTH=593	0	95.45	GO:0006952 GO:0008219	cell death; "defense response"	GO:0005516	calmodulin binding	GO:0005886 GO:0016021	integral to membrane; "plasma membrane"	PF03094	Mlo family	NA	NA	NA	NA
Glyma.01G161500	NotDE	NotDE	2.6588	NotDE	NotDE	NotDE	NotDE	NotDE											FeT1T2_R_Unique					Glyma.01G161500	187	UniRef100_C6SXE2 Uncharacterized protein n=1 Tax=Glycine max RepID=C6SXE2_SOYBN	2e-135	100	UniRef100_V7CKR8 Sulfurtransferase n=1 Tax=Phaseolus vulgaris RepID=V7CKR8_PHAVU	7e-99	98.39	AT4G35770.1|Symbols:SEN1, ATSEN1, DIN1|Rhodanese/Cell cycle control phosphatase superfamily protein|chr4:16945073-16945983 FORWARD LENGTH=182	5e-57	77.47	GO:0006979 GO:0007568 GO:0009416 GO:0009611 GO:0009744 GO:0009750 GO:0009753	aging; "response to fructose stimulus"; "response to jasmonic acid stimulus"; "response to light stimulus"; "response to oxidative stress"; "response to sucrose stimulus"; "response to wounding"	GO:0003674	molecular function	GO:0009507	chloroplast	PF00581	Rhodanese-like domain	PTHR13253	FAMILY NOT NAMED	KOG1530	Rhodanese-related_sulfurtransferase
Glyma.01G161600	NotDE	NotDE	1.5981	NotDE	NotDE	NotDE	NotDE	NotDE											FeT1T2_R_Unique					Glyma.01G161600	572	UniRef100_I1J8F7 Uncharacterized protein n=1 Tax=Glycine max RepID=I1J8F7_SOYBN	0	100	UniRef100_G7JYS9 Dual specificity protein kinase pyk2 n=1 Tax=Medicago truncatula RepID=G7JYS9_MEDTR	0	99.48	AT4G35780.1|Symbols:|ACT-like protein tyrosine kinase family protein|chr4:16946729-16950405 REVERSE LENGTH=570	0	98.77	GO:0006468 GO:0007015 GO:0008152 GO:0009658	actin filament organization; "chloroplast organization"; "metabolic process"; "protein phosphorylation"	GO:0004672 GO:0004674 GO:0004712 GO:0004713 GO:0005524 GO:0016597 GO:0016772	ATP binding; "amino acid binding"; "protein kinase activity"; "protein serine/threonine/tyrosine kinase activity"; "protein serine/threonine kinase activity"; "protein tyrosine kinase activity"; "transferase activity, transferring phosphorus-containing groups"	GO:0005829	cytosol	PF07714 PF01842	Protein tyrosine kinase; "ACT domain"	PTHR23257	SERINE-THREONINE PROTEIN KINASE	KOG0192	Tyrosine_kinase_specific_for_activated_(GTP-bound)_p21cdc42Hs
Glyma.01G162300	NotDE	NotDE	-1.13948	NotDE	NotDE	1.19436	NotDE	NotDE											FeT1T2_R_Unique					Glyma.01G162300	81	UniRef100_K7K467 Uncharacterized protein n=1 Tax=Glycine max RepID=K7K467_SOYBN	2e-46	76.84	UniRef100_D7L9H5 Protein-methionine-s-oxide reductase n=1 Tax=Arabidopsis lyrata subsp. lyrata RepID=D7L9H5_ARALL	2e-34	59.06	AT2G17705.1|Symbols:|unknown protein; FUNCTIONS IN: molecular_function unknown; INVOLVED IN: biological_process unknown; LOCATED IN: plasma membrane; EXPRESSED IN: cultured cell; BEST Arabidopsis thaliana protein match is: unknown protein (TAIR:AT4G08330.1); Has 135 Blast hits to 135 proteins in 32 species: Archae - 5; Bacteria - 29; Metazoa - 0; Fungi - 0; Plants - 91; Viruses - 0; Other Eukaryo…	1e-36	59.84	GO:0008150	biological process	GO:0003674	molecular function	GO:0005886 GO:0009507	chloroplast; "plasma membrane"	NA	NA	NA	NA	NA	NA
Glyma.01G163600	-1.36082	NotDE	1.65862	2.38817	NotDE	NotDE	1.07606	NotDE											PiT1T2_R_Unique					Glyma.01G163600	134	UniRef100_I1J8I2 Uncharacterized protein n=1 Tax=Glycine max RepID=I1J8I2_SOYBN	4e-93	100	UniRef100_G7JXL8 RING finger protein n=1 Tax=Medicago truncatula RepID=G7JXL8_MEDTR	2e-50	92.96	AT3G51325.1|Symbols:|RING/U-box superfamily protein|chr3:19052259-19052531 FORWARD LENGTH=90	7e-17	83.33	GO:0008150	biological process	GO:0003676 GO:0008270	nucleic acid binding; "zinc ion binding"	GO:0005575	cellular component	PF00097	Zinc finger, C3HC4 type (RING finger)	PTHR14155	RING FINGER DOMAIN-CONTAINING	NA	NA
Glyma.01G165500	NotDE	NotDE	NotDE	-1.12573	NotDE	NotDE	-1.69883	NotDE											PiT1T2_R_Unique					Glyma.01G165500	131	UniRef100_K7K478 Uncharacterized protein n=1 Tax=Glycine max RepID=K7K478_SOYBN	4e-88	100	NA	NA	NA	NA	NA	NA	NA	NA	NA	NA	NA	NA	NA	NA	NA	NA	NA	NA
Glyma.01G165900	NotDE	NotDE	1.3348	NotDE	NotDE	NotDE	1.00589	NotDE											Fe&PiT1T2_R_Unique					Glyma.01G165900	656	UniRef100_I1J8L0 Uncharacterized protein n=1 Tax=Glycine max RepID=I1J8L0_SOYBN	0	100	UniRef100_B7FF14 ARO1-like protein 1 n=1 Tax=Medicago truncatula RepID=B7FF14_MEDTR	0	94.91	AT5G66200.1|Symbols:ARO2|armadillo repeat only 2|chr5:26453648-26455603 REVERSE LENGTH=651	0	99.69	GO:0008150	biological process	NA	NA	GO:0005737 GO:0005886	cytoplasm; "plasma membrane"	PF00514	Armadillo/beta-catenin-like repeat	PTHR23315	BETA CATENIN-RELATED ARMADILLO REPEAT-CONTAINING	NA	NA
Glyma.01G170900	NotDE	NotDE	NotDE	NotDE	NotDE	NotDE	-1.00909	NotDE											PiT1T2_R_Unique					Glyma.01G170900	130	UniRef100_C6T4Y1 Uncharacterized protein n=1 Tax=Glycine max RepID=C6T4Y1_SOYBN	8e-88	100	UniRef100_G7KG98 Glutaredoxin C3 n=2 Tax=Medicago truncatula RepID=G7KG98_MEDTR	9e-64	100	AT1G77370.1|Symbols:|Glutaredoxin family protein|chr1:29073916-29074642 FORWARD LENGTH=130	3e-53	78.46	GO:0019243 GO:0045454	cell redox homeostasis; "methylglyoxal catabolic process to D-lactate"	GO:0008794 GO:0009055 GO:0015035	arsenate reductase (glutaredoxin) activity; "electron carrier activity"; "protein disulfide oxidoreductase activity"	GO:0005737 GO:0005794	Golgi apparatus; "cytoplasm"	PF00462	Glutaredoxin	PTHR10168	GLUTAREDOXIN	KOG1752	Glutaredoxin_and_related_proteins
Glyma.01G172600	NotDE	NotDE	NotDE	NotDE	NotDE	NotDE	1.01325	NotDE											PiT1T2_R_Unique					Glyma.01G172600	319	UniRef100_I1J8T0 Uncharacterized protein n=1 Tax=Glycine max RepID=I1J8T0_SOYBN	0	100	UniRef100_O48601 NADPH:isoflavone reductase n=1 Tax=Glycine max RepID=O48601_SOYBN	0	100	AT4G39230.1|Symbols:|NmrA-like negative transcriptional regulator family protein|chr4:18266024-18267604 REVERSE LENGTH=308	8e-115	103.25	GO:0046686	response to cadmium ion	GO:0000166 GO:0032442	nucleotide binding; "phenylcoumaran benzylic ether reductase activity"	GO:0005737	cytoplasm	PF05368	NmrA-like family	PTHR10366	NAD DEPENDENT EPIMERASE/DEHYDRATASE	NA	NA
Glyma.01G173200	NotDE	NotDE	1.27023	NotDE	NotDE	NotDE	NotDE	NotDE											FeT1T2_R_Unique					Glyma.01G173200	517	UniRef100_I1J8T8 Uncharacterized protein n=2 Tax=Glycine max RepID=I1J8T8_SOYBN	0	100	UniRef100_G7KEX9 Pentatricopeptide repeat-containing protein n=1 Tax=Medicago truncatula RepID=G7KEX9_MEDTR	0	98.84	AT5G66520.1|Symbols:|Tetratricopeptide repeat (TPR)-like superfamily protein|chr5:26551879-26553741 FORWARD LENGTH=620	0	80.97	GO:0008150 GO:0016556	biological process; "mRNA modification"	NA	NA	GO:0005575	cellular component	PF01535	PPR repeat	PTHR24015	FAMILY NOT NAMED	NA	NA
Glyma.01G173800	NotDE	NotDE	1.14146	NotDE	NotDE	NotDE	NotDE	NotDE											FeT1T2_R_Unique					Glyma.01G173800	763	UniRef100_K7K4C9 Uncharacterized protein n=1 Tax=Glycine max RepID=K7K4C9_SOYBN	0	100	UniRef100_G7KEW9 U-box domain-containing protein n=2 Tax=Medicago truncatula RepID=G7KEW9_MEDTR	0	99.35	AT4G36550.1|Symbols:|ARM repeat superfamily protein|chr4:17245400-17247926 REVERSE LENGTH=718	1e-149	96.8	GO:0001666 GO:0009862 GO:0010310 GO:0016567 GO:0031347	protein ubiquitination; "regulation of defense response"; "regulation of hydrogen peroxide metabolic process"; "response to hypoxia"; "systemic acquired resistance, salicylic acid mediated signaling pathway"	GO:0004842 GO:0019894	kinesin binding; "ubiquitin-protein ligase activity"	GO:0000151 GO:0005871	kinesin complex; "ubiquitin ligase complex"	PF04564 PF05804	U-box domain; "Kinesin-associated protein (KAP)"	PTHR22849	WDSAM1 PROTEIN	NA	NA
Glyma.01G175000	NotDE	NotDE	1.91213	1.32422	NotDE	NotDE	1.36124	NotDE											PiT1T2_R_Unique					Glyma.01G175000	635	UniRef100_K7K4D8 Uncharacterized protein n=1 Tax=Glycine max RepID=K7K4D8_SOYBN	0	100	UniRef100_G7LEU4 Receptor protein kinase PERK1 n=1 Tax=Medicago truncatula RepID=G7LEU4_MEDTR	0	92.62	AT4G34440.1|Symbols:|Protein kinase superfamily protein|chr4:16466008-16468748 FORWARD LENGTH=670	0	82.24	GO:0006468 GO:0009827 GO:0009860 GO:0046777 GO:0048610 GO:0048868 GO:0051510	cellular process involved in reproduction; "plant-type cell wall modification"; "pollen tube development"; "pollen tube growth"; "protein autophosphorylation"; "protein phosphorylation"; "regulation of unidimensional cell growth"	GO:0004672 GO:0004674 GO:0005524 GO:0016301 GO:0016772	ATP binding; "kinase activity"; "protein kinase activity"; "protein serine/threonine kinase activity"; "transferase activity, transferring phosphorus-containing groups"	GO:0005886	plasma membrane	PF07714	Protein tyrosine kinase	PTHR24420	LEUCINE-RICH REPEAT RECEPTOR-LIKE PROTEIN KINASE	KOG1187	Serine/threonine_protein_kinase
Glyma.01G179500	NotDE	NotDE	1.33274	NotDE	NotDE	NotDE	NotDE	NotDE											FeT1T2_R_Unique					Glyma.01G179500	507	UniRef100_I1J900 Uncharacterized protein n=1 Tax=Glycine max RepID=I1J900_SOYBN	0	100	UniRef100_G7KAT1 Cytochrome P450 n=1 Tax=Medicago truncatula RepID=G7KAT1_MEDTR	0	99.6	AT3G26300.1|Symbols:CYP71B34|cytochrome P450, family 71, subfamily B, polypeptide 34|chr3:9639199-9640866 REVERSE LENGTH=500	3e-134	93.8	GO:0055114	oxidation-reduction process	GO:0005506 GO:0009055 GO:0016705 GO:0019825 GO:0020037	electron carrier activity; "heme binding"; "iron ion binding"; "oxidoreductase activity, acting on paired donors, with incorporation or reduction of molecular oxygen"; "oxygen binding"	NA	NA	PF00067	Cytochrome P450	PTHR24298	FAMILY NOT NAMED	KOG0156	Cytochrome_P450_CYP2_subfamily
Glyma.01G179900	NotDE	NotDE	1.26132	1.09835	NotDE	NotDE	1.34499	NotDE											PiT1T2_R_Unique					Glyma.01G179900	711	UniRef100_I1J907 Uncharacterized protein n=1 Tax=Glycine max RepID=I1J907_SOYBN	0	100	UniRef100_G7KAR9 BEL1-like homeodomain protein n=1 Tax=Medicago truncatula RepID=G7KAR9_MEDTR	0	93.21	AT4G36870.2|Symbols:BLH2, SAW1|BEL1-like homeodomain 2|chr4:17369423-17373723 FORWARD LENGTH=739	0	96.08	GO:0006355 GO:0009965 GO:0048513	leaf morphogenesis; "organ development"; "regulation of transcription, DNA-dependent"	GO:0003677 GO:0003700 GO:0043565	DNA binding; "sequence-specific DNA binding"; "sequence-specific DNA binding transcription factor activity"	GO:0005634	nucleus	PF00046 PF07526	Homeobox domain; "Associated with HOX"	PTHR11850	HOMEOBOX PROTEIN TRANSCRIPTION FACTORS	KOG0773	Transcription_factor_MEIS1_and_related_HOX_domain_proteins
Glyma.01G181100	NotDE	NotDE	NotDE	NotDE	NotDE	NotDE	1.50653	NotDE											PiT1T2_R_Unique					Glyma.01G181100	511	UniRef100_I1J918 Uncharacterized protein n=1 Tax=Glycine max RepID=I1J918_SOYBN	0	96.05	UniRef100_G7ZVI1 Root phototropism protein n=2 Tax=Medicago truncatula RepID=G7ZVI1_MEDTR	0	73.52	AT5G66560.1|Symbols:|Phototropic-responsive NPH3 family protein|chr5:26564368-26566662 FORWARD LENGTH=668	2e-164	67.22	GO:0009416	response to light stimulus	GO:0004871	signal transducer activity	GO:0005886	plasma membrane	PF03000	NPH3 family	NA	NA	NA	NA
Glyma.01G182600	-1.42063	NotDE	1.3903	1.32036	NotDE	NotDE	1.14496	NotDE											PiT1T2_R_Unique					Glyma.01G182600	170	UniRef100_I1J933 Uncharacterized protein n=1 Tax=Glycine max RepID=I1J933_SOYBN	3e-111	100	UniRef100_T2DMP0 Synechocystis YCF37-like protein n=1 Tax=Phaseolus vulgaris RepID=T2DMP0_PHAVU	2e-78	103.09	AT2G23670.1|Symbols:YCF37|homolog of Synechocystis YCF37|chr2:10063307-10063810 REVERSE LENGTH=167	1e-48	89.22	GO:0006098 GO:0008150 GO:0010027 GO:0019288	biological process; "isopentenyl diphosphate biosynthetic process, mevalonate-independent pathway"; "pentose-phosphate shunt"; "thylakoid membrane organization"	GO:0003674	molecular function	GO:0009507 GO:0009534 GO:0009535 GO:0009543 GO:0009579	chloroplast; "chloroplast thylakoid"; "chloroplast thylakoid lumen"; "chloroplast thylakoid membrane"; "thylakoid"	NA	NA	NA	NA	NA	NA
Glyma.01G186500	NotDE	NotDE	-1.51184	NotDE	NotDE	NotDE	NotDE	NotDE											FeT1T2_R_Unique					Glyma.01G186500	168	UniRef100_I1J972 Uncharacterized protein n=1 Tax=Glycine max RepID=I1J972_SOYBN	1e-116	100	NA	NA	NA	NA	NA	NA	NA	NA	NA	NA	NA	NA	NA	NA	NA	NA	NA	NA
Glyma.01G188400	NotDE	NotDE	1.0816	NotDE	NotDE	NotDE	NotDE	NotDE											FeT1T2_R_Unique					Glyma.01G188400	503	UniRef100_K7K4M6 Uncharacterized protein n=3 Tax=Glycine RepID=K7K4M6_SOYBN	0	100	UniRef100_S4WXC8 Integrase-type DNA-binding superfamily protein (Fragment) n=1 Tax=Glycine soja RepID=S4WXC8_GLYSO	0	100	AT4G36920.2|Symbols:AP2|Integrase-type DNA-binding superfamily protein|chr4:17400998-17403140 FORWARD LENGTH=432	2e-136	78.47	GO:0006355 GO:0009888 GO:0009908 GO:0010073 GO:0010093 GO:0019953 GO:0030154 GO:0048316 GO:0048481	cell differentiation; "flower development"; "meristem maintenance"; "ovule development"; "regulation of transcription, DNA-dependent"; "seed development"; "sexual reproduction"; "specification of floral organ identity"; "tissue development"	GO:0003677 GO:0003700	DNA binding; "sequence-specific DNA binding transcription factor activity"	GO:0005634	nucleus	PF00847	AP2 domain	PTHR11795	UNCHARACTERIZED	NA	NA
Glyma.01G189300	-1.72586	NotDE	1.68329	1.86173	NotDE	NotDE	1.64495	NotDE											PiT1T2_R_Unique					Glyma.01G189300	479	UniRef100_K7K4N1 Uncharacterized protein n=1 Tax=Glycine max RepID=K7K4N1_SOYBN	0	100	NA	NA	NA	AT3G50120.1|Symbols:|Plant protein of unknown function (DUF247)|chr3:18585157-18587246 REVERSE LENGTH=531	0	89.64	GO:0008150	biological process	GO:0003674	molecular function	GO:0005886	plasma membrane	PF03140	Plant protein of unknown function	NA	NA	NA	NA
Glyma.01G190700	NotDE	NotDE	1.0281	NotDE	NotDE	-1.26202	NotDE	NotDE											FeT1T2_R_Unique					Glyma.01G190700	508	UniRef100_I1J9B4 Uncharacterized protein n=1 Tax=Glycine max RepID=I1J9B4_SOYBN	0	100	UniRef100_J9PI84 Divalent metal transporter 1 n=1 Tax=Arachis hypogaea RepID=J9PI84_ARAHY	0	100	AT2G23150.1|Symbols:NRAMP3, ATNRAMP3|natural resistance-associated macrophage protein 3|chr2:9856422-9858565 REVERSE LENGTH=509	0	96.86	GO:0006810 GO:0006828 GO:0006875 GO:0009617 GO:0010043 GO:0015691 GO:0015692 GO:0030001 GO:0042742 GO:0055072 GO:2000379	cadmium ion transport; "cellular metal ion homeostasis"; "defense response to bacterium"; "iron ion homeostasis"; "lead ion transport"; "manganese ion transport"; "metal ion transport"; "positive regulation of reactive oxygen species metabolic process"; "response to bacterium"; "response to zinc ion"; "transport"	GO:0005215 GO:0005384 GO:0015103 GO:0046873	inorganic anion transmembrane transporter activity; "manganese ion transmembrane transporter activity"; "metal ion transmembrane transporter activity"; "transporter activity"	GO:0005737 GO:0005773 GO:0005774 GO:0005794 GO:0009506 GO:0016020	Golgi apparatus; "cytoplasm"; "membrane"; "plasmodesma"; "vacuolar membrane"; "vacuole"	PF01566	Natural resistance-associated macrophage protein	PTHR11706	MANGANESE TRANSPORTER	KOG1291	Mn2+_and_Fe2+_transporters_of_the_NRAMP_family
Glyma.01G191600	NotDE	NotDE	1.25192	NotDE	NotDE	-1.2447	NotDE	NotDE											FeT1T2_R_Unique					Glyma.01G191600	312	UniRef100_I1J9C4 Uncharacterized protein n=1 Tax=Glycine max RepID=I1J9C4_SOYBN	0	100	UniRef100_Q9FN15 Gb|AAC18972.1 n=1 Tax=Arabidopsis thaliana RepID=Q9FN15_ARATH	3e-139	95.11	AT5G67370.1|Symbols:|Protein of unknown function (DUF1230)|chr5:26877667-26879465 REVERSE LENGTH=327	3e-142	95.11	GO:0008150	biological process	GO:0003674	molecular function	GO:0009507	chloroplast	PF06799	Protein of unknown function (DUF1230)	NA	NA	NA	NA
Glyma.01G191900	NotDE	NotDE	1.15535	1.03287	NotDE	NotDE	1.20419	NotDE											PiT1T2_R_Unique					Glyma.01G191900	295	UniRef100_I1J9C7 Uncharacterized protein n=1 Tax=Glycine max RepID=I1J9C7_SOYBN	0	100	UniRef100_K9ZS42 Acyl-CoA binding protein 3A n=1 Tax=Vernicia fordii RepID=K9ZS42_VERFO	3e-47	106.23	AT4G24230.6|Symbols:ACBP3|acyl-CoA-binding domain 3|chr4:12567122-12568754 REVERSE LENGTH=366	3e-31	34.97	GO:0006952 GO:0009617 GO:0009646 GO:0015908 GO:0042742 GO:0050832	defense response; "defense response to bacterium"; "defense response to fungus"; "fatty acid transport"; "response to absence of light"; "response to bacterium"	GO:0000062	fatty-acyl-CoA binding	GO:0005576 GO:0005615	extracellular region; "extracellular space"	PF00887	Acyl CoA binding protein	PTHR23310	ACYL-COA-BINDING PROTEIN, ACBP	NA	NA
Glyma.01G192400	NotDE	NotDE	1.37561	NotDE	NotDE	NotDE	NotDE	NotDE											FeT1T2_R_Unique					Glyma.01G192400	216	UniRef100_K7K4P9 Uncharacterized protein n=2 Tax=Glycine max RepID=K7K4P9_SOYBN	2e-158	100	NA	NA	NA	AT5G67390.2|Symbols:|unknown protein; BEST Arabidopsis thaliana protein match is: Plant protein of unknown function (DUF863) (TAIR:AT1G69360.1); Has 186 Blast hits to 186 proteins in 18 species: Archae - 0; Bacteria - 0; Metazoa - 0; Fungi - 0; Plants - 170; Viruses - 0; Other Eukaryotes - 16 (source: NCBI BLink).|chr5:26887883-26888512 REVERSE LENGTH=176	5e-23	121.59	GO:0008150	biological process	GO:0003674	molecular function	GO:0005575	cellular component	NA	NA	NA	NA	NA	NA
Glyma.01G192600									Glyma.01G192600	-1.27596	NotDE	1.67333	NotDE	NotDE	NotDE	1.67258	NotDE				PiT1T2_L_Unique			Glyma.01G192600	244	UniRef100_I1J9D3 Uncharacterized protein n=1 Tax=Glycine max RepID=I1J9D3_SOYBN	5e-179	100	UniRef100_G7K3V2 LOB domain-containing protein n=1 Tax=Medicago truncatula RepID=G7K3V2_MEDTR	3e-126	105.19	AT3G49940.1|Symbols:LBD38|LOB domain-containing protein 38|chr3:18514465-18515302 FORWARD LENGTH=247	2e-80	97.98	GO:0008150 GO:0010167 GO:0015706	biological process; "nitrate transport"; "response to nitrate"	NA	NA	GO:0005634	nucleus	PF03195	Protein of unknown function DUF260	NA	NA	NA	NA
Glyma.01G192700	NotDE	NotDE	1.45594	NotDE	NotDE	NotDE	NotDE	NotDE											FeT1T2_R_Unique					Glyma.01G192700	95	NA	NA	NA	NA	NA	NA	NA	NA	NA	NA	NA	NA	NA	NA	NA	NA	NA	NA	NA	NA	NA
Glyma.01G195000	NotDE	NotDE	NotDE	NotDE	NotDE	NotDE	1.13746	NotDE											PiT1T2_R_Unique					Glyma.01G195000	450	UniRef100_I1J9F9 Uncharacterized protein n=1 Tax=Glycine max RepID=I1J9F9_SOYBN	0	100	UniRef100_G7K2G3 Galactomannan galactosyltransferase n=1 Tax=Medicago truncatula RepID=G7K2G3_MEDTR	0	100.45	AT2G22900.1|Symbols:|Galactosyl transferase GMA12/MNN10 family protein|chr2:9744359-9746193 REVERSE LENGTH=449	0	99.55	NA	NA	GO:0016740 GO:0016757 GO:0016758	transferase activity; "transferase activity, transferring glycosyl groups"; "transferase activity, transferring hexosyl groups"	GO:0005768 GO:0005794 GO:0005802 GO:0016021	Golgi apparatus; "endosome"; "integral to membrane"; "trans-Golgi network"	PF05637	galactosyl transferase GMA12/MNN10 family	NA	NA	KOG4748	Subunit_of_Golgi_mannosyltransferase_complex
Glyma.01G196400	NotDE	NotDE	1.51829	NotDE	NotDE	NotDE	NotDE	NotDE											FeT1T2_R_Unique					Glyma.01G196400	747	UniRef100_K7K4S0 Uncharacterized protein n=1 Tax=Glycine max RepID=K7K4S0_SOYBN	0	100	UniRef100_F4JXK3 Branched-chain-amino-acid aminotransferase 5 n=1 Tax=Arabidopsis thaliana RepID=F4JXK3_ARATH	8e-140	63.95	AT5G65770.3|Symbols:LINC4|little nuclei4|chr5:26311587-26315610 FORWARD LENGTH=1010	6e-147	64.46	GO:0006997	nucleus organization	NA	NA	GO:0005634 GO:0005652 GO:0009507 GO:0034399	chloroplast; "nuclear lamina"; "nuclear periphery"; "nucleus"	NA	NA	NA	NA	NA	NA
Glyma.01G197500	NotDE	NotDE	NotDE	1.26913	NotDE	NotDE	1.45518	NotDE											PiT1T2_R_Unique					Glyma.01G197500	452	UniRef100_I1J9I1 Uncharacterized protein n=1 Tax=Glycine max RepID=I1J9I1_SOYBN	0	100	UniRef100_G7JFB0 Tubulin alpha-5 chain n=1 Tax=Medicago truncatula RepID=G7JFB0_MEDTR	0	100	AT1G50010.1|Symbols:TUA2|tubulin alpha-2 chain|chr1:18517737-18519729 FORWARD LENGTH=450	0	96.67	GO:0006184 GO:0007017 GO:0007018 GO:0009651 GO:0051258	GTP catabolic process; "microtubule-based movement"; "microtubule-based process"; "protein polymerization"; "response to salt stress"	GO:0003924 GO:0005198 GO:0005200 GO:0005525	GTP binding; "GTPase activity"; "structural constituent of cytoskeleton"; "structural molecule activity"	GO:0005618 GO:0005737 GO:0005829 GO:0005874 GO:0016020 GO:0043234 GO:0045298	cell wall; "cytoplasm"; "cytosol"; "membrane"; "microtubule"; "protein complex"; "tubulin complex"	PF03953 PF00091	Tubulin C-terminal domain; "Tubulin/FtsZ family, GTPase domain"	PTHR11588	TUBULIN	KOG1376	Alpha_tubulin
Glyma.01G197900	NotDE	NotDE	2.55589	NotDE	1.45465	NotDE	2.95494	NotDE											Fe&PiT1T2_R_Unique					Glyma.01G197900	342	UniRef100_K7K4T1 Uncharacterized protein n=1 Tax=Glycine max RepID=K7K4T1_SOYBN	0	100	UniRef100_G7K134 BHLH transcription factor n=1 Tax=Medicago truncatula RepID=G7K134_MEDTR	5e-99	104.98	AT4G37850.1|Symbols:|basic helix-loop-helix (bHLH) DNA-binding superfamily protein|chr4:17796362-17797647 REVERSE LENGTH=328	2e-54	102.74	GO:0006355	regulation of transcription, DNA-dependent	GO:0003677 GO:0003700	DNA binding; "sequence-specific DNA binding transcription factor activity"	GO:0005634	nucleus	PF00010	Helix-loop-helix DNA-binding domain	PTHR12565	STEROL REGULATORY ELEMENT-BINDING PROTEIN	NA	NA
Glyma.01G198500	NotDE	NotDE	1.633	NotDE	NotDE	-1.10892	NotDE	NotDE											FeT1T2_R_Unique					Glyma.01G198500	352	UniRef100_I1J9I9 Uncharacterized protein n=1 Tax=Glycine max RepID=I1J9I9_SOYBN	0	100	NA	NA	NA	AT2G35260.1|Symbols:|unknown protein; FUNCTIONS IN: molecular_function unknown; INVOLVED IN: biological_process unknown; LOCATED IN: chloroplast; EXPRESSED IN: 21 plant structures; EXPRESSED DURING: 13 growth stages; BEST Arabidopsis thaliana protein match is: unknown protein (TAIR:AT4G17840.1); Has 42 Blast hits to 42 proteins in 14 species: Archae - 0; Bacteria - 0; Metazoa - 0; Fungi - 0; Plan…	2e-134	77.75	GO:0008150 GO:0010155 GO:0019761 GO:0046777	biological process; "glucosinolate biosynthetic process"; "protein autophosphorylation"; "regulation of proton transport"	GO:0003674	molecular function	GO:0009507	chloroplast	NA	NA	NA	NA	NA	NA
Glyma.01G198600	NotDE	NotDE	NotDE	NotDE	NotDE	NotDE	-1.10036	NotDE											PiT1T2_R_Unique					Glyma.01G198600	268	UniRef100_K7K4T7 Uncharacterized protein n=1 Tax=Glycine max RepID=K7K4T7_SOYBN	0	100	UniRef100_G7JZY6 N-acetylornithine deacetylase-like protein n=1 Tax=Medicago truncatula RepID=G7JZY6_MEDTR	3e-158	59	AT4G17830.1|Symbols:|Peptidase M20/M25/M40 family protein|chr4:9915916-9918049 FORWARD LENGTH=440	4e-145	58.64	GO:0006508 GO:0008152	metabolic process; "proteolysis"	GO:0008237 GO:0016787	hydrolase activity; "metallopeptidase activity"	GO:0005829	cytosol	PF01546	Peptidase family M20/M25/M40	PTHR11014	PEPTIDASE M20 FAMILY MEMBER	NA	NA
Glyma.01G199700	NotDE	NotDE	3.99247	NotDE	NotDE	NotDE	NotDE	NotDE											FeT1T2_R_Unique					Glyma.01G199700	200	UniRef100_C6T0B7 Uncharacterized protein n=1 Tax=Glycine max RepID=C6T0B7_SOYBN	2e-145	100	UniRef100_Q39732 Glycine cleavage system H protein, mitochondrial n=1 Tax=Flaveria anomala RepID=GCSH_FLAAN	8e-98	101.85	AT2G35370.1|Symbols:GDCH|glycine decarboxylase complex H|chr2:14891239-14892050 FORWARD LENGTH=165	2e-92	100	GO:0006098 GO:0006364 GO:0006546 GO:0009409 GO:0009657 GO:0009697 GO:0009744 GO:0009749 GO:0009814 GO:0009853 GO:0010207 GO:0015979 GO:0019344 GO:0019464 GO:0019684 GO:0042742 GO:0043085	cysteine biosynthetic process; "defense response, incompatible interaction"; "defense response to bacterium"; "glycine catabolic process"; "glycine decarboxylation via glycine cleavage system"; "pentose-phosphate shunt"; "photorespiration"; "photosynthesis"; "photosynthesis, light reaction"; "photosystem II assembly"; "plastid organization"; "positive regulation of catalytic activity"; "rRNA proc…	GO:0004375	glycine dehydrogenase (decarboxylating) activity	GO:0005634 GO:0005739 GO:0005960 GO:0009507 GO:0009579	chloroplast; "glycine cleavage complex"; "mitochondrion"; "nucleus"; "thylakoid"	PF01597	Glycine cleavage H-protein	PTHR11715	GLYCINE CLEAVAGE SYSTEM H PROTEIN	KOG3373	Glycine_cleavage_system_H_protein_(lipoate-binding)
Glyma.01G201200	NotDE	NotDE	-1.01888	NotDE	NotDE	NotDE	NotDE	NotDE											FeT1T2_R_Unique					Glyma.01G201200	105	UniRef100_K7K4V1 Uncharacterized protein n=1 Tax=Glycine max RepID=K7K4V1_SOYBN	2e-69	100	UniRef100_Q9M1Z0 Allyl alcohol dehydrogenase-like protein n=4 Tax=Camelineae RepID=Q9M1Z0_ARATH	7e-29	22.51	AT3G59840.1|Symbols:|unknown protein; FUNCTIONS IN: molecular_function unknown; INVOLVED IN: biological_process unknown; LOCATED IN: chloroplast, chloroplast envelope; EXPRESSED IN: 23 plant structures; EXPRESSED DURING: 13 growth stages; Has 72 Blast hits to 72 proteins in 12 species: Archae - 0; Bacteria - 0; Metazoa - 0; Fungi - 0; Plants - 72; Viruses - 0; Other Eukaryotes - 0 (source: NCBI B…	2e-33	107.22	GO:0008150	biological process	GO:0003674	molecular function	GO:0009507 GO:0009536 GO:0009941	chloroplast; "chloroplast envelope"; "plastid"	NA	NA	NA	NA	NA	NA
Glyma.01G202000									Glyma.01G202000	NotDE	NotDE	NotDE	NotDE	NotDE	NotDE	1.43827	NotDE				PiT1T2_L_Unique			Glyma.01G202000	250	UniRef100_C6T7T3 Uncharacterized protein n=2 Tax=Glycine max RepID=C6T7T3_SOYBN	4e-180	100	UniRef100_G7JYQ1 Pyrophosphatase ppaX n=1 Tax=Medicago truncatula RepID=G7JYQ1_MEDTR	1e-150	98.78	AT2G38740.1|Symbols:|Haloacid dehalogenase-like hydrolase (HAD) superfamily protein|chr2:16194639-16195995 REVERSE LENGTH=244	2e-122	96.31	GO:0008152	metabolic process	GO:0003824 GO:0016787	catalytic activity; "hydrolase activity"	GO:0005737 GO:0005829 GO:0005886	cytoplasm; "cytosol"; "plasma membrane"	PF00702	haloacid dehalogenase-like hydrolase	PTHR18901	2-DEOXYGLUCOSE-6-PHOSPHATE PHOSPHATASE 2	KOG2914	Predicted_haloacid-halidohydrolase_and_related_hydrolases
Glyma.01G203100	NotDE	NotDE	1.08036	NotDE	NotDE	NotDE	NotDE	NotDE											FeT1T2_R_Unique					Glyma.01G203100	890	UniRef100_I1J9N9 Lon protease homolog 2, peroxisomal n=2 Tax=Glycine max RepID=I1J9N9_SOYBN	0	100	UniRef100_I1J9N9 Lon protease homolog 2, peroxisomal n=2 Tax=Glycine max RepID=I1J9N9_SOYBN	0	100	AT5G47040.1|Symbols:LON2|lon protease 2|chr5:19093356-19098678 REVERSE LENGTH=888	0	100.11	GO:0006200 GO:0006508 GO:0006515 GO:0016485 GO:0016560 GO:0038032 GO:0040007 GO:0048527	ATP catabolic process; "growth"; "lateral root development"; "misfolded or incompletely synthesized protein catabolic process"; "protein import into peroxisome matrix, docking"; "protein processing"; "proteolysis"; "termination of G-protein coupled receptor signaling pathway"	GO:0000166 GO:0004176 GO:0004252 GO:0005524 GO:0008236 GO:0017111 GO:0043565	ATP-dependent peptidase activity; "ATP binding"; "nucleoside-triphosphatase activity"; "nucleotide binding"; "sequence-specific DNA binding"; "serine-type endopeptidase activity"; "serine-type peptidase activity"	GO:0005777 GO:0005782 GO:0009295 GO:0043233	nucleoid; "organelle lumen"; "peroxisomal matrix"; "peroxisome"	PF00004 PF02190 PF05362	ATPase family associated with various cellular activities (AAA); "ATP-dependent protease La (LON) domain"; "Lon protease (S16) C-terminal proteolytic domain"	PTHR10046	ATP DEPENDENT LON PROTEASE FAMILY MEMBER	KOG2004	Mitochondrial_ATP-dependent_protease_PIM1/LON
Glyma.01G205700	NotDE	NotDE	1.91089	NotDE	NotDE	-2.19822	NotDE	NotDE											FeT1T2_R_Unique					Glyma.01G205700	431	UniRef100_I1J9R9 Uncharacterized protein n=2 Tax=Glycine max RepID=I1J9R9_SOYBN	0	100	UniRef100_G7JXH2 Zeaxanthin epoxidase n=1 Tax=Medicago truncatula RepID=G7JXH2_MEDTR	0	99.07	AT2G35660.1|Symbols:CTF2A|FAD/NAD(P)-binding oxidoreductase family protein|chr2:14988499-14990320 FORWARD LENGTH=439	0	95.44	GO:0008152	metabolic process	GO:0004497 GO:0016491	monooxygenase activity; "oxidoreductase activity"	GO:0005739 GO:0009507	chloroplast; "mitochondrion"	PF01494	FAD binding domain	PTHR13789	MONOOXYGENASE	KOG2614	Kynurenine_3-monooxygenase_and_related_flavoprotein_monooxygenases
Glyma.01G205900	NotDE	NotDE	1.23473	NotDE	NotDE	NotDE	NotDE	NotDE											FeT1T2_R_Unique					Glyma.01G205900	525	UniRef100_I1J9S3 Uncharacterized protein n=1 Tax=Glycine max RepID=I1J9S3_SOYBN	0	100	UniRef100_G7JXH0 Lipase n=1 Tax=Medicago truncatula RepID=G7JXH0_MEDTR	0	95.62	AT4G16820.1|Symbols:PLA-I{beta]2|alpha/beta-Hydrolases superfamily protein|chr4:9467563-9469116 FORWARD LENGTH=517	0	96.52	GO:0006629 GO:0009693	ethylene biosynthetic process; "lipid metabolic process"	GO:0004806 GO:0008970 GO:0047714	galactolipase activity; "phosphatidylcholine 1-acylhydrolase activity"; "triglyceride lipase activity"	GO:0009507	chloroplast	PF01764	Lipase (class 3)	PTHR21493	CGI-141-RELATED/LIPASE CONTAINING PROTEIN	KOG4569	Predicted_lipase
Glyma.01G206600	NotDE	NotDE	1.60816	NotDE	NotDE	1.36742	1.16937	NotDE											Fe&PiT1T2_R_Unique					Glyma.01G206600	275	UniRef100_V7CIT0 Uncharacterized protein n=1 Tax=Phaseolus vulgaris RepID=V7CIT0_PHAVU	5e-147	98.52	UniRef100_G8EVZ8 Ethylene response factor 11 n=1 Tax=Medicago sativa RepID=G8EVZ8_MEDSA	1e-110	97.39	AT4G17500.1|Symbols:ATERF-1, ERF-1|ethylene responsive element binding factor 1|chr4:9759405-9760211 FORWARD LENGTH=268	2e-80	91.42	GO:0002679 GO:0006355 GO:0009414 GO:0009723 GO:0009737 GO:0009738 GO:0009873 GO:0010200 GO:0035556 GO:0042538 GO:0045893	abscisic acid mediated signaling pathway; "ethylene mediated signaling pathway"; "hyperosmotic salinity response"; "intracellular signal transduction"; "positive regulation of transcription, DNA-dependent"; "regulation of transcription, DNA-dependent"; "respiratory burst involved in defense response"; "response to abscisic acid stimulus"; "response to chitin"; "response to ethylene stimulus"; "re…	GO:0003677 GO:0003700	DNA binding; "sequence-specific DNA binding transcription factor activity"	GO:0005634 GO:0005643	nuclear pore; "nucleus"	PF00847	AP2 domain	NA	NA	NA	NA
Glyma.01G208200									Glyma.01G208200	NotDE	1.38697	NotDE	NotDE	NotDE	NotDE	2.05683	NotDE				PiT1T2_L_Unique			Glyma.01G208200	250	UniRef100_I1J9U6 Uncharacterized protein n=1 Tax=Glycine max RepID=I1J9U6_SOYBN	9e-170	100	UniRef100_G2XKY2 Tonoplast intrinsic protein n=1 Tax=Glycine soja RepID=G2XKY2_GLYSO	4e-153	100	AT5G47450.1|Symbols:ATTIP2;3, TIP2;3, DELTA-TIP3|tonoplast intrinsic protein 2;3|chr5:19248509-19249466 REVERSE LENGTH=250	3e-130	98.4	GO:0000041 GO:0006810 GO:0006826 GO:0006833 GO:0009651 GO:0010106 GO:0010167 GO:0010413 GO:0015706 GO:0045492 GO:0055085	cellular response to iron ion starvation; "glucuronoxylan metabolic process"; "iron ion transport"; "nitrate transport"; "response to nitrate"; "response to salt stress"; "transition metal ion transport"; "transmembrane transport"; "transport"; "water transport"; "xylan biosynthetic process"	GO:0005215 GO:0015200 GO:0015250 GO:0051739	ammonia transmembrane transporter activity; "methylammonium transmembrane transporter activity"; "transporter activity"; "water channel activity"	GO:0009705 GO:0016020 GO:0016021 GO:0042807	central vacuole; "integral to membrane"; "membrane"; "plant-type vacuole membrane"	PF00230	Major intrinsic protein	PTHR19139	AQUAPORIN TRANSPORTER	KOG0223	Aquaporin_(major_intrinsic_protein_family)
Glyma.01G208800	NotDE	NotDE	1.23903	NotDE	NotDE	NotDE	NotDE	NotDE											FeT1T2_R_Unique					Glyma.01G208800	364	UniRef100_K7K501 Uncharacterized protein n=1 Tax=Glycine max RepID=K7K501_SOYBN	0	100	UniRef100_G7JW40 Matrix metalloproteinase-28 n=1 Tax=Medicago truncatula RepID=G7JW40_MEDTR	0	99.72	AT4G16640.1|Symbols:|Matrixin family protein|chr4:9367396-9368490 REVERSE LENGTH=364	3e-120	94.78	GO:0006508 GO:0008152	metabolic process; "proteolysis"	GO:0004222 GO:0008237 GO:0008270	metalloendopeptidase activity; "metallopeptidase activity"; "zinc ion binding"	GO:0005576 GO:0031012 GO:0031225	anchored to membrane; "extracellular matrix"; "extracellular region"	PF01471 PF00413	Putative peptidoglycan binding domain; "Matrixin"	PTHR10201	MATRIX METALLOPROTEINASE	NA	NA
Glyma.01G212300									Glyma.01G212300	NotDE	NotDE	NotDE	NotDE	NotDE	NotDE	-1.01243	NotDE				PiT1T2_L_Unique			Glyma.01G212300	269	UniRef100_K7K531 Uncharacterized protein (Fragment) n=1 Tax=Glycine max RepID=K7K531_SOYBN	0	91.16	UniRef100_B1B538 CPD photolyase n=1 Tax=Glycine max RepID=B1B538_SOYBN	0	53.6	AT1G12370.2|Symbols:PHR1, UVR2|photolyase 1|chr1:4206500-4208842 REVERSE LENGTH=496	3e-148	53.43	GO:0000719 GO:0006281 GO:0009650	DNA repair; "UV protection"; "photoreactive repair"	GO:0003904 GO:0003913	DNA photolyase activity; "deoxyribodipyrimidine photo-lyase activity"	NA	NA	PF03441	FAD binding domain of DNA photolyase	PTHR10211	DEOXYRIBODIPYRIMIDINE PHOTOLYASE	NA	NA
Glyma.01G213000	NotDE	NotDE	-1.14996	-1.15383	NotDE	NotDE	-1.17395	NotDE											PiT1T2_R_Unique					Glyma.01G213000	512	UniRef100_I1J9Z8 MATE efflux family protein n=1 Tax=Glycine max RepID=I1J9Z8_SOYBN	0	100	UniRef100_I1J9Z8 MATE efflux family protein n=1 Tax=Glycine max RepID=I1J9Z8_SOYBN	0	100	AT4G22790.1|Symbols:|MATE efflux family protein|chr4:11975153-11976628 REVERSE LENGTH=491	0	96.74	GO:0006855 GO:0055085	drug transmembrane transport; "transmembrane transport"	GO:0005215 GO:0015238 GO:0015297	antiporter activity; "drug transmembrane transporter activity"; "transporter activity"	GO:0005886 GO:0016020	membrane; "plasma membrane"	PF01554	MatE	PTHR11206	MULTIDRUG RESISTANCE PROTEIN	KOG1347	Uncharacterized_membrane_protein,_predicted_efflux_pump
Glyma.01G218200	NotDE	NotDE	NotDE	NotDE	NotDE	NotDE	-1.73645	NotDE											PiT1T2_R_Unique					Glyma.01G218200	195	UniRef100_I1JA56 Uncharacterized protein n=1 Tax=Glycine max RepID=I1JA56_SOYBN	3e-141	100	UniRef100_D7KTH6 F2K11.21 n=1 Tax=Arabidopsis lyrata subsp. lyrata RepID=D7KTH6_ARALL	2e-45	98.95	AT1G63410.1|Symbols:|Protein of unknown function (DUF567)|chr1:23510075-23511997 REVERSE LENGTH=208	1e-42	89.9	GO:0008150	biological process	GO:0003674	molecular function	GO:0005634	nucleus	PF04525	Tubby C 2	PTHR10233	TRANSLATION INITIATION FACTOR EIF-2B	NA	NA
Glyma.01G218300	NotDE	NotDE	NotDE	NotDE	NotDE	NotDE	-1.02555	NotDE											PiT1T2_R_Unique					Glyma.01G218300	200	UniRef100_I1JA57 Uncharacterized protein n=1 Tax=Glycine max RepID=I1JA57_SOYBN	1e-141	100	UniRef100_G7KBW9 Deoxynucleotidyltransferase terminal-interacting protein n=2 Tax=Medicago truncatula RepID=G7KBW9_MEDTR	2e-94	81.56	AT5G30495.1|Symbols:|Fcf2 pre-rRNA processing protein|chr5:11380190-11381391 FORWARD LENGTH=196	9e-71	100.51	GO:0008150	biological process	GO:0003674	molecular function	GO:0005634	nucleus	PF08698	Fcf2 pre-rRNA processing	PTHR21686	UNCHARACTERIZED	KOG3100	Uncharacterized_conserved_protein
Glyma.01G223000	NotDE	NotDE	1.16354	NotDE	NotDE	NotDE	NotDE	NotDE											FeT1T2_R_Unique					Glyma.01G223000	384	UniRef100_I1JAA4 Uncharacterized protein n=1 Tax=Glycine max RepID=I1JAA4_SOYBN	0	100	UniRef100_Q9SH58 Probable membrane-associated kinase regulator 2 n=1 Tax=Arabidopsis thaliana RepID=MAKR2_ARATH	4e-62	89.29	AT1G64080.1|Symbols:|unknown protein; FUNCTIONS IN: molecular_function unknown; INVOLVED IN: biological_process unknown; LOCATED IN: plasma membrane; BEST Arabidopsis thaliana protein match is: unknown protein (TAIR:AT5G52870.1); Has 1546 Blast hits to 738 proteins in 176 species: Archae - 0; Bacteria - 143; Metazoa - 278; Fungi - 131; Plants - 95; Viruses - 4; Other Eukaryotes - 895 (source: NCB…	4e-65	89.29	GO:0008150	biological process	GO:0003674	molecular function	GO:0005634 GO:0005886	nucleus; "plasma membrane"	NA	NA	NA	NA	NA	NA
Glyma.01G223100	NotDE	NotDE	-1.00944	NotDE	NotDE	NotDE	NotDE	-1.1051											FeT1T2_R_Unique					Glyma.01G223100	840	UniRef100_UPI0003DE8559 PREDICTED: uncharacterized protein LOC100808011 isoform X1 n=1 Tax=Glycine max RepID=UPI0003DE8559	0	100	UniRef100_G7KBY9 Spastin n=1 Tax=Medicago truncatula RepID=G7KBY9_MEDTR	0	98.24	AT1G64110.2|Symbols:|P-loop containing nucleoside triphosphate hydrolases superfamily protein|chr1:23796887-23801255 REVERSE LENGTH=829	0	101.21	GO:0048235	pollen sperm cell differentiation	GO:0000166 GO:0005524 GO:0016887 GO:0017111	ATP binding; "ATPase activity"; "nucleoside-triphosphatase activity"; "nucleotide binding"	GO:0005886	plasma membrane	PF00004	ATPase family associated with various cellular activities (AAA)	PTHR23074	AAA ATPASE	KOG0737	AAA+-type_ATPase
Glyma.01G225500	-1.74134	NotDE	4.23219	NotDE	NotDE	NotDE	3.52792	NotDE											Fe&PiT1T2_R_Unique					Glyma.01G225500	130	UniRef100_I1JAD9 Uncharacterized protein n=1 Tax=Glycine max RepID=I1JAD9_SOYBN	4e-87	100	NA	NA	NA	AT4G23880.1|Symbols:|unknown protein; Has 73 Blast hits to 69 proteins in 22 species: Archae - 0; Bacteria - 4; Metazoa - 9; Fungi - 2; Plants - 18; Viruses - 0; Other Eukaryotes - 40 (source: NCBI BLink).|chr4:12415789-12416388 REVERSE LENGTH=199	3e-08	47.74	GO:0008150	biological process	GO:0003674	molecular function	GO:0005634	nucleus	NA	NA	NA	NA	NA	NA
Glyma.01G226000	NotDE	NotDE	NotDE	1.0982	NotDE	NotDE	1.05645	NotDE											PiT1T2_R_Unique					Glyma.01G226000	358	UniRef100_I1JAE7 Uncharacterized protein n=2 Tax=Glycine max RepID=I1JAE7_SOYBN	0	100	UniRef100_F1AM72 Triacylglycerol lipase 3 n=2 Tax=Arachis hypogaea RepID=F1AM72_ARAHY	0	100.29	AT4G10955.2|Symbols:|alpha/beta-Hydrolases superfamily protein|chr4:6713778-6715372 REVERSE LENGTH=350	4e-158	98.29	GO:0006629	lipid metabolic process	GO:0004806	triglyceride lipase activity	GO:0005634	nucleus	PF01764	Lipase (class 3)	NA	NA	NA	NA
Glyma.01G229100	NotDE	NotDE	1.43075	NotDE	NotDE	NotDE	NotDE	1.26556											FeT1T2_R_Unique					Glyma.01G229100	527	UniRef100_K7K5D4 Uncharacterized protein (Fragment) n=1 Tax=Glycine max RepID=K7K5D4_SOYBN	0	96.87	NA	NA	NA	AT5G43950.1|Symbols:|Plant protein of unknown function (DUF946)|chr5:17686707-17688623 REVERSE LENGTH=566	0	92.76	GO:0008150	biological process	GO:0003674	molecular function	GO:0005575	cellular component	PF06101	Plant protein of unknown function (DUF946)	PTHR17204	PRE-MRNA PROCESSING PROTEIN PRP39-RELATED	NA	NA
Glyma.01G229200	NotDE	NotDE	1.80488	NotDE	NotDE	-1.18451	NotDE	NotDE											FeT1T2_R_Unique					Glyma.01G229200	853	UniRef100_K7K5D5 Uncharacterized protein n=2 Tax=Glycine max RepID=K7K5D5_SOYBN	0	96.93	UniRef100_G7K6I5 GTP pyrophosphokinase n=1 Tax=Medicago truncatula RepID=G7K6I5_MEDTR	0	95.84	AT1G54130.1|Symbols:RSH3, AT-RSH3, ATRSH3|RELA/SPOT homolog 3|chr1:20211177-20213761 FORWARD LENGTH=715	5e-42	28.11	GO:0015969	guanosine tetraphosphate metabolic process	GO:0003824 GO:0008081 GO:0008728 GO:0046872	GTP diphosphokinase activity; "catalytic activity"; "metal ion binding"; "phosphoric diester hydrolase activity"	GO:0009507	chloroplast	PF04607 PF01966 PF02824	Region found in RelA / SpoT proteins; "HD domain"; "TGS domain"	PTHR21262	GUANOSINE-3',5'-BIS(DIPHOSPHATE) 3'-PYROPHOSPHOHYDROLASE	NA	NA
Glyma.01G231600	NotDE	NotDE	-1.08221	NotDE	NotDE	1.36429	NotDE	-1.05048											FeT1T2_R_Unique					Glyma.01G231600	397	UniRef100_I1JAK7 Uncharacterized protein n=1 Tax=Glycine max RepID=I1JAK7_SOYBN	0	100	UniRef100_G7K7Z0 Calcium-dependent protein kinase n=1 Tax=Medicago truncatula RepID=G7K7Z0_MEDTR	0	101.83	AT4G10030.1|Symbols:|alpha/beta-Hydrolases superfamily protein|chr4:6270490-6273098 REVERSE LENGTH=380	0	90.79	NA	NA	GO:0016787	hydrolase activity	NA	NA	PF00561	alpha/beta hydrolase fold	PTHR10992	ALPHA/BETA HYDROLASE FOLD-CONTAINING PROTEIN	KOG2382	Predicted_alpha/beta_hydrolase
Glyma.01G231900	NotDE	NotDE	1.36332	NotDE	NotDE	-1.5137	NotDE	NotDE											FeT1T2_R_Unique					Glyma.01G231900	328	UniRef100_K7K5E9 Uncharacterized protein n=1 Tax=Glycine max RepID=K7K5E9_SOYBN	0	100	UniRef100_B6U301 Rieske domain containing protein n=1 Tax=Zea mays RepID=B6U301_MAIZE	7e-122	83.7	AT1G71500.1|Symbols:|Rieske (2Fe-2S) domain-containing protein|chr1:26936084-26937331 FORWARD LENGTH=287	9e-125	94.43	GO:0055114	oxidation-reduction process	GO:0016491 GO:0051537	2 iron, 2 sulfur cluster binding; "oxidoreductase activity"	GO:0009507 GO:0009534 GO:0009535 GO:0009941	chloroplast; "chloroplast envelope"; "chloroplast thylakoid"; "chloroplast thylakoid membrane"	NA	NA	PTHR21496	FERREDOXIN-RELATED	NA	NA
Glyma.01G234000	NotDE	NotDE	1.63961	NotDE	NotDE	NotDE	NotDE	NotDE											FeT1T2_R_Unique					Glyma.01G234000	252	UniRef100_I1JAN7 Uncharacterized protein n=1 Tax=Glycine max RepID=I1JAN7_SOYBN	5e-173	99.57	UniRef100_I0B672 PLATZ n=1 Tax=Gossypium hirsutum RepID=I0B672_GOSHI	1e-110	97.2	AT1G32700.1|Symbols:|PLATZ transcription factor family protein|chr1:11827588-11829444 FORWARD LENGTH=213	6e-98	98.12	NA	NA	NA	NA	GO:0005634	nucleus	PF04640	PLATZ transcription factor	NA	NA	NA	NA
Glyma.01G235600									Glyma.01G235600	NotDE	NotDE	NotDE	NotDE	NotDE	NotDE	-1.24956	NotDE				PiT1T2_L_Unique			Glyma.01G235600	403	UniRef100_I1JAQ7 Uncharacterized protein n=2 Tax=Glycine max RepID=I1JAQ7_SOYBN	0	100	UniRef100_G7K3S4 12-oxophytodienoate reductase n=1 Tax=Medicago truncatula RepID=G7K3S4_MEDTR	0	97.29	AT1G76690.1|Symbols:OPR2, ATOPR2|12-oxophytodienoate reductase 2|chr1:28778976-28780355 FORWARD LENGTH=374	0	95.99	GO:0009611 GO:0055114	oxidation-reduction process; "response to wounding"	GO:0003824 GO:0010181 GO:0016491 GO:0016629	12-oxophytodienoate reductase activity; "FMN binding"; "catalytic activity"; "oxidoreductase activity"	GO:0005737	cytoplasm	PF00724	NADH:flavin oxidoreductase / NADH oxidase family	PTHR22893	NADH OXIDOREDUCTASE-RELATED	KOG0134	NADH:_flavin_oxidoreductase/12-oxophytodienoate_reductase
Glyma.01G235900	NotDE	NotDE	1.10615	NotDE	NotDE	-1.59076	NotDE	NotDE											FeT1T2_R_Unique					Glyma.01G235900	166	UniRef100_C6T0L7 Uncharacterized protein n=1 Tax=Glycine max RepID=C6T0L7_SOYBN	4e-118	100	UniRef100_Q9LUJ3 Protein RDM1 n=1 Tax=Arabidopsis thaliana RepID=RDM1_ARATH	3e-59	78.53	AT3G22680.1|Symbols:RDM1|RNA-DIRECTED DNA METHYLATION 1|chr3:8019785-8020374 FORWARD LENGTH=163	3e-62	78.53	GO:0006306 GO:0031047 GO:0044030 GO:0070918	DNA methylation; "gene silencing by RNA"; "production of small RNA involved in gene silencing by RNA"; "regulation of DNA methylation"	GO:0003674 GO:0005515 GO:0043621	molecular function; "protein binding"; "protein self-association"	GO:0005634	nucleus	PF09187	Domain of unknown function(DUF1950)	NA	NA	NA	NA
Glyma.01G237100	NotDE	NotDE	-1.14571	NotDE	NotDE	-1.06061	-1.17881	-1.19963											FeT1T2_R_Unique					Glyma.01G237100	628	UniRef100_I1JAS4 Uncharacterized protein (Fragment) n=1 Tax=Glycine max RepID=I1JAS4_SOYBN	0	100	UniRef100_G7K3N9 Pentatricopeptide repeat-containing protein n=1 Tax=Medicago truncatula RepID=G7K3N9_MEDTR	0	80.44	AT4G14820.1|Symbols:|Pentatricopeptide repeat (PPR) superfamily protein|chr4:8507794-8510038 REVERSE LENGTH=722	0	80.89	GO:0008150	biological process	GO:0003674	molecular function	GO:0009507	chloroplast	PF01535	PPR repeat	PTHR24015	FAMILY NOT NAMED	NA	NA
Glyma.01G237700									Glyma.01G237700	NotDE	NotDE	NotDE	NotDE	NotDE	NotDE	-2.10311	NotDE				PiT1T2_L_Unique			Glyma.01G237700	104	UniRef100_UPI0003DE7B77 PREDICTED: uncharacterized protein LOC102666308 n=1 Tax=Glycine max RepID=UPI0003DE7B77	4e-06	31.05	NA	NA	NA	NA	NA	NA	NA	NA	NA	NA	NA	NA	NA	NA	NA	NA	NA	NA
Glyma.01G238600									Glyma.01G238600	NotDE	NotDE	-1.58856	NotDE	NotDE	NotDE	-1.4794	NotDE				Fe&PiT1T2_L_Unique			Glyma.01G238600	572	UniRef100_I1JAU2 Uncharacterized protein n=1 Tax=Glycine max RepID=I1JAU2_SOYBN	0	100	UniRef100_B9HJX1 Heat shock protein 70 n=1 Tax=Populus trichocarpa RepID=B9HJX1_POPTR	0	99.65	AT2G32120.2|Symbols:HSP70T-2|heat-shock protein 70T-2|chr2:13651720-13653411 REVERSE LENGTH=563	0	101.24	GO:0006457 GO:0009408 GO:0009644 GO:0010286 GO:0042542	heat acclimation; "protein folding"; "response to heat"; "response to high light intensity"; "response to hydrogen peroxide"	GO:0005524	ATP binding	GO:0005737	cytoplasm	PF00012	Hsp70 protein	PTHR19375	HEAT SHOCK PROTEIN 70KDA	KOG0101	Molecular_chaperones_HSP70/HSC70,_HSP70_superfamily
Glyma.01G239500	NotDE	NotDE	1.30773	NotDE	NotDE	NotDE	1.22758	1.07416											FeT1T2_R_Unique					Glyma.01G239500	321	UniRef100_I1JAV0 Uncharacterized protein n=1 Tax=Glycine max RepID=I1JAV0_SOYBN	0	100	UniRef100_Q5NUF4 2-hydroxyisoflavanone dehydratase n=1 Tax=Glycyrrhiza echinata RepID=HIDM_GLYEC	5e-128	94.21	AT1G47480.1|Symbols:|alpha/beta-Hydrolases superfamily protein|chr1:17417623-17419296 FORWARD LENGTH=314	5e-83	99.68	GO:0008152 GO:0048765	metabolic process; "root hair cell differentiation"	GO:0016787	hydrolase activity	GO:0005634	nucleus	PF07859	alpha/beta hydrolase fold	PTHR23024	MEMBER OF 'GDXG' FAMILY OF LIPOLYTIC ENZYMES	KOG1515	Arylacetamide_deacetylase
Glyma.01G242900	NotDE	NotDE	-1.23957	NotDE	NotDE	NotDE	-1.31722	NotDE											Fe&PiT1T2_R_Unique					Glyma.01G242900	78	UniRef100_K7K5L8 Uncharacterized protein n=1 Tax=Glycine max RepID=K7K5L8_SOYBN	2e-47	71.3	NA	NA	NA	NA	NA	NA	NA	NA	NA	NA	NA	NA	NA	NA	NA	NA	NA	NA
Glyma.01G244000	NotDE	NotDE	1.40133	NotDE	1.36468	1.53801	1.5435	NotDE											Fe&PiT1T2_R_Unique					Glyma.01G244000	60	UniRef100_K7K5M5 Uncharacterized protein n=1 Tax=Glycine max RepID=K7K5M5_SOYBN	1e-33	100	NA	NA	NA	NA	NA	NA	NA	NA	NA	NA	NA	NA	NA	NA	NA	NA	NA	NA
Glyma.02G000600	NotDE	NotDE	-1.2881	NotDE	NotDE	NotDE	NotDE	NotDE											FeT1T2_R_Unique					Glyma.02G000600	610	UniRef100_I1JB37 Uncharacterized protein n=1 Tax=Glycine max RepID=I1JB37_SOYBN	0	100	UniRef100_G7I7C0 Pentatricopeptide repeat-containing protein n=1 Tax=Medicago truncatula RepID=G7I7C0_MEDTR	0	99.32	AT1G80270.3|Symbols:PPR596|PENTATRICOPEPTIDE REPEAT 596|chr1:30181265-30183331 FORWARD LENGTH=596	0	90.77	GO:0006606 GO:0008150 GO:0009220	biological process; "protein import into nucleus"; "pyrimidine ribonucleotide biosynthetic process"	GO:0003677	DNA binding	GO:0005739 GO:0009941	chloroplast envelope; "mitochondrion"	PF01535	PPR repeat	PTHR24015	FAMILY NOT NAMED	NA	NA
Glyma.02G000700	-1.49281	1.2648	1.40602	1.36128	NotDE	NotDE	1.00707	NotDE											PiT1T2_R_Unique					Glyma.02G000700	699	UniRef100_E2FKH2 Sieve element occlusion a n=1 Tax=Glycine max RepID=E2FKH2_SOYBN	0	100	UniRef100_E2FKH2 Sieve element occlusion a n=1 Tax=Glycine max RepID=E2FKH2_SOYBN	0	100	AT3G01680.1|Symbols:|CONTAINS InterPro DOMAIN/s: Mediator complex subunit Med28 (InterPro:IPR021640); BEST Arabidopsis thaliana protein match is: unknown protein (TAIR:AT3G01670.1); Has 122 Blast hits to 112 proteins in 13 species: Archae - 0; Bacteria - 0; Metazoa - 0; Fungi - 0; Plants - 122; Viruses - 0; Other Eukaryotes - 0 (source: NCBI BLink).|chr3:252033-255246 FORWARD LENGTH=740	2e-68	88.11	NA	NA	GO:0043621	protein self-association	GO:0005634	nucleus	NA	NA	NA	NA	NA	NA
Glyma.02G001500	NotDE	NotDE	-1.84917	NotDE	NotDE	5.40802	NotDE	-1.69255											FeT1T2_R_Unique					Glyma.02G001500	522	UniRef100_I1JB48 3-ketoacyl-CoA synthase n=1 Tax=Glycine max RepID=I1JB48_SOYBN	0	100	UniRef100_I1JB48 3-ketoacyl-CoA synthase n=1 Tax=Glycine max RepID=I1JB48_SOYBN	0	100	AT2G26640.1|Symbols:KCS11|3-ketoacyl-CoA synthase 11|chr2:11330094-11331623 FORWARD LENGTH=509	0	99.41	GO:0006084 GO:0006633 GO:0006816 GO:0007030 GO:0008152 GO:0008610 GO:0009409 GO:0009416 GO:0009651 GO:0009832 GO:0016049 GO:0016126 GO:0016132 GO:0030243	Golgi organization; "acetyl-CoA metabolic process"; "brassinosteroid biosynthetic process"; "calcium ion transport"; "cell growth"; "cellulose metabolic process"; "fatty acid biosynthetic process"; "lipid biosynthetic process"; "metabolic process"; "plant-type cell wall biogenesis"; "response to cold"; "response to light stimulus"; "response to salt stress"; "sterol biosynthetic process"	GO:0003824 GO:0016747	catalytic activity; "transferase activity, transferring acyl groups other than amino-acyl groups"	GO:0005634 GO:0016020	membrane; "nucleus"	PF08392 PF08541	FAE1/Type III polyketide synthase-like protein; "3-Oxoacyl-[acyl-carrier-protein (ACP)] synthase III C terminal "	NA	NA	NA	NA
Glyma.02G002700	NotDE	NotDE	1.21617	1.94032	NotDE	NotDE	1.84605	NotDE											PiT1T2_R_Unique					Glyma.02G002700	255	UniRef100_K7K5R5 Uncharacterized protein n=1 Tax=Glycine max RepID=K7K5R5_SOYBN	0	100	UniRef100_G7IND7 Pentatricopeptide repeat-containing protein n=1 Tax=Medicago truncatula RepID=G7IND7_MEDTR	8e-52	43.3	AT1G63130.1|Symbols:|Tetratricopeptide repeat (TPR)-like superfamily protein|chr1:23412854-23414746 FORWARD LENGTH=630	5e-45	39.52	GO:0008150	biological process	NA	NA	GO:0005739	mitochondrion	PF01535	PPR repeat	PTHR24015	FAMILY NOT NAMED	NA	NA
Glyma.02G003000	NotDE	NotDE	1.28811	NotDE	NotDE	NotDE	1.12404	1.09596											FeT1T2_R_Unique					Glyma.02G003000	206	UniRef100_I1JB60 Uncharacterized protein n=2 Tax=Glycine max RepID=I1JB60_SOYBN	9e-148	100	NA	NA	NA	NA	NA	NA	NA	NA	NA	NA	NA	NA	NA	NA	NA	NA	NA	NA
Glyma.02G003600	NotDE	NotDE	1.25573	NotDE	NotDE	-2.02853	1.32244	NotDE											Fe&PiT1T2_R_Unique					Glyma.02G003600	299	UniRef100_K7K5R8 Uncharacterized protein n=2 Tax=Glycine max RepID=K7K5R8_SOYBN	0	94.6	UniRef100_R7W9V3 Splicing factor U2AF 50 kDa subunit n=1 Tax=Aegilops tauschii RepID=R7W9V3_AEGTA	4e-45	17.13	AT2G33440.1|Symbols:|RNA-binding (RRM/RBD/RNP motifs) family protein|chr2:14171619-14173226 FORWARD LENGTH=322	2e-45	42.55	GO:0000956	nuclear-transcribed mRNA catabolic process	GO:0000166 GO:0003676 GO:0003723	RNA binding; "nucleic acid binding"; "nucleotide binding"	GO:0005634	nucleus	PF00076	RNA recognition motif. (a.k.a. RRM, RBD, or RNP domain)	PTHR23139	RNA-BINDING PROTEIN	NA	NA
Glyma.02G003700	NotDE	NotDE	1.26929	NotDE	NotDE	-1.99526	1.51647	NotDE											Fe&PiT1T2_R_Unique					Glyma.02G003700	764	UniRef100_I1JB68 Uncharacterized protein n=1 Tax=Glycine max RepID=I1JB68_SOYBN	0	100	UniRef100_G7IJI7 Pho1-like protein n=1 Tax=Medicago truncatula RepID=G7IJI7_MEDTR	0	98.71	AT3G23430.1|Symbols:PHO1, ATPHO1|phosphate 1|chr3:8387818-8393242 REVERSE LENGTH=782	0	97.57	GO:0000041 GO:0006817 GO:0006826 GO:0009611 GO:0009805 GO:0010106 GO:0010167 GO:0015698 GO:0015706 GO:0016036	cellular response to iron ion starvation; "cellular response to phosphate starvation"; "coumarin biosynthetic process"; "inorganic anion transport"; "iron ion transport"; "nitrate transport"; "phosphate ion transport"; "response to nitrate"; "response to wounding"; "transition metal ion transport"	GO:0015114	phosphate ion transmembrane transporter activity	GO:0005794 GO:0005802 GO:0005886 GO:0016021	Golgi apparatus; "integral to membrane"; "plasma membrane"; "trans-Golgi network"	PF03105 PF03124	SPX domain; "EXS family"	PTHR10783	XENOTROPIC AND POLYTROPIC RETROVIRUS RECEPTOR 1-RELATED	KOG1162	Predicted_small_molecule_transporter
Glyma.02G006500	NotDE	NotDE	-1.10145	NotDE	NotDE	1.19717	NotDE	NotDE											FeT1T2_R_Unique					Glyma.02G006500	619	UniRef100_K7K5T4 Uncharacterized protein n=1 Tax=Glycine max RepID=K7K5T4_SOYBN	0	100	UniRef100_D7M4T1 ABC1 protein n=2 Tax=Arabidopsis lyrata RepID=D7M4T1_ARALL	0	99.36	AT4G01660.1|Symbols:ATABC1, ATATH10, ABC1|ABC transporter 1|chr4:708652-711095 FORWARD LENGTH=623	0	99.2	GO:0015996 GO:0017004	chlorophyll catabolic process; "cytochrome complex assembly"	GO:0005215 GO:0016772	transferase activity, transferring phosphorus-containing groups; "transporter activity"	GO:0005739 GO:0005746	mitochondrial respiratory chain; "mitochondrion"	PF03109	ABC1 family	PTHR10566	CHAPERONE-ACTIVITY OF BC1 COMPLEX (CABC1)-RELATED	KOG1234	ABC_(ATP_binding_cassette)_1_protein
Glyma.02G007700	NotDE	NotDE	1.13558	NotDE	NotDE	NotDE	NotDE	NotDE											FeT1T2_R_Unique					Glyma.02G007700	1011	UniRef100_UPI0002336CE7 PREDICTED: protein translocase subunit SecA, chloroplastic-like isoform X1 n=1 Tax=Glycine max RepID=UPI0002336CE7	0	99.8	UniRef100_I1LAT5 Protein translocase subunit SecA n=1 Tax=Glycine max RepID=I1LAT5_SOYBN	0	99.41	AT4G01800.1|Symbols:AGY1, AtcpSecA, SECA1|Albino or Glassy Yellow 1|chr4:770926-776131 REVERSE LENGTH=1022	0	96.77	GO:0006605 GO:0006886 GO:0009646 GO:0009658 GO:0010027 GO:0010090 GO:0010109 GO:0017038	chloroplast organization; "intracellular protein transport"; "protein import"; "protein targeting"; "regulation of photosynthesis"; "response to absence of light"; "thylakoid membrane organization"; "trichome morphogenesis"	GO:0005524	ATP binding	GO:0005886 GO:0009507 GO:0009570 GO:0009941 GO:0016020	chloroplast; "chloroplast envelope"; "chloroplast stroma"; "membrane"; "plasma membrane"	PF07516 PF07517 PF01043	SecA Wing and Scaffold domain; "SecA DEAD-like domain"; "SecA preprotein cross-linking domain"	NA	NA	NA	NA
Glyma.02G010700									Glyma.02G010700	NotDE	NotDE	-1.03353	NotDE	NotDE	1.68845	NotDE	NotDE				FeT1T2_L_Unique			Glyma.02G010700	241	UniRef100_I1JBE6 Uncharacterized protein n=1 Tax=Glycine max RepID=I1JBE6_SOYBN	1e-174	100	UniRef100_Q9FZ23 T6A9.7 protein n=1 Tax=Arabidopsis thaliana RepID=Q9FZ23_ARATH	5e-19	103.9	AT1G02380.1|Symbols:|unknown protein; BEST Arabidopsis thaliana protein match is: unknown protein (TAIR:AT4G01960.1); Has 66 Blast hits to 66 proteins in 11 species: Archae - 0; Bacteria - 0; Metazoa - 0; Fungi - 0; Plants - 66; Viruses - 0; Other Eukaryotes - 0 (source: NCBI BLink).|chr1:477814-478850 FORWARD LENGTH=231	5e-22	103.9	GO:0008150	biological process	GO:0003674	molecular function	GO:0005634	nucleus	NA	NA	NA	NA	NA	NA
Glyma.02G010900	NotDE	NotDE	1.51105	NotDE	NotDE	NotDE	1.07246	1.10484											FeT1T2_R_Unique					Glyma.02G010900	321	UniRef100_I1JBE7 Uncharacterized protein n=1 Tax=Glycine max RepID=I1JBE7_SOYBN	0	100	UniRef100_Q2PJR6 WRKY54 n=1 Tax=Glycine max RepID=Q2PJR6_SOYBN	0	99.07	AT2G47260.1|Symbols:WRKY23, ATWRKY23|WRKY DNA-binding protein 23|chr2:19405045-19406446 REVERSE LENGTH=337	3e-68	85.16	GO:0006355 GO:0009624 GO:0009733	regulation of transcription, DNA-dependent; "response to auxin stimulus"; "response to nematode"	GO:0003700 GO:0043565	sequence-specific DNA binding; "sequence-specific DNA binding transcription factor activity"	GO:0005634	nucleus	PF03106	WRKY DNA -binding domain	NA	NA	NA	NA
Glyma.02G011200	NotDE	NotDE	-1.31166	-1.22804	NotDE	NotDE	-1.49109	NotDE											PiT1T2_R_Unique					Glyma.02G011200	390	UniRef100_I1JBF2 Uncharacterized protein n=1 Tax=Glycine max RepID=I1JBF2_SOYBN	0	100	UniRef100_G7ICW4 Pentatricopeptide repeat-containing protein n=1 Tax=Medicago truncatula RepID=G7ICW4_MEDTR	0	72.17	AT1G02370.1|Symbols:|Tetratricopeptide repeat (TPR)-like superfamily protein|chr1:474516-476383 FORWARD LENGTH=537	2e-111	69.27	GO:0006626 GO:0008150	biological process; "protein targeting to mitochondrion"	GO:0003674	molecular function	GO:0005739	mitochondrion	PF01535	PPR repeat	PTHR24015	FAMILY NOT NAMED	NA	NA
Glyma.02G011900	-1.33583	NotDE	1.40236	1.35702	NotDE	NotDE	1.59751	NotDE											PiT1T2_R_Unique					Glyma.02G011900	288	UniRef100_I1JBF8 Uncharacterized protein n=1 Tax=Glycine max RepID=I1JBF8_SOYBN	0	100	NA	NA	NA	AT2G47360.1|Symbols:|unknown protein; BEST Arabidopsis thaliana protein match is: unknown protein (TAIR:AT1G02570.1); Has 58 Blast hits to 55 proteins in 6 species: Archae - 0; Bacteria - 0; Metazoa - 0; Fungi - 0; Plants - 58; Viruses - 0; Other Eukaryotes - 0 (source: NCBI BLink).|chr2:19437820-19438731 FORWARD LENGTH=303	5e-53	71.95	GO:0008150	biological process	GO:0003674	molecular function	GO:0005739	mitochondrion	NA	NA	NA	NA	NA	NA
Glyma.02G012300	NotDE	NotDE	-1.57253	NotDE	NotDE	1.4348	NotDE	-1.01323											FeT1T2_R_Unique					Glyma.02G012300	325	UniRef100_I1JBG1 Uncharacterized protein n=1 Tax=Glycine max RepID=I1JBG1_SOYBN	0	100	NA	NA	NA	AT2G16760.1|Symbols:|Calcium-dependent phosphotriesterase superfamily protein|chr2:7275739-7277122 FORWARD LENGTH=327	6e-143	98.78	NA	NA	GO:0003674	molecular function	GO:0005576 GO:0005783	endoplasmic reticulum; "extracellular region"	PF08450	SMP-30/Gluconolaconase/LRE-like region	NA	NA	NA	NA
Glyma.02G014500	NotDE	NotDE	-1.11725	NotDE	NotDE	1.37512	-1.40451	NotDE											Fe&PiT1T2_R_Unique					Glyma.02G014500	95	UniRef100_I1JBI3 Uncharacterized protein n=1 Tax=Glycine max RepID=I1JBI3_SOYBN	3e-62	100	NA	NA	NA	AT2G47480.1|Symbols:|Protein of unknown function (DUF3511)|chr2:19484207-19484539 REVERSE LENGTH=110	8e-17	83.64	GO:0008150	biological process	GO:0003674	molecular function	GO:0005739	mitochondrion	PF12023	Domain of unknown function (DUF3511)	NA	NA	NA	NA
Glyma.02G014800	NotDE	NotDE	1.45446	NotDE	NotDE	-2.83538	NotDE	NotDE											FeT1T2_R_Unique					Glyma.02G014800	402	UniRef100_I1JBI5 Uncharacterized protein n=1 Tax=Glycine max RepID=I1JBI5_SOYBN	0	100	UniRef100_G7IEH9 Kynurenine-oxoglutarate transaminase n=1 Tax=Medicago truncatula RepID=G7IEH9_MEDTR	0	100	AT1G77670.1|Symbols:|Pyridoxal phosphate (PLP)-dependent transferases superfamily protein|chr1:29189043-29190901 REVERSE LENGTH=440	1e-99	88.41	GO:0006530 GO:0009058 GO:0019465 GO:0019554 GO:0042218	1-aminocyclopropane-1-carboxylate biosynthetic process; "asparagine catabolic process"; "aspartate transamidation"; "biosynthetic process"; "glutamate catabolic process to oxaloacetate"	GO:0003824 GO:0008483 GO:0016740 GO:0016847 GO:0030170	1-aminocyclopropane-1-carboxylate synthase activity; "catalytic activity"; "pyridoxal phosphate binding"; "transaminase activity"; "transferase activity"	GO:0005737 GO:0009507	chloroplast; "cytoplasm"	PF00155	Aminotransferase class I and II	PTHR11751	SUBGROUP I AMINOTRANSFERASE RELATED	KOG0257	Kynurenine_aminotransferase,_glutamine_transaminase_K
Glyma.02G018600	NotDE	NotDE	-1.54765	NotDE	NotDE	NotDE	-1.05017	NotDE											Fe&PiT1T2_R_Unique					Glyma.02G018600	273	UniRef100_K7K5Y7 Uncharacterized protein n=1 Tax=Glycine max RepID=K7K5Y7_SOYBN	0	100	UniRef100_B9MWC6 Radical SAM domain-containing family protein n=1 Tax=Populus trichocarpa RepID=B9MWC6_POPTR	3e-60	23.2	AT1G72090.1|Symbols:|Methylthiotransferase|chr1:27123617-27126767 FORWARD LENGTH=601	2e-62	23.63	GO:0009451 GO:0043412	RNA modification; "macromolecule modification"	GO:0003824 GO:0016740 GO:0051536 GO:0051539	4 iron, 4 sulfur cluster binding; "catalytic activity"; "iron-sulfur cluster binding"; "transferase activity"	GO:0005737 GO:0005783 GO:0016020	cytoplasm; "endoplasmic reticulum"; "membrane"	NA	NA	PTHR11918	RADICAL SAM PROTEINS	NA	NA
Glyma.02G023800	NotDE	NotDE	1.47856	NotDE	NotDE	NotDE	1.41736	NotDE											Fe&PiT1T2_R_Unique					Glyma.02G023800	258	UniRef100_C6ZS34 TIR-NBS-LRR type disease resistance protein n=1 Tax=Glycine max RepID=C6ZS34_SOYBN	0	100	UniRef100_C6ZS34 TIR-NBS-LRR type disease resistance protein n=1 Tax=Glycine max RepID=C6ZS34_SOYBN	0	100	AT2G20142.1|Symbols:|Toll-Interleukin-Resistance (TIR) domain family protein|chr2:8695387-8696566 FORWARD LENGTH=313	5e-44	55.27	GO:0007165	signal transduction	NA	NA	GO:0005622 GO:0005737	cytoplasm; "intracellular"	PF01582	TIR domain	PTHR23155	LEUCINE-RICH REPEAT-CONTAINING PROTEIN	NA	NA
Glyma.02G025800	NotDE	NotDE	1.18348	NotDE	NotDE	-2.15701	NotDE	NotDE											FeT1T2_R_Unique					Glyma.02G025800	67	UniRef100_K7K629 Uncharacterized protein n=1 Tax=Glycine max RepID=K7K629_SOYBN	1e-37	100	NA	NA	NA	NA	NA	NA	NA	NA	NA	NA	NA	NA	NA	NA	NA	NA	NA	NA
Glyma.02G026900	NotDE	NotDE	-1.24031	NotDE	NotDE	NotDE	NotDE	NotDE											FeT1T2_R_Unique					Glyma.02G026900	379	UniRef100_I1JBV6 Uncharacterized protein n=1 Tax=Glycine max RepID=I1JBV6_SOYBN	0	100	UniRef100_G7K5M7 Glycosyltransferase CAZy family GT8 n=1 Tax=Medicago truncatula RepID=G7K5M7_MEDTR	0	95.7	AT1G70090.2|Symbols:GATL9, LGT8|glucosyl transferase family 8|chr1:26400927-26402099 FORWARD LENGTH=390	0	92.82	GO:0016051	carbohydrate biosynthetic process	GO:0016757 GO:0016758 GO:0047262	polygalacturonate 4-alpha-galacturonosyltransferase activity; "transferase activity, transferring glycosyl groups"; "transferase activity, transferring hexosyl groups"	GO:0005794	Golgi apparatus	PF01501	Glycosyl transferase family 8	PTHR13778	GLYCOSYLTRANSFERASE 8 DOMAIN-CONTAINING PROTEIN	NA	NA
Glyma.02G033900	NotDE	NotDE	-1.21142	NotDE	NotDE	NotDE	-1.01206	NotDE											Fe&PiT1T2_R_Unique					Glyma.02G033900	341	UniRef100_C6THA0 Uncharacterized protein n=1 Tax=Glycine max RepID=C6THA0_SOYBN	0	100	UniRef100_G7K1F1 Spermidine synthase n=1 Tax=Medicago truncatula RepID=G7K1F1_MEDTR	0	98.83	AT1G23820.1|Symbols:SPDS1|spermidine synthase 1|chr1:8420278-8422724 FORWARD LENGTH=378	0	87.57	GO:0008295	spermidine biosynthetic process	GO:0003824 GO:0004766 GO:0005515	catalytic activity; "protein binding"; "spermidine synthase activity"	GO:0005829 GO:0009507	chloroplast; "cytosol"	PF01564	Spermine/spermidine synthase	PTHR11558	SPERMIDINE/SPERMINE SYNTHASE	KOG1562	Spermidine_synthase
Glyma.02G034400									Glyma.02G034400	NotDE	NotDE	NotDE	NotDE	NotDE	NotDE	1.6631	NotDE				PiT1T2_L_Unique			Glyma.02G034400	472	UniRef100_K7K683 Uncharacterized protein n=1 Tax=Glycine max RepID=K7K683_SOYBN	0	100	UniRef100_G7K1E7 SAM domain and HD domain-containing protein n=1 Tax=Medicago truncatula RepID=G7K1E7_MEDTR	0	99.78	AT5G40270.1|Symbols:|HD domain-containing metal-dependent phosphohydrolase family protein|chr5:16093394-16097093 REVERSE LENGTH=473	0	97.46	NA	NA	GO:0003824 GO:0008081 GO:0046872	catalytic activity; "metal ion binding"; "phosphoric diester hydrolase activity"	GO:0005634	nucleus	PF01966	HD domain	PTHR11373	SAM DOMAIN AND HD DOMAIN-CONTAINING PROTEIN-RELATED	KOG2681	Metal-dependent_phosphohydrolase
Glyma.02G034700	NotDE	NotDE	-1.13702	NotDE	NotDE	NotDE	NotDE	NotDE											FeT1T2_R_Unique					Glyma.02G034700	629	UniRef100_I1JC23 Uncharacterized protein n=1 Tax=Glycine max RepID=I1JC23_SOYBN	0	100	UniRef100_G7K1D9 Polygalacturonase-1 non-catalytic subunit beta n=1 Tax=Medicago truncatula RepID=G7K1D9_MEDTR	0	99.68	AT1G70370.2|Symbols:PG2|polygalacturonase 2|chr1:26513003-26514998 REVERSE LENGTH=626	0	100.32	GO:0000271 GO:0000272 GO:0005982 GO:0007389 GO:0008150 GO:0008361 GO:0009664 GO:0009825 GO:0009832 GO:0009926 GO:0009932 GO:0010015 GO:0010075 GO:0010817 GO:0040007 GO:0043481 GO:0048653 GO:0048767 GO:0071555	anther development; "anthocyanin accumulation in tissues in response to UV light"; "auxin polar transport"; "biological process"; "cell tip growth"; "cell wall organization"; "growth"; "multidimensional cell growth"; "pattern specification process"; "plant-type cell wall biogenesis"; "plant-type cell wall organization"; "polysaccharide biosynthetic process"; "polysaccharide catabolic process"; "r…	GO:0004650	polygalacturonase activity	GO:0005576	extracellular region	PF03181	BURP domain	NA	NA	NA	NA
Glyma.02G035500	NotDE	NotDE	NotDE	-1.1096	NotDE	NotDE	-1.77239	NotDE											PiT1T2_R_Unique					Glyma.02G035500	460	UniRef100_K7K688 Uncharacterized protein n=1 Tax=Glycine max RepID=K7K688_SOYBN	0	100.47	UniRef100_O22692 F8A5.1 protein n=1 Tax=Arabidopsis thaliana RepID=O22692_ARATH	7e-65	74.93	AT1G60460.3|Symbols:|unknown protein; FUNCTIONS IN: molecular_function unknown; INVOLVED IN: biological_process unknown; LOCATED IN: endomembrane system; EXPRESSED IN: 6 plant structures; EXPRESSED DURING: petal differentiation and expansion stage, E expanded cotyledon stage, D bilateral stage; Has 35333 Blast hits to 34131 proteins in 2444 species: Archae - 798; Bacteria - 22429; Metazoa - 974; …	1e-93	86.89	GO:0008150	biological process	GO:0003674	molecular function	GO:0009507	chloroplast	NA	NA	NA	NA	NA	NA
Glyma.02G036300	NotDE	NotDE	-1.49841	NotDE	NotDE	1.75045	NotDE	-1.10931											FeT1T2_R_Unique					Glyma.02G036300	424	UniRef100_I1JC43 Uncharacterized protein n=1 Tax=Glycine max RepID=I1JC43_SOYBN	0	100	UniRef100_Q93YH3 ATP citrate lyase b-subunit n=1 Tax=Lupinus albus RepID=Q93YH3_LUPAL	0	100	AT1G10670.4|Symbols:ACLA-1|ATP-citrate lyase A-1|chr1:3535787-3538098 FORWARD LENGTH=423	0	100	GO:0000271 GO:0006084 GO:0006085 GO:0006633 GO:0007568 GO:0009825 GO:0009911 GO:0009932 GO:0010025 GO:0010817 GO:0015995 GO:0016117 GO:0019252 GO:0019344 GO:0030244 GO:0043481 GO:0045793 GO:0045995 GO:0048193 GO:0048366 GO:0048767 GO:0071555	Golgi vesicle transport; "acetyl-CoA biosynthetic process"; "acetyl-CoA metabolic process"; "aging"; "anthocyanin accumulation in tissues in response to UV light"; "carotenoid biosynthetic process"; "cell tip growth"; "cell wall organization"; "cellulose biosynthetic process"; "chlorophyll biosynthetic process"; "cysteine biosynthetic process"; "fatty acid biosynthetic process"; "leaf development…	GO:0003878 GO:0005524 GO:0016874	ATP binding; "ATP citrate synthase activity"; "ligase activity"	GO:0005737 GO:0005829 GO:0009346	citrate lyase complex; "cytoplasm"; "cytosol"	PF08442	ATP-grasp domain	PTHR23118	ATP-CITRATE SYNTHASE	KOG1254	ATP-citrate_lyase
Glyma.02G036500	NotDE	NotDE	NotDE	NotDE	NotDE	NotDE	1.00625	NotDE											PiT1T2_R_Unique					Glyma.02G036500	625	UniRef100_I1JC46 Uncharacterized protein n=1 Tax=Glycine max RepID=I1JC46_SOYBN	0	100	UniRef100_E2IXG6 Leucine-rich repeat receptor-like kinase n=1 Tax=Medicago truncatula RepID=E2IXG6_MEDTR	0	96.8	AT1G60800.1|Symbols:NIK3|NSP-interacting kinase 3|chr1:22383601-22386931 REVERSE LENGTH=632	0	97.78	GO:0006468 GO:0007020 GO:0010075 GO:0048653	anther development; "microtubule nucleation"; "protein phosphorylation"; "regulation of meristem growth"	GO:0004672 GO:0004674 GO:0005524 GO:0016301 GO:0016772	ATP binding; "kinase activity"; "protein kinase activity"; "protein serine/threonine kinase activity"; "transferase activity, transferring phosphorus-containing groups"	GO:0005576 GO:0005886	extracellular region; "plasma membrane"	PF00069 PF00560 PF08263	Protein kinase domain; "Leucine Rich Repeat"; "Leucine rich repeat N-terminal domain"	PTHR24420	LEUCINE-RICH REPEAT RECEPTOR-LIKE PROTEIN KINASE	KOG1187	Serine/threonine_protein_kinase
Glyma.02G038200	-1.06645	NotDE	NotDE	NotDE	NotDE	NotDE	-1.34244	NotDE											PiT1T2_R_Unique					Glyma.02G038200	105	UniRef100_I1JC66 Uncharacterized protein n=1 Tax=Glycine max RepID=I1JC66_SOYBN	3e-68	100	NA	NA	NA	AT1G10690.1|Symbols:|unknown protein; BEST Arabidopsis thaliana protein match is: unknown protein (TAIR:AT1G60783.1); Has 59 Blast hits to 59 proteins in 9 species: Archae - 0; Bacteria - 0; Metazoa - 0; Fungi - 0; Plants - 59; Viruses - 0; Other Eukaryotes - 0 (source: NCBI BLink).|chr1:3550236-3550568 REVERSE LENGTH=110	3e-24	90	GO:0008150	biological process	GO:0005515	protein binding	GO:0005634	nucleus	NA	NA	NA	NA	NA	NA
Glyma.02G039900	NotDE	NotDE	NotDE	1.38505	NotDE	NotDE	1.52298	NotDE											PiT1T2_R_Unique					Glyma.02G039900	349	UniRef100_K7K6C1 Uncharacterized protein n=2 Tax=Glycine max RepID=K7K6C1_SOYBN	0	100	UniRef100_G7ILG9 Lysine ketoglutarate reductase trans-splicing-like protein n=1 Tax=Medicago truncatula RepID=G7ILG9_MEDTR	0	97.75	AT1G11170.1|Symbols:|Protein of unknown function (DUF707)|chr1:3741724-3744459 FORWARD LENGTH=438	2e-156	76.03	GO:0008150	biological process	GO:0016757	transferase activity, transferring glycosyl groups	GO:0005739	mitochondrion	PF05212	Protein of unknown function (DUF707)	NA	NA	NA	NA
Glyma.02G040600	NotDE	NotDE	-1.17672	NotDE	NotDE	NotDE	-1.17575	NotDE											Fe&PiT1T2_R_Unique					Glyma.02G040600	201	UniRef100_C6SXE0 Uncharacterized protein n=1 Tax=Glycine max RepID=C6SXE0_SOYBN	5e-142	100	UniRef100_G7JXQ3 Glutamyl-tRNA synthetase n=1 Tax=Medicago truncatula RepID=G7JXQ3_MEDTR	1e-67	107.69	AT4G38100.1|Symbols:|unknown protein; LOCATED IN: chloroplast thylakoid membrane; EXPRESSED IN: 23 plant structures; EXPRESSED DURING: 13 growth stages; BEST Arabidopsis thaliana protein match is: unknown protein (TAIR:AT4G01150.1); Has 30201 Blast hits to 17322 proteins in 780 species: Archae - 12; Bacteria - 1396; Metazoa - 17338; Fungi - 3422; Plants - 5037; Viruses - 0; Other Eukaryotes - 299…	5e-41	102.59	NA	NA	NA	NA	GO:0009507 GO:0009535	chloroplast; "chloroplast thylakoid membrane"	NA	NA	NA	NA	NA	NA
Glyma.02G042200	NotDE	NotDE	1.23598	NotDE	NotDE	NotDE	NotDE	NotDE											FeT1T2_R_Unique					Glyma.02G042200	599	UniRef100_I1JCB2 Uncharacterized protein n=1 Tax=Glycine max RepID=I1JCB2_SOYBN	0	100	UniRef100_G7L9H4 2-succinylbenzoate-CoA ligase n=1 Tax=Medicago truncatula RepID=G7L9H4_MEDTR	0	85.53	AT2G17650.1|Symbols:|AMP-dependent synthetase and ligase family protein|chr2:7671041-7672936 FORWARD LENGTH=603	0	91.21	GO:0008152 GO:0009686 GO:0009740	gibberellic acid mediated signaling pathway; "gibberellin biosynthetic process"; "metabolic process"	GO:0003824	catalytic activity	GO:0005739	mitochondrion	PF00501	AMP-binding enzyme	PTHR24095	FAMILY NOT NAMED	KOG1176	Acyl-CoA_synthetase
Glyma.02G049900	NotDE	NotDE	NotDE	NotDE	NotDE	NotDE	-1.15626	NotDE											PiT1T2_R_Unique					Glyma.02G049900	52	UniRef100_K7K6I1 Uncharacterized protein n=1 Tax=Glycine max RepID=K7K6I1_SOYBN	4e-22	100	NA	NA	NA	NA	NA	NA	NA	NA	NA	NA	NA	NA	NA	NA	NA	NA	NA	NA
Glyma.02G050100	NotDE	NotDE	1.08979	NotDE	NotDE	NotDE	1.01217	1.39878											FeT1T2_R_Unique					Glyma.02G050100	363	UniRef100_I1JCJ2 Uncharacterized protein n=1 Tax=Glycine max RepID=I1JCJ2_SOYBN	0	100	UniRef100_E5KUH9 Transcription factor n=1 Tax=Populus trichocarpa RepID=E5KUH9_POPTR	3e-171	104.64	AT2G18060.1|Symbols:VND1, ANAC037|vascular related NAC-domain protein 1|chr2:7848399-7850303 REVERSE LENGTH=365	1e-140	98.63	GO:0006355 GO:0009741 GO:0010089 GO:0010200	regulation of transcription, DNA-dependent; "response to brassinosteroid stimulus"; "response to chitin"; "xylem development"	GO:0003677 GO:0003700	DNA binding; "sequence-specific DNA binding transcription factor activity"	GO:0005634	nucleus	PF02365	No apical meristem (NAM) protein	NA	NA	NA	NA
Glyma.02G050400	NotDE	NotDE	NotDE	1.25621	NotDE	NotDE	1.27105	NotDE											PiT1T2_R_Unique					Glyma.02G050400	950	UniRef100_I1JCJ6 Uncharacterized protein n=1 Tax=Glycine max RepID=I1JCJ6_SOYBN	0	100	UniRef100_G7LCZ8 Kinesin heavy chain DNA binding protein-like protein n=1 Tax=Medicago truncatula RepID=G7LCZ8_MEDTR	0	49.61	AT5G66310.1|Symbols:|ATP binding microtubule motor family protein|chr5:26485786-26490304 REVERSE LENGTH=1063	0	88.43	GO:0007018	microtubule-based movement	GO:0003777 GO:0005524	ATP binding; "microtubule motor activity"	GO:0005737 GO:0009506	cytoplasm; "plasmodesma"	PF00225 PF11995	Kinesin motor domain; "Domain of unknown function (DUF3490)"	PTHR24115	FAMILY NOT NAMED	KOG0242	Kinesin-like_protein
Glyma.02G051900	NotDE	NotDE	1.82933	NotDE	NotDE	-1.26289	NotDE	NotDE											FeT1T2_R_Unique					Glyma.02G051900	329	UniRef100_I1JCK9 Uncharacterized protein n=1 Tax=Glycine max RepID=I1JCK9_SOYBN	0	100	UniRef100_U5L3P6 Expression of terpenoids 1 n=1 Tax=Petunia hybrida RepID=U5L3P6_PETHY	2e-75	95.35	AT5G66350.1|Symbols:SHI|Lateral root primordium (LRP) protein-related|chr5:26504714-26506143 REVERSE LENGTH=331	6e-74	99.09	GO:0009739 GO:0009740	gibberellic acid mediated signaling pathway; "response to gibberellin stimulus"	GO:0003700 GO:0046982	protein heterodimerization activity; "sequence-specific DNA binding transcription factor activity"	GO:0005634	nucleus	PF05142	Domain of unknown function (DUF702)	NA	NA	NA	NA
Glyma.02G053100	NotDE	NotDE	1.3309	NotDE	NotDE	1.04988	NotDE	NotDE											FeT1T2_R_Unique					Glyma.02G053100	376	UniRef100_UPI0003DEA7FC PREDICTED: transcription factor bHLH111-like isoform X2 n=1 Tax=Glycine max RepID=UPI0003DEA7FC	0	100	UniRef100_Q9SFZ3 Transcription factor bHLH110 n=1 Tax=Arabidopsis thaliana RepID=BH110_ARATH	1e-29	31.13	AT1G27660.1|Symbols:|basic helix-loop-helix (bHLH) DNA-binding superfamily protein|chr1:9621701-9625666 FORWARD LENGTH=453	1e-32	31.13	NA	NA	GO:0003700	sequence-specific DNA binding transcription factor activity	GO:0005634	nucleus	NA	NA	NA	NA	NA	NA
Glyma.02G062600	NotDE	NotDE	NotDE	NotDE	NotDE	NotDE	1.96918	NotDE											PiT1T2_R_Unique					Glyma.02G062600	374	UniRef100_I1JCV7 Uncharacterized protein n=1 Tax=Glycine max RepID=I1JCV7_SOYBN	0	100	UniRef100_B9HEE9 GDSL-motif lipase/hydrolase family protein n=2 Tax=Populus trichocarpa RepID=B9HEE9_POPTR	0	98.11	AT2G23540.1|Symbols:|GDSL-like Lipase/Acylhydrolase superfamily protein|chr2:10024366-10026058 FORWARD LENGTH=387	0	94.32	GO:0006629	lipid metabolic process	GO:0004091 GO:0016788	carboxylesterase activity; "hydrolase activity, acting on ester bonds"	GO:0005576	extracellular region	PF00657	GDSL-like Lipase/Acylhydrolase	PTHR22835	ZINC FINGER FYVE DOMAIN CONTAINING PROTEIN	NA	NA
Glyma.02G063500	NotDE	NotDE	NotDE	2.71828	NotDE	NotDE	2.58344	NotDE											PiT1T2_R_Unique					Glyma.02G063500	262	UniRef100_K7K6S5 Uncharacterized protein n=1 Tax=Glycine max RepID=K7K6S5_SOYBN	0	100	UniRef100_T2DNG3 Polyneuridine-aldehyde esterase-like protein n=1 Tax=Phaseolus vulgaris RepID=T2DNG3_PHAVU	1e-148	98.83	AT2G23620.1|Symbols:ATMES1, MES1|methyl esterase 1|chr2:10047462-10049248 REVERSE LENGTH=263	1e-112	96.2	GO:0009627 GO:0009696 GO:0009817	defense response to fungus, incompatible interaction; "salicylic acid metabolic process"; "systemic acquired resistance"	GO:0016788 GO:0080030 GO:0080031 GO:0080032	hydrolase activity, acting on ester bonds; "methyl indole-3-acetate esterase activity"; "methyl jasmonate esterase activity"; "methyl salicylate esterase activity"	GO:0005737	cytoplasm	PF00561	alpha/beta hydrolase fold	PTHR10992	ALPHA/BETA HYDROLASE FOLD-CONTAINING PROTEIN	KOG1454	Predicted_hydrolase/acyltransferase_(alpha/beta_hydrolase_superfamily)
Glyma.02G064200	NotDE	NotDE	1.16354	NotDE	NotDE	-2.55154	NotDE	NotDE											FeT1T2_R_Unique					Glyma.02G064200	235	UniRef100_K7K6S9 Uncharacterized protein n=1 Tax=Glycine max RepID=K7K6S9_SOYBN	5e-169	100.86	UniRef100_G7KFB2 LCR-like protein n=1 Tax=Medicago truncatula RepID=G7KFB2_MEDTR	3e-18	93.62	AT2G02990.1|Symbols:RNS1, ATRNS1|ribonuclease 1|chr2:873714-874667 FORWARD LENGTH=230	4e-18	97.39	GO:0006865 GO:0007568 GO:0009611 GO:0009718 GO:0015824 GO:0016036	aging; "amino acid transport"; "anthocyanin-containing compound biosynthetic process"; "cellular response to phosphate starvation"; "proline transport"; "response to wounding"	GO:0003723 GO:0004521 GO:0004540 GO:0033897	RNA binding; "endoribonuclease activity"; "ribonuclease T2 activity"; "ribonuclease activity"	GO:0005576 GO:0005618 GO:0005886	cell wall; "extracellular region"; "plasma membrane"	PF00445	Ribonuclease T2 family	PTHR11240	RIBONUCLEASE T2	KOG1642	Ribonuclease,_T2_family
Glyma.02G069400	NotDE	NotDE	1.40361	NotDE	NotDE	-1.20075	NotDE	NotDE											FeT1T2_R_Unique					Glyma.02G069400	348	UniRef100_UPI0003DED617 PREDICTED: shaggy-related protein kinase eta-like n=2 Tax=Glycine max RepID=UPI0003DED617	0	99.14	UniRef100_B9H2G5 GSK3/SHAGGY-LIKE protein KINASE 1 n=1 Tax=Populus trichocarpa RepID=B9H2G5_POPTR	8e-120	62.63	AT4G18710.2|Symbols:BIN2|Protein kinase superfamily protein|chr4:10296474-10301148 FORWARD LENGTH=280	2e-121	84.64	GO:0006096 GO:0006468 GO:0006833 GO:0006972 GO:0007030 GO:0009266 GO:0009651 GO:0009729 GO:0009733 GO:0009742 GO:0009825 GO:0009965 GO:0046686 GO:0046777 GO:0046827 GO:0048767	Golgi organization; "brassinosteroid mediated signaling pathway"; "detection of brassinosteroid stimulus"; "glycolysis"; "hyperosmotic response"; "leaf morphogenesis"; "multidimensional cell growth"; "positive regulation of protein export from nucleus"; "protein autophosphorylation"; "protein phosphorylation"; "response to auxin stimulus"; "response to cadmium ion"; "response to salt stress"; "re…	GO:0004672 GO:0004674 GO:0004713 GO:0005515 GO:0005524 GO:0016301 GO:0016772	ATP binding; "kinase activity"; "protein binding"; "protein kinase activity"; "protein serine/threonine kinase activity"; "protein tyrosine kinase activity"; "transferase activity, transferring phosphorus-containing groups"	GO:0005886	plasma membrane	PF00069	Protein kinase domain	PTHR24057	GLYCOGEN SYNTHASE KINASE-3 ALPHA	KOG0033	Ca2+/calmodulin-dependent_protein_kinase,_EF-Hand_protein_superfamily
Glyma.02G070000	NotDE	NotDE	NotDE	-1.36482	NotDE	NotDE	-1.25289	NotDE											PiT1T2_R_Unique					Glyma.02G070000	355	UniRef100_I1JD35 Uncharacterized protein n=1 Tax=Glycine max RepID=I1JD35_SOYBN	0	100	UniRef100_B2ZGQ6 NAC domain protein n=1 Tax=Glycine max RepID=B2ZGQ6_SOYBN	3e-152	98.02	AT3G04070.1|Symbols:anac047, NAC047|NAC domain containing protein 47|chr3:1061573-1062976 REVERSE LENGTH=359	3e-96	67.41	GO:0006355 GO:0006865 GO:0007275 GO:0010260	amino acid transport; "multicellular organismal development"; "organ senescence"; "regulation of transcription, DNA-dependent"	GO:0003677 GO:0003700	DNA binding; "sequence-specific DNA binding transcription factor activity"	GO:0005634	nucleus	PF02365	No apical meristem (NAM) protein	NA	NA	NA	NA
Glyma.02G071300	NotDE	NotDE	1.17899	NotDE	NotDE	NotDE	NotDE	NotDE											FeT1T2_R_Unique					Glyma.02G071300	887	UniRef100_I1JD46 Uncharacterized protein n=1 Tax=Glycine max RepID=I1JD46_SOYBN	0	100	UniRef100_A2Q5Q7 CCR4-NOT transcription complex subunit n=1 Tax=Medicago truncatula RepID=A2Q5Q7_MEDTR	0	98.22	AT5G18230.1|Symbols:|transcription regulator NOT2/NOT3/NOT5 family protein|chr5:6021610-6027031 REVERSE LENGTH=843	0	105.1	GO:0006355 GO:0045892	negative regulation of transcription, DNA-dependent; "regulation of transcription, DNA-dependent"	NA	NA	GO:0005634	nucleus	PF04065 PF04153	Not1 N-terminal domain, CCR4-Not complex component ; "NOT2 / NOT3 / NOT5 family"	PTHR23326	CCR4 NOT-RELATED	NA	NA
Glyma.02G072400	-1.73819	NotDE	NotDE	1.26314	NotDE	NotDE	1.01385	NotDE											PiT1T2_R_Unique					Glyma.02G072400	56	UniRef100_K7K6W8 Uncharacterized protein n=2 Tax=Glycine max RepID=K7K6W8_SOYBN	4e-27	37.67	UniRef100_Q9LVC0 Arabinogalactan peptide 14 n=1 Tax=Arabidopsis thaliana RepID=AGP14_ARATH	5e-06	91.67	AT5G56540.1|Symbols:AGP14, ATAGP14|arabinogalactan protein 14|chr5:22893243-22893425 FORWARD LENGTH=60	6e-09	91.67	GO:0048767	root hair elongation	GO:0005515	protein binding	GO:0005886 GO:0031225	anchored to membrane; "plasma membrane"	NA	NA	NA	NA	NA	NA
Glyma.02G072500	NotDE	NotDE	1.07847	NotDE	NotDE	NotDE	NotDE	NotDE											FeT1T2_R_Unique					Glyma.02G072500	269	UniRef100_C6T9U3 Uncharacterized protein n=1 Tax=Glycine max RepID=C6T9U3_SOYBN	0	100	UniRef100_T2DNJ2 Cation channel family protein n=1 Tax=Phaseolus vulgaris RepID=T2DNJ2_PHAVU	4e-71	94.37	AT5G18130.1|Symbols:|unknown protein; BEST Arabidopsis thaliana protein match is: unknown protein (TAIR:AT3G03870.2); Has 1807 Blast hits to 1807 proteins in 277 species: Archae - 0; Bacteria - 0; Metazoa - 736; Fungi - 347; Plants - 385; Viruses - 0; Other Eukaryotes - 339 (source: NCBI BLink).|chr5:5995634-5997165 FORWARD LENGTH=280	2e-35	95.71	GO:0008150 GO:0009617 GO:0045087	biological process; "innate immune response"; "response to bacterium"	GO:0003674	molecular function	GO:0005634	nucleus	NA	NA	NA	NA	NA	NA
Glyma.02G079000	NotDE	NotDE	-1.12107	NotDE	NotDE	NotDE	NotDE	NotDE											FeT1T2_R_Unique					Glyma.02G079000	153	UniRef100_UPI00018C6682 PREDICTED: 40S ribosomal protein S18 n=1 Tax=Glycine max RepID=UPI00018C6682	5e-107	100	UniRef100_B9H7W2 40S ribosomal protein S18 n=1 Tax=Populus trichocarpa RepID=B9H7W2_POPTR	1e-102	100	AT4G09800.1|Symbols:RPS18C|S18 ribosomal protein|chr4:6173818-6174963 FORWARD LENGTH=152	2e-104	100	GO:0001510 GO:0006412 GO:0042254	RNA methylation; "ribosome biogenesis"; "translation"	GO:0003676 GO:0003723 GO:0003735	RNA binding; "nucleic acid binding"; "structural constituent of ribosome"	GO:0005618 GO:0005622 GO:0005730 GO:0005737 GO:0005773 GO:0005840 GO:0009506 GO:0015935 GO:0022627	cell wall; "cytoplasm"; "cytosolic small ribosomal subunit"; "intracellular"; "nucleolus"; "plasmodesma"; "ribosome"; "small ribosomal subunit"; "vacuole"	PF00416	Ribosomal protein S13/S18	PTHR10871	30S RIBOSOMAL PROTEIN S13/40S RIBOSOMAL PROTEIN S18	KOG3311	Ribosomal_protein_S18
Glyma.02G082700	NotDE	NotDE	4.26935	NotDE	NotDE	3.17277	5.15617	NotDE											Fe&PiT1T2_R_Unique					Glyma.02G082700	481	UniRef100_K7K733 Uncharacterized protein n=1 Tax=Glycine max RepID=K7K733_SOYBN	0	92.31	UniRef100_B9GT71 Alliinase family protein n=1 Tax=Populus trichocarpa RepID=B9GT71_POPTR	0	89.47	AT1G34060.1|Symbols:|Pyridoxal phosphate (PLP)-dependent transferases superfamily protein|chr1:12396561-12398299 REVERSE LENGTH=463	5e-170	88.98	NA	NA	GO:0003824 GO:0016846 GO:0030170	carbon-sulfur lyase activity; "catalytic activity"; "pyridoxal phosphate binding"	GO:0005576	extracellular region	PF04864 PF04863	Allinase; "Alliinase EGF-like domain"	PTHR11751	SUBGROUP I AMINOTRANSFERASE RELATED	KOG0259	Tyrosine_aminotransferase
Glyma.02G082800	NotDE	NotDE	1.05057	NotDE	NotDE	-1.0158	NotDE	1.15463											FeT1T2_R_Unique					Glyma.02G082800	331	UniRef100_I1JDF7 Uncharacterized protein n=1 Tax=Glycine max RepID=I1JDF7_SOYBN	0	100	UniRef100_Q0GPF5 BZIP transcription factor bZIP131 n=2 Tax=Glycine max RepID=Q0GPF5_SOYBN	0	99.4	AT1G43700.1|Symbols:VIP1, SUE3|VIRE2-interacting protein 1|chr1:16484352-16486017 FORWARD LENGTH=341	7e-78	94.13	GO:0006355 GO:0008272 GO:0009294 GO:0009410 GO:0009970 GO:0030968 GO:0045596 GO:0045892 GO:0051170	DNA mediated transformation; "cellular response to sulfate starvation"; "endoplasmic reticulum unfolded protein response"; "negative regulation of cell differentiation"; "negative regulation of transcription, DNA-dependent"; "nuclear import"; "regulation of transcription, DNA-dependent"; "response to xenobiotic stimulus"; "sulfate transport"	GO:0003700 GO:0005515 GO:0043565 GO:0046983 GO:0051019	mitogen-activated protein kinase binding; "protein binding"; "protein dimerization activity"; "sequence-specific DNA binding"; "sequence-specific DNA binding transcription factor activity"	GO:0005634	nucleus	PF00170	bZIP transcription factor	PTHR22952	CAMP-RESPONSE ELEMENT BINDING PROTEIN-RELATED	NA	NA
Glyma.02G083300	NotDE	NotDE	-1.16589	NotDE	NotDE	NotDE	NotDE	NotDE											FeT1T2_R_Unique					Glyma.02G083300	362	UniRef100_K7K738 Uncharacterized protein n=1 Tax=Glycine max RepID=K7K738_SOYBN	0	100	UniRef100_G7KEK5 Receptor protein kinase-like protein n=1 Tax=Medicago truncatula RepID=G7KEK5_MEDTR	1e-65	30.38	AT1G45616.1|Symbols:AtRLP6, RLP6|receptor like protein 6|chr1:17183550-17186534 REVERSE LENGTH=994	3e-37	26.76	GO:0002237 GO:0006952 GO:0007165 GO:0010103 GO:0048443	defense response; "response to molecule of bacterial origin"; "signal transduction"; "stamen development"; "stomatal complex morphogenesis"	NA	NA	GO:0016020	membrane	PF00560 PF08263	Leucine Rich Repeat; "Leucine rich repeat N-terminal domain"	PTHR24420	LEUCINE-RICH REPEAT RECEPTOR-LIKE PROTEIN KINASE	NA	NA
Glyma.02G086100	NotDE	NotDE	-1.2095	-1.94131	NotDE	NotDE	-1.85911	NotDE											PiT1T2_R_Unique					Glyma.02G086100	1126	UniRef100_K7K760 Uncharacterized protein n=1 Tax=Glycine max RepID=K7K760_SOYBN	0	100	UniRef100_B9HJH7 RNA-directed RNA Polymerase family protein n=1 Tax=Populus trichocarpa RepID=B9HJH7_POPTR	0	99.29	AT1G14790.1|Symbols:RDR1, ATRDRP1|RNA-dependent RNA polymerase 1|chr1:5094317-5097817 REVERSE LENGTH=1107	0	100.45	GO:0000165 GO:0006355 GO:0006612 GO:0009615 GO:0009617 GO:0009751 GO:0009862 GO:0009867 GO:0010025 GO:0010310 GO:0010363 GO:0016441 GO:0031348 GO:0035304 GO:0060148	MAPK cascade; "jasmonic acid mediated signaling pathway"; "negative regulation of defense response"; "positive regulation of posttranscriptional gene silencing"; "posttranscriptional gene silencing"; "protein targeting to membrane"; "regulation of hydrogen peroxide metabolic process"; "regulation of plant-type hypersensitive response"; "regulation of protein dephosphorylation"; "regulation of tra…	GO:0003676 GO:0003968	RNA-directed RNA polymerase activity; "nucleic acid binding"	GO:0005634	nucleus	PF05183	RNA dependent RNA polymerase	PTHR23079	RNA-DEPENDENT RNA POLYMERASE	KOG0988	RNA-directed_RNA_polymerase_QDE-1_required_for_posttranscriptional_gene_silencing_and_RNA_interference
Glyma.02G086200	NotDE	NotDE	1.06475	NotDE	NotDE	NotDE	NotDE	NotDE											FeT1T2_R_Unique					Glyma.02G086200	747	UniRef100_I1JDI7 Uncharacterized protein n=1 Tax=Glycine max RepID=I1JDI7_SOYBN	0	100	UniRef100_G7LBG6 Alpha,alpha-trehalose-phosphate synthase n=1 Tax=Medicago truncatula RepID=G7LBG6_MEDTR	0	86.05	AT1G68020.2|Symbols:ATTPS6, TPS6|UDP-Glycosyltransferase / trehalose-phosphatase family protein|chr1:25497493-25500241 FORWARD LENGTH=860	0	85.35	GO:0005992 GO:0008152	metabolic process; "trehalose biosynthetic process"	GO:0003824 GO:0003825 GO:0004805 GO:0016757	alpha,alpha-trehalose-phosphate synthase (UDP-forming) activity; "catalytic activity"; "transferase activity, transferring glycosyl groups"; "trehalose-phosphatase activity"	GO:0005739	mitochondrion	PF02358 PF00982	Trehalose-phosphatase; "Glycosyltransferase family 20"	PTHR10788	TREHALOSE-6-PHOSPHATE SYNTHASE	KOG1050	Trehalose-6-phosphate_synthase_component_TPS1_and_related_subunits
Glyma.02G088200	NotDE	NotDE	1.67365	NotDE	NotDE	-2.17841	NotDE	NotDE											FeT1T2_R_Unique					Glyma.02G088200	271	UniRef100_I1JDK4 Uncharacterized protein n=1 Tax=Glycine max RepID=I1JDK4_SOYBN	0	100	NA	NA	NA	AT1G64680.1|Symbols:|unknown protein; BEST Arabidopsis thaliana protein match is: unknown protein (TAIR:AT1G03055.1); Has 146 Blast hits to 146 proteins in 26 species: Archae - 0; Bacteria - 6; Metazoa - 0; Fungi - 0; Plants - 125; Viruses - 0; Other Eukaryotes - 15 (source: NCBI BLink).|chr1:24036071-24037062 FORWARD LENGTH=250	2e-131	94.4	GO:0008150 GO:0016556	biological process; "mRNA modification"	GO:0003674	molecular function	GO:0009534 GO:0009941	chloroplast envelope; "chloroplast thylakoid"	NA	NA	NA	NA	NA	NA
Glyma.02G090200	NotDE	NotDE	NotDE	NotDE	NotDE	NotDE	-1.06976	NotDE											PiT1T2_R_Unique					Glyma.02G090200	236	UniRef100_I1JDM2 Uncharacterized protein n=1 Tax=Glycine max RepID=I1JDM2_SOYBN	5e-165	100	NA	NA	NA	AT1G60640.4|Symbols:|unknown protein; FUNCTIONS IN: molecular_function unknown; INVOLVED IN: biological_process unknown; LOCATED IN: cellular_component unknown.|chr1:22337534-22339513 REVERSE LENGTH=298	1e-16	74.5	GO:0008150	biological process	GO:0003674	molecular function	GO:0005634	nucleus	NA	NA	NA	NA	NA	NA
Glyma.02G094000	NotDE	NotDE	NotDE	NotDE	NotDE	NotDE	-1.15577	NotDE											PiT1T2_R_Unique					Glyma.02G094000	305	UniRef100_I1JDR0 Uncharacterized protein n=1 Tax=Glycine max RepID=I1JDR0_SOYBN	0	103.4	UniRef100_Q8L4Y9 BHLH transcription factor-like protein n=1 Tax=Oryza sativa subsp. japonica RepID=Q8L4Y9_ORYSJ	2e-12	26.5	AT1G31050.1|Symbols:|basic helix-loop-helix (bHLH) DNA-binding superfamily protein|chr1:11075720-11079140 REVERSE LENGTH=434	6e-15	21.43	GO:0000041 GO:0006355 GO:0015698 GO:0048527 GO:0048589 GO:0048765	developmental growth; "inorganic anion transport"; "lateral root development"; "regulation of transcription, DNA-dependent"; "root hair cell differentiation"; "transition metal ion transport"	GO:0003700	sequence-specific DNA binding transcription factor activity	GO:0005634	nucleus	NA	NA	NA	NA	NA	NA
Glyma.02G094300	NotDE	NotDE	-1.04181	NotDE	NotDE	NotDE	NotDE	NotDE											FeT1T2_R_Unique					Glyma.02G094300	1030	UniRef100_I1JDR2 Uncharacterized protein n=1 Tax=Glycine max RepID=I1JDR2_SOYBN	0	100	UniRef100_G7KVS0 Oxoglutarate dehydrogenase-like protein n=1 Tax=Medicago truncatula RepID=G7KVS0_MEDTR	0	98.94	AT3G55410.1|Symbols:|2-oxoglutarate dehydrogenase, E1 component|chr3:20541897-20545728 FORWARD LENGTH=1017	0	100.88	GO:0006099 GO:0008152 GO:0046686 GO:0055114	metabolic process; "oxidation-reduction process"; "response to cadmium ion"; "tricarboxylic acid cycle"	GO:0004591 GO:0008270 GO:0016624 GO:0030976 GO:0050897	cobalt ion binding; "oxidoreductase activity, acting on the aldehyde or oxo group of donors, disulfide as acceptor"; "oxoglutarate dehydrogenase (succinyl-transferring) activity"; "thiamine pyrophosphate binding"; "zinc ion binding"	GO:0005739	mitochondrion	PF00676 PF02779	Dehydrogenase E1 component; "Transketolase, pyrimidine binding domain"	PTHR23152	2-OXOGLUTARATE DEHYDROGENASE	KOG0450	2-oxoglutarate_dehydrogenase,_E1_subunit
Glyma.02G094900	NotDE	NotDE	3.66419	NotDE	NotDE	-4.52775	NotDE	NotDE											FeT1T2_R_Unique					Glyma.02G094900	249	UniRef100_I1JDS1 Uncharacterized protein n=1 Tax=Glycine max RepID=I1JDS1_SOYBN	0	100	UniRef100_B9HTN3 Thylakoid lumenal 25.6 kDa family protein n=1 Tax=Populus trichocarpa RepID=B9HTN3_POPTR	9e-106	95.47	AT3G55330.1|Symbols:PPL1|PsbP-like protein 1|chr3:20514031-20515275 REVERSE LENGTH=230	3e-94	89.57	GO:0006098 GO:0006364 GO:0009657 GO:0010103 GO:0010207 GO:0015979 GO:0043085	pentose-phosphate shunt; "photosynthesis"; "photosystem II assembly"; "plastid organization"; "positive regulation of catalytic activity"; "rRNA processing"; "stomatal complex morphogenesis"	GO:0005509	calcium ion binding	GO:0009507 GO:0009523 GO:0009543 GO:0009579 GO:0009654 GO:0019898 GO:0030095 GO:0031977	chloroplast; "chloroplast photosystem II"; "chloroplast thylakoid lumen"; "extrinsic to membrane"; "oxygen evolving complex"; "photosystem II"; "thylakoid"; "thylakoid lumen"	PF01789	PsbP	NA	NA	NA	NA
Glyma.02G096800									Glyma.02G096800	NotDE	NotDE	1.53784	NotDE	NotDE	-1.11845	1.35903	NotDE				FeT1T2_L_Unique			Glyma.02G096800	603	UniRef100_I1JDT9 Glucose-6-phosphate 1-dehydrogenase n=1 Tax=Glycine max RepID=I1JDT9_SOYBN	0	100	UniRef100_I1JDT9 Glucose-6-phosphate 1-dehydrogenase n=1 Tax=Glycine max RepID=I1JDT9_SOYBN	0	100	AT5G13110.1|Symbols:G6PD2|glucose-6-phosphate dehydrogenase 2|chr5:4158952-4161640 FORWARD LENGTH=596	0	89.6	GO:0006006 GO:0009051 GO:0055114	glucose metabolic process; "oxidation-reduction process"; "pentose-phosphate shunt, oxidative branch"	GO:0000166 GO:0004345 GO:0050661	NADP binding; "glucose-6-phosphate dehydrogenase activity"; "nucleotide binding"	GO:0009507 GO:0009570	chloroplast; "chloroplast stroma"	PF02781 PF00479	Glucose-6-phosphate dehydrogenase, C-terminal domain; "Glucose-6-phosphate dehydrogenase, NAD binding domain"	PTHR23429	GLUCOSE-6-PHOSPHATE 1-DEHYDROGENASE (G6PD)	KOG0563	Glucose-6-phosphate_1-dehydrogenase
Glyma.02G099800	NotDE	NotDE	NotDE	NotDE	NotDE	NotDE	1.06826	NotDE											PiT1T2_R_Unique					Glyma.02G099800	637	UniRef100_K7K7G1 Uncharacterized protein n=2 Tax=Glycine max RepID=K7K7G1_SOYBN	0	100	UniRef100_G7JX54 Receptor-like protein kinase n=1 Tax=Medicago truncatula RepID=G7JX54_MEDTR	0	99.68	AT1G25570.1|Symbols:|Di-glucose binding protein with Leucine-rich repeat domain|chr1:8992183-8995430 REVERSE LENGTH=628	0	94.75	NA	NA	NA	NA	GO:0005768 GO:0005773 GO:0005794 GO:0005802 GO:0005886	Golgi apparatus; "endosome"; "plasma membrane"; "trans-Golgi network"; "vacuole"	PF00560 PF11721	Leucine Rich Repeat; "Di-glucose binding within endoplasmic reticulum"	PTHR24420	LEUCINE-RICH REPEAT RECEPTOR-LIKE PROTEIN KINASE	NA	NA
Glyma.02G102200	NotDE	NotDE	NotDE	NotDE	NotDE	NotDE	-1.22561	NotDE											PiT1T2_R_Unique					Glyma.02G102200	63	UniRef100_K7K7H9 Uncharacterized protein n=1 Tax=Glycine max RepID=K7K7H9_SOYBN	2e-37	100	NA	NA	NA	NA	NA	NA	NA	NA	NA	NA	NA	NA	NA	NA	NA	NA	NA	NA
Glyma.02G102900	NotDE	NotDE	1.80404	NotDE	NotDE	1.87041	NotDE	NotDE											FeT1T2_R_Unique					Glyma.02G102900	416	UniRef100_I1JE03 Uncharacterized protein n=1 Tax=Glycine max RepID=I1JE03_SOYBN	0	100	UniRef100_G7JK27 U-box domain-containing protein n=1 Tax=Medicago truncatula RepID=G7JK27_MEDTR	0	91.13	AT1G49780.1|Symbols:PUB26|plant U-box 26|chr1:18429024-18430289 REVERSE LENGTH=421	0	98.57	GO:0016567	protein ubiquitination	GO:0004842	ubiquitin-protein ligase activity	GO:0000151 GO:0005737	cytoplasm; "ubiquitin ligase complex"	PF04564	U-box domain	PTHR22849	WDSAM1 PROTEIN	NA	NA
Glyma.02G104200	NotDE	NotDE	-1.02441	NotDE	NotDE	1.02516	NotDE	NotDE											FeT1T2_R_Unique					Glyma.02G104200	226	UniRef100_I1JE13 Uncharacterized protein n=1 Tax=Glycine max RepID=I1JE13_SOYBN	4e-161	100	UniRef100_B9GHB5 CBS domain-containing family protein n=1 Tax=Populus trichocarpa RepID=B9GHB5_POPTR	8e-90	87.29	AT4G36910.1|Symbols:LEJ2, CDCP2|Cystathionine beta-synthase (CBS) family protein|chr4:17391016-17393218 REVERSE LENGTH=236	1e-88	84.32	GO:0045454	cell redox homeostasis	GO:0003674	molecular function	GO:0009507	chloroplast	PF00571	CBS domain	PTHR11911	INOSINE-5-MONOPHOSPHATE DEHYDROGENASE RELATED	NA	NA
Glyma.02G106200	NotDE	NotDE	NotDE	NotDE	NotDE	NotDE	3.0548	NotDE											PiT1T2_R_Unique					Glyma.02G106200	211	UniRef100_I1JE34 Uncharacterized protein n=1 Tax=Glycine max RepID=I1JE34_SOYBN	3e-153	100	UniRef100_Q84JK8 Probable membrane-associated kinase regulator 6 n=1 Tax=Arabidopsis thaliana RepID=MAKR6_ARATH	1e-08	87.66	AT5G52900.1|Symbols:|unknown protein; Has 30201 Blast hits to 17322 proteins in 780 species: Archae - 12; Bacteria - 1396; Metazoa - 17338; Fungi - 3422; Plants - 5037; Viruses - 0; Other Eukaryotes - 2996 (source: NCBI BLink).|chr5:21452893-21453692 REVERSE LENGTH=235	1e-11	87.66	GO:0008150 GO:0009741	biological process; "response to brassinosteroid stimulus"	GO:0003674	molecular function	GO:0005634	nucleus	NA	NA	NA	NA	NA	NA
Glyma.02G106800	NotDE	NotDE	1.62224	NotDE	NotDE	-1.62629	NotDE	NotDE											FeT1T2_R_Unique					Glyma.02G106800	494	UniRef100_K7K7L1 Uncharacterized protein n=1 Tax=Glycine max RepID=K7K7L1_SOYBN	0	97.82	UniRef100_G7KDX6 Phytochrome kinase substrate n=3 Tax=Medicago truncatula RepID=G7KDX6_MEDTR	2e-155	106.02	AT2G02950.1|Symbols:PKS1|phytochrome kinase substrate 1|chr2:855149-856468 REVERSE LENGTH=439	5e-41	92.71	GO:0009585 GO:0009637 GO:0009638 GO:0009958 GO:0010017 GO:0010114 GO:0010155 GO:0010218 GO:0046777	phototropism; "positive gravitropism"; "protein autophosphorylation"; "red, far-red light phototransduction"; "red or far-red light signaling pathway"; "regulation of proton transport"; "response to blue light"; "response to far red light"; "response to red light"	GO:0005515	protein binding	GO:0005737 GO:0005886	cytoplasm; "plasma membrane"	NA	NA	NA	NA	NA	NA
Glyma.02G107300									Glyma.02G107300	NotDE	NotDE	NotDE	NotDE	NotDE	NotDE	-1.05212	NotDE				PiT1T2_L_Unique			Glyma.02G107300	292	UniRef100_I1JE45 Uncharacterized protein n=1 Tax=Glycine max RepID=I1JE45_SOYBN	0	100	UniRef100_Q9ARE0 ZF-HD homeobox protein n=1 Tax=Flaveria trinervia RepID=Q9ARE0_FLATR	4e-57	82.51	AT5G15210.1|Symbols:ATHB30, ZFHD3, HB30, ZHD8|homeobox protein 30|chr5:4937874-4938689 REVERSE LENGTH=271	9e-52	88.56	NA	NA	GO:0003677 GO:0003700 GO:0005515	DNA binding; "protein binding"; "sequence-specific DNA binding transcription factor activity"	GO:0005634	nucleus	PF04770	ZF-HD protein dimerisation region	NA	NA	NA	NA
Glyma.02G109800	NotDE	NotDE	NotDE	-1.02067	NotDE	NotDE	-1.15842	NotDE											PiT1T2_R_Unique					Glyma.02G109800	280	UniRef100_B2ZGR6 NAC domain protein n=1 Tax=Glycine max RepID=B2ZGR6_SOYBN	0	100	UniRef100_B2ZGR6 NAC domain protein n=1 Tax=Glycine max RepID=B2ZGR6_SOYBN	0	100	AT1G69490.1|Symbols:NAP, ANAC029, ATNAP|NAC-like, activated by AP3/PI|chr1:26122233-26123222 FORWARD LENGTH=268	3e-112	80.6	GO:0006355 GO:0007275 GO:0009617 GO:0009825 GO:0009908 GO:0010150 GO:0045087	flower development; "innate immune response"; "leaf senescence"; "multicellular organismal development"; "multidimensional cell growth"; "regulation of transcription, DNA-dependent"; "response to bacterium"	GO:0003677 GO:0003700	DNA binding; "sequence-specific DNA binding transcription factor activity"	GO:0005634	nucleus	PF02365	No apical meristem (NAM) protein	NA	NA	NA	NA
Glyma.02G116000	NotDE	NotDE	-1.06012	NotDE	NotDE	NotDE	NotDE	NotDE											FeT1T2_R_Unique					Glyma.02G116000	616	UniRef100_K7K7T2 Uncharacterized protein n=1 Tax=Glycine max RepID=K7K7T2_SOYBN	0	100	UniRef100_G7JWU3 Pentatricopeptide repeat-containing protein n=1 Tax=Medicago truncatula RepID=G7JWU3_MEDTR	0	100	AT1G26460.1|Symbols:|Tetratricopeptide repeat (TPR)-like superfamily protein|chr1:9151816-9154407 FORWARD LENGTH=630	0	96.83	GO:0008150 GO:0009220	biological process; "pyrimidine ribonucleotide biosynthetic process"	GO:0003674	molecular function	GO:0005739	mitochondrion	PF01535	PPR repeat	PTHR24015	FAMILY NOT NAMED	NA	NA
Glyma.02G116300	NotDE	NotDE	1.04049	NotDE	NotDE	NotDE	NotDE	NotDE											FeT1T2_R_Unique					Glyma.02G116300	434	UniRef100_K7K7T4 Uncharacterized protein n=3 Tax=Glycine max RepID=K7K7T4_SOYBN	0	100	UniRef100_G7JZ34 Ureide permease n=1 Tax=Medicago truncatula RepID=G7JZ34_MEDTR	0	99.5	AT2G03530.2|Symbols:UPS2, ATUPS2|ureide permease 2|chr2:1071951-1073522 FORWARD LENGTH=398	0	100.5	GO:0015931	nucleobase-containing compound transport	GO:0015505	uracil:cation symporter activity	GO:0005886	plasma membrane	PF07168	Ureide permease	NA	NA	NA	NA
Glyma.02G116400	NotDE	NotDE	1.22861	NotDE	NotDE	NotDE	NotDE	NotDE											FeT1T2_R_Unique					Glyma.02G116400	396	UniRef100_I1JEE8 Uncharacterized protein n=1 Tax=Glycine max RepID=I1JEE8_SOYBN	0	100	UniRef100_G7JY00 Ureide permease n=1 Tax=Medicago truncatula RepID=G7JY00_MEDTR	0	99.5	AT2G03530.2|Symbols:UPS2, ATUPS2|ureide permease 2|chr2:1071951-1073522 FORWARD LENGTH=398	0	99.25	GO:0015931	nucleobase-containing compound transport	GO:0015505	uracil:cation symporter activity	GO:0005886	plasma membrane	PF07168	Ureide permease	NA	NA	NA	NA
Glyma.02G121300	NotDE	NotDE	NotDE	NotDE	NotDE	NotDE	1.14392	NotDE											PiT1T2_R_Unique					Glyma.02G121300	483	UniRef100_K7K7W5 Uncharacterized protein n=1 Tax=Glycine max RepID=K7K7W5_SOYBN	0	100	UniRef100_G7JX04 Squamosa promoter binding protein n=1 Tax=Medicago truncatula RepID=G7JX04_MEDTR	0	101.69	AT1G69170.1|Symbols:|Squamosa promoter-binding protein-like (SBP domain) transcription factor family protein|chr1:26005626-26007041 FORWARD LENGTH=405	4e-63	95.31	GO:0006355 GO:0010468 GO:0042742	defense response to bacterium; "regulation of gene expression"; "regulation of transcription, DNA-dependent"	GO:0003677 GO:0003700	DNA binding; "sequence-specific DNA binding transcription factor activity"	GO:0005634	nucleus	PF03110	SBP domain	NA	NA	NA	NA
Glyma.02G122800	NotDE	NotDE	-1.50316	NotDE	NotDE	NotDE	NotDE	NotDE											FeT1T2_R_Unique					Glyma.02G122800	137	UniRef100_I1JEK0 Uncharacterized protein n=1 Tax=Glycine max RepID=I1JEK0_SOYBN	2e-96	100	NA	NA	NA	NA	NA	NA	NA	NA	NA	NA	NA	NA	NA	NA	NA	NA	NA	NA
Glyma.02G124100	NotDE	NotDE	-1.00745	NotDE	NotDE	1.34785	NotDE	NotDE											FeT1T2_R_Unique					Glyma.02G124100	508	UniRef100_I1JEL2 Uncharacterized protein n=1 Tax=Glycine max RepID=I1JEL2_SOYBN	0	100	UniRef100_G7IWC2 Hexose transporter n=1 Tax=Medicago truncatula RepID=G7IWC2_MEDTR	0	98.24	AT1G11260.1|Symbols:STP1, ATSTP1|sugar transporter 1|chr1:3777460-3780133 FORWARD LENGTH=522	0	93.49	GO:0009627 GO:0015749 GO:0031347	monosaccharide transport; "regulation of defense response"; "systemic acquired resistance"	GO:0005351 GO:0015144 GO:0015145	carbohydrate transmembrane transporter activity; "monosaccharide transmembrane transporter activity"; "sugar:hydrogen symporter activity"	GO:0005634 GO:0005737 GO:0005773 GO:0005886 GO:0009506 GO:0016020	cytoplasm; "membrane"; "nucleus"; "plasma membrane"; "plasmodesma"; "vacuole"	PF00083	Sugar (and other) transporter	PTHR24063	FAMILY NOT NAMED	KOG0254	Predicted_transporter_(major_facilitator_superfamily)
Glyma.02G126500	NotDE	NotDE	1.15195	NotDE	NotDE	NotDE	NotDE	NotDE											FeT1T2_R_Unique					Glyma.02G126500	193	UniRef100_I1JEN2 Uncharacterized protein n=1 Tax=Glycine max RepID=I1JEN2_SOYBN	1e-131	100	UniRef100_Q9C666 Acyl-CoA N-acyltransferase domain-containing protein n=1 Tax=Arabidopsis thaliana RepID=Q9C666_ARATH	4e-86	97.46	AT1G26220.1|Symbols:|Acyl-CoA N-acyltransferases (NAT) superfamily protein|chr1:9071157-9071750 FORWARD LENGTH=197	4e-89	97.46	GO:0008152 GO:0019684	metabolic process; "photosynthesis, light reaction"	GO:0008080	N-acetyltransferase activity	GO:0009507	chloroplast	PF00583	Acetyltransferase (GNAT) family	PTHR13355	GLUCOSAMINE 6-PHOSPHATE N-ACETYLTRANSFERASE	NA	NA
Glyma.02G128400	NotDE	NotDE	2.84419	NotDE	NotDE	NotDE	NotDE	NotDE											FeT1T2_R_Unique					Glyma.02G128400	423	UniRef100_I1JEP8 Uncharacterized protein n=1 Tax=Glycine max RepID=I1JEP8_SOYBN	0	100	UniRef100_B9GK04 F-box family protein n=1 Tax=Populus trichocarpa RepID=B9GK04_POPTR	4e-30	92.96	AT4G38870.1|Symbols:|F-box and associated interaction domains-containing protein|chr4:18132583-18133863 REVERSE LENGTH=426	2e-21	86.38	GO:0008150	biological process	GO:0003674	molecular function	GO:0005634	nucleus	NA	NA	NA	NA	NA	NA
Glyma.02G129800	NotDE	NotDE	-1.0156	NotDE	NotDE	1.05564	NotDE	NotDE											FeT1T2_R_Unique					Glyma.02G129800	1330	UniRef100_K7K815 Uncharacterized protein n=1 Tax=Glycine max RepID=K7K815_SOYBN	0	100	UniRef100_B9HIU1 Cytidine/deoxycytidylate deaminase family protein n=1 Tax=Populus trichocarpa RepID=B9HIU1_POPTR	0	97.43	AT1G68720.1|Symbols:TADA, ATTADA|tRNA arginine adenosine deaminase|chr1:25804547-25808820 FORWARD LENGTH=1307	2e-146	77.51	GO:0002100	tRNA wobble adenosine to inosine editing	GO:0003824 GO:0008251 GO:0008270 GO:0016787	catalytic activity; "hydrolase activity"; "tRNA-specific adenosine deaminase activity"; "zinc ion binding"	GO:0005634 GO:0005886 GO:0009507	chloroplast; "nucleus"; "plasma membrane"	PF00383	Cytidine and deoxycytidylate deaminase zinc-binding region	PTHR11079	CYTOSINE DEAMINASE	KOG1018	Cytosine_deaminase_FCY1_and_related_enzymes
Glyma.02G130100	NotDE	NotDE	NotDE	NotDE	NotDE	NotDE	-1.03408	NotDE											PiT1T2_R_Unique					Glyma.02G130100	162	UniRef100_I1JER3 Uncharacterized protein n=1 Tax=Glycine max RepID=I1JER3_SOYBN	1e-114	100	UniRef100_B9HWP4 Zinc finger family protein n=1 Tax=Populus trichocarpa RepID=B9HWP4_POPTR	7e-42	92.31	AT1G68730.1|Symbols:|Zim17-type zinc finger protein|chr1:25810321-25811128 REVERSE LENGTH=170	7e-42	92.35	NA	NA	GO:0008270	zinc ion binding	GO:0009507	chloroplast	PF05180	DNL zinc finger	PTHR20922	UNCHARACTERIZED	KOG3277	Uncharacterized_conserved_protein
Glyma.02G130500	NotDE	1.66793	2.16642	2.40127	NotDE	NotDE	1.40189	NotDE											PiT1T2_R_Unique					Glyma.02G130500	57	UniRef100_I1JER6 Uncharacterized protein n=1 Tax=Glycine max RepID=I1JER6_SOYBN	4e-26	100	NA	NA	NA	NA	NA	NA	NA	NA	NA	NA	NA	NA	NA	NA	NA	NA	NA	NA
Glyma.02G131500	NotDE	NotDE	1.2061	NotDE	NotDE	NotDE	NotDE	NotDE											FeT1T2_R_Unique					Glyma.02G131500	559	UniRef100_I1JET4 Uncharacterized protein n=2 Tax=Glycine max RepID=I1JET4_SOYBN	0	100	UniRef100_G7JL66 3-methylcrotonyl-CoA carboxylase n=1 Tax=Medicago truncatula RepID=G7JL66_MEDTR	0	101.09	AT4G34030.1|Symbols:MCCB|3-methylcrotonyl-CoA carboxylase|chr4:16301298-16303949 FORWARD LENGTH=587	0	89.61	GO:0006552 GO:0009616 GO:0010050	leucine catabolic process; "vegetative phase change"; "virus induced gene silencing"	GO:0004075 GO:0008270 GO:0016874 GO:0050897	biotin carboxylase activity; "cobalt ion binding"; "ligase activity"; "zinc ion binding"	GO:0005739 GO:0005759	mitochondrial matrix; "mitochondrion"	PF01039	Carboxyl transferase domain	PTHR22855	ACETYL, PROPIONYL, PYRUVATE, AND GLUTACONYL CARBOXYLASE-RELATED	KOG0540	3-Methylcrotonyl-CoA_carboxylase,_non-biotin_containing_subunit/Acetyl-CoA_carboxylase_carboxyl_transferase,_subunit_beta
Glyma.02G133200	NotDE	NotDE	2.39065	NotDE	NotDE	NotDE	1.35695	NotDE											Fe&PiT1T2_R_Unique					Glyma.02G133200	196	UniRef100_C6T4S5 Uncharacterized protein n=1 Tax=Glycine max RepID=C6T4S5_SOYBN	1e-137	97.93	UniRef100_G7JLA3 Placenta-specific gene 8 protein n=1 Tax=Medicago truncatula RepID=G7JLA3_MEDTR	9e-86	97.37	AT1G14870.1|Symbols:PCR2|PLANT CADMIUM RESISTANCE 2|chr1:5128591-5129458 REVERSE LENGTH=152	3e-51	89.47	GO:0006979	response to oxidative stress	GO:0003674	molecular function	GO:0005737 GO:0005886	cytoplasm; "plasma membrane"	PF04749	PLAC8 family	PTHR15907	FAMILY NOT NAMED	NA	NA
Glyma.02G133800	NotDE	NotDE	1.06711	NotDE	NotDE	-1.43267	NotDE	NotDE											FeT1T2_R_Unique					Glyma.02G133800	394	UniRef100_I1JEV6 Uncharacterized protein n=1 Tax=Glycine max RepID=I1JEV6_SOYBN	0	100	UniRef100_G7JMF0 Gibberellin receptor GID1 n=1 Tax=Medicago truncatula RepID=G7JMF0_MEDTR	3e-169	100.31	AT1G47480.1|Symbols:|alpha/beta-Hydrolases superfamily protein|chr1:17417623-17419296 FORWARD LENGTH=314	8e-101	99.68	GO:0008152 GO:0048765	metabolic process; "root hair cell differentiation"	GO:0016787	hydrolase activity	GO:0005634	nucleus	PF07859	alpha/beta hydrolase fold	PTHR23024	MEMBER OF 'GDXG' FAMILY OF LIPOLYTIC ENZYMES	KOG1515	Arylacetamide_deacetylase
Glyma.02G134200	NotDE	NotDE	NotDE	NotDE	NotDE	NotDE	1.20715	NotDE											PiT1T2_R_Unique					Glyma.02G134200	305	UniRef100_I1JEW0 Uncharacterized protein n=1 Tax=Glycine max RepID=I1JEW0_SOYBN	0	100	UniRef100_G7JMF6 CXE carboxylesterase n=1 Tax=Medicago truncatula RepID=G7JMF6_MEDTR	5e-154	94.64	AT1G47480.1|Symbols:|alpha/beta-Hydrolases superfamily protein|chr1:17417623-17419296 FORWARD LENGTH=314	7e-90	95.54	GO:0008152 GO:0048765	metabolic process; "root hair cell differentiation"	GO:0016787	hydrolase activity	GO:0005634	nucleus	PF07859	alpha/beta hydrolase fold	PTHR23024	MEMBER OF 'GDXG' FAMILY OF LIPOLYTIC ENZYMES	KOG1515	Arylacetamide_deacetylase
Glyma.02G135800	NotDE	NotDE	1.25985	NotDE	NotDE	NotDE	NotDE	NotDE											FeT1T2_R_Unique					Glyma.02G135800	56	UniRef100_K7K855 Uncharacterized protein n=1 Tax=Glycine max RepID=K7K855_SOYBN	2e-30	100	NA	NA	NA	NA	NA	NA	NA	NA	NA	NA	NA	NA	NA	NA	NA	NA	NA	NA
Glyma.02G136700	NotDE	NotDE	1.62118	NotDE	NotDE	NotDE	NotDE	NotDE											FeT1T2_R_Unique					Glyma.02G136700	201	UniRef100_C6SVW7 Uncharacterized protein n=1 Tax=Glycine max RepID=C6SVW7_SOYBN	1e-144	100	UniRef100_M1TD91 Maternal effect embryo arrest 14-1 n=1 Tax=Dimocarpus longan RepID=M1TD91_9ROSI	9e-79	97.09	AT2G15890.1|Symbols:MEE14|maternal effect embryo arrest 14|chr2:6921196-6921978 REVERSE LENGTH=203	9e-63	83.25	GO:0009793 GO:0050832	defense response to fungus; "embryo development ending in seed dormancy"	GO:0003674	molecular function	GO:0005634 GO:0009507	chloroplast; "nucleus"	NA	NA	NA	NA	NA	NA
Glyma.02G137500	NotDE	NotDE	-1.83856	NotDE	NotDE	1.39048	NotDE	NotDE											FeT1T2_R_Unique					Glyma.02G137500	316	UniRef100_K7K873 Uncharacterized protein n=2 Tax=Glycine max RepID=K7K873_SOYBN	0	100.32	UniRef100_G7JNL8 GRAM domain-containing protein n=1 Tax=Medicago truncatula RepID=G7JNL8_MEDTR	5e-139	65.56	AT3G59660.1|Symbols:|C2 domain-containing protein / GRAM domain-containing protein|chr3:22034426-22038484 REVERSE LENGTH=594	2e-120	48.82	GO:0008150 GO:0009617 GO:0009627 GO:0009697 GO:0031348 GO:0045087	biological process; "innate immune response"; "negative regulation of defense response"; "response to bacterium"; "salicylic acid biosynthetic process"; "systemic acquired resistance"	GO:0003674	molecular function	GO:0005576	extracellular region	PF00168 PF02893	C2 domain; "GRAM domain"	PTHR10774	EXTENDED SYNAPTOTAGMIN-RELATED	NA	NA
Glyma.02G138200	1.47915	NotDE	-1.16396	-1.32561	NotDE	NotDE	-1.07085	NotDE											PiT1T2_R_Unique					Glyma.02G138200	70	UniRef100_K7L2W5 Uncharacterized protein n=1 Tax=Glycine max RepID=K7L2W5_SOYBN	2e-14	60	NA	NA	NA	NA	NA	NA	NA	NA	NA	NA	NA	NA	NA	NA	NA	NA	NA	NA
Glyma.02G138600	NotDE	NotDE	3.23227	NotDE	NotDE	NotDE	NotDE	NotDE											FeT1T2_R_Unique					Glyma.02G138600	161	UniRef100_I1JF09 Uncharacterized protein n=1 Tax=Glycine max RepID=I1JF09_SOYBN	5e-109	100	UniRef100_Q9LPK9 F24J8.11 protein n=1 Tax=Arabidopsis thaliana RepID=Q9LPK9_ARATH	5e-10	69.84	AT1G21500.1|Symbols:|unknown protein; Has 29 Blast hits to 29 proteins in 12 species: Archae - 0; Bacteria - 0; Metazoa - 0; Fungi - 2; Plants - 27; Viruses - 0; Other Eukaryotes - 0 (source: NCBI BLink).|chr1:7530047-7530954 REVERSE LENGTH=126	6e-13	69.84	NA	NA	NA	NA	GO:0005943 GO:0009507 GO:0009534	1-phosphatidylinositol-4-phosphate 3-kinase, class IA complex; "chloroplast"; "chloroplast thylakoid"	NA	NA	NA	NA	NA	NA
Glyma.02G141000	NotDE	NotDE	1.06347	NotDE	NotDE	NotDE	NotDE	NotDE											FeT1T2_R_Unique					Glyma.02G141000	356	UniRef100_B0LUS1 Transcription factor n=1 Tax=Glycine max RepID=B0LUS1_SOYBN	0	100	UniRef100_B0LUS1 Transcription factor n=1 Tax=Glycine max RepID=B0LUS1_SOYBN	0	100	AT2G30590.1|Symbols:WRKY21|WRKY DNA-binding protein 21|chr2:13033891-13035303 FORWARD LENGTH=380	4e-127	92.63	GO:0006355	regulation of transcription, DNA-dependent	GO:0003700 GO:0005516 GO:0043565	calmodulin binding; "sequence-specific DNA binding"; "sequence-specific DNA binding transcription factor activity"	GO:0005634	nucleus	PF10533 PF03106	Plant zinc cluster domain; "WRKY DNA -binding domain"	NA	NA	NA	NA
Glyma.02G142200	NotDE	NotDE	1.12385	NotDE	NotDE	-1.54115	1.22826	1.04597											FeT1T2_R_Unique					Glyma.02G142200	514	UniRef100_I1JF46 Uncharacterized protein n=1 Tax=Glycine max RepID=I1JF46_SOYBN	0	100	UniRef100_Q941F1 Phospholipase A1-Igamma1, chloroplastic n=1 Tax=Arabidopsis thaliana RepID=PLA15_ARATH	0	93.59	AT1G06800.1|Symbols:PLA-I{gamma}1|alpha/beta-Hydrolases superfamily protein|chr1:2089538-2091443 REVERSE LENGTH=515	0	93.59	GO:0006629	lipid metabolic process	GO:0004806 GO:0008970 GO:0047714	galactolipase activity; "phosphatidylcholine 1-acylhydrolase activity"; "triglyceride lipase activity"	GO:0009507	chloroplast	PF01764	Lipase (class 3)	PTHR21493	CGI-141-RELATED/LIPASE CONTAINING PROTEIN	KOG4569	Predicted_lipase
Glyma.02G142400									Glyma.02G142400	NotDE	-1.15454	NotDE	NotDE	NotDE	NotDE	2.4464	NotDE				PiT1T2_L_Unique			Glyma.02G142400	54	UniRef100_K7K8B6 Auxin-induced protein n=1 Tax=Glycine max RepID=K7K8B6_SOYBN	1e-30	100	UniRef100_K7K8B6 Auxin-induced protein n=1 Tax=Glycine max RepID=K7K8B6_SOYBN	1e-30	100	AT3G04730.1|Symbols:IAA16|indoleacetic acid-induced protein 16|chr3:1288993-1290415 REVERSE LENGTH=236	2e-29	21.61	GO:0006355 GO:0006970 GO:0009733 GO:0010583 GO:0046686	regulation of transcription, DNA-dependent; "response to auxin stimulus"; "response to cadmium ion"; "response to cyclopentenone"; "response to osmotic stress"	GO:0003700 GO:0005515 GO:0046983	protein binding; "protein dimerization activity"; "sequence-specific DNA binding transcription factor activity"	GO:0005634	nucleus	PF02309	AUX/IAA family	NA	NA	NA	NA
Glyma.02G145000	NotDE	NotDE	1.39474	NotDE	NotDE	NotDE	NotDE	NotDE											FeT1T2_R_Unique					Glyma.02G145000	610	UniRef100_I1JF79 Uncharacterized protein n=1 Tax=Glycine max RepID=I1JF79_SOYBN	0	100	UniRef100_G7IDK6 Serine/threonine protein kinase Nek2 n=1 Tax=Medicago truncatula RepID=G7IDK6_MEDTR	0	101.33	AT3G63280.2|Symbols:ATNEK4, NEK4|NIMA-related kinase 4|chr3:23378582-23381362 FORWARD LENGTH=555	0	109.19	GO:0006468	protein phosphorylation	GO:0004672 GO:0004674 GO:0005524 GO:0016301 GO:0016772	ATP binding; "kinase activity"; "protein kinase activity"; "protein serine/threonine kinase activity"; "transferase activity, transferring phosphorus-containing groups"	GO:0005886	plasma membrane	PF00069	Protein kinase domain	PTHR24362	SERINE/THREONINE-PROTEIN KINASE NEK	KOG0589	Serine/threonine_protein_kinase
Glyma.02G145300	NotDE	NotDE	1.08036	NotDE	NotDE	1.30007	NotDE	NotDE											FeT1T2_R_Unique					Glyma.02G145300	736	UniRef100_I1JF82 Uncharacterized protein n=1 Tax=Glycine max RepID=I1JF82_SOYBN	0	100	UniRef100_Q42777 Methylcrotonoyl-CoA carboxylase subunit alpha, mitochondrial n=1 Tax=Glycine max RepID=MCCA_SOYBN	0	100.27	AT1G03090.2|Symbols:MCCA|methylcrotonyl-CoA carboxylase alpha chain, mitochondrial / 3-methylcrotonyl-CoA carboxylase 1 (MCCA)|chr1:739715-743819 FORWARD LENGTH=734	0	99.86	GO:0006552 GO:0008152 GO:0009744 GO:0009750	leucine catabolic process; "metabolic process"; "response to fructose stimulus"; "response to sucrose stimulus"	GO:0003824 GO:0004075 GO:0004485 GO:0005524 GO:0016874 GO:0046872 GO:0050897	ATP binding; "biotin carboxylase activity"; "catalytic activity"; "cobalt ion binding"; "ligase activity"; "metal ion binding"; "methylcrotonoyl-CoA carboxylase activity"	GO:0005739 GO:0022626	cytosolic ribosome; "mitochondrion"	PF00364 PF02786 PF02785 PF00289	Biotin-requiring enzyme; "Carbamoyl-phosphate synthase L chain, ATP binding domain"; "Biotin carboxylase C-terminal domain"; "Carbamoyl-phosphate synthase L chain, N-terminal domain"	PTHR18866	CARBOXYLASE:PYRUVATE/ACETYL-COA/PROPIONYL-COA CARBOXYLASE	KOG0238	3-Methylcrotonyl-CoA_carboxylase,_biotin-containing_subunit/Propionyl-CoA_carboxylase,_alpha_chain/Acetyl-CoA_carboxylase,_biotin_carboxylase_subunit
Glyma.02G145400	NotDE	NotDE	1.0861	NotDE	NotDE	NotDE	NotDE	NotDE											FeT1T2_R_Unique					Glyma.02G145400	71	UniRef100_K7K8D8 Uncharacterized protein n=1 Tax=Glycine max RepID=K7K8D8_SOYBN	1e-43	100	NA	NA	NA	NA	NA	NA	NA	NA	NA	NA	NA	NA	NA	NA	NA	NA	NA	NA
Glyma.02G145800	NotDE	NotDE	1.05088	NotDE	NotDE	NotDE	NotDE	NotDE											FeT1T2_R_Unique					Glyma.02G145800	225	UniRef100_K7K8E0 Uncharacterized protein (Fragment) n=1 Tax=Glycine max RepID=K7K8E0_SOYBN	6e-137	97.5	UniRef100_B5AJV4 Ribosomal protein L24 n=1 Tax=Cucumis melo var. cantalupensis RepID=B5AJV4_CUCMN	3e-94	100	AT5G23535.1|Symbols:|KOW domain-containing protein|chr5:7935871-7937127 FORWARD LENGTH=159	2e-94	100	GO:0006412	translation	GO:0003735	structural constituent of ribosome	GO:0005622 GO:0005739 GO:0005840 GO:0015934	intracellular; "large ribosomal subunit"; "mitochondrion"; "ribosome"	PF00467	KOW motif	PTHR12903	MITOCHONDRIAL RIBOSOMAL PROTEIN L24	NA	NA
Glyma.02G147000	NotDE	NotDE	1.00211	NotDE	NotDE	NotDE	NotDE	NotDE											FeT1T2_R_Unique					Glyma.02G147000	262	UniRef100_C6TCH7 Uncharacterized protein n=1 Tax=Glycine max RepID=C6TCH7_SOYBN	0	100	UniRef100_T2BAV2 Ribosome recycling factor n=1 Tax=Arachis hypogaea RepID=T2BAV2_ARAHY	6e-145	93.88	AT3G63190.1|Symbols:RRF, HFP108, cpRRF, AtcpRRF|ribosome recycling factor, chloroplast precursor|chr3:23342861-23344640 REVERSE LENGTH=275	5e-114	94.91	GO:0006098 GO:0006412 GO:0009073 GO:0009658 GO:0009790 GO:0009817 GO:0010027 GO:0016226 GO:0019288 GO:0019408 GO:0032544 GO:0042742	aromatic amino acid family biosynthetic process; "chloroplast organization"; "defense response to bacterium"; "defense response to fungus, incompatible interaction"; "dolichol biosynthetic process"; "embryo development"; "iron-sulfur cluster assembly"; "isopentenyl diphosphate biosynthetic process, mevalonate-independent pathway"; "pentose-phosphate shunt"; "plastid translation"; "thylakoid membr…	GO:0005507	copper ion binding	GO:0009507 GO:0009570 GO:0009579	chloroplast; "chloroplast stroma"; "thylakoid"	PF01765	Ribosome recycling factor	PTHR20982	RIBOSOME RECYCLING FACTOR	KOG4759	Ribosome_recycling_factor
Glyma.02G149900	NotDE	NotDE	-1.57499	NotDE	NotDE	1.53436	-1.10618	-1.12564											FeT1T2_R_Unique					Glyma.02G149900	515	UniRef100_I1JFD1 Uncharacterized protein n=1 Tax=Glycine max RepID=I1JFD1_SOYBN	0	100	UniRef100_B9IA10 Oxidoreductase family protein n=1 Tax=Populus trichocarpa RepID=B9IA10_POPTR	0	89.11	AT4G02940.1|Symbols:|oxidoreductase, 2OG-Fe(II) oxygenase family protein|chr4:1306658-1310699 FORWARD LENGTH=569	0	89.1	GO:0055114 GO:0080167	oxidation-reduction process; "response to karrikin"	GO:0016491 GO:0016706	oxidoreductase activity; "oxidoreductase activity, acting on paired donors, with incorporation or reduction of molecular oxygen, 2-oxoglutarate as one donor, and incorporation of one atom each of oxygen into both donors"	NA	NA	PF03171	2OG-Fe(II) oxygenase superfamily	NA	NA	KOG4176	Uncharacterized_conserved_protein
Glyma.02G150100	NotDE	NotDE	-1.13916	NotDE	NotDE	NotDE	-1.28761	NotDE											Fe&PiT1T2_R_Unique					Glyma.02G150100	192	UniRef100_K7K8F7 Uncharacterized protein n=1 Tax=Glycine max RepID=K7K8F7_SOYBN	2e-139	100	UniRef100_B6VB01 Auxin binding protein 1 n=1 Tax=Arachis hypogaea RepID=B6VB01_ARAHY	7e-110	94.3	AT4G02980.1|Symbols:ABP1, ABP|endoplasmic reticulum auxin binding protein 1|chr4:1319902-1321449 REVERSE LENGTH=198	1e-98	93.94	GO:0000910 GO:0009826 GO:0032877 GO:0045793 GO:0051781	cytokinesis; "positive regulation of DNA endoreduplication"; "positive regulation of cell division"; "positive regulation of cell size"; "unidimensional cell growth"	GO:0004872 GO:0010011	auxin binding; "receptor activity"	GO:0005788 GO:0009507	chloroplast; "endoplasmic reticulum lumen"	PF02041	Auxin binding protein	NA	NA	NA	NA
Glyma.02G150400	NotDE	NotDE	-1.0275	NotDE	NotDE	NotDE	NotDE	NotDE											FeT1T2_R_Unique					Glyma.02G150400	835	UniRef100_UPI0003DE906E PREDICTED: putative E3 ubiquitin-protein ligase RF298-like isoform X1 n=1 Tax=Glycine max RepID=UPI0003DE906E	0	100	UniRef100_D7M3B0 Protein binding protein n=1 Tax=Arabidopsis lyrata subsp. lyrata RepID=D7M3B0_ARALL	2e-170	98.88	AT4G03000.2|Symbols:|RING/U-box superfamily protein|chr4:1324602-1327348 FORWARD LENGTH=814	2e-171	97.54	GO:0008150	biological process	GO:0008270	zinc ion binding	GO:0005634	nucleus	NA	NA	PTHR10044	INHIBITOR OF APOPTOSIS	KOG4172	Predicted_E3_ubiquitin_ligase
Glyma.02G152900	NotDE	NotDE	2.54779	NotDE	NotDE	-1.91654	NotDE	NotDE											FeT1T2_R_Unique					Glyma.02G152900	341	UniRef100_K7K8I7 Uncharacterized protein n=1 Tax=Glycine max RepID=K7K8I7_SOYBN	0	100	UniRef100_D0EP04 CONSTANS-like zinc finger protein n=1 Tax=Glycine max RepID=D0EP04_SOYBN	6e-118	93.73	AT2G47890.1|Symbols:|B-box type zinc finger protein with CCT domain|chr2:19608245-19609476 FORWARD LENGTH=332	6e-68	98.49	GO:0006355 GO:0009611 GO:0009805 GO:0009963	coumarin biosynthetic process; "positive regulation of flavonoid biosynthetic process"; "regulation of transcription, DNA-dependent"; "response to wounding"	GO:0003700 GO:0008270	sequence-specific DNA binding transcription factor activity; "zinc ion binding"	GO:0005622 GO:0005634	intracellular; "nucleus"	PF06203	CCT motif	NA	NA	NA	NA
Glyma.02G153800	NotDE	NotDE	-1.02413	NotDE	NotDE	NotDE	-1.052	NotDE											Fe&PiT1T2_R_Unique					Glyma.02G153800	492	UniRef100_K7K8J1 Uncharacterized protein n=1 Tax=Glycine max RepID=K7K8J1_SOYBN	0	100	UniRef100_Q8L725 Metal tolerance protein C1 n=1 Tax=Arabidopsis thaliana RepID=MTPC1_ARATH	0	101.7	AT2G47830.1|Symbols:|Cation efflux family protein|chr2:19591094-19593973 REVERSE LENGTH=471	0	101.7	GO:0006812 GO:0055085	cation transport; "transmembrane transport"	GO:0008324 GO:0015562	cation transmembrane transporter activity; "efflux transmembrane transporter activity"	GO:0016020 GO:0016021	integral to membrane; "membrane"	PF01545	Cation efflux family	PTHR11562	CATION EFFLUX PROTEIN/ ZINC TRANSPORTER	KOG1485	Mitochondrial_Fe2+_transporter_MMT1_and_related_transporters_(cation_diffusion_facilitator_superfamily)
Glyma.02G157300									Glyma.02G157300	NotDE	NotDE	NotDE	NotDE	NotDE	NotDE	-2.68835	NotDE				PiT1T2_L_Unique			Glyma.02G157300	94	UniRef100_I1JFK3 Uncharacterized protein n=1 Tax=Glycine max RepID=I1JFK3_SOYBN	3e-61	100	UniRef100_Q0PJH6 MYB transcription factor MYB142 n=1 Tax=Glycine max RepID=Q0PJH6_SOYBN	8e-43	92.78	AT4G39250.1|Symbols:ATRL1, RSM2, RL1|RAD-like 1|chr4:18271457-18271857 REVERSE LENGTH=100	2e-35	82	GO:0006355	regulation of transcription, DNA-dependent	GO:0003677 GO:0003700	DNA binding; "sequence-specific DNA binding transcription factor activity"	GO:0005634	nucleus	PF00249	Myb-like DNA-binding domain	PTHR25040	FAMILY NOT NAMED	NA	NA
Glyma.02G163200	NotDE	NotDE	1.30892	NotDE	NotDE	NotDE	1.37507	NotDE											Fe&PiT1T2_R_Unique					Glyma.02G163200	1114	UniRef100_K7K8R2 Uncharacterized protein n=2 Tax=Glycine max RepID=K7K8R2_SOYBN	0	100	UniRef100_G7I503 ABC transporter G family member n=1 Tax=Medicago truncatula RepID=G7I503_MEDTR	0	100.27	AT1G53390.1|Symbols:|P-loop containing nucleoside triphosphate hydrolases superfamily protein|chr1:19918197-19923579 FORWARD LENGTH=1109	0	97.93	NA	NA	GO:0000166 GO:0005524 GO:0016887 GO:0017111 GO:0042626	ATP binding; "ATPase activity"; "ATPase activity, coupled to transmembrane movement of substances"; "nucleoside-triphosphatase activity"; "nucleotide binding"	GO:0005886	plasma membrane	PF00005	ABC transporter	PTHR19241	ATP-BINDING CASSETTE TRANSPORTER	KOG0061	Transporter,_ABC_superfamily_(Breast_cancer_resistance_protein)
Glyma.02G164100	NotDE	NotDE	1.30865	NotDE	NotDE	-1.12663	NotDE	NotDE											FeT1T2_R_Unique					Glyma.02G164100	281	UniRef100_K7K8P6 Uncharacterized protein n=2 Tax=Glycine max RepID=K7K8P6_SOYBN	0	82.35	UniRef100_G2XM46 Hypothetical_protein n=1 Tax=Oryza brachyantha RepID=G2XM46_ORYBR	6e-95	92.41	AT3G11470.2|Symbols:|4'-phosphopantetheinyl transferase superfamily|chr3:3610261-3612094 REVERSE LENGTH=300	1e-13	68.67	GO:0008152 GO:0009059	macromolecule biosynthetic process; "metabolic process"	GO:0000287 GO:0008897 GO:0016740	holo-[acyl-carrier-protein] synthase activity; "magnesium ion binding"; "transferase activity"	GO:0005737	cytoplasm	PF01648	4'-phosphopantetheinyl transferase superfamily	PTHR12215	PHOSPHOPANTETHEINE TRANSFERASE	KOG0945	Alpha-aminoadipic_semialdehyde_dehydrogenase-phosphopantetheinyl_transferase
Glyma.02G167800	NotDE	NotDE	-1.29001	NotDE	NotDE	NotDE	-1.02767	NotDE											Fe&PiT1T2_R_Unique					Glyma.02G167800	236	UniRef100_I1JFW8 Uncharacterized protein n=1 Tax=Glycine max RepID=I1JFW8_SOYBN	6e-172	100	UniRef100_U6CPA1 N(6)-adenine-specific DNA methyltransferase 2 n=1 Tax=Neovison vison RepID=U6CPA1_NEOVI	1e-63	97.66	AT3G58470.1|Symbols:|nucleic acid binding;methyltransferases|chr3:21627070-21628507 REVERSE LENGTH=248	6e-98	88.31	GO:0032259	methylation	GO:0003676 GO:0008168	methyltransferase activity; "nucleic acid binding"	GO:0005737	cytoplasm	PF10237	Probable N6-adenine methyltransferase	PTHR13200	UNCHARACTERIZED	KOG3350	Uncharacterized_conserved_protein
Glyma.02G172200	NotDE	NotDE	1.18985	NotDE	1.64187	2.01021	1.83944	NotDE											Fe&PiT1T2_R_Unique					Glyma.02G172200	669	UniRef100_K7K921 Uncharacterized protein n=1 Tax=Glycine max RepID=K7K921_SOYBN	0	100	UniRef100_Q9FG33 Probable L-type lectin-domain containing receptor kinase S.5 n=1 Tax=Arabidopsis thaliana RepID=LRKS5_ARATH	0	101.53	AT5G06740.1|Symbols:|Concanavalin A-like lectin protein kinase family protein|chr5:2084094-2086052 FORWARD LENGTH=652	0	101.53	GO:0000041 GO:0006468	protein phosphorylation; "transition metal ion transport"	GO:0004672 GO:0004674 GO:0005524 GO:0016301 GO:0016772 GO:0030246	ATP binding; "carbohydrate binding"; "kinase activity"; "protein kinase activity"; "protein serine/threonine kinase activity"; "transferase activity, transferring phosphorus-containing groups"	GO:0005886	plasma membrane	PF00069 PF00139	Protein kinase domain; "Legume lectin domain"	PTHR24420	LEUCINE-RICH REPEAT RECEPTOR-LIKE PROTEIN KINASE	KOG1187	Serine/threonine_protein_kinase
Glyma.02G174300	NotDE	NotDE	-1.02387	NotDE	NotDE	NotDE	NotDE	NotDE											FeT1T2_R_Unique					Glyma.02G174300	337	UniRef100_I1JG23 Uncharacterized protein n=1 Tax=Glycine max RepID=I1JG23_SOYBN	0	100	NA	NA	NA	AT3G57990.1|Symbols:|unknown protein; Has 1497 Blast hits to 1323 proteins in 52 species: Archae - 0; Bacteria - 4; Metazoa - 23; Fungi - 34; Plants - 61; Viruses - 0; Other Eukaryotes - 1375 (source: NCBI BLink).|chr3:21470244-21471347 REVERSE LENGTH=367	7e-102	90.46	GO:0008150	biological process	GO:0003674	molecular function	NA	NA	NA	NA	NA	NA	NA	NA
Glyma.02G174800	NotDE	NotDE	1.06724	NotDE	NotDE	NotDE	NotDE	NotDE											FeT1T2_R_Unique					Glyma.02G174800	355	UniRef100_K7K948 Uncharacterized protein n=1 Tax=Glycine max RepID=K7K948_SOYBN	0	100	UniRef100_G7I997 Transcription factor BEE n=1 Tax=Medicago truncatula RepID=G7I997_MEDTR	1e-165	108.59	AT3G57800.2|Symbols:|basic helix-loop-helix (bHLH) DNA-binding superfamily protein|chr3:21408034-21411321 REVERSE LENGTH=379	8e-92	93.14	GO:0006355	regulation of transcription, DNA-dependent	GO:0003677 GO:0003700	DNA binding; "sequence-specific DNA binding transcription factor activity"	GO:0005634	nucleus	PF00010	Helix-loop-helix DNA-binding domain	PTHR12565	STEROL REGULATORY ELEMENT-BINDING PROTEIN	NA	NA
Glyma.02G181500	NotDE	NotDE	-1.30903	NotDE	NotDE	1.49655	NotDE	NotDE											FeT1T2_R_Unique					Glyma.02G181500	796	UniRef100_I1JG73 Uncharacterized protein n=1 Tax=Glycine max RepID=I1JG73_SOYBN	0	100	UniRef100_B9HA65 Exostosin family protein n=1 Tax=Populus trichocarpa RepID=B9HA65_POPTR	0	99.37	AT3G57630.1|Symbols:|exostosin family protein|chr3:21339543-21343080 REVERSE LENGTH=793	0	99.37	NA	NA	GO:0003824	catalytic activity	GO:0016020	membrane	PF03016 PF07974	Exostosin family; "EGF-like domain"	PTHR11062	EXOSTOSIN (HEPARAN SULFATE GLYCOSYLTRANSFERASE)-RELATED	KOG1021	Acetylglucosaminyltransferase_EXT1/exostosin_1
Glyma.02G186900	NotDE	NotDE	1.56571	1.22167	NotDE	NotDE	1.53753	NotDE											PiT1T2_R_Unique					Glyma.02G186900	260	UniRef100_K7K9D7 Uncharacterized protein n=1 Tax=Glycine max RepID=K7K9D7_SOYBN	3e-134	103.19	UniRef100_E2JF17 EF-hand calcium-binding protein n=1 Tax=Vitis vinifera RepID=E2JF17_VITVI	8e-53	93.84	AT5G04170.1|Symbols:|Calcium-binding EF-hand family protein|chr5:1145579-1147519 FORWARD LENGTH=354	3e-45	72.03	GO:0008150 GO:0030048 GO:0051645 GO:0051646 GO:0060151	Golgi localization; "actin filament-based movement"; "biological process"; "mitochondrion localization"; "peroxisome localization"	GO:0005509	calcium ion binding	GO:0005634	nucleus	PF00036	EF hand	PTHR10183	CALPAIN	KOG0037	Ca2+-binding_protein,_EF-Hand_protein_superfamily
Glyma.02G188300	NotDE	NotDE	2.1939	1.90646	NotDE	NotDE	1.11304	NotDE											PiT1T2_R_Unique					Glyma.02G188300	744	UniRef100_K7K9E6 Uncharacterized protein n=1 Tax=Glycine max RepID=K7K9E6_SOYBN	0	100	UniRef100_B9IIG9 ABC transporter family protein n=1 Tax=Populus trichocarpa RepID=B9IIG9_POPTR	0	99.33	AT5G06530.1|Symbols:|ABC-2 type transporter family protein|chr5:1990060-1994605 REVERSE LENGTH=751	0	98.4	GO:0009414 GO:0010148	response to water deprivation; "transpiration"	GO:0000166 GO:0005524 GO:0016887 GO:0017111 GO:0042626	ATP binding; "ATPase activity"; "ATPase activity, coupled to transmembrane movement of substances"; "nucleoside-triphosphatase activity"; "nucleotide binding"	GO:0005739 GO:0005886 GO:0016020	membrane; "mitochondrion"; "plasma membrane"	PF01061 PF00005	ABC-2 type transporter; "ABC transporter"	PTHR19241	ATP-BINDING CASSETTE TRANSPORTER	KOG0061	Transporter,_ABC_superfamily_(Breast_cancer_resistance_protein)
Glyma.02G189200	NotDE	2.89598	NotDE	NotDE	NotDE	NotDE	4.83471	NotDE											PiT1T2_R_Unique					Glyma.02G189200	132	UniRef100_K7K9F4 Uncharacterized protein n=1 Tax=Glycine max RepID=K7K9F4_SOYBN	3e-92	100	NA	NA	NA	AT1G52820.1|Symbols:|2-oxoglutarate (2OG) and Fe(II)-dependent oxygenase superfamily protein|chr1:19669216-19670321 FORWARD LENGTH=317	4e-44	37.54	GO:0055114	oxidation-reduction process	GO:0016491 GO:0016706	oxidoreductase activity; "oxidoreductase activity, acting on paired donors, with incorporation or reduction of molecular oxygen, 2-oxoglutarate as one donor, and incorporation of one atom each of oxygen into both donors"	GO:0005737	cytoplasm	NA	NA	PTHR10209	OXIDOREDUCTASE, 2OG-FE(II) OXYGENASE FAMILY PROTEIN	NA	NA
Glyma.02G196900	NotDE	NotDE	-1.26885	NotDE	NotDE	NotDE	-1.20421	NotDE											Fe&PiT1T2_R_Unique					Glyma.02G196900	261	UniRef100_C6TJM4 Uncharacterized protein n=2 Tax=Glycine max RepID=C6TJM4_SOYBN	0	100	UniRef100_B9H9A7 Ribosomal protein S8e n=1 Tax=Populus trichocarpa RepID=B9H9A7_POPTR	5e-178	100	AT5G06360.1|Symbols:|Ribosomal protein S8e family protein|chr5:1944835-1946512 FORWARD LENGTH=260	3e-176	100	GO:0000398 GO:0006412 GO:0042254 GO:0051604	mRNA splicing, via spliceosome; "protein maturation"; "ribosome biogenesis"; "translation"	GO:0003735	structural constituent of ribosome	GO:0005634 GO:0005840	nucleus; "ribosome"	PF01201	Ribosomal protein S8e	PTHR12642	FAMILY NOT NAMED	KOG3163	Uncharacterized_conserved_protein_related_to_ribosomal_protein_S8E
Glyma.02G200400	NotDE	NotDE	-1.30599	NotDE	NotDE	NotDE	-1.45847	-1.38576											FeT1T2_R_Unique					Glyma.02G200400	64	UniRef100_I1JGL0 Uncharacterized protein n=1 Tax=Glycine max RepID=I1JGL0_SOYBN	1e-37	100	NA	NA	NA	AT3G11591.1|Symbols:|unknown protein; Has 30201 Blast hits to 17322 proteins in 780 species: Archae - 12; Bacteria - 1396; Metazoa - 17338; Fungi - 3422; Plants - 5037; Viruses - 0; Other Eukaryotes - 2996 (source: NCBI BLink).|chr3:3663780-3663971 REVERSE LENGTH=63	2e-13	92.06	NA	NA	NA	NA	NA	NA	NA	NA	NA	NA	NA	NA
Glyma.02G201500	NotDE	NotDE	1.2378	NotDE	NotDE	NotDE	NotDE	1.14515											FeT1T2_R_Unique					Glyma.02G201500	189	UniRef100_C6T125 Uncharacterized protein n=1 Tax=Glycine max RepID=C6T125_SOYBN	7e-133	100	NA	NA	NA	AT2G36145.1|Symbols:|unknown protein; FUNCTIONS IN: molecular_function unknown; INVOLVED IN: biological_process unknown; LOCATED IN: chloroplast thylakoid membrane, chloroplast stroma, chloroplast; EXPRESSED IN: 19 plant structures; EXPRESSED DURING: 13 growth stages; Has 49 Blast hits to 49 proteins in 17 species: Archae - 0; Bacteria - 0; Metazoa - 0; Fungi - 0; Plants - 49; Viruses - 0; Other …	1e-62	74.73	GO:0000023 GO:0006098 GO:0008150 GO:0019252 GO:0043085	biological process; "maltose metabolic process"; "pentose-phosphate shunt"; "positive regulation of catalytic activity"; "starch biosynthetic process"	GO:0003674	molecular function	GO:0009507 GO:0009535 GO:0009570	chloroplast; "chloroplast stroma"; "chloroplast thylakoid membrane"	NA	NA	NA	NA	NA	NA
Glyma.02G204300	NotDE	NotDE	1.06225	NotDE	NotDE	NotDE	NotDE	NotDE											FeT1T2_R_Unique					Glyma.02G204300	729	UniRef100_I1JGQ1 Uncharacterized protein n=1 Tax=Glycine max RepID=I1JGQ1_SOYBN	0	100	UniRef100_G7JGP4 CNGC5-like protein n=18 Tax=Medicago RepID=G7JGP4_MEDTR	0	99.59	AT5G57940.2|Symbols:ATCNGC5, CNGC5|cyclic nucleotide gated channel 5|chr5:23457116-23460439 FORWARD LENGTH=717	0	99.72	GO:0006811 GO:0055085	ion transport; "transmembrane transport"	GO:0005216 GO:0005267 GO:0005516 GO:0030551	calmodulin binding; "cyclic nucleotide binding"; "ion channel activity"; "potassium channel activity"	GO:0005886 GO:0016020	membrane; "plasma membrane"	PF00520 PF00027	Ion transport protein; "Cyclic nucleotide-binding domain"	PTHR10217	VOLTAGE AND LIGAND GATED POTASSIUM CHANNEL	KOG0498	K+-channel_ERG_and_related_proteins,_contain_PAS/PAC_sensor_domain
Glyma.02G205000	NotDE	NotDE	1.56391	NotDE	1.32895	NotDE	2.22087	2.19294											FeT1T2_R_Unique					Glyma.02G205000	172	UniRef100_I1JGQ7 Uncharacterized protein n=1 Tax=Glycine max RepID=I1JGQ7_SOYBN	2e-114	50.6	NA	NA	NA	AT2G24030.1|Symbols:|zinc ion binding;nucleic acid binding|chr2:10220183-10222010 REVERSE LENGTH=455	2e-08	27.91	GO:0008150	biological process	GO:0003676 GO:0008270	nucleic acid binding; "zinc ion binding"	GO:0005622 GO:0005634	intracellular; "nucleus"	NA	NA	NA	NA	NA	NA
Glyma.02G207100	NotDE	NotDE	-1.82124	NotDE	NotDE	4.17534	NotDE	-2.4195											FeT1T2_R_Unique					Glyma.02G207100	366	UniRef100_K7K9S7 Uncharacterized protein n=1 Tax=Glycine max RepID=K7K9S7_SOYBN	0	100	UniRef100_G7JFH5 AP2 domain-containing transcription factor n=1 Tax=Medicago truncatula RepID=G7JFH5_MEDTR	6e-169	101.4	AT1G16060.1|Symbols:ADAP|ARIA-interacting double AP2 domain protein|chr1:5508563-5511609 FORWARD LENGTH=345	1e-106	98.26	GO:0006355 GO:0009414 GO:0009651 GO:0009737 GO:0009887 GO:0010187 GO:0040008 GO:0045723 GO:1901959	negative regulation of seed germination; "organ morphogenesis"; "positive regulation of cutin biosynthetic process"; "positive regulation of fatty acid biosynthetic process"; "regulation of growth"; "regulation of transcription, DNA-dependent"; "response to abscisic acid stimulus"; "response to salt stress"; "response to water deprivation"	GO:0000981 GO:0003677 GO:0003700	DNA binding; "sequence-specific DNA binding RNA polymerase II transcription factor activity"; "sequence-specific DNA binding transcription factor activity"	GO:0005634	nucleus	PF00847	AP2 domain	PTHR11795	UNCHARACTERIZED	NA	NA
Glyma.02G208800	NotDE	NotDE	1.71364	NotDE	NotDE	-1.20843	1.06353	NotDE											Fe&PiT1T2_R_Unique					Glyma.02G208800	213	UniRef100_K7K9U2 Uncharacterized protein n=1 Tax=Glycine max RepID=K7K9U2_SOYBN	3e-148	100	UniRef100_B9H707 VQ motif-containing family protein n=1 Tax=Populus trichocarpa RepID=B9H707_POPTR	5e-35	68.83	AT1G78310.1|Symbols:|VQ motif-containing protein|chr1:29464003-29464938 REVERSE LENGTH=311	9e-25	61.74	NA	NA	NA	NA	GO:0005634	nucleus	PF05678	VQ motif	NA	NA	NA	NA
Glyma.02G211200	NotDE	NotDE	-1.06016	NotDE	NotDE	1.05197	NotDE	NotDE											FeT1T2_R_Unique					Glyma.02G211200	470	UniRef100_K7K9W1 Uncharacterized protein n=1 Tax=Glycine max RepID=K7K9W1_SOYBN	0	100	UniRef100_G7KBD5 Chaperone protein dnaJ n=1 Tax=Medicago truncatula RepID=G7KBD5_MEDTR	0	99.38	AT1G28210.2|Symbols:ATJ1|DNAJ heat shock family protein|chr1:9854598-9859977 FORWARD LENGTH=427	2e-174	91.57	GO:0006457 GO:0009408	protein folding; "response to heat"	GO:0003676 GO:0005524 GO:0008270 GO:0031072 GO:0051082	ATP binding; "heat shock protein binding"; "nucleic acid binding"; "unfolded protein binding"; "zinc ion binding"	GO:0005739	mitochondrion	PF00684 PF00226 PF01556	DnaJ central domain; "DnaJ domain"; "DnaJ C terminal domain"	PTHR24076	FAMILY NOT NAMED	KOG0715	Molecular_chaperone_(DnaJ_superfamily)
Glyma.02G212100	NotDE	NotDE	-1.0234	NotDE	NotDE	1.52308	NotDE	NotDE											FeT1T2_R_Unique					Glyma.02G212100	200	UniRef100_C6SWE1 Uncharacterized protein n=1 Tax=Glycine max RepID=C6SWE1_SOYBN	1e-142	100	UniRef100_Q7XV54 OSJNBa0086B14.1 protein n=3 Tax=Oryza sativa RepID=Q7XV54_ORYSJ	3e-13	21.33	AT1G02070.1|Symbols:|unknown protein; BEST Arabidopsis thaliana protein match is: unknown protein (TAIR:AT3G60520.1); Has 98 Blast hits to 98 proteins in 13 species: Archae - 0; Bacteria - 0; Metazoa - 0; Fungi - 0; Plants - 98; Viruses - 0; Other Eukaryotes - 0 (source: NCBI BLink).|chr1:370445-370947 REVERSE LENGTH=131	2e-12	35.11	NA	NA	NA	NA	GO:0005575	cellular component	NA	NA	NA	NA	NA	NA
Glyma.02G213700	NotDE	NotDE	1.12786	NotDE	NotDE	2.03424	-2.11628	-1.24965											FeT1T2_R_Unique					Glyma.02G213700	320	UniRef100_I1JGZ6 Carbonic anhydrase n=1 Tax=Glycine max RepID=I1JGZ6_SOYBN	0	100	UniRef100_I1JGZ6 Carbonic anhydrase n=1 Tax=Glycine max RepID=I1JGZ6_SOYBN	0	100	AT4G33580.1|Symbols:ATBCA5, BCA5|beta carbonic anhydrase 5|chr4:16139406-16141363 FORWARD LENGTH=301	2e-98	76.41	GO:0015976 GO:0019243	carbon utilization; "methylglyoxal catabolic process to D-lactate"	GO:0004089 GO:0008270	carbonate dehydratase activity; "zinc ion binding"	GO:0009507	chloroplast	PF00484	Carbonic anhydrase	PTHR11002	CARBONIC ANHYDRASE	KOG1578	Predicted_carbonic_anhydrase_involved_in_protection_against_oxidative_damage
Glyma.02G216600	NotDE	NotDE	NotDE	-1.05809	NotDE	NotDE	-1.12005	NotDE											PiT1T2_R_Unique					Glyma.02G216600	244	UniRef100_UPI0003DE76E5 PREDICTED: agamous-like MADS-box protein AGL16-like isoform X2 n=1 Tax=Glycine max RepID=UPI0003DE76E5	3e-177	100	UniRef100_U5L2C5 MADS box protein MADS64 n=1 Tax=Gossypium hirsutum RepID=U5L2C5_GOSHI	5e-116	88.05	AT3G57230.1|Symbols:AGL16|AGAMOUS-like 16|chr3:21177710-21180671 FORWARD LENGTH=240	1e-98	89.58	GO:0006355 GO:0006944 GO:0009556 GO:0010440 GO:0048481 GO:0052543	callose deposition in cell wall; "cellular membrane fusion"; "microsporogenesis"; "ovule development"; "regulation of transcription, DNA-dependent"; "stomatal lineage progression"	GO:0003700 GO:0005515 GO:0008134 GO:0042803	protein binding; "protein homodimerization activity"; "sequence-specific DNA binding transcription factor activity"; "transcription factor binding"	GO:0005634	nucleus	PF00319 PF01486	SRF-type transcription factor (DNA-binding and dimerisation domain); "K-box region"	PTHR11945	MADS BOX PROTEIN	KOG0014	MADS_box_transcription_factor
Glyma.02G217900	NotDE	NotDE	-1.23218	NotDE	-1.07491	NotDE	-1.06067	-1.11772											FeT1T2_R_Unique					Glyma.02G217900	133	UniRef100_C6T5E8 Uncharacterized protein n=1 Tax=Glycine max RepID=C6T5E8_SOYBN	3e-92	100	NA	NA	NA	AT5G65660.1|Symbols:|hydroxyproline-rich glycoprotein family protein|chr5:26245444-26246245 REVERSE LENGTH=136	1e-27	83.09	GO:0008150	biological process	GO:0003674	molecular function	GO:0005634 GO:0005886	nucleus; "plasma membrane"	NA	NA	NA	NA	NA	NA
Glyma.02G218300	-5.27826	NotDE	6.48761	5.43818	NotDE	NotDE	5.75199	NotDE											PiT1T2_R_Unique					Glyma.02G218300	543	UniRef100_I1JH44 Glutamyl-tRNA reductase n=1 Tax=Glycine max RepID=I1JH44_SOYBN	0	100	UniRef100_I1JH44 Glutamyl-tRNA reductase n=1 Tax=Glycine max RepID=I1JH44_SOYBN	0	100	AT1G58290.1|Symbols:HEMA1|Glutamyl-tRNA reductase family protein|chr1:21624028-21626051 REVERSE LENGTH=543	0	92.45	GO:0000302 GO:0006779 GO:0006783 GO:0009416 GO:0010039 GO:0015995 GO:0033014 GO:0055072 GO:0055114	chlorophyll biosynthetic process; "heme biosynthetic process"; "iron ion homeostasis"; "oxidation-reduction process"; "porphyrin-containing compound biosynthetic process"; "response to iron ion"; "response to light stimulus"; "response to reactive oxygen species"; "tetrapyrrole biosynthetic process"	GO:0000166 GO:0005515 GO:0008883 GO:0050661	NADP binding; "glutamyl-tRNA reductase activity"; "nucleotide binding"; "protein binding"	GO:0009507	chloroplast	PF05201 PF00745 PF01488	Glutamyl-tRNAGlu reductase, N-terminal domain; "Glutamyl-tRNAGlu reductase, dimerisation domain"; "Shikimate / quinate 5-dehydrogenase"	PTHR13812	ORNITHINE CYCLODEAMINASE-RELATED	NA	NA
Glyma.02G219800	NotDE	NotDE	1.24191	NotDE	NotDE	NotDE	1.32562	1.51193											FeT1T2_R_Unique					Glyma.02G219800	649	UniRef100_I1JH60 Uncharacterized protein n=1 Tax=Glycine max RepID=I1JH60_SOYBN	0	100	UniRef100_G7IV47 Leucine-rich repeat receptor-like protein kinase n=1 Tax=Medicago truncatula RepID=G7IV47_MEDTR	0	98.18	AT5G58300.2|Symbols:|Leucine-rich repeat protein kinase family protein|chr5:23572821-23574871 FORWARD LENGTH=654	0	97.86	GO:0006468 GO:0007169 GO:0010075	protein phosphorylation; "regulation of meristem growth"; "transmembrane receptor protein tyrosine kinase signaling pathway"	GO:0004672 GO:0004674 GO:0004713 GO:0005524 GO:0016301 GO:0016772	ATP binding; "kinase activity"; "protein kinase activity"; "protein serine/threonine kinase activity"; "protein tyrosine kinase activity"; "transferase activity, transferring phosphorus-containing groups"	GO:0005886	plasma membrane	PF08263 PF00069 PF00560	Leucine rich repeat N-terminal domain; "Protein kinase domain"; "Leucine Rich Repeat"	PTHR24420	LEUCINE-RICH REPEAT RECEPTOR-LIKE PROTEIN KINASE	KOG1187	Serine/threonine_protein_kinase
Glyma.02G219900	1.11153	NotDE	-1.339	NotDE	NotDE	NotDE	-1.14907	NotDE											Fe&PiT1T2_R_Unique					Glyma.02G219900	75	NA	NA	NA	NA	NA	NA	NA	NA	NA	NA	NA	NA	NA	NA	NA	NA	NA	NA	NA	NA	NA
Glyma.02G220800	NotDE	NotDE	-1.12557	-1.00209	NotDE	NotDE	-1.14831	NotDE											PiT1T2_R_Unique					Glyma.02G220800	254	UniRef100_I1JH68 Uncharacterized protein n=1 Tax=Glycine max RepID=I1JH68_SOYBN	2e-168	100	UniRef100_G7J9M2 Arginine/serine-rich splicing factor n=2 Tax=Medicago truncatula RepID=G7J9M2_MEDTR	9e-92	102.02	AT3G13570.1|Symbols:SCL30A, At-SCL30A|SC35-like splicing factor 30A|chr3:4429564-4431602 REVERSE LENGTH=262	3e-73	90.08	GO:0000398 GO:0006355 GO:0008380 GO:0030422 GO:0035196 GO:0043687 GO:0045893	RNA splicing; "mRNA splicing, via spliceosome"; "positive regulation of transcription, DNA-dependent"; "post-translational protein modification"; "production of miRNAs involved in gene silencing by miRNA"; "production of siRNA involved in RNA interference"; "regulation of transcription, DNA-dependent"	GO:0000166 GO:0003676 GO:0003723	RNA binding; "nucleic acid binding"; "nucleotide binding"	GO:0005634 GO:0005829 GO:0016607	cytosol; "nuclear speck"; "nucleus"	PF00076	RNA recognition motif. (a.k.a. RRM, RBD, or RNP domain)	PTHR23147	SERINE/ARGININE RICH SPLICING FACTOR	KOG4207	Predicted_splicing_factor,_SR_protein_superfamily
Glyma.02G220900	NotDE	NotDE	1.24844	1.80215	NotDE	NotDE	1.02536	NotDE											PiT1T2_R_Unique					Glyma.02G220900	314	UniRef100_K7KA35 Uncharacterized protein n=1 Tax=Glycine max RepID=K7KA35_SOYBN	0	100	UniRef100_G7K661 Thaumatin-like protein n=1 Tax=Medicago truncatula RepID=G7K661_MEDTR	2e-157	62.64	AT5G24620.1|Symbols:|Pathogenesis-related thaumatin superfamily protein|chr5:8430918-8432289 FORWARD LENGTH=420	1e-120	61.19	GO:0051707	response to other organism	NA	NA	GO:0005576	extracellular region	PF00314	Thaumatin family	NA	NA	NA	NA
Glyma.02G221900	NotDE	NotDE	-1.50461	NotDE	NotDE	NotDE	NotDE	NotDE											FeT1T2_R_Unique					Glyma.02G221900	687	UniRef100_I1JH80 Uncharacterized protein n=1 Tax=Glycine max RepID=I1JH80_SOYBN	0	100	UniRef100_G7K668 Lectin-domain containing receptor kinase A4.2 n=1 Tax=Medicago truncatula RepID=G7K668_MEDTR	0	100.3	AT5G55830.1|Symbols:|Concanavalin A-like lectin protein kinase family protein|chr5:22594655-22596700 FORWARD LENGTH=681	2e-91	90.6	GO:0000226 GO:0000911 GO:0006468	cytokinesis by cell plate formation; "microtubule cytoskeleton organization"; "protein phosphorylation"	GO:0004672 GO:0004674 GO:0005524 GO:0016301 GO:0016772	ATP binding; "kinase activity"; "protein kinase activity"; "protein serine/threonine kinase activity"; "transferase activity, transferring phosphorus-containing groups"	GO:0005886	plasma membrane	PF07714 PF00139	Protein tyrosine kinase; "Legume lectin domain"	PTHR24420	LEUCINE-RICH REPEAT RECEPTOR-LIKE PROTEIN KINASE	KOG1187	Serine/threonine_protein_kinase
Glyma.02G222400	NotDE	NotDE	-1.28449	NotDE	NotDE	1.07261	NotDE	NotDE											FeT1T2_R_Unique					Glyma.02G222400	359	UniRef100_I1JH86 Fructose-bisphosphate aldolase n=1 Tax=Glycine max RepID=I1JH86_SOYBN	0	100	UniRef100_I1JH86 Fructose-bisphosphate aldolase n=1 Tax=Glycine max RepID=I1JH86_SOYBN	0	100	AT2G36460.1|Symbols:|Aldolase superfamily protein|chr2:15296929-15298387 REVERSE LENGTH=358	0	100	GO:0006096 GO:0006098 GO:0009651 GO:0046686	glycolysis; "pentose-phosphate shunt"; "response to cadmium ion"; "response to salt stress"	GO:0003824 GO:0004332 GO:0005507	catalytic activity; "copper ion binding"; "fructose-bisphosphate aldolase activity"	GO:0005737 GO:0005739 GO:0005829 GO:0005886 GO:0009506 GO:0016020	cytoplasm; "cytosol"; "membrane"; "mitochondrion"; "plasma membrane"; "plasmodesma"	PF00274	Fructose-bisphosphate aldolase class-I	PTHR11627	FRUCTOSE-BISPHOSPHATE ALDOLASE	KOG1557	Fructose-biphosphate_aldolase
Glyma.02G226700	NotDE	NotDE	NotDE	NotDE	NotDE	NotDE	-1.14243	NotDE											PiT1T2_R_Unique					Glyma.02G226700	419	UniRef100_K7KA66 Uncharacterized protein n=1 Tax=Glycine max RepID=K7KA66_SOYBN	0	100	UniRef100_G7KE89 Dermal papilla-derived protein-like protein n=1 Tax=Medicago truncatula RepID=G7KE89_MEDTR	0	99.72	AT2G18410.1|Symbols:|FUNCTIONS IN: molecular_function unknown; INVOLVED IN: biological_process unknown; LOCATED IN: cellular_component unknown; EXPRESSED IN: 22 plant structures; EXPRESSED DURING: 13 growth stages; CONTAINS InterPro DOMAIN/s: Histone acetylation protein 2 (InterPro:IPR019519); Has 35333 Blast hits to 34131 proteins in 2444 species: Archae - 798; Bacteria - 22429; Metazoa - 974; F…	9e-128	96.52	GO:0006626 GO:0008150	biological process; "protein targeting to mitochondrion"	GO:0003674	molecular function	GO:0005634	nucleus	PF10483	Elongator subunit Iki1	NA	NA	NA	NA
Glyma.02G226900	NotDE	NotDE	1.42123	NotDE	NotDE	NotDE	NotDE	NotDE											FeT1T2_R_Unique					Glyma.02G226900	1062	UniRef100_UPI0003DE9B69 PREDICTED: uncharacterized protein LOC100804458 isoform X2 n=1 Tax=Glycine max RepID=UPI0003DE9B69	0	100	UniRef100_G7JZH6 ATP-dependent Clp protease ATP-binding subunit clpL n=1 Tax=Medicago truncatula RepID=G7JZH6_MEDTR	0	97.07	AT1G07200.2|Symbols:|Double Clp-N motif-containing P-loop nucleoside triphosphate hydrolases superfamily protein|chr1:2209033-2212316 REVERSE LENGTH=979	0	108.27	GO:0008150	biological process	GO:0005524	ATP binding	GO:0005737	cytoplasm	PF07724	AAA domain (Cdc48 subfamily)	PTHR11638	ATP-DEPENDENT CLP PROTEASE	KOG1051	Chaperone_HSP104_and_related_ATP-dependent_Clp_proteases
Glyma.02G228100									Glyma.02G228100	NotDE	2.12295	NotDE	NotDE	NotDE	NotDE	4.00373	NotDE				PiT1T2_L_Unique			Glyma.02G228100	583	UniRef100_I1JHE4 Asparagine synthetase n=2 Tax=Glycine max RepID=I1JHE4_SOYBN	0	100	UniRef100_I1JHE4 Asparagine synthetase n=2 Tax=Glycine max RepID=I1JHE4_SOYBN	0	100	AT3G47340.1|Symbols:ASN1, DIN6, AT-ASN1|glutamine-dependent asparagine synthase 1|chr3:17438136-17441043 REVERSE LENGTH=584	0	99.49	GO:0006529 GO:0009063 GO:0009416 GO:0009646 GO:0009744 GO:0009749 GO:0009750 GO:0043617	asparagine biosynthetic process; "cellular amino acid catabolic process"; "cellular response to sucrose starvation"; "response to absence of light"; "response to fructose stimulus"; "response to glucose stimulus"; "response to light stimulus"; "response to sucrose stimulus"	GO:0004066	asparagine synthase (glutamine-hydrolyzing) activity	GO:0005737	cytoplasm	PF00733	Asparagine synthase	PTHR11772	ASPARAGINE SYNTHETASE	KOG0571	Asparagine_synthase_(glutamine-hydrolyzing)
Glyma.02G228300	NotDE	NotDE	1.71661	NotDE	NotDE	2.19915	NotDE	NotDE											FeT1T2_R_Unique					Glyma.02G228300	467	UniRef100_K7KA73 Uncharacterized protein n=1 Tax=Glycine max RepID=K7KA73_SOYBN	0	100	UniRef100_G7JZL6 Serine/threonine protein kinase n=1 Tax=Medicago truncatula RepID=G7JZL6_MEDTR	5e-148	93.91	AT2G30040.1|Symbols:MAPKKK14|mitogen-activated protein kinase kinase kinase 14|chr2:12821747-12823138 FORWARD LENGTH=463	2e-118	71.92	GO:0006468 GO:0009658 GO:0009737 GO:0009738 GO:0009753 GO:0009873 GO:0010200 GO:0035556 GO:0045893 GO:0046777	abscisic acid mediated signaling pathway; "chloroplast organization"; "ethylene mediated signaling pathway"; "intracellular signal transduction"; "positive regulation of transcription, DNA-dependent"; "protein autophosphorylation"; "protein phosphorylation"; "response to abscisic acid stimulus"; "response to chitin"; "response to jasmonic acid stimulus"	GO:0004672 GO:0004674 GO:0005524 GO:0016301 GO:0016772	ATP binding; "kinase activity"; "protein kinase activity"; "protein serine/threonine kinase activity"; "transferase activity, transferring phosphorus-containing groups"	GO:0005634	nucleus	PF00069	Protein kinase domain	PTHR24361	MITOGEN-ACTIVATED KINASE KINASE KINASE	KOG0198	MEKK_and_related_serine/threonine_protein_kinases
Glyma.02G229200	NotDE	NotDE	-1.44049	NotDE	NotDE	NotDE	NotDE	NotDE											FeT1T2_R_Unique					Glyma.02G229200	384	UniRef100_I1JHF5 Uncharacterized protein n=1 Tax=Glycine max RepID=I1JHF5_SOYBN	0	100	UniRef100_U5G4G2 Constitutive photomorphogenic 3 family protein n=1 Tax=Populus trichocarpa RepID=U5G4G2_POPTR	1e-105	92.14	AT2G30090.1|Symbols:|Acyl-CoA N-acyltransferases (NAT) superfamily protein|chr2:12843583-12845597 REVERSE LENGTH=386	1e-124	97.41	GO:0008152	metabolic process	GO:0008080	N-acetyltransferase activity	GO:0005634	nucleus	PF00583	Acetyltransferase (GNAT) family	PTHR23091	N-TERMINAL ACETYLTRANSFERASE	NA	NA
Glyma.02G229800	NotDE	NotDE	NotDE	NotDE	NotDE	NotDE	-1.0175	NotDE											PiT1T2_R_Unique					Glyma.02G229800	129	UniRef100_C6SWR8 Uncharacterized protein n=1 Tax=Glycine max RepID=C6SWR8_SOYBN	1e-86	100	UniRef100_A9PBI3 Ribosomal protein L7Ae/L30e/S12e/Gadd45 n=1 Tax=Populus trichocarpa RepID=A9PBI3_POPTR	1e-83	100	AT5G20160.1|Symbols:|Ribosomal protein L7Ae/L30e/S12e/Gadd45 family protein|chr5:6804075-6805102 REVERSE LENGTH=128	2e-75	100	GO:0000478 GO:0001510 GO:0042254	RNA methylation; "endonucleolytic cleavage involved in rRNA processing"; "ribosome biogenesis"	GO:0003723	RNA binding	GO:0005634 GO:0005730 GO:0030529	nucleolus; "nucleus"; "ribonucleoprotein complex"	PF01248	Ribosomal protein L7Ae/L30e/S12e/Gadd45 family	PTHR23105	RIBOSOMAL PROTEIN L7AE FAMILY MEMBER	KOG3387	60S_ribosomal_protein_15.5kD/SNU13,_NHP2/L7A_family_(includes_ribonuclease_P_subunit_p38),_involved_in_splicing
Glyma.02G232800	NotDE	NotDE	-1.14919	NotDE	NotDE	NotDE	-1.03331	NotDE											Fe&PiT1T2_R_Unique					Glyma.02G232800	233	UniRef100_I1JHJ0 Uncharacterized protein n=1 Tax=Glycine max RepID=I1JHJ0_SOYBN	4e-172	100	UniRef100_G7K5T4 U1 small nuclear ribonucleoprotein A n=2 Tax=Medicago truncatula RepID=G7K5T4_MEDTR	5e-142	99.57	AT2G30260.1|Symbols:U2B''|U2 small nuclear ribonucleoprotein B|chr2:12905557-12907434 REVERSE LENGTH=232	2e-127	100	GO:0000354	cis assembly of pre-catalytic spliceosome	GO:0000166 GO:0003676 GO:0003723	RNA binding; "nucleic acid binding"; "nucleotide binding"	GO:0005634 GO:0005654 GO:0005686 GO:0005737 GO:0015030	Cajal body; "U2 snRNP"; "cytoplasm"; "nucleoplasm"; "nucleus"	PF00076	RNA recognition motif. (a.k.a. RRM, RBD, or RNP domain)	PTHR10501	U1 SMALL NUCLEAR RIBONUCLEOPROTEIN A/U2 SMALL NUCLEAR RIBONUCLEOPROTEIN B	KOG4206	Spliceosomal_protein_snRNP-U1A/U2B
Glyma.02G234000	NotDE	NotDE	-1.0685	NotDE	1.05243	1.61478	NotDE	NotDE											FeT1T2_R_Unique					Glyma.02G234000	324	UniRef100_I1JHK1 Uncharacterized protein n=1 Tax=Glycine max RepID=I1JHK1_SOYBN	0	100	UniRef100_U5U2N9 Peroxidase 4-like protein n=1 Tax=Phaseolus vulgaris RepID=U5U2N9_PHAVU	0	98.18	AT5G05340.1|Symbols:|Peroxidase superfamily protein|chr5:1579142-1580819 REVERSE LENGTH=324	2e-117	93.21	GO:0006979 GO:0055114	oxidation-reduction process; "response to oxidative stress"	GO:0004601 GO:0005515 GO:0020037	heme binding; "peroxidase activity"; "protein binding"	GO:0005576 GO:0005618 GO:0005794 GO:0005829 GO:0048046	Golgi apparatus; "apoplast"; "cell wall"; "cytosol"; "extracellular region"	PF00141	Peroxidase	NA	NA	NA	NA
Glyma.02G235200	NotDE	NotDE	4.3651	NotDE	NotDE	NotDE	4.17808	NotDE											Fe&PiT1T2_R_Unique					Glyma.02G235200	143	UniRef100_I1JHL0 Uncharacterized protein n=1 Tax=Glycine max RepID=I1JHL0_SOYBN	2e-98	100	UniRef100_G7K0R6 EPIDERMAL PATTERNING FACTOR-like protein n=1 Tax=Medicago truncatula RepID=G7K0R6_MEDTR	4e-41	97.27	AT2G30370.2|Symbols:CHAL, EPFL6|allergen-related|chr2:12940577-12942167 REVERSE LENGTH=156	7e-33	36.54	GO:2000122	negative regulation of stomatal complex development	GO:0003674	molecular function	GO:0005576	extracellular region	NA	NA	NA	NA	NA	NA
Glyma.02G236700	NotDE	NotDE	-1.0428	NotDE	NotDE	NotDE	NotDE	NotDE											FeT1T2_R_Unique					Glyma.02G236700	269	UniRef100_I1JHM4 Uncharacterized protein n=2 Tax=Glycine max RepID=I1JHM4_SOYBN	0	100	UniRef100_B9INK6 Eukaryotic translation initiation factor 2 beta subunit family protein n=2 Tax=Populus trichocarpa RepID=B9INK6_POPTR	8e-148	98.89	AT5G20920.3|Symbols:EIF2 BETA|eukaryotic translation initiation factor 2 beta subunit|chr5:7094994-7096661 REVERSE LENGTH=268	1e-135	99.25	GO:0006413 GO:0009640 GO:0009793 GO:0010388	cullin deneddylation; "embryo development ending in seed dormancy"; "photomorphogenesis"; "translational initiation"	GO:0003743 GO:0005515	protein binding; "translation initiation factor activity"	GO:0005634 GO:0005886	nucleus; "plasma membrane"	PF01873	Domain found in IF2B/IF5	PTHR23001	EUKARYOTIC TRANSLATION INITIATION FACTOR	KOG2768	Translation_initiation_factor_2,_beta_subunit_(eIF-2beta)
Glyma.02G238700	NotDE	NotDE	1.21382	NotDE	NotDE	-1.02864	NotDE	NotDE											FeT1T2_R_Unique					Glyma.02G238700	206	UniRef100_I1JHP9 Uncharacterized protein n=1 Tax=Glycine max RepID=I1JHP9_SOYBN	1e-147	100	UniRef100_T2DP18 Cbs domain protein n=1 Tax=Phaseolus vulgaris RepID=T2DP18_PHAVU	7e-137	98.54	AT5G10860.1|Symbols:|Cystathionine beta-synthase (CBS) family protein|chr5:3429173-3430142 REVERSE LENGTH=206	8e-117	99.51	GO:0006096 GO:0006833 GO:0006972 GO:0007030 GO:0009266 GO:0009651 GO:0045454 GO:0046686	Golgi organization; "cell redox homeostasis"; "glycolysis"; "hyperosmotic response"; "response to cadmium ion"; "response to salt stress"; "response to temperature stimulus"; "water transport"	GO:0050897	cobalt ion binding	GO:0005739	mitochondrion	PF00571	CBS domain	PTHR11911	INOSINE-5-MONOPHOSPHATE DEHYDROGENASE RELATED	NA	NA
Glyma.02G240000	NotDE	NotDE	1.44847	NotDE	NotDE	NotDE	2.03703	NotDE											Fe&PiT1T2_R_Unique					Glyma.02G240000	495	UniRef100_K7KAF6 Uncharacterized protein n=1 Tax=Glycine max RepID=K7KAF6_SOYBN	0	100	UniRef100_G7J7X8 Polyamine oxidase n=2 Tax=Medicago truncatula RepID=G7J7X8_MEDTR	0	100.41	AT1G65840.1|Symbols:ATPAO4, PAO4|polyamine oxidase 4|chr1:24490173-24492728 FORWARD LENGTH=497	0	99.4	GO:0006598 GO:0009611 GO:0009698 GO:0009805 GO:0042398 GO:0055114	cellular modified amino acid biosynthetic process; "coumarin biosynthetic process"; "oxidation-reduction process"; "phenylpropanoid metabolic process"; "polyamine catabolic process"; "response to wounding"	GO:0008131 GO:0046592	polyamine oxidase activity; "primary amine oxidase activity"	GO:0005634 GO:0005777	nucleus; "peroxisome"	PF01593	Flavin containing amine oxidoreductase	PTHR10742	AMINE OXIDASE	KOG0029	Amine_oxidase
Glyma.02G242400	NotDE	NotDE	1.36542	1.13798	NotDE	NotDE	1.21615	NotDE											PiT1T2_R_Unique					Glyma.02G242400	258	UniRef100_I1JHU2 Uncharacterized protein n=1 Tax=Glycine max RepID=I1JHU2_SOYBN	0	100	UniRef100_B9H3D1 Zinc finger protein 4 n=1 Tax=Populus trichocarpa RepID=B9H3D1_POPTR	1e-119	99.61	AT1G66140.1|Symbols:ZFP4|zinc finger protein 4|chr1:24620063-24620845 REVERSE LENGTH=260	2e-51	65.38	GO:0006355	regulation of transcription, DNA-dependent	GO:0003676 GO:0003700 GO:0008270	nucleic acid binding; "sequence-specific DNA binding transcription factor activity"; "zinc ion binding"	GO:0005622 GO:0005634	intracellular; "nucleus"	NA	NA	PTHR10042	EARLY GROWTH RESPONSE PROTEIN-RELATED	NA	NA
Glyma.02G242600	-1.12741	NotDE	2.22106	1.38157	NotDE	NotDE	1.15195	NotDE											PiT1T2_R_Unique					Glyma.02G242600	140	UniRef100_K7KAI1 Uncharacterized protein n=1 Tax=Glycine max RepID=K7KAI1_SOYBN	2e-96	100	UniRef100_B9H3D1 Zinc finger protein 4 n=1 Tax=Populus trichocarpa RepID=B9H3D1_POPTR	1e-31	53.1	AT1G66140.1|Symbols:ZFP4|zinc finger protein 4|chr1:24620063-24620845 REVERSE LENGTH=260	8e-11	21.15	GO:0006355	regulation of transcription, DNA-dependent	GO:0003676 GO:0003700 GO:0008270	nucleic acid binding; "sequence-specific DNA binding transcription factor activity"; "zinc ion binding"	GO:0005622 GO:0005634	intracellular; "nucleus"	NA	NA	PTHR10042	EARLY GROWTH RESPONSE PROTEIN-RELATED	NA	NA
Glyma.02G242900	NotDE	NotDE	1.38822	NotDE	2.16832	2.87529	1.85876	NotDE											Fe&PiT1T2_R_Unique					Glyma.02G242900	439	UniRef100_I1JHU5 Uncharacterized protein n=1 Tax=Glycine max RepID=I1JHU5_SOYBN	0	100	UniRef100_G7KFZ3 U-box domain-containing protein n=2 Tax=Medicago truncatula RepID=G7KFZ3_MEDTR	0	99.1	AT1G66160.1|Symbols:ATCMPG1, CMPG1|CYS, MET, PRO, and GLY protein 1|chr1:24637218-24638513 FORWARD LENGTH=431	3e-120	95.36	GO:0002679 GO:0010200 GO:0015824 GO:0016567 GO:0035556	intracellular signal transduction; "proline transport"; "protein ubiquitination"; "respiratory burst involved in defense response"; "response to chitin"	GO:0004842	ubiquitin-protein ligase activity	GO:0005737	cytoplasm	PF04564	U-box domain	PTHR22849	WDSAM1 PROTEIN	NA	NA
Glyma.02G243600	NotDE	NotDE	-1.05194	NotDE	NotDE	3.18807	-1.1032	NotDE											Fe&PiT1T2_R_Unique					Glyma.02G243600	395	UniRef100_K7KAI7 Uncharacterized protein n=1 Tax=Glycine max RepID=K7KAI7_SOYBN	0	100	UniRef100_U5FLT4 Aspartyl protease family protein n=1 Tax=Populus trichocarpa RepID=U5FLT4_POPTR	0	83.45	AT1G66180.1|Symbols:|Eukaryotic aspartyl protease family protein|chr1:24647221-24648513 FORWARD LENGTH=430	0	86.28	GO:0006508 GO:0009416 GO:0016126 GO:0033591 GO:0052541 GO:0052546	cell wall pectin metabolic process; "plant-type cell wall cellulose metabolic process"; "proteolysis"; "response to L-ascorbic acid"; "response to light stimulus"; "sterol biosynthetic process"	GO:0004190	aspartic-type endopeptidase activity	GO:0005576 GO:0005794	Golgi apparatus; "extracellular region"	PF00026	Eukaryotic aspartyl protease	PTHR13683	ASPARTYL PROTEASES	KOG1339	Aspartyl_protease
Glyma.02G244900	NotDE	NotDE	NotDE	NotDE	NotDE	NotDE	2.37167	NotDE											PiT1T2_R_Unique					Glyma.02G244900	353	UniRef100_I1JHW3 Uncharacterized protein n=1 Tax=Glycine max RepID=I1JHW3_SOYBN	0	100	UniRef100_G7K1P3 GDSL esterase/lipase n=1 Tax=Medicago truncatula RepID=G7K1P3_MEDTR	0	92.56	AT5G37690.1|Symbols:|SGNH hydrolase-type esterase superfamily protein|chr5:14973610-14976115 REVERSE LENGTH=356	0	97.75	GO:0006629	lipid metabolic process	GO:0016298 GO:0016788	hydrolase activity, acting on ester bonds; "lipase activity"	GO:0005576	extracellular region	PF00657	GDSL-like Lipase/Acylhydrolase	PTHR22835	ZINC FINGER FYVE DOMAIN CONTAINING PROTEIN	NA	NA
Glyma.02G245400	NotDE	NotDE	-1.23508	NotDE	NotDE	NotDE	NotDE	NotDE											FeT1T2_R_Unique					Glyma.02G245400	586	UniRef100_I1JHW9 Uncharacterized protein n=1 Tax=Glycine max RepID=I1JHW9_SOYBN	0	100	UniRef100_G7K1U1 Nucleolar complex protein-like protein n=1 Tax=Medicago truncatula RepID=G7K1U1_MEDTR	0	94.07	AT2G17250.1|Symbols:EMB2762|CCAAT-binding factor|chr2:7499573-7502957 FORWARD LENGTH=577	0	98.09	GO:0000478 GO:0006364 GO:0009220 GO:0009793	embryo development ending in seed dormancy; "endonucleolytic cleavage involved in rRNA processing"; "pyrimidine ribonucleotide biosynthetic process"; "rRNA processing"	GO:0003674	molecular function	GO:0005634 GO:0005654 GO:0005730 GO:0016020	membrane; "nucleolus"; "nucleoplasm"; "nucleus"	PF03914	CBF/Mak21 family	PTHR12455	NUCLEOLAR COMPLEX PROTEIN 4	KOG2154	Predicted_nucleolar_protein_involved_in_ribosome_biogenesis
Glyma.02G247100	NotDE	NotDE	2.20355	NotDE	NotDE	-2.14147	NotDE	NotDE											FeT1T2_R_Unique					Glyma.02G247100	221	UniRef100_C6SZ67 Uncharacterized protein n=1 Tax=Glycine max RepID=C6SZ67_SOYBN	2e-161	100	UniRef100_G7KBP3 Myb-like transcription factor n=1 Tax=Medicago truncatula RepID=G7KBP3_MEDTR	1e-95	103.29	AT4G38620.1|Symbols:ATMYB4, MYB4|myb domain protein 4|chr4:18053866-18054876 FORWARD LENGTH=282	5e-77	74.82	GO:0006598 GO:0006857 GO:0009611 GO:0009698 GO:0009751 GO:0009753 GO:0009805 GO:0010224 GO:0042398 GO:0045892 GO:2000762	cellular modified amino acid biosynthetic process; "coumarin biosynthetic process"; "negative regulation of transcription, DNA-dependent"; "oligopeptide transport"; "phenylpropanoid metabolic process"; "polyamine catabolic process"; "regulation of phenylpropanoid metabolic process"; "response to UV-B"; "response to jasmonic acid stimulus"; "response to salicylic acid stimulus"; "response to wound…	GO:0003677 GO:0003700	DNA binding; "sequence-specific DNA binding transcription factor activity"	GO:0005634	nucleus	PF00249	Myb-like DNA-binding domain	PTHR10641	MYB-LIKE DNA-BINDING PROTEIN MYB	KOG0048	Transcription_factor,_Myb_superfamily
Glyma.02G250800	-1.17258	NotDE	NotDE	1.19023	NotDE	NotDE	1.26093	NotDE											PiT1T2_R_Unique					Glyma.02G250800	362	UniRef100_I1JI22 Uncharacterized protein n=1 Tax=Glycine max RepID=I1JI22_SOYBN	0	100	UniRef100_C9WSW4 GDP-D-mannose pyrophosphorylase n=1 Tax=Glycine max RepID=C9WSW4_SOYBN	0	100	AT2G39770.2|Symbols:CYT1|Glucose-1-phosphate adenylyltransferase family protein|chr2:16589401-16590741 FORWARD LENGTH=361	0	100	GO:0006007 GO:0006094 GO:0007010 GO:0009058 GO:0009408 GO:0009651 GO:0009753 GO:0010193 GO:0010498 GO:0019853 GO:0030244 GO:0042742 GO:0060359	L-ascorbic acid biosynthetic process; "biosynthetic process"; "cellulose biosynthetic process"; "cytoskeleton organization"; "defense response to bacterium"; "gluconeogenesis"; "glucose catabolic process"; "proteasomal protein catabolic process"; "response to ammonium ion"; "response to heat"; "response to jasmonic acid stimulus"; "response to ozone"; "response to salt stress"	GO:0004475 GO:0005515 GO:0016779	mannose-1-phosphate guanylyltransferase activity; "nucleotidyltransferase activity"; "protein binding"	GO:0005634 GO:0005737 GO:0005829	cytoplasm; "cytosol"; "nucleus"	PF00132 PF00483	Bacterial transferase hexapeptide (six repeats); "Nucleotidyl transferase"	PTHR22572	SUGAR-1-PHOSPHATE GUANYL TRANSFERASE	KOG1322	GDP-mannose_pyrophosphorylase/mannose-1-phosphate_guanylyltransferase
Glyma.02G251000	NotDE	NotDE	-1.16727	-1.07844	NotDE	NotDE	-1.09632	NotDE											PiT1T2_R_Unique					Glyma.02G251000	254	UniRef100_I1JI24 Uncharacterized protein n=1 Tax=Glycine max RepID=I1JI24_SOYBN	0	100	UniRef100_B9HC44 Succinate dehydrogenase subunit 4 family protein n=1 Tax=Populus trichocarpa RepID=B9HC44_POPTR	4e-74	102.86	AT3G55605.1|Symbols:|Mitochondrial glycoprotein family protein|chr3:20622668-20623889 FORWARD LENGTH=258	2e-68	93.8	GO:0006626 GO:0008150 GO:0009560 GO:0009640 GO:0009909 GO:0010388 GO:0034968	biological process; "cullin deneddylation"; "embryo sac egg cell differentiation"; "histone lysine methylation"; "photomorphogenesis"; "protein targeting to mitochondrion"; "regulation of flower development"	GO:0003674	molecular function	GO:0005739 GO:0005759	mitochondrial matrix; "mitochondrion"	PF02330	Mitochondrial glycoprotein	PTHR10826	COMPLEMENT COMPONENT 1	KOG2536	MAM33,_mitochondrial_matrix_glycoprotein
Glyma.02G251700	NotDE	NotDE	NotDE	NotDE	NotDE	NotDE	-1.10541	NotDE											PiT1T2_R_Unique					Glyma.02G251700	453	UniRef100_I1JI32 Uncharacterized protein n=1 Tax=Glycine max RepID=I1JI32_SOYBN	0	100	UniRef100_G7I5C2 DDB1-and CUL4-associated factor n=1 Tax=Medicago truncatula RepID=G7I5C2_MEDTR	0	100	AT4G28450.1|Symbols:|nucleotide binding;protein binding|chr4:14061724-14064582 REVERSE LENGTH=452	0	100	GO:0000278 GO:0006396 GO:0009220	RNA processing; "mitotic cell cycle"; "pyrimidine ribonucleotide biosynthetic process"	GO:0000166 GO:0005515	nucleotide binding; "protein binding"	GO:0005634 GO:0005834 GO:0080008	CUL4-RING ubiquitin ligase complex; "heterotrimeric G-protein complex"; "nucleus"	PF00400 PF04158	WD domain, G-beta repeat; "Sof1-like domain "	PTHR22851	U3 SMALL NUCLEOLAR RNA (U3 SNORNA) ASSOCIATED PROTEIN	KOG0268	Sof1-like_rRNA_processing_protein_(contains_WD40_repeats)
Glyma.02G253600	NotDE	NotDE	1.05446	NotDE	NotDE	NotDE	NotDE	NotDE											FeT1T2_R_Unique					Glyma.02G253600	307	UniRef100_K7KAP8 Uncharacterized protein n=1 Tax=Glycine max RepID=K7KAP8_SOYBN	0	100	UniRef100_G7JAM9 Solute carrier family 35 member E4 n=1 Tax=Medicago truncatula RepID=G7JAM9_MEDTR	0	94.12	AT3G11320.1|Symbols:|Nucleotide-sugar transporter family protein|chr3:3547017-3548539 REVERSE LENGTH=308	0	99.35	GO:0006863 GO:0016132	brassinosteroid biosynthetic process; "purine nucleobase transport"	GO:0008514	organic anion transmembrane transporter activity	GO:0005783 GO:0005794 GO:0005886 GO:0016020	Golgi apparatus; "endoplasmic reticulum"; "membrane"; "plasma membrane"	PF03151 PF00892	Triose-phosphate Transporter family; "EamA-like transporter family"	PTHR11132	SOLUTE CARRIER FAMILY 35	KOG1441	Glucose-6-phosphate/phosphate_and_phosphoenolpyruvate/phosphate_antiporter
Glyma.02G254300	NotDE	NotDE	1.30062	NotDE	NotDE	-1.28345	NotDE	NotDE											FeT1T2_R_Unique					Glyma.02G254300	585	UniRef100_I1JI57 Uncharacterized protein n=1 Tax=Glycine max RepID=I1JI57_SOYBN	0	100.52	UniRef100_Q45FY8 Coronatine-insensitive 1 n=1 Tax=Glycine max RepID=Q45FY8_SOYBN	0	98.31	AT2G39940.1|Symbols:COI1|RNI-like superfamily protein|chr2:16672848-16675486 REVERSE LENGTH=592	0	95.61	GO:0002237 GO:0006511 GO:0006952 GO:0007165 GO:0009611 GO:0009625 GO:0009641 GO:0009753 GO:0009861 GO:0009867 GO:0009909 GO:0010103 GO:0010118 GO:0010218 GO:0031146 GO:0031348 GO:0042742 GO:0042752 GO:0048443 GO:0050832	SCF-dependent proteasomal ubiquitin-dependent protein catabolic process; "defense response"; "defense response to bacterium"; "defense response to fungus"; "jasmonic acid and ethylene-dependent systemic resistance"; "jasmonic acid mediated signaling pathway"; "negative regulation of defense response"; "regulation of circadian rhythm"; "regulation of flower development"; "response to far red light…	GO:0004842 GO:0005515	protein binding; "ubiquitin-protein ligase activity"	GO:0005634 GO:0019005	SCF ubiquitin ligase complex; "nucleus"	NA	NA	PTHR23125	F-BOX/LEUCINE RICH REPEAT PROTEIN	KOG1947	Leucine_rich_repeat_proteins,_some_proteins_contain_F-box
Glyma.02G255200	NotDE	NotDE	2.74136	NotDE	NotDE	NotDE	NotDE	NotDE											FeT1T2_R_Unique					Glyma.02G255200	483	UniRef100_K7KAR0 Uncharacterized protein n=1 Tax=Glycine max RepID=K7KAR0_SOYBN	0	100	UniRef100_D7LNA2 Binding protein n=1 Tax=Arabidopsis lyrata subsp. lyrata RepID=D7LNA2_ARALL	7e-81	71.54	AT1G07280.3|Symbols:|Tetratricopeptide repeat (TPR)-like superfamily protein|chr1:2238505-2240991 FORWARD LENGTH=552	8e-88	81.7	GO:0000023 GO:0008150 GO:0019252	biological process; "maltose metabolic process"; "starch biosynthetic process"	NA	NA	NA	NA	NA	NA	PTHR23083	TETRATRICOPEPTIDE REPEAT PROTEIN, TPR	NA	NA
Glyma.02G255400	NotDE	NotDE	2.27208	NotDE	NotDE	2.41899	1.77628	NotDE											Fe&PiT1T2_R_Unique					Glyma.02G255400	438	UniRef100_K7KAR1 Uncharacterized protein n=1 Tax=Glycine max RepID=K7KAR1_SOYBN	0	100	UniRef100_B5AE23 Nematode resistance HS1pro1 protein n=1 Tax=Glycine max RepID=B5AE23_SOYBN	0	100	AT2G40000.1|Symbols:HSPRO2, ATHSPRO2|ortholog of sugar beet HS1 PRO-1 2|chr2:16700649-16701956 REVERSE LENGTH=435	3e-161	99.77	GO:0006979 GO:0009646 GO:0009751 GO:0009816 GO:0010200	defense response to bacterium, incompatible interaction; "response to absence of light"; "response to chitin"; "response to oxidative stress"; "response to salicylic acid stimulus"	GO:0005515	protein binding	GO:0005739	mitochondrion	PF07014 PF07231	Hs1pro-1 protein C-terminus; "Hs1pro-1 N-terminus"	NA	NA	NA	NA
Glyma.02G258600	NotDE	NotDE	-1.12158	NotDE	NotDE	NotDE	-1.08965	NotDE											Fe&PiT1T2_R_Unique					Glyma.02G258600	169	UniRef100_K7KAT3 Uncharacterized protein n=1 Tax=Glycine max RepID=K7KAT3_SOYBN	7e-115	100	UniRef100_D7LEB2 Oxidoreductase/ transition metal ion binding protein n=2 Tax=Arabidopsis lyrata subsp. lyrata RepID=D7LEB2_ARALL	2e-20	85.12	AT5G19875.1|Symbols:|unknown protein; FUNCTIONS IN: molecular_function unknown; INVOLVED IN: response to oxidative stress; LOCATED IN: endomembrane system; EXPRESSED IN: 21 plant structures; EXPRESSED DURING: 13 growth stages; BEST Arabidopsis thaliana protein match is: unknown protein (TAIR:AT2G31940.1); Has 30201 Blast hits to 17322 proteins in 780 species: Archae - 12; Bacteria - 1396; Metazoa…	4e-30	95.93	GO:0006979	response to oxidative stress	GO:0003674	molecular function	GO:0005739	mitochondrion	NA	NA	NA	NA	NA	NA
Glyma.02G258700	NotDE	NotDE	-1.46904	NotDE	NotDE	1.03419	NotDE	NotDE											FeT1T2_R_Unique					Glyma.02G258700	72	UniRef100_K7KAT4 Uncharacterized protein n=1 Tax=Glycine max RepID=K7KAT4_SOYBN	2e-43	100	NA	NA	NA	NA	NA	NA	NA	NA	NA	NA	NA	NA	NA	NA	NA	NA	NA	NA
Glyma.02G260100									Glyma.02G260100	NotDE	NotDE	NotDE	-1.2748	NotDE	NotDE	-1.18991	NotDE				PiT1T2_L_Unique			Glyma.02G260100	435	UniRef100_I1JIB7 Uncharacterized protein n=2 Tax=Glycine max RepID=I1JIB7_SOYBN	0	100	UniRef100_G7K7B8 Sodium-coupled neutral amino acid transporter n=1 Tax=Medicago truncatula RepID=G7K7B8_MEDTR	0	99.77	AT3G56200.1|Symbols:|Transmembrane amino acid transporter family protein|chr3:20850087-20851779 FORWARD LENGTH=435	3e-176	99.08	GO:0006865	amino acid transport	GO:0015171	amino acid transmembrane transporter activity	GO:0005886 GO:0016020	membrane; "plasma membrane"	PF01490	Transmembrane amino acid transporter protein	PTHR22950	AMINO ACID TRANSPORTER	KOG1305	Amino_acid_transporter_protein
Glyma.02G261600	NotDE	NotDE	-1.4579	NotDE	NotDE	3.10993	NotDE	-1.18576											FeT1T2_R_Unique					Glyma.02G261600	570	UniRef100_I1JID2 Uncharacterized protein n=1 Tax=Glycine max RepID=I1JID2_SOYBN	0	100	UniRef100_G7K780 Laccase n=1 Tax=Medicago truncatula RepID=G7K780_MEDTR	0	100.35	AT2G40370.1|Symbols:LAC5|laccase 5|chr2:16858192-16860593 REVERSE LENGTH=580	0	98.1	GO:0046274 GO:0046688 GO:0055114	lignin catabolic process; "oxidation-reduction process"; "response to copper ion"	GO:0005507 GO:0016491 GO:0052716	copper ion binding; "hydroquinone:oxygen oxidoreductase activity"; "oxidoreductase activity"	GO:0005576 GO:0048046	apoplast; "extracellular region"	PF07732 PF00394 PF07731	Multicopper oxidase; "Multicopper oxidase"; "Multicopper oxidase"	PTHR11709	MULTI-COPPER OXIDASE	KOG1263	Multicopper_oxidases
Glyma.02G261800	NotDE	NotDE	1.05593	NotDE	NotDE	NotDE	NotDE	1.14974											FeT1T2_R_Unique					Glyma.02G261800	1311	UniRef100_K7KAV1 Uncharacterized protein n=1 Tax=Glycine max RepID=K7KAV1_SOYBN	0	102.18	UniRef100_G7K775 DNA repair and recombination protein RAD54-like protein n=1 Tax=Medicago truncatula RepID=G7K775_MEDTR	0	94.35	AT5G20420.1|Symbols:CHR42|chromatin remodeling 42|chr5:6899015-6903266 REVERSE LENGTH=1261	0	103.57	GO:0007062 GO:0007131 GO:0033044 GO:0042138 GO:0045132	meiotic DNA double-strand break formation; "meiotic chromosome segregation"; "reciprocal meiotic recombination"; "regulation of chromosome organization"; "sister chromatid cohesion"	GO:0003676 GO:0003677 GO:0004386 GO:0005524	ATP binding; "DNA binding"; "helicase activity"; "nucleic acid binding"	GO:0005634	nucleus	PF00176 PF00271	SNF2 family N-terminal domain; "Helicase conserved C-terminal domain"	PTHR10799	SWI/SNF-RELATED MATRIX-ASSOCIATED ACTIN-DEPENDENT REGULATOR OF CHROMATIN SUBFAMILY-RELATED	KOG0390	DNA_repair_protein,_SNF2_family
Glyma.02G262100	NotDE	NotDE	1.00384	1.28437	NotDE	NotDE	1.12511	NotDE											PiT1T2_R_Unique					Glyma.02G262100	428	UniRef100_V7BB97 Uncharacterized protein n=1 Tax=Phaseolus vulgaris RepID=V7BB97_PHAVU	0	100	UniRef100_G7K771 CCP n=1 Tax=Medicago truncatula RepID=G7K771_MEDTR	0	87.09	AT2G40320.1|Symbols:TBL33|TRICHOME BIREFRINGENCE-LIKE 33|chr2:16840330-16842139 FORWARD LENGTH=425	0	96.47	GO:0008150	biological process	NA	NA	GO:0009507	chloroplast	PF03005	PF03005	PTHR13533	FAMILY NOT NAMED	NA	NA
Glyma.02G262200	NotDE	NotDE	NotDE	NotDE	NotDE	NotDE	2.32297	NotDE											PiT1T2_R_Unique					Glyma.02G262200	221	UniRef100_K7KAV5 Uncharacterized protein n=1 Tax=Glycine max RepID=K7KAV5_SOYBN	4e-108	23.68	UniRef100_G7J2C1 Cytosolic endo-beta-N-acetylglucosaminidase n=1 Tax=Medicago truncatula RepID=G7J2C1_MEDTR	3e-75	20.84	AT3G11040.1|Symbols:|Glycosyl hydrolase family 85|chr3:3460143-3463312 FORWARD LENGTH=701	3e-69	21.97	GO:0006491 GO:0006517	N-glycan processing; "protein deglycosylation"	GO:0016798 GO:0033925	hydrolase activity, acting on glycosyl bonds; "mannosyl-glycoprotein endo-beta-N-acetylglucosaminidase activity"	GO:0005737	cytoplasm	PF03644	Glycosyl hydrolase family 85	PTHR13246	ENDO BETA N-ACETYLGLUCOSAMINIDASE	NA	NA
Glyma.02G262500	NotDE	NotDE	2.23717	NotDE	NotDE	-1.01312	1.18273	1.63556											FeT1T2_R_Unique					Glyma.02G262500	251	UniRef100_I1JIE0 Ferritin n=3 Tax=Glycine max RepID=I1JIE0_SOYBN	0	100	UniRef100_I1JIE0 Ferritin n=3 Tax=Glycine max RepID=I1JIE0_SOYBN	0	100	AT2G40300.1|Symbols:ATFER4, FER4|ferritin 4|chr2:16831501-16833214 REVERSE LENGTH=259	2e-117	76.45	GO:0000302 GO:0006826 GO:0006879 GO:0009793 GO:0009908 GO:0010027 GO:0010039 GO:0010228 GO:0015979 GO:0016226 GO:0048366 GO:0048481 GO:0055072 GO:0055114	cellular iron ion homeostasis; "embryo development ending in seed dormancy"; "flower development"; "iron-sulfur cluster assembly"; "iron ion homeostasis"; "iron ion transport"; "leaf development"; "ovule development"; "oxidation-reduction process"; "photosynthesis"; "response to iron ion"; "response to reactive oxygen species"; "thylakoid membrane organization"; "vegetative to reproductive phase …	GO:0008199 GO:0016491 GO:0046914	ferric iron binding; "oxidoreductase activity"; "transition metal ion binding"	GO:0005739 GO:0009507 GO:0009570 GO:0009941	chloroplast; "chloroplast envelope"; "chloroplast stroma"; "mitochondrion"	PF00210	Ferritin-like domain	PTHR11431	FERRITIN	KOG2332	Ferritin
Glyma.02G264000	NotDE	NotDE	-1.06882	NotDE	NotDE	NotDE	NotDE	NotDE											FeT1T2_R_Unique					Glyma.02G264000	533	UniRef100_I1JIF2 Uncharacterized protein n=1 Tax=Glycine max RepID=I1JIF2_SOYBN	0	100	UniRef100_G7JBW9 Sorting and assembly machinery component-like protein n=1 Tax=Medicago truncatula RepID=G7JBW9_MEDTR	0	93.6	AT5G05520.1|Symbols:|Outer membrane OMP85 family protein|chr5:1632912-1635104 FORWARD LENGTH=524	0	101.53	GO:0006486 GO:0006888 GO:0008150 GO:0009640 GO:0009793 GO:0009845 GO:0009909 GO:0009933 GO:0010162 GO:0010182 GO:0010228 GO:0016567 GO:0019915 GO:0043090 GO:0050826 GO:0051604	ER to Golgi vesicle-mediated transport; "amino acid import"; "biological process"; "embryo development ending in seed dormancy"; "lipid storage"; "meristem structural organization"; "photomorphogenesis"; "protein glycosylation"; "protein maturation"; "protein ubiquitination"; "regulation of flower development"; "response to freezing"; "seed dormancy process"; "seed germination"; "sugar mediated s…	GO:0003674	molecular function	GO:0005634 GO:0005739 GO:0009536	mitochondrion; "nucleus"; "plastid"	PF01103 PF07244	Surface antigen; "Surface antigen variable number repeat"	PTHR12815	SORTING AND ASSEMBLY MACHINERY (SAM50) PROTEIN	KOG2602	Predicted_cell_surface_protein_homologous_to_bacterial_outer_membrane_proteins
Glyma.02G264800	NotDE	NotDE	1.09686	NotDE	NotDE	1.73084	NotDE	NotDE											FeT1T2_R_Unique					Glyma.02G264800	174	UniRef100_I1JIG0 Uncharacterized protein n=1 Tax=Glycine max RepID=I1JIG0_SOYBN	3e-121	100	UniRef100_G7JBV5 Zinc/RING finger protein n=1 Tax=Medicago truncatula RepID=G7JBV5_MEDTR	2e-62	98.84	AT3G11110.1|Symbols:|RING/U-box superfamily protein|chr3:3479979-3480455 FORWARD LENGTH=158	3e-35	93.67	GO:0009741	response to brassinosteroid stimulus	GO:0008270	zinc ion binding	GO:0005634	nucleus	PF00097	Zinc finger, C3HC4 type (RING finger)	PTHR22764	RING FINGER DOMAIN-CONTAINING	NA	NA
Glyma.02G267900	NotDE	NotDE	1.10942	1.23323	NotDE	NotDE	1.26876	NotDE											PiT1T2_R_Unique					Glyma.02G267900	209	UniRef100_I1JII4 Uncharacterized protein n=1 Tax=Glycine max RepID=I1JII4_SOYBN	3e-153	100	UniRef100_G7KH96 Tyrosine specific protein phosphatase family protein n=1 Tax=Medicago truncatula RepID=G7KH96_MEDTR	3e-125	93.64	AT1G05000.1|Symbols:|Phosphotyrosine protein phosphatases superfamily protein|chr1:1425660-1428393 FORWARD LENGTH=215	2e-100	77.67	GO:0007243 GO:0016311 GO:0043407	dephosphorylation; "intracellular protein kinase cascade"; "negative regulation of MAP kinase activity"	GO:0004721 GO:0004725 GO:0016791	phosphatase activity; "phosphoprotein phosphatase activity"; "protein tyrosine phosphatase activity"	GO:0005737	cytoplasm	PF03162	Tyrosine phosphatase family	NA	NA	NA	NA
Glyma.02G268700	NotDE	NotDE	NotDE	NotDE	NotDE	NotDE	1.05958	NotDE											PiT1T2_R_Unique					Glyma.02G268700	112	UniRef100_I1JIJ6 Uncharacterized protein n=2 Tax=Glycine max RepID=I1JIJ6_SOYBN	1e-73	100	NA	NA	NA	AT2G04900.1|Symbols:|unknown protein; FUNCTIONS IN: molecular_function unknown; INVOLVED IN: N-terminal protein myristoylation; LOCATED IN: cellular_component unknown; EXPRESSED IN: 23 plant structures; EXPRESSED DURING: 15 growth stages; CONTAINS InterPro DOMAIN/s: Protein of unknown function DUF423 (InterPro:IPR006696); Has 1824 Blast hits to 1824 proteins in 878 species: Archae - 0; Bacteria -…	1e-64	86.72	GO:0006499	N-terminal protein myristoylation	GO:0003674	molecular function	GO:0005739	mitochondrion	PF04241	Protein of unknown function (DUF423)	PTHR10580	UNCHARACTERIZED	KOG3472	Predicted_small_membrane_protein
Glyma.02G269400	-1.92105	NotDE	NotDE	1.29001	NotDE	NotDE	1.19613	NotDE											PiT1T2_R_Unique					Glyma.02G269400	525	UniRef100_I1JIK1 Uncharacterized protein n=1 Tax=Glycine max RepID=I1JIK1_SOYBN	0	100	UniRef100_G7K7J2 Endoglucanase n=1 Tax=Medicago truncatula RepID=G7K7J2_MEDTR	0	99.81	AT2G32990.1|Symbols:AtGH9B8, GH9B8|glycosyl hydrolase 9B8|chr2:14003361-14005844 FORWARD LENGTH=525	0	92.76	GO:0005975	carbohydrate metabolic process	GO:0003824 GO:0004553	catalytic activity; "hydrolase activity, hydrolyzing O-glycosyl compounds"	GO:0005576	extracellular region	PF00759	Glycosyl hydrolase family 9	PTHR22298	ENDO-1,4-BETA-GLUCANASE	NA	NA
Glyma.02G271800	NotDE	NotDE	-1.02859	NotDE	NotDE	NotDE	NotDE	NotDE											FeT1T2_R_Unique					Glyma.02G271800	286	UniRef100_I1JIN0 Uncharacterized protein n=1 Tax=Glycine max RepID=I1JIN0_SOYBN	0	100	UniRef100_Q2HS41 rRNA-processing protein UTP23-like protein n=2 Tax=Medicago truncatula RepID=Q2HS41_MEDTR	4e-161	98.62	AT2G34570.1|Symbols:MEE21|PIN domain-like family protein|chr2:14563048-14564681 REVERSE LENGTH=281	3e-90	97.15	GO:0009220 GO:0009793	embryo development ending in seed dormancy; "pyrimidine ribonucleotide biosynthetic process"	GO:0003674	molecular function	GO:0005634	nucleus	PF04900	Fcf1	PTHR12416	UNCHARACTERIZED	KOG3164	Uncharacterized_proteins_of_PilT_N-term./Vapc_superfamily
Glyma.02G272700	NotDE	NotDE	1.00661	NotDE	NotDE	NotDE	NotDE	NotDE											FeT1T2_R_Unique					Glyma.02G272700	653	UniRef100_I1JIP1 Uncharacterized protein n=1 Tax=Glycine max RepID=I1JIP1_SOYBN	0	100	UniRef100_G3ECQ4 Rfls1 protein n=1 Tax=Glycine max RepID=G3ECQ4_SOYBN	0	100	AT5G20990.1|Symbols:B73, SIR4, CNX, CHL6, CNX1|molybdopterin biosynthesis CNX1 protein / molybdenum cofactor biosynthesis enzyme CNX1 (CNX1)|chr5:7128737-7133397 REVERSE LENGTH=670	0	97.01	GO:0000165 GO:0006612 GO:0006777 GO:0007154 GO:0009409 GO:0009734 GO:0009738 GO:0009862 GO:0009867 GO:0010363 GO:0030968 GO:0031348 GO:0032324 GO:0043069 GO:0050832	MAPK cascade; "Mo-molybdopterin cofactor biosynthetic process"; "abscisic acid mediated signaling pathway"; "auxin mediated signaling pathway"; "cell communication"; "defense response to fungus"; "endoplasmic reticulum unfolded protein response"; "jasmonic acid mediated signaling pathway"; "molybdopterin cofactor biosynthetic process"; "negative regulation of defense response"; "negative regulati…	GO:0030151	molybdenum ion binding	GO:0005737 GO:0005829	cytoplasm; "cytosol"	PF00994 PF03454 PF03453	Probable molybdopterin binding domain; "MoeA C-terminal region (domain IV)"; "MoeA N-terminal region (domain I and II)"	PTHR10192	MOLYBDOPTERIN BIOSYNTHESIS PROTEIN	KOG2371	Molybdopterin_biosynthesis_protein
Glyma.02G274600	NotDE	NotDE	1.11962	NotDE	NotDE	NotDE	1.0686	NotDE											Fe&PiT1T2_R_Unique					Glyma.02G274600	615	UniRef100_UPI00018C6C24 PREDICTED: protein ETHYLENE INSENSITIVE 3 n=1 Tax=Glycine max RepID=UPI00018C6C24	0	100	UniRef100_Q8SA69 Transcription factor EIL1 n=1 Tax=Vigna radiata RepID=Q8SA69_VIGRA	0	100.82	AT3G20770.1|Symbols:EIN3, AtEIN3|Ethylene insensitive 3 family protein|chr3:7260702-7262588 REVERSE LENGTH=628	0	97.45	GO:0000303 GO:0006355 GO:0006487 GO:0007165 GO:0008219 GO:0009639 GO:0009651 GO:0009723 GO:0009733 GO:0009737 GO:0009743 GO:0009751 GO:0009755 GO:0009863 GO:0009873 GO:0010182 GO:0042742 GO:0048825 GO:0071281	cell death; "cellular response to iron ion"; "cotyledon development"; "defense response to bacterium"; "ethylene mediated signaling pathway"; "hormone-mediated signaling pathway"; "protein N-linked glycosylation"; "regulation of transcription, DNA-dependent"; "response to abscisic acid stimulus"; "response to auxin stimulus"; "response to carbohydrate stimulus"; "response to ethylene stimulus"; "…	GO:0003677 GO:0003700 GO:0005515	DNA binding; "protein binding"; "sequence-specific DNA binding transcription factor activity"	GO:0005634	nucleus	PF04873	Ethylene insensitive 3	NA	NA	NA	NA
Glyma.02G275500	NotDE	NotDE	1.82118	NotDE	NotDE	NotDE	NotDE	NotDE											FeT1T2_R_Unique					Glyma.02G275500	284	UniRef100_UPI0001B6414B PREDICTED: SNF1-related protein kinase regulatory subunit beta-1 n=1 Tax=Glycine max RepID=UPI0001B6414B	0	99.65	UniRef100_Q7XYX8 AKIN beta1 n=1 Tax=Medicago truncatula RepID=Q7XYX8_MEDTR	7e-173	102.54	AT5G21170.1|Symbols:AKINBETA1|5'-AMP-activated protein kinase beta-2 subunit protein|chr5:7205718-7208239 FORWARD LENGTH=283	6e-111	100	GO:0006499 GO:0009744 GO:0009750 GO:0043562	N-terminal protein myristoylation; "cellular response to nitrogen levels"; "response to fructose stimulus"; "response to sucrose stimulus"	GO:0004679 GO:0005515	AMP-activated protein kinase activity; "protein binding"	GO:0005737	cytoplasm	PF04739	5'-AMP-activated protein kinase beta subunit, interation domain	PTHR10343	5'-AMP-ACTIVATED PROTEIN KINASE , BETA SUBUNIT	KOG1616	Protein_involved_in_Snf1_protein_kinase_complex_assembly
Glyma.02G278300	NotDE	NotDE	1.05978	NotDE	NotDE	NotDE	NotDE	NotDE											FeT1T2_R_Unique					Glyma.02G278300	398	UniRef100_I1JIV7 Uncharacterized protein n=1 Tax=Glycine max RepID=I1JIV7_SOYBN	0	100	UniRef100_G7KCV1 F-box family protein n=1 Tax=Medicago truncatula RepID=G7KCV1_MEDTR	0	99.5	AT2G32560.1|Symbols:|F-box family protein|chr2:13824820-13826761 FORWARD LENGTH=371	3e-149	107.01	GO:0008150	biological process	GO:0003674	molecular function	GO:0005576	extracellular region	PF00646	F-box domain	NA	NA	NA	NA
Glyma.02G278500	NotDE	NotDE	NotDE	-1.04717	NotDE	NotDE	-1.11233	NotDE											PiT1T2_R_Unique					Glyma.02G278500	638	UniRef100_I1JIW0 Uncharacterized protein n=1 Tax=Glycine max RepID=I1JIW0_SOYBN	0	100	UniRef100_G7KCV9 LAS1-like protein n=1 Tax=Medicago truncatula RepID=G7KCV9_MEDTR	0	105.64	AT5G12220.1|Symbols:|las1-like family protein|chr5:3950218-3953014 FORWARD LENGTH=611	2e-123	103.44	GO:0008150	biological process	GO:0003674	molecular function	GO:0005634	nucleus	PF04031	Las1-like	PTHR15002	UNCHARACTERIZED	KOG2425	Nuclear_protein_involved_in_cell_morphogenesis_and_cell_surface_growth
Glyma.02G280000	NotDE	NotDE	-1.5133	NotDE	NotDE	1.89571	NotDE	NotDE											FeT1T2_R_Unique					Glyma.02G280000	356	UniRef100_I1JIY0 Uncharacterized protein n=1 Tax=Glycine max RepID=I1JIY0_SOYBN	0	100	UniRef100_B9HNF9 LATERAL ROOT PRIMORDIUM 1 family protein n=1 Tax=Populus trichocarpa RepID=B9HNF9_POPTR	2e-98	91.01	AT5G12330.4|Symbols:LRP1|Lateral root primordium (LRP) protein-related|chr5:3987677-3989408 REVERSE LENGTH=407	8e-84	79.61	GO:0007155 GO:0009733 GO:0010090 GO:0045010 GO:0048364 GO:0048765 GO:0071555	actin nucleation; "cell adhesion"; "cell wall organization"; "response to auxin stimulus"; "root development"; "root hair cell differentiation"; "trichome morphogenesis"	GO:0042803	protein homodimerization activity	GO:0005575	cellular component	PF05142	Domain of unknown function (DUF702)	NA	NA	NA	NA
Glyma.02G280200	NotDE	NotDE	1.033	NotDE	NotDE	NotDE	NotDE	NotDE											FeT1T2_R_Unique					Glyma.02G280200	123	UniRef100_K7KB85 Uncharacterized protein n=1 Tax=Glycine max RepID=K7KB85_SOYBN	3e-82	100	UniRef100_G7KCZ4 Pentatricopeptide repeat-containing protein n=1 Tax=Medicago truncatula RepID=G7KCZ4_MEDTR	9e-47	16.76	AT5G01110.1|Symbols:|Tetratricopeptide repeat (TPR)-like superfamily protein|chr5:42114-44303 REVERSE LENGTH=729	1e-30	16.46	NA	NA	NA	NA	GO:0005739	mitochondrion	PF01535	PPR repeat	PTHR24015	FAMILY NOT NAMED	NA	NA
Glyma.02G284300	NotDE	NotDE	1.31671	NotDE	NotDE	NotDE	NotDE	NotDE											FeT1T2_R_Unique					Glyma.02G284300	321	UniRef100_K7KBB4 Uncharacterized protein n=1 Tax=Glycine max RepID=K7KBB4_SOYBN	0	100	UniRef100_G7K3B6 NAC domain protein IPR003441 n=1 Tax=Medicago truncatula RepID=G7K3B6_MEDTR	7e-157	102.25	AT2G43000.1|Symbols:anac042, NAC042|NAC domain containing protein 42|chr2:17880617-17882584 REVERSE LENGTH=275	5e-93	104.73	GO:0005992 GO:0006561 GO:0007275 GO:0009627 GO:0009718 GO:0009723 GO:0010120 GO:0010150 GO:0034976 GO:0042538 GO:1900056	anthocyanin-containing compound biosynthetic process; "camalexin biosynthetic process"; "hyperosmotic salinity response"; "leaf senescence"; "multicellular organismal development"; "negative regulation of leaf senescence"; "proline biosynthetic process"; "response to endoplasmic reticulum stress"; "response to ethylene stimulus"; "systemic acquired resistance"; "trehalose biosynthetic process"	GO:0003677 GO:0003700	DNA binding; "sequence-specific DNA binding transcription factor activity"	GO:0005634	nucleus	PF02365	No apical meristem (NAM) protein	NA	NA	NA	NA
Glyma.02G285200	NotDE	NotDE	-1.16034	NotDE	NotDE	1.41823	NotDE	NotDE											FeT1T2_R_Unique					Glyma.02G285200	372	UniRef100_I1JJ30 Uncharacterized protein n=1 Tax=Glycine max RepID=I1JJ30_SOYBN	0	100	UniRef100_G7KD37 GDSL esterase/lipase n=1 Tax=Medicago truncatula RepID=G7KD37_MEDTR	0	96.85	AT5G50890.1|Symbols:|alpha/beta-Hydrolases superfamily protein|chr5:20702684-20704235 FORWARD LENGTH=408	3e-177	86.52	NA	NA	NA	NA	GO:0005634	nucleus	PF01764	Lipase (class 3)	NA	NA	NA	NA
Glyma.02G288900	NotDE	NotDE	-1.02411	NotDE	NotDE	NotDE	NotDE	NotDE											FeT1T2_R_Unique					Glyma.02G288900	283	UniRef100_I1JJ67 Small nuclear ribonucleoprotein-associated protein n=1 Tax=Glycine max RepID=I1JJ67_SOYBN	0	100	UniRef100_I1JJ67 Small nuclear ribonucleoprotein-associated protein n=1 Tax=Glycine max RepID=I1JJ67_SOYBN	0	100	AT4G20440.4|Symbols:|small nuclear ribonucleoprotein associated protein B|chr4:11022843-11023616 REVERSE LENGTH=257	1e-85	62.26	GO:0000398 GO:0001510	RNA methylation; "mRNA splicing, via spliceosome"	NA	NA	GO:0005634 GO:0005654 GO:0005732 GO:0005829 GO:0015030	Cajal body; "cytosol"; "nucleoplasm"; "nucleus"; "small nucleolar ribonucleoprotein complex"	PF01423	LSM domain	PTHR10701	SMALL NUCLEAR RIBONUCLEOPROTEIN-ASSOCIATED PROTEIN B AND N	KOG3168	U1_snRNP_component
Glyma.02G291300	NotDE	NotDE	1.37646	NotDE	NotDE	NotDE	NotDE	NotDE											FeT1T2_R_Unique					Glyma.02G291300	529	UniRef100_I1JJA3 Uncharacterized protein n=1 Tax=Glycine max RepID=I1JJA3_SOYBN	0	100	UniRef100_G7K8K5 Calcium dependent protein kinase n=1 Tax=Medicago truncatula RepID=G7K8K5_MEDTR	0	50	AT3G20410.1|Symbols:CPK9|calmodulin-domain protein kinase 9|chr3:7116388-7118824 FORWARD LENGTH=541	0	87.06	GO:0000165 GO:0006468 GO:0006499 GO:0006612 GO:0007154 GO:0007165 GO:0009409 GO:0009723 GO:0009738 GO:0009862 GO:0009867 GO:0010363 GO:0030968 GO:0031348 GO:0043069 GO:0050832	MAPK cascade; "N-terminal protein myristoylation"; "abscisic acid mediated signaling pathway"; "cell communication"; "defense response to fungus"; "endoplasmic reticulum unfolded protein response"; "jasmonic acid mediated signaling pathway"; "negative regulation of defense response"; "negative regulation of programmed cell death"; "protein phosphorylation"; "protein targeting to membrane"; "regul…	GO:0004672 GO:0004674 GO:0004683 GO:0005509 GO:0005524 GO:0016301 GO:0016772	ATP binding; "calcium ion binding"; "calmodulin-dependent protein kinase activity"; "kinase activity"; "protein kinase activity"; "protein serine/threonine kinase activity"; "transferase activity, transferring phosphorus-containing groups"	GO:0005634 GO:0005886	nucleus; "plasma membrane"	PF00069 PF00036	Protein kinase domain; "EF hand"	PTHR24347	SERINE/THREONINE-PROTEIN KINASE	KOG0032	Ca2+/calmodulin-dependent_protein_kinase,_EF-Hand_protein_superfamily
Glyma.02G294000	NotDE	NotDE	-1.57353	NotDE	NotDE	2.45306	NotDE	-1.11608											FeT1T2_R_Unique					Glyma.02G294000	473	UniRef100_I1JJC7 Uncharacterized protein n=1 Tax=Glycine max RepID=I1JJC7_SOYBN	0	100	UniRef100_E7CQZ9 GLU n=1 Tax=Gossypium hirsutum RepID=E7CQZ9_GOSHI	0	99.36	AT5G55180.1|Symbols:|O-Glycosyl hydrolases family 17 protein|chr5:22388834-22390550 FORWARD LENGTH=460	0	97.17	GO:0005975	carbohydrate metabolic process	GO:0003824 GO:0004553 GO:0043169	catalytic activity; "cation binding"; "hydrolase activity, hydrolyzing O-glycosyl compounds"	GO:0005886	plasma membrane	PF00332 PF07983	Glycosyl hydrolases family 17; "X8 domain"	PTHR16631	FAMILY NOT NAMED	NA	NA
Glyma.02G296300	NotDE	NotDE	-1.79863	NotDE	NotDE	2.50949	NotDE	NotDE											FeT1T2_R_Unique					Glyma.02G296300	696	UniRef100_K7KBJ8 Uncharacterized protein n=1 Tax=Glycine max RepID=K7KBJ8_SOYBN	0	100	UniRef100_G7K4B3 Fimbrin-1 n=1 Tax=Medicago truncatula RepID=G7K4B3_MEDTR	0	99.86	AT4G26700.2|Symbols:ATFIM1, FIM1|fimbrin 1|chr4:13463760-13467426 FORWARD LENGTH=687	0	99.27	GO:0007623 GO:0030048 GO:0051645 GO:0051646 GO:0060151	Golgi localization; "actin filament-based movement"; "circadian rhythm"; "mitochondrion localization"; "peroxisome localization"	GO:0003779	actin binding	GO:0005737	cytoplasm	PF00307	Calponin homology (CH) domain	PTHR19961	FIMBRIN/PLASTIN	KOG0046	Ca2+-binding_actin-bundling_protein_(fimbrin/plastin),_EF-Hand_protein_superfamily
Glyma.02G296400	NotDE	NotDE	NotDE	NotDE	NotDE	NotDE	1.17546	NotDE											PiT1T2_R_Unique					Glyma.02G296400	754	UniRef100_I1JJF7 Uncharacterized protein n=1 Tax=Glycine max RepID=I1JJF7_SOYBN	0	100	UniRef100_G7K4B9 Glycerophosphodiesterase-like protein n=1 Tax=Medicago truncatula RepID=G7K4B9_MEDTR	0	96.55	AT1G66970.1|Symbols:SVL2|SHV3-like 2|chr1:24992746-24996005 REVERSE LENGTH=763	0	94.76	GO:0006071 GO:0006629 GO:0030643	cellular phosphate ion homeostasis; "glycerol metabolic process"; "lipid metabolic process"	GO:0008081 GO:0008889 GO:0016301	glycerophosphodiester phosphodiesterase activity; "kinase activity"; "phosphoric diester hydrolase activity"	GO:0005886 GO:0009507 GO:0031225 GO:0046658 GO:0048046	anchored to membrane; "anchored to plasma membrane"; "apoplast"; "chloroplast"; "plasma membrane"	PF03009	Glycerophosphoryl diester phosphodiesterase family	PTHR23344	GLYCEROPHOSPHORYL DIESTER PHOSPHODIESTERASE	KOG2258	Glycerophosphoryl_diester_phosphodiesterase
Glyma.02G302700	NotDE	NotDE	-1.56675	NotDE	NotDE	NotDE	NotDE	NotDE											FeT1T2_R_Unique					Glyma.02G302700	329	UniRef100_K7KBN8 Uncharacterized protein n=1 Tax=Glycine max RepID=K7KBN8_SOYBN	0	100	UniRef100_G7K4S5 Regulatory protein recX n=1 Tax=Medicago truncatula RepID=G7K4S5_MEDTR	3e-135	107.28	AT3G13226.1|Symbols:|regulatory protein RecX family protein|chr3:4264442-4266286 REVERSE LENGTH=382	9e-59	43.19	GO:0006282 GO:0007126	meiosis; "regulation of DNA repair"	GO:0003674	molecular function	GO:0005737	cytoplasm	PF02631	RecX family	NA	NA	NA	NA
Glyma.02G303900	NotDE	NotDE	-2.01445	NotDE	NotDE	2.80194	-1.18222	NotDE											Fe&PiT1T2_R_Unique					Glyma.02G303900	118	UniRef100_I1JJN4 Uncharacterized protein n=1 Tax=Glycine max RepID=I1JJN4_SOYBN	6e-78	100	UniRef100_Q9LIH4 Genomic DNA, chromosome 3, P1 clone:MFD22 n=1 Tax=Arabidopsis thaliana RepID=Q9LIH4_ARATH	4e-09	37.78	AT1G51355.1|Symbols:|unknown protein; FUNCTIONS IN: molecular_function unknown; INVOLVED IN: biological_process unknown; LOCATED IN: chloroplast; BEST Arabidopsis thaliana protein match is: unknown protein (TAIR:AT3G20898.1); Has 52 Blast hits to 52 proteins in 9 species: Archae - 0; Bacteria - 0; Metazoa - 2; Fungi - 0; Plants - 50; Viruses - 0; Other Eukaryotes - 0 (source: NCBI BLink).|chr1:19…	8e-14	50	GO:0008150	biological process	GO:0003674	molecular function	GO:0005739	mitochondrion	NA	NA	NA	NA	NA	NA
Glyma.02G306700	NotDE	NotDE	-1.25581	NotDE	NotDE	NotDE	NotDE	NotDE											FeT1T2_R_Unique					Glyma.02G306700	476	UniRef100_I1JJR5 Uncharacterized protein n=1 Tax=Glycine max RepID=I1JJR5_SOYBN	0	100	UniRef100_G7K4W2 Heterogeneous nuclear ribonucleoprotein A1, A2/B1-like protein n=1 Tax=Medicago truncatula RepID=G7K4W2_MEDTR	0	99.16	AT3G07810.1|Symbols:|RNA-binding (RRM/RBD/RNP motifs) family protein|chr3:2492875-2495052 FORWARD LENGTH=494	0	96.15	NA	NA	GO:0000166 GO:0003676 GO:0003723	RNA binding; "nucleic acid binding"; "nucleotide binding"	GO:0005576	extracellular region	PF00076	RNA recognition motif. (a.k.a. RRM, RBD, or RNP domain)	PTHR24012	FAMILY NOT NAMED	KOG4205	RNA-binding_protein_musashi/mRNA_cleavage_and_polyadenylation_factor_I_complex,_subunit_HRP1
Glyma.03G005700	NotDE	NotDE	NotDE	NotDE	NotDE	NotDE	3.36986	NotDE											PiT1T2_R_Unique					Glyma.03G005700	556	UniRef100_I1JK46 Uncharacterized protein n=1 Tax=Glycine max RepID=I1JK46_SOYBN	0	100	UniRef100_D0VY45 Homocitrate synthase n=1 Tax=Lotus japonicus RepID=D0VY45_LOTJA	0	101.11	AT1G18500.1|Symbols:MAML-4, IPMS1|methylthioalkylmalate synthase-like 4|chr1:6369347-6372861 FORWARD LENGTH=631	0	85.58	GO:0009098 GO:0019752	carboxylic acid metabolic process; "leucine biosynthetic process"	GO:0003824 GO:0003852 GO:0046912	2-isopropylmalate synthase activity; "catalytic activity"; "transferase activity, transferring acyl groups, acyl groups converted into alkyl on transfer"	GO:0009507 GO:0009570	chloroplast; "chloroplast stroma"	PF08502 PF00682	LeuA allosteric (dimerisation) domain; "HMGL-like"	PTHR10277	HOMOCITRATE SYNTHASE-RELATED	KOG2367	Alpha-isopropylmalate_synthase/homocitrate_synthase
Glyma.03G006700	NotDE	NotDE	-1.33505	NotDE	NotDE	NotDE	NotDE	NotDE											FeT1T2_R_Unique					Glyma.03G006700	375	UniRef100_K7KBZ4 Uncharacterized protein n=1 Tax=Glycine max RepID=K7KBZ4_SOYBN	0	100	UniRef100_G7L2L5 Cysteine synthase n=1 Tax=Medicago truncatula RepID=G7L2L5_MEDTR	0	98.91	AT3G03630.1|Symbols:CS26|cysteine synthase 26|chr3:878388-880400 REVERSE LENGTH=404	8e-169	76.24	GO:0009643 GO:0010310 GO:0015979 GO:0019344 GO:0090322	cysteine biosynthetic process; "photosynthesis"; "photosynthetic acclimation"; "regulation of hydrogen peroxide metabolic process"; "regulation of superoxide metabolic process"	GO:0003824 GO:0004124 GO:0030170	catalytic activity; "cysteine synthase activity"; "pyridoxal phosphate binding"	GO:0005739 GO:0009507 GO:0031977	chloroplast; "mitochondrion"; "thylakoid lumen"	PF00291	Pyridoxal-phosphate dependent enzyme	PTHR10314	SER/THR DEHYDRATASE, TRP SYNTHASE	KOG1252	Cystathionine_beta-synthase_and_related_enzymes
Glyma.03G008800									Glyma.03G008800	NotDE	NotDE	NotDE	NotDE	NotDE	NotDE	5.19243	NotDE				PiT1T2_L_Unique			Glyma.03G008800	879	UniRef100_K7KC17 Uncharacterized protein n=2 Tax=Glycine max RepID=K7KC17_SOYBN	0	100	UniRef100_G7L4P0 U-box domain-containing protein n=2 Tax=Medicago truncatula RepID=G7L4P0_MEDTR	0	97.99	AT2G45910.1|Symbols:|U-box domain-containing protein kinase family protein|chr2:18894520-18898212 FORWARD LENGTH=834	0	105.28	GO:0006468 GO:0016567	protein phosphorylation; "protein ubiquitination"	GO:0004672 GO:0004674 GO:0004842 GO:0005524 GO:0016301 GO:0016772	ATP binding; "kinase activity"; "protein kinase activity"; "protein serine/threonine kinase activity"; "transferase activity, transferring phosphorus-containing groups"; "ubiquitin-protein ligase activity"	GO:0000151 GO:0005886	plasma membrane; "ubiquitin ligase complex"	PF00069 PF04564	Protein kinase domain; "U-box domain"	PTHR24420	LEUCINE-RICH REPEAT RECEPTOR-LIKE PROTEIN KINASE	KOG1187	Serine/threonine_protein_kinase
Glyma.03G009600	NotDE	NotDE	1.40267	NotDE	NotDE	NotDE	NotDE	NotDE											FeT1T2_R_Unique					Glyma.03G009600	320	UniRef100_I1JK87 Uncharacterized protein n=1 Tax=Glycine max RepID=I1JK87_SOYBN	0	100	UniRef100_Q2HTI9 2OG-Fe(II) oxygenase n=2 Tax=Medicago truncatula RepID=Q2HTI9_MEDTR	7e-180	97.83	AT4G23340.1|Symbols:|2-oxoglutarate (2OG) and Fe(II)-dependent oxygenase superfamily protein|chr4:12195719-12196793 REVERSE LENGTH=324	4e-134	95.37	GO:0008152 GO:0055114	metabolic process; "oxidation-reduction process"	GO:0016491 GO:0016706	oxidoreductase activity; "oxidoreductase activity, acting on paired donors, with incorporation or reduction of molecular oxygen, 2-oxoglutarate as one donor, and incorporation of one atom each of oxygen into both donors"	GO:0005737	cytoplasm	PF03171	2OG-Fe(II) oxygenase superfamily	PTHR10209	OXIDOREDUCTASE, 2OG-FE(II) OXYGENASE FAMILY PROTEIN	KOG0143	Iron/ascorbate_family_oxidoreductases
Glyma.03G011200	NotDE	NotDE	-1.80935	NotDE	NotDE	2.33569	-1.27347	-1.59345											FeT1T2_R_Unique					Glyma.03G011200	341	UniRef100_I1JKA0 Uncharacterized protein n=1 Tax=Glycine max RepID=I1JKA0_SOYBN	0	100	UniRef100_A7TUG5 AT-hook DNA-binding protein n=1 Tax=Gossypium hirsutum RepID=A7TUG5_GOSHI	2e-149	100	AT2G45850.2|Symbols:|AT hook motif DNA-binding family protein|chr2:18871901-18873457 REVERSE LENGTH=348	1e-103	97.7	GO:0008150 GO:0010103	biological process; "stomatal complex morphogenesis"	GO:0003677	DNA binding	GO:0005634	nucleus	PF03479	Domain of unknown function (DUF296)	NA	NA	NA	NA
Glyma.03G013500	NotDE	NotDE	-1.3233	NotDE	1.06667	3.02432	NotDE	NotDE											FeT1T2_R_Unique					Glyma.03G013500	482	UniRef100_I1JKB4 Uncharacterized protein n=1 Tax=Glycine max RepID=I1JKB4_SOYBN	0	100	UniRef100_F6LPU6 RopGEF2 n=1 Tax=Medicago truncatula RepID=F6LPU6_MEDTR	0	101.7	AT4G00460.2|Symbols:ATROPGEF3, ROPGEF3|RHO guanyl-nucleotide exchange factor 3|chr4:211146-213094 REVERSE LENGTH=473	0	100.85	NA	NA	GO:0005089	Rho guanyl-nucleotide exchange factor activity	GO:0005634	nucleus	PF03759	PRONE (Plant-specific Rop nucleotide exchanger)	NA	NA	NA	NA
Glyma.03G014400	NotDE	NotDE	1.63178	NotDE	1.55547	NotDE	1.95015	2.26244											FeT1T2_R_Unique					Glyma.03G014400	295	UniRef100_I1JKC0 Uncharacterized protein n=1 Tax=Glycine max RepID=I1JKC0_SOYBN	0	100	UniRef100_G7LBT1 (+)-neomenthol dehydrogenase n=1 Tax=Medicago truncatula RepID=G7LBT1_MEDTR	5e-169	100	AT3G61220.1|Symbols:|NAD(P)-binding Rossmann-fold superfamily protein|chr3:22663025-22664316 FORWARD LENGTH=296	5e-115	98.99	GO:0006952 GO:0008152 GO:0009744 GO:0009813 GO:0010224 GO:0055114 GO:0080167	defense response; "flavonoid biosynthetic process"; "metabolic process"; "oxidation-reduction process"; "response to UV-B"; "response to karrikin"; "response to sucrose stimulus"	GO:0000166 GO:0008106 GO:0016491 GO:0047501 GO:0047504	(+)-neomenthol dehydrogenase activity; "(-)-menthol dehydrogenase activity"; "alcohol dehydrogenase (NADP+) activity"; "nucleotide binding"; "oxidoreductase activity"	GO:0005737 GO:0005829 GO:0005886	cytoplasm; "cytosol"; "plasma membrane"	PF00106	short chain dehydrogenase	PTHR24322	FAMILY NOT NAMED	KOG1208	Dehydrogenases_with_different_specificities_(related_to_short-chain_alcohol_dehydrogenases)
Glyma.03G017600	NotDE	NotDE	1.04471	NotDE	NotDE	-1.09494	NotDE	NotDE											FeT1T2_R_Unique					Glyma.03G017600	333	UniRef100_I1JKF4 Uncharacterized protein n=1 Tax=Glycine max RepID=I1JKF4_SOYBN	0	100	UniRef100_Q9LEW8 Protein-ribulosamine 3-kinase, chloroplastic n=1 Tax=Arabidopsis thaliana RepID=FN3KR_ARATH	0	100.31	AT3G61080.1|Symbols:|Protein kinase superfamily protein|chr3:22607152-22608883 FORWARD LENGTH=326	0	100.31	GO:0015996	chlorophyll catabolic process	GO:0016301 GO:0016772	kinase activity; "transferase activity, transferring phosphorus-containing groups"	GO:0005739 GO:0009507	chloroplast; "mitochondrion"	PF03881	Fructosamine kinase	PTHR12149	FAMILY NOT NAMED	KOG3021	Predicted_kinase
Glyma.03G017800	NotDE	NotDE	NotDE	NotDE	NotDE	NotDE	1.2869	NotDE											PiT1T2_R_Unique					Glyma.03G017800	422	UniRef100_K7KC92 Uncharacterized protein n=1 Tax=Glycine max RepID=K7KC92_SOYBN	0	100	NA	NA	NA	AT4G00770.1|Symbols:|unknown protein; Has 127 Blast hits to 120 proteins in 33 species: Archae - 0; Bacteria - 2; Metazoa - 6; Fungi - 8; Plants - 62; Viruses - 3; Other Eukaryotes - 46 (source: NCBI BLink).|chr4:331195-333050 FORWARD LENGTH=440	3e-41	92.27	GO:0008150	biological process	GO:0003674	molecular function	GO:0005634	nucleus	NA	NA	NA	NA	NA	NA
Glyma.03G022700	NotDE	NotDE	-1.05118	NotDE	NotDE	NotDE	NotDE	NotDE											FeT1T2_R_Unique					Glyma.03G022700	311	UniRef100_I1JKK6 Uncharacterized protein n=1 Tax=Glycine max RepID=I1JKK6_SOYBN	0	100	UniRef100_B9IC09 DNA-binding family protein n=1 Tax=Populus trichocarpa RepID=B9IC09_POPTR	9e-115	103.33	AT2G45430.1|Symbols:AHL22|AT-hook motif nuclear-localized protein 22|chr2:18727848-18728801 FORWARD LENGTH=317	6e-87	97.79	GO:0000041 GO:0009640 GO:0009647 GO:0010228 GO:0010359 GO:0016132	brassinosteroid biosynthetic process; "photomorphogenesis"; "regulation of anion channel activity"; "skotomorphogenesis"; "transition metal ion transport"; "vegetative to reproductive phase transition of meristem"	GO:0003680	AT DNA binding	GO:0005634	nucleus	PF03479	Domain of unknown function (DUF296)	NA	NA	NA	NA
Glyma.03G023700	NotDE	NotDE	NotDE	NotDE	NotDE	NotDE	1.05888	NotDE											PiT1T2_R_Unique					Glyma.03G023700	1072	UniRef100_K7KCE4 Uncharacterized protein n=1 Tax=Glycine max RepID=K7KCE4_SOYBN	0	100	UniRef100_G7ITB2 Receptor protein kinase-like protein n=1 Tax=Medicago truncatula RepID=G7ITB2_MEDTR	0	100.49	AT1G35710.1|Symbols:|Protein kinase family protein with leucine-rich repeat domain|chr1:13220940-13224386 FORWARD LENGTH=1120	0	89.11	GO:0000165 GO:0006468 GO:0007169 GO:0009814	MAPK cascade; "defense response, incompatible interaction"; "protein phosphorylation"; "transmembrane receptor protein tyrosine kinase signaling pathway"	GO:0004672 GO:0004674 GO:0004713 GO:0005524 GO:0016772	ATP binding; "protein kinase activity"; "protein serine/threonine kinase activity"; "protein tyrosine kinase activity"; "transferase activity, transferring phosphorus-containing groups"	GO:0005886	plasma membrane	PF00069 PF00560	Protein kinase domain; "Leucine Rich Repeat"	PTHR24420	LEUCINE-RICH REPEAT RECEPTOR-LIKE PROTEIN KINASE	KOG1187	Serine/threonine_protein_kinase
Glyma.03G026600	NotDE	NotDE	1.40985	NotDE	NotDE	NotDE	NotDE	NotDE											FeT1T2_R_Unique					Glyma.03G026600	233	UniRef100_I1JKN7 Uncharacterized protein n=1 Tax=Glycine max RepID=I1JKN7_SOYBN	3e-168	100	UniRef100_G7JEM0 NAD(P)H-quinone oxidoreductase subunit 6 n=1 Tax=Medicago truncatula RepID=G7JEM0_MEDTR	1e-110	73.08	AT2G45360.1|Symbols:|Protein of unknown function (DUF1442)|chr2:18698619-18699360 FORWARD LENGTH=215	6e-81	105.58	GO:0008150	biological process	GO:0003674	molecular function	GO:0005634	nucleus	PF07279	Protein of unknown function (DUF1442)	NA	NA	NA	NA
Glyma.03G026700									Glyma.03G026700	NotDE	NotDE	-1.05275	NotDE	NotDE	NotDE	-1.11736	NotDE				Fe&PiT1T2_L_Unique			Glyma.03G026700	623	UniRef100_K7KCH1 Uncharacterized protein n=1 Tax=Glycine max RepID=K7KCH1_SOYBN	0	98.87	UniRef100_B9IBZ0 Pentatricopeptide repeat-containing family protein n=1 Tax=Populus trichocarpa RepID=B9IBZ0_POPTR	0	95.33	AT2G45350.1|Symbols:CRR4|Pentatricopeptide repeat (PPR) superfamily protein|chr2:18694816-18696657 REVERSE LENGTH=613	0	95.43	GO:0016556	mRNA modification	NA	NA	GO:0005739 GO:0005773 GO:0009507	chloroplast; "mitochondrion"; "vacuole"	PF01535	PPR repeat	PTHR24015	FAMILY NOT NAMED	NA	NA
Glyma.03G030300									Glyma.03G030300	NotDE	NotDE	NotDE	-1.0715	NotDE	NotDE	-1.06647	NotDE				PiT1T2_L_Unique			Glyma.03G030300	478	UniRef100_I1JKS7 Uncharacterized protein (Fragment) n=1 Tax=Glycine max RepID=I1JKS7_SOYBN	0	100	UniRef100_P58046 Cytochrome P450 71A15 n=1 Tax=Arabidopsis thaliana RepID=C71AF_ARATH	4e-118	95.16	AT5G24950.1|Symbols:CYP71A15|cytochrome P450, family 71, subfamily A, polypeptide 15|chr5:8595209-8597761 REVERSE LENGTH=496	4e-121	95.16	GO:0055114	oxidation-reduction process	GO:0005506 GO:0009055 GO:0016705 GO:0019825 GO:0020037	electron carrier activity; "heme binding"; "iron ion binding"; "oxidoreductase activity, acting on paired donors, with incorporation or reduction of molecular oxygen"; "oxygen binding"	NA	NA	PF00067	Cytochrome P450	PTHR24298	FAMILY NOT NAMED	KOG0156	Cytochrome_P450_CYP2_subfamily
Glyma.03G033200	NotDE	NotDE	1.0354	NotDE	NotDE	NotDE	NotDE	NotDE											FeT1T2_R_Unique					Glyma.03G033200	227	UniRef100_V7AN81 Uncharacterized protein n=1 Tax=Phaseolus vulgaris RepID=V7AN81_PHAVU	2e-136	96.58	UniRef100_D7KNA7 DNA binding protein n=1 Tax=Arabidopsis lyrata subsp. lyrata RepID=D7KNA7_ARALL	1e-82	77.73	AT1G12244.1|Symbols:|Polynucleotidyl transferase, ribonuclease H-like superfamily protein|chr1:4157719-4158893 FORWARD LENGTH=254	8e-82	72.05	GO:0006139 GO:0006281 GO:0006310 GO:0006974	DNA recombination; "DNA repair"; "nucleobase-containing compound metabolic process"; "response to DNA damage stimulus"	GO:0003676 GO:0016788	hydrolase activity, acting on ester bonds; "nucleic acid binding"	GO:0005737 GO:0009507	chloroplast; "cytoplasm"	PF03652	Uncharacterised protein family (UPF0081)	NA	NA	NA	NA
Glyma.03G033300	NotDE	NotDE	NotDE	NotDE	NotDE	NotDE	-1.00521	NotDE											PiT1T2_R_Unique					Glyma.03G033300	449	UniRef100_UPI0003DE7713 PREDICTED: uncharacterized protein LOC102668538 n=1 Tax=Glycine max RepID=UPI0003DE7713	0	91.06	NA	NA	NA	NA	NA	NA	NA	NA	NA	NA	NA	NA	PF12171	Zinc-finger double-stranded RNA-binding	PTHR23067	DOUBLE-STRANDED RNA-BINDING ZINC FINGER PROTEIN	NA	NA
Glyma.03G033600	NotDE	NotDE	-1.05191	NotDE	NotDE	NotDE	-1.0853	NotDE											Fe&PiT1T2_R_Unique					Glyma.03G033600	389	UniRef100_C6TG36 Putative uncharacterized protein n=1 Tax=Glycine max RepID=C6TG36_SOYBN	0	100	UniRef100_B9GPC0 Zinc finger family protein n=1 Tax=Populus trichocarpa RepID=B9GPC0_POPTR	1e-87	116.27	AT3G60580.1|Symbols:|C2H2-like zinc finger protein|chr3:22394007-22394873 FORWARD LENGTH=288	2e-66	127.08	GO:0006355	regulation of transcription, DNA-dependent	GO:0003676 GO:0003700 GO:0008270	nucleic acid binding; "sequence-specific DNA binding transcription factor activity"; "zinc ion binding"	GO:0005622 GO:0005634	intracellular; "nucleus"	NA	NA	PTHR11389	ZINC FINGER PROTEIN	NA	NA
Glyma.03G039300	NotDE	NotDE	NotDE	NotDE	NotDE	NotDE	1.05377	NotDE											PiT1T2_R_Unique					Glyma.03G039300	1249	UniRef100_K7KCL9 Uncharacterized protein n=1 Tax=Glycine max RepID=K7KCL9_SOYBN	0	100	UniRef100_Q2YE87 NB-LRR type disease resistance protein Rps1-k-2 n=1 Tax=Glycine max RepID=Q2YE87_SOYBN	0	99.92	AT3G14470.1|Symbols:|NB-ARC domain-containing disease resistance protein|chr3:4857940-4861104 FORWARD LENGTH=1054	0	93.36	GO:0006952 GO:0009627 GO:0009697	defense response; "salicylic acid biosynthetic process"; "systemic acquired resistance"	GO:0005515 GO:0043531	ADP binding; "protein binding"	GO:0005576	extracellular region	PF00931	NB-ARC domain	PTHR23155	LEUCINE-RICH REPEAT-CONTAINING PROTEIN	KOG4658	Apoptotic_ATPase
Glyma.03G042000	NotDE	NotDE	NotDE	NotDE	NotDE	NotDE	1.01079	NotDE											PiT1T2_R_Unique					Glyma.03G042000	255	UniRef100_K7KCS1 Uncharacterized protein n=1 Tax=Glycine max RepID=K7KCS1_SOYBN	8e-158	56.85	UniRef100_G7L9S8 Phosphoglucomutase n=2 Tax=Medicago truncatula RepID=G7L9S8_MEDTR	1e-139	34.4	AT1G70730.1|Symbols:PGM2|Phosphoglucomutase/phosphomannomutase family protein|chr1:26669020-26672726 REVERSE LENGTH=585	1e-129	38.46	GO:0000023 GO:0005975 GO:0005992 GO:0006874 GO:0009590 GO:0019252 GO:0019255 GO:0019388 GO:0046686 GO:0048229	carbohydrate metabolic process; "cellular calcium ion homeostasis"; "detection of gravity"; "galactose catabolic process"; "gametophyte development"; "glucose 1-phosphate metabolic process"; "maltose metabolic process"; "response to cadmium ion"; "starch biosynthetic process"; "trehalose biosynthetic process"	GO:0000287 GO:0004614 GO:0016868	intramolecular transferase activity, phosphotransferases; "magnesium ion binding"; "phosphoglucomutase activity"	GO:0005634 GO:0005737 GO:0005829 GO:0005886 GO:0009570 GO:0010319 GO:0048046	apoplast; "chloroplast stroma"; "cytoplasm"; "cytosol"; "nucleus"; "plasma membrane"; "stromule"	PF02880	Phosphoglucomutase/phosphomannomutase, alpha/beta/alpha domain III	PTHR22573	PHOSPHOHEXOMUTASE FAMILY MEMBER	NA	NA
Glyma.03G042200	1.19587	NotDE	-1.91098	-1.10926	NotDE	NotDE	-1.18843	NotDE											PiT1T2_R_Unique					Glyma.03G042200	101	UniRef100_UPI0003DEB5AD PREDICTED: NAP1-related protein 2-like n=1 Tax=Glycine max RepID=UPI0003DEB5AD	4e-66	99.01	NA	NA	NA	AT1G18800.1|Symbols:NRP2|NAP1-related protein 2|chr1:6481466-6483463 REVERSE LENGTH=256	1e-49	36.33	GO:0006334 GO:0008283 GO:0010311 GO:0030154	cell differentiation; "cell proliferation"; "lateral root formation"; "nucleosome assembly"	GO:0003677 GO:0003682 GO:0042393	DNA binding; "chromatin binding"; "histone binding"	GO:0005634 GO:0005737	cytoplasm; "nucleus"	PF00956	Nucleosome assembly protein (NAP)	PTHR11875	TESTIS-SPECIFIC Y-ENCODED PROTEIN	NA	NA
Glyma.03G044300									Glyma.03G044300	NotDE	NotDE	NotDE	NotDE	NotDE	NotDE	1.14705	NotDE				PiT1T2_L_Unique			Glyma.03G044300	195	UniRef100_C6TAH7 Uncharacterized protein n=1 Tax=Glycine max RepID=C6TAH7_SOYBN	3e-142	100	UniRef100_D2DMN2 Dirigent-like protein 1 n=1 Tax=Gossypium hirsutum RepID=D2DMN2_GOSHI	8e-82	89.47	AT1G58170.1|Symbols:|Disease resistance-responsive (dirigent-like protein) family protein|chr1:21536188-21536745 FORWARD LENGTH=185	1e-77	81.62	GO:0006499 GO:0006952 GO:0009807	N-terminal protein myristoylation; "defense response"; "lignan biosynthetic process"	GO:0003674	molecular function	GO:0009507	chloroplast	PF03018	Dirigent-like protein	PTHR21495	NUCLEOPORIN-RELATED	NA	NA
Glyma.03G050300	NotDE	NotDE	NotDE	NotDE	NotDE	NotDE	-1.00911	NotDE											PiT1T2_R_Unique					Glyma.03G050300	265	UniRef100_I1JL82 Uncharacterized protein n=1 Tax=Glycine max RepID=I1JL82_SOYBN	0	100	UniRef100_Q8LJW0 40S ribosomal S4 protein n=1 Tax=Glycine max RepID=Q8LJW0_SOYBN	0	100	AT5G58420.1|Symbols:|Ribosomal protein S4 (RPS4A) family protein|chr5:23619599-23620896 FORWARD LENGTH=262	0	99.24	GO:0001510 GO:0006412	RNA methylation; "translation"	GO:0003723 GO:0003735	RNA binding; "structural constituent of ribosome"	GO:0005622 GO:0005730 GO:0005737 GO:0005829 GO:0005840 GO:0016020 GO:0022626 GO:0022627	cytoplasm; "cytosol"; "cytosolic ribosome"; "cytosolic small ribosomal subunit"; "intracellular"; "membrane"; "nucleolus"; "ribosome"	PF01479 PF08071 PF00467 PF00900	S4 domain; "RS4NT (NUC023) domain"; "KOW motif"; "Ribosomal family S4e"	PTHR11581	30S/40S RIBOSOMAL PROTEIN S4	KOG0378	40S_ribosomal_protein_S4
Glyma.03G055500	NotDE	NotDE	-1.00195	NotDE	NotDE	NotDE	NotDE	NotDE											FeT1T2_R_Unique					Glyma.03G055500	391	UniRef100_I1JLC4 Uncharacterized protein n=1 Tax=Glycine max RepID=I1JLC4_SOYBN	0	100	UniRef100_A0EVX1 EBP1 n=1 Tax=Ammopiptanthus mongolicus RepID=A0EVX1_9FABA	0	98.23	AT3G51800.3|Symbols:ATG2|metallopeptidase M24 family protein|chr3:19211261-19213568 REVERSE LENGTH=385	0	99.48	GO:0001510 GO:0006164 GO:0006508 GO:0006606 GO:0009220 GO:0009640 GO:0009987 GO:0010388	RNA methylation; "cellular process"; "cullin deneddylation"; "photomorphogenesis"; "protein import into nucleus"; "proteolysis"; "purine nucleotide biosynthetic process"; "pyrimidine ribonucleotide biosynthetic process"	GO:0004177 GO:0008235	aminopeptidase activity; "metalloexopeptidase activity"	GO:0005634 GO:0005730 GO:0005886	nucleolus; "nucleus"; "plasma membrane"	PF00557	Metallopeptidase family M24	PTHR10804	PROTEASE FAMILY M24 (METHIONYL AMINOPEPTIDASE, AMINOPEPTIDASE P)	KOG2776	Metallopeptidase
Glyma.03G055900	NotDE	NotDE	1.64104	NotDE	NotDE	NotDE	NotDE	NotDE											FeT1T2_R_Unique					Glyma.03G055900	848	UniRef100_I1JLC7 Uncharacterized protein n=1 Tax=Glycine max RepID=I1JLC7_SOYBN	0	100	UniRef100_G7JQ45 AMP deaminase n=1 Tax=Medicago truncatula RepID=G7JQ45_MEDTR	0	101.44	AT2G38280.2|Symbols:FAC1, ATAMPD|AMP deaminase, putative / myoadenylate deaminase, putative|chr2:16033767-16038793 REVERSE LENGTH=839	0	100.72	GO:0006188 GO:0007062 GO:0009165 GO:0009168 GO:0009640 GO:0009737 GO:0009793 GO:0009845 GO:0009880 GO:0009909 GO:0009933 GO:0010072 GO:0010162 GO:0010182 GO:0010228 GO:0010431 GO:0010564 GO:0016567 GO:0019915 GO:0045595 GO:0048366 GO:0048825 GO:0050826 GO:0051301	IMP biosynthetic process; "cell division"; "cotyledon development"; "embryo development ending in seed dormancy"; "embryonic pattern specification"; "leaf development"; "lipid storage"; "meristem structural organization"; "nucleotide biosynthetic process"; "photomorphogenesis"; "primary shoot apical meristem specification"; "protein ubiquitination"; "purine ribonucleoside monophosphate biosynthet…	GO:0003876 GO:0005515 GO:0019239 GO:0043424	AMP deaminase activity; "deaminase activity"; "protein binding"; "protein histidine kinase binding"	GO:0005634 GO:0005829 GO:0031307 GO:0043231	cytosol; "integral to mitochondrial outer membrane"; "intracellular membrane-bounded organelle"; "nucleus"	PF00962	Adenosine/AMP deaminase	PTHR11359	AMP DEAMINASE	KOG1096	Adenosine_monophosphate_deaminase
Glyma.03G060200	NotDE	NotDE	1.07106	NotDE	NotDE	NotDE	NotDE	NotDE											FeT1T2_R_Unique					Glyma.03G060200	167	UniRef100_UPI0001E7A3E7 PREDICTED: uncharacterized protein LOC100499704 isoform X3 n=1 Tax=Glycine max RepID=UPI0001E7A3E7	5e-106	100	UniRef100_T2DME1 High mobility group B protein 1 n=1 Tax=Phaseolus vulgaris RepID=T2DME1_PHAVU	3e-69	86.83	AT3G51880.2|Symbols:HMGB1, NFD1|high mobility group B1|chr3:19247241-19248491 REVERSE LENGTH=185	4e-63	81.08	GO:0006007 GO:0006333	chromatin assembly or disassembly; "glucose catabolic process"	GO:0003677 GO:0003682 GO:0003700 GO:0030527	DNA binding; "chromatin binding"; "sequence-specific DNA binding transcription factor activity"; "structural constituent of chromatin"	GO:0000785 GO:0000790 GO:0005634 GO:0005829	chromatin; "cytosol"; "nuclear chromatin"; "nucleus"	PF00505	HMG (high mobility group) box	PTHR13711	SWI/SNF-RELATED CHROMATIN BINDING PROTEIN	KOG0381	HMG_box-containing_protein
Glyma.03G061100	NotDE	NotDE	1.1449	NotDE	NotDE	NotDE	1.10472	NotDE											Fe&PiT1T2_R_Unique					Glyma.03G061100	298	UniRef100_K7KD73 Uncharacterized protein n=1 Tax=Glycine max RepID=K7KD73_SOYBN	0	100	NA	NA	NA	NA	NA	NA	NA	NA	NA	NA	NA	NA	NA	NA	NA	NA	NA	NA
Glyma.03G061200	NotDE	NotDE	5.54403	NotDE	2.35195	NotDE	6.49177	4.71709											FeT1T2_R_Unique					Glyma.03G061200	532	UniRef100_K7KD74 Uncharacterized protein n=1 Tax=Glycine max RepID=K7KD74_SOYBN	0	100	UniRef100_G7JN13 Otubain n=1 Tax=Medicago truncatula RepID=G7JN13_MEDTR	5e-28	35.08	AT4G31980.1|Symbols:|unknown protein; CONTAINS InterPro DOMAIN/s: Protein of unknown function DUF247, plant (InterPro:IPR004158), Protein of unknown function DUF862, eukaryotic (InterPro:IPR008580); BEST Arabidopsis thaliana protein match is: Plant protein of unknown function (DUF247) (TAIR:AT5G11290.1); Has 1967 Blast hits to 1844 proteins in 183 species: Archae - 0; Bacteria - 6; Metazoa - 223;…	3e-27	71.03	GO:0006865 GO:0008150	amino acid transport; "biological process"	GO:0003674	molecular function	GO:0005886	plasma membrane	PF03140	Plant protein of unknown function	NA	NA	NA	NA
Glyma.03G061300	-1.01752	NotDE	1.54065	NotDE	NotDE	NotDE	1.85204	NotDE											Fe&PiT1T2_R_Unique					Glyma.03G061300	258	UniRef100_K7KD75 Uncharacterized protein n=1 Tax=Glycine max RepID=K7KD75_SOYBN	0	100	NA	NA	NA	NA	NA	NA	NA	NA	NA	NA	NA	NA	NA	NA	NA	NA	NA	NA
Glyma.03G066600	NotDE	NotDE	-1.12886	-1.04445	NotDE	NotDE	-1.6241	NotDE											PiT1T2_R_Unique					Glyma.03G066600	314	UniRef100_C6T8M8 Putative uncharacterized protein n=1 Tax=Glycine max RepID=C6T8M8_SOYBN	0	94.21	UniRef100_B7FHL7 Aldose reductase n=1 Tax=Medicago truncatula RepID=B7FHL7_MEDTR	2e-174	102.96	AT2G37770.2|Symbols:|NAD(P)-linked oxidoreductase superfamily protein|chr2:15834888-15836659 FORWARD LENGTH=315	2e-148	98.41	GO:0009409 GO:0009414 GO:0009651 GO:0055114	oxidation-reduction process; "response to cold"; "response to salt stress"; "response to water deprivation"	GO:0004033 GO:0008106 GO:0016229 GO:0016491 GO:0070401	NADP+ binding; "alcohol dehydrogenase (NADP+) activity"; "aldo-keto reductase (NADP) activity"; "oxidoreductase activity"; "steroid dehydrogenase activity"	GO:0005737 GO:0009507	chloroplast; "cytoplasm"	PF00248	Aldo/keto reductase family	PTHR11732	ALDO/KETO REDUCTASE	KOG1577	Aldo/keto_reductase_family_proteins
Glyma.03G067700	NotDE	NotDE	1.62452	NotDE	NotDE	NotDE	1.47611	1.01239											FeT1T2_R_Unique					Glyma.03G067700	319	UniRef100_I1JLM0 Uncharacterized protein n=2 Tax=Glycine max RepID=I1JLM0_SOYBN	0	100	UniRef100_G7JTD7 C2H2-type zinc finger protein-like protein n=1 Tax=Medicago truncatula RepID=G7JTD7_MEDTR	1e-91	94.35	AT5G06070.1|Symbols:RBE, RAB|C2H2 and C2HC zinc fingers superfamily protein|chr5:1828426-1829106 REVERSE LENGTH=226	3e-24	26.11	GO:0006355 GO:0009409 GO:0009934 GO:0048441 GO:0048446	petal development; "petal morphogenesis"; "regulation of meristem structural organization"; "regulation of transcription, DNA-dependent"; "response to cold"	GO:0003676 GO:0003700 GO:0008270	nucleic acid binding; "sequence-specific DNA binding transcription factor activity"; "zinc ion binding"	GO:0005622 GO:0005634	intracellular; "nucleus"	NA	NA	PTHR26374	FAMILY NOT NAMED	NA	NA
Glyma.03G070200	NotDE	NotDE	1.93257	1.06473	NotDE	NotDE	1.0618	NotDE											PiT1T2_R_Unique					Glyma.03G070200	359	UniRef100_I1JM18 Uncharacterized protein n=2 Tax=Glycine max RepID=I1JM18_SOYBN	0	100	UniRef100_G7JTF7 2-oxoisovalerate dehydrogenase subunit beta n=1 Tax=Medicago truncatula RepID=G7JTF7_MEDTR	0	99.16	AT1G55510.1|Symbols:BCDH BETA1|branched-chain alpha-keto acid decarboxylase E1 beta subunit|chr1:20723482-20725505 FORWARD LENGTH=352	0	93.18	GO:0008152	metabolic process	GO:0003824 GO:0003863	3-methyl-2-oxobutanoate dehydrogenase (2-methylpropanoyl-transferring) activity; "catalytic activity"	GO:0005739	mitochondrion	PF02780 PF02779	Transketolase, C-terminal domain; "Transketolase, pyrimidine binding domain"	PTHR11624	DEHYDROGENASE RELATED	KOG0525	Branched_chain_alpha-keto_acid_dehydrogenase_E1,_beta_subunit
Glyma.03G070300	NotDE	NotDE	1.04639	1.06042	NotDE	NotDE	1.12243	NotDE											PiT1T2_R_Unique					Glyma.03G070300	463	UniRef100_I1JM17 Uncharacterized protein n=1 Tax=Glycine max RepID=I1JM17_SOYBN	0	100	UniRef100_G7JTG2 Serine carboxypeptidase n=2 Tax=Medicago truncatula RepID=G7JTG2_MEDTR	0	93.4	AT5G09640.1|Symbols:SNG2, SCPL19|serine carboxypeptidase-like 19|chr5:2988373-2990966 FORWARD LENGTH=465	5e-172	98.06	GO:0006508 GO:0019748	proteolysis; "secondary metabolic process"	GO:0004185 GO:0016752	serine-type carboxypeptidase activity; "sinapoyltransferase activity"	GO:0005576	extracellular region	PF00450	Serine carboxypeptidase	PTHR11802	SERINE PROTEASE FAMILY S10 SERINE CARBOXYPEPTIDASE	KOG1282	Serine_carboxypeptidases_(lysosomal_cathepsin_A)
Glyma.03G070500	NotDE	NotDE	1.29189	NotDE	NotDE	NotDE	1.06335	NotDE											Fe&PiT1T2_R_Unique					Glyma.03G070500	692	UniRef100_I1JM14 Auxin response factor n=1 Tax=Glycine max RepID=I1JM14_SOYBN	0	100	UniRef100_I1JM14 Auxin response factor n=1 Tax=Glycine max RepID=I1JM14_SOYBN	0	100	AT4G23980.1|Symbols:ARF9|auxin response factor 9|chr4:12451592-12454737 FORWARD LENGTH=638	0	102.98	GO:0006355 GO:0009725	regulation of transcription, DNA-dependent; "response to hormone stimulus"	GO:0003700 GO:0005515	protein binding; "sequence-specific DNA binding transcription factor activity"	GO:0005634	nucleus	PF06507 PF02362 PF02309	Auxin response factor; "B3 DNA binding domain"; "AUX/IAA family"	NA	NA	NA	NA
Glyma.03G072700	NotDE	NotDE	-1.10053	NotDE	NotDE	1.18481	NotDE	-1.53197											FeT1T2_R_Unique					Glyma.03G072700	138	UniRef100_UPI0003DEACDB PREDICTED: sulfate transporter 4.1, chloroplastic-like n=1 Tax=Glycine max RepID=UPI0003DEACDB	1e-92	100	UniRef100_G7KVN8 Sulfate transporter n=1 Tax=Medicago truncatula RepID=G7KVN8_MEDTR	1e-55	11.19	AT5G13550.1|Symbols:SULTR4;1|sulfate transporter 4.1|chr5:4355412-4359490 REVERSE LENGTH=685	2e-32	10.22	GO:0006810 GO:0008272 GO:0055085	sulfate transport; "transmembrane transport"; "transport"	GO:0005215 GO:0008271 GO:0015116	secondary active sulfate transmembrane transporter activity; "sulfate transmembrane transporter activity"; "transporter activity"	GO:0016020 GO:0016021	integral to membrane; "membrane"	PF01740	STAS domain	PTHR11814	SULFATE TRANSPORTER	NA	NA
Glyma.03G073400	NotDE	NotDE	NotDE	NotDE	NotDE	NotDE	-1.07876	NotDE											PiT1T2_R_Unique					Glyma.03G073400	170	UniRef100_I1JLZ3 Uncharacterized protein n=1 Tax=Glycine max RepID=I1JLZ3_SOYBN	8e-77	73.38	NA	NA	NA	AT5G02020.1|Symbols:SIS|Encodes a protein involved in salt tolerance, names SIS (Salt Induced Serine rich).|chr5:386557-387921 REVERSE LENGTH=149	2e-21	75.84	GO:0006914 GO:0009651	autophagy; "response to salt stress"	GO:0003674	molecular function	GO:0005634	nucleus	NA	NA	NA	NA	NA	NA
Glyma.03G074800	NotDE	NotDE	-1.08455	NotDE	NotDE	NotDE	-1.28086	NotDE											Fe&PiT1T2_R_Unique					Glyma.03G074800	441	UniRef100_K7KDI7 Uncharacterized protein n=1 Tax=Glycine max RepID=K7KDI7_SOYBN	0	83.77	UniRef100_D9IWP6 Fructokinase-like protein 1 n=1 Tax=Vigna unguiculata RepID=D9IWP6_VIGUN	0	91.88	AT3G54090.1|Symbols:FLN1|fructokinase-like 1|chr3:20028145-20029835 FORWARD LENGTH=471	0	86.62	GO:0006364 GO:0006399 GO:0009658 GO:0009793 GO:0010027 GO:0010228 GO:0016226 GO:0042793 GO:0045893 GO:0048481	chloroplast organization; "embryo development ending in seed dormancy"; "iron-sulfur cluster assembly"; "ovule development"; "positive regulation of transcription, DNA-dependent"; "rRNA processing"; "tRNA metabolic process"; "thylakoid membrane organization"; "transcription from plastid promoter"; "vegetative to reproductive phase transition of meristem"	GO:0016301 GO:0016773	kinase activity; "phosphotransferase activity, alcohol group as acceptor"	GO:0005634 GO:0005737 GO:0009295 GO:0009507 GO:0042644	chloroplast; "chloroplast nucleoid"; "cytoplasm"; "nucleoid"; "nucleus"	PF00294	pfkB family carbohydrate kinase	PTHR10584	SUGAR KINASE	KOG2855	Ribokinase
Glyma.03G076000	NotDE	NotDE	NotDE	NotDE	NotDE	NotDE	1.25189	NotDE											PiT1T2_R_Unique					Glyma.03G076000	313	UniRef100_UPI0002081A53 PREDICTED: probable sugar phosphate/phosphate translocator At3g11320-like n=1 Tax=Glycine max RepID=UPI0002081A53	0	100	UniRef100_G7JR70 Solute carrier family 35 member E4 n=1 Tax=Medicago truncatula RepID=G7JR70_MEDTR	0	99.35	AT3G11320.1|Symbols:|Nucleotide-sugar transporter family protein|chr3:3547017-3548539 REVERSE LENGTH=308	8e-164	96.1	GO:0006863 GO:0016132	brassinosteroid biosynthetic process; "purine nucleobase transport"	GO:0008514	organic anion transmembrane transporter activity	GO:0005783 GO:0005794 GO:0005886 GO:0016020	Golgi apparatus; "endoplasmic reticulum"; "membrane"; "plasma membrane"	PF03151 PF00892	Triose-phosphate Transporter family; "EamA-like transporter family"	PTHR11132	SOLUTE CARRIER FAMILY 35	KOG1441	Glucose-6-phosphate/phosphate_and_phosphoenolpyruvate/phosphate_antiporter
Glyma.03G078300	NotDE	NotDE	NotDE	NotDE	NotDE	NotDE	1.51907	NotDE											PiT1T2_R_Unique					Glyma.03G078300	518	UniRef100_I1JLR0 Uncharacterized protein n=1 Tax=Glycine max RepID=I1JLR0_SOYBN	0	100	UniRef100_Q07A02 Sulfoquinovosyldiacylglycerol synthase type 2 n=1 Tax=Vigna unguiculata RepID=Q07A02_VIGUN	0	98.85	AT5G01220.1|Symbols:SQD2|sulfoquinovosyldiacylglycerol 2|chr5:86907-89885 REVERSE LENGTH=510	0	92.75	GO:0006636 GO:0009058 GO:0009247 GO:0015995 GO:0016036 GO:0016117 GO:0019288 GO:0019375 GO:0019761 GO:0046506	biosynthetic process; "carotenoid biosynthetic process"; "cellular response to phosphate starvation"; "chlorophyll biosynthetic process"; "galactolipid biosynthetic process"; "glucosinolate biosynthetic process"; "glycolipid biosynthetic process"; "isopentenyl diphosphate biosynthetic process, mevalonate-independent pathway"; "sulfolipid biosynthetic process"; "unsaturated fatty acid biosynthetic…	GO:0008194 GO:0016757 GO:0046510	UDP-glycosyltransferase activity; "UDP-sulfoquinovose:DAG sulfoquinovosyltransferase activity"; "transferase activity, transferring glycosyl groups"	GO:0005886 GO:0009507 GO:0009536 GO:0009941	chloroplast; "chloroplast envelope"; "plasma membrane"; "plastid"	PF00534	Glycosyl transferases group 1	PTHR12526	GLYCOSYLTRANSFERASE	KOG1111	N-acetylglucosaminyltransferase_complex,_subunit_PIG-A/SPT14,_required_for_phosphatidylinositol_biosynthesis/Sulfolipid_synthase
Glyma.03G080100	NotDE	NotDE	-1.16789	NotDE	NotDE	1.56234	NotDE	-1.04997											FeT1T2_R_Unique					Glyma.03G080100	136	UniRef100_I1JLP5 Uncharacterized protein n=1 Tax=Glycine max RepID=I1JLP5_SOYBN	1e-95	100	UniRef100_G7JUJ2 Cytochrome b5 n=1 Tax=Medicago truncatula RepID=G7JUJ2_MEDTR	2e-79	98.52	AT2G32720.1|Symbols:B5 #4, ATCB5-B, CB5-B|cytochrome B5 isoform B|chr2:13877013-13878447 REVERSE LENGTH=134	3e-75	98.51	GO:0016126 GO:0019745 GO:0043447	alkane biosynthetic process; "pentacyclic triterpenoid biosynthetic process"; "sterol biosynthetic process"	GO:0005515 GO:0020037	heme binding; "protein binding"	GO:0005783	endoplasmic reticulum	PF00173	Cytochrome b5-like Heme/Steroid binding domain	PTHR19359	CYTOCHROME B5	KOG0537	Cytochrome_b5
Glyma.03G086800	NotDE	NotDE	-1.25327	NotDE	NotDE	NotDE	NotDE	NotDE											FeT1T2_R_Unique					Glyma.03G086800	595	UniRef100_K7KDU9 Uncharacterized protein n=1 Tax=Glycine max RepID=K7KDU9_SOYBN	0	100	UniRef100_G7LF56 BHLH transcription factor n=1 Tax=Medicago truncatula RepID=G7LF56_MEDTR	0	107.43	AT3G07340.1|Symbols:|basic helix-loop-helix (bHLH) DNA-binding superfamily protein|chr3:2341188-2343288 REVERSE LENGTH=456	2e-108	130.26	GO:0006355	regulation of transcription, DNA-dependent	GO:0003677 GO:0003700	DNA binding; "sequence-specific DNA binding transcription factor activity"	GO:0005634	nucleus	PF00010	Helix-loop-helix DNA-binding domain	PTHR12565	STEROL REGULATORY ELEMENT-BINDING PROTEIN	KOG1318	Helix_loop_helix_transcription_factor_EB
Glyma.03G092500	NotDE	NotDE	1.0835	NotDE	NotDE	-1.85198	NotDE	NotDE											FeT1T2_R_Unique					Glyma.03G092500	355	UniRef100_I1JMB3 Uncharacterized protein n=1 Tax=Glycine max RepID=I1JMB3_SOYBN	0	100	UniRef100_D7MB55 Catalytic/ coenzyme binding protein n=1 Tax=Arabidopsis lyrata subsp. lyrata RepID=D7MB55_ARALL	8e-140	102.16	AT4G31530.1|Symbols:|NAD(P)-binding Rossmann-fold superfamily protein|chr4:15282281-15284064 FORWARD LENGTH=324	3e-140	102.16	GO:0006694 GO:0055114	oxidation-reduction process; "steroid biosynthetic process"	GO:0000166 GO:0003854 GO:0016616	3-beta-hydroxy-delta5-steroid dehydrogenase activity; "nucleotide binding"; "oxidoreductase activity, acting on the CH-OH group of donors, NAD or NADP as acceptor"	GO:0009507 GO:0009570 GO:0009941	chloroplast; "chloroplast envelope"; "chloroplast stroma"	PF01073	3-beta hydroxysteroid dehydrogenase/isomerase family	PTHR10366	NAD DEPENDENT EPIMERASE/DEHYDRATASE	KOG1203	Predicted_dehydrogenase
Glyma.03G097300	NotDE	NotDE	1.15568	NotDE	NotDE	NotDE	NotDE	NotDE											FeT1T2_R_Unique					Glyma.03G097300	444	UniRef100_I1JME3 Uncharacterized protein n=1 Tax=Glycine max RepID=I1JME3_SOYBN	0	100	UniRef100_D7MVJ2 Hydrolase, alpha/beta fold family protein n=1 Tax=Arabidopsis lyrata subsp. lyrata RepID=D7MVJ2_ARALL	0	97.96	AT4G12830.1|Symbols:|alpha/beta-Hydrolases superfamily protein|chr4:7531189-7533327 FORWARD LENGTH=393	0	97.96	GO:0016556	mRNA modification	GO:0003824 GO:0016787	catalytic activity; "hydrolase activity"	GO:0009507	chloroplast	PF00561	alpha/beta hydrolase fold	PTHR10992	ALPHA/BETA HYDROLASE FOLD-CONTAINING PROTEIN	KOG4178	Soluble_epoxide_hydrolase
Glyma.03G103500	NotDE	NotDE	NotDE	NotDE	NotDE	NotDE	-1.07177	NotDE											PiT1T2_R_Unique					Glyma.03G103500	465	UniRef100_I1JMJ6 Uncharacterized protein n=1 Tax=Glycine max RepID=I1JMJ6_SOYBN	0	100	UniRef100_D7L613 PDE320 n=1 Tax=Arabidopsis lyrata subsp. lyrata RepID=D7L613_ARALL	2e-84	96.66	AT2G44640.1|Symbols:|FUNCTIONS IN: molecular_function unknown; INVOLVED IN: biological_process unknown; LOCATED IN: mitochondrion, chloroplast, plasma membrane, plastid, chloroplast envelope; EXPRESSED IN: 23 plant structures; EXPRESSED DURING: 13 growth stages; CONTAINS InterPro DOMAIN/s: Protein of unknown function DUF3769 (InterPro:IPR022244); BEST Arabidopsis thaliana protein match is: pigmen…	2e-166	102.88	GO:0008150	biological process	GO:0003674	molecular function	GO:0005634 GO:0005739 GO:0005774 GO:0009507 GO:0009536 GO:0009941	chloroplast; "chloroplast envelope"; "mitochondrion"; "nucleus"; "plastid"; "vacuolar membrane"	PF12600	Protein of unknown function (DUF3769)	NA	NA	NA	NA
Glyma.03G104300	NotDE	NotDE	NotDE	NotDE	NotDE	NotDE	1.09797	NotDE											PiT1T2_R_Unique					Glyma.03G104300	379	UniRef100_UPI0001B6395A PREDICTED: 1-aminocyclopropane-1-carboxylate oxidase homolog 1 n=1 Tax=Glycine max RepID=UPI0001B6395A	0	100	UniRef100_G7LCL2 1-aminocyclopropane-1-carboxylate oxidase-like protein n=1 Tax=Medicago truncatula RepID=G7LCL2_MEDTR	0	99.18	AT1G06620.1|Symbols:|2-oxoglutarate (2OG) and Fe(II)-dependent oxygenase superfamily protein|chr1:2025618-2027094 FORWARD LENGTH=365	1e-158	98.63	GO:0009414 GO:0009611 GO:0009867 GO:0042538 GO:0055114	hyperosmotic salinity response; "jasmonic acid mediated signaling pathway"; "oxidation-reduction process"; "response to water deprivation"; "response to wounding"	GO:0016491 GO:0016706	oxidoreductase activity; "oxidoreductase activity, acting on paired donors, with incorporation or reduction of molecular oxygen, 2-oxoglutarate as one donor, and incorporation of one atom each of oxygen into both donors"	GO:0005737	cytoplasm	PF03171	2OG-Fe(II) oxygenase superfamily	PTHR10209	OXIDOREDUCTASE, 2OG-FE(II) OXYGENASE FAMILY PROTEIN	KOG0143	Iron/ascorbate_family_oxidoreductases
Glyma.03G105200	NotDE	NotDE	NotDE	NotDE	NotDE	NotDE	-1.07641	NotDE											PiT1T2_R_Unique					Glyma.03G105200	1065	UniRef100_K7KE85 Uncharacterized protein n=2 Tax=Glycine max RepID=K7KE85_SOYBN	0	100	UniRef100_F4K3G5 EDM2 n=1 Tax=Arabidopsis thaliana RepID=F4K3G5_ARATH	0	51.43	AT5G55390.2|Symbols:EDM2|ENHANCED DOWNY MILDEW 2|chr5:22448152-22454414 REVERSE LENGTH=1297	0	51.43	GO:0007165 GO:0009911 GO:0010228 GO:0050832	defense response to fungus; "positive regulation of flower development"; "signal transduction"; "vegetative to reproductive phase transition of meristem"	GO:0003700 GO:0008270	sequence-specific DNA binding transcription factor activity; "zinc ion binding"	GO:0005634	nucleus	PF12047	Cytosine specific DNA methyltransferase replication foci domain	PTHR13863	No Available Panther Description	NA	NA
Glyma.03G109800	NotDE	NotDE	-1.19238	-1.76847	NotDE	NotDE	-1.21273	NotDE											PiT1T2_R_Unique					Glyma.03G109800	154	UniRef100_K7KEC8 Uncharacterized protein (Fragment) n=1 Tax=Glycine max RepID=K7KEC8_SOYBN	1e-71	54.33	UniRef100_G7IWL5 Polyadenylate-binding protein 2-A n=1 Tax=Medicago truncatula RepID=G7IWL5_MEDTR	2e-50	15.33	AT3G12640.1|Symbols:|RNA binding (RRM/RBD/RNP motifs) family protein|chr3:4014455-4017675 FORWARD LENGTH=638	3e-39	16.3	GO:0000398 GO:0006397 GO:0006486	mRNA processing; "mRNA splicing, via spliceosome"; "protein glycosylation"	GO:0000166 GO:0003676 GO:0003723	RNA binding; "nucleic acid binding"; "nucleotide binding"	GO:0005634	nucleus	PF00076	RNA recognition motif. (a.k.a. RRM, RBD, or RNP domain)	PTHR23365	POLY-A BINDING PROTEIN 2	NA	NA
Glyma.03G110100	NotDE	NotDE	1.10845	NotDE	NotDE	NotDE	NotDE	NotDE											FeT1T2_R_Unique					Glyma.03G110100	311	UniRef100_I1JMQ2 Uncharacterized protein n=1 Tax=Glycine max RepID=I1JMQ2_SOYBN	0	100	UniRef100_I6YHX2 50S ribosomal protein n=1 Tax=Linum usitatissimum RepID=I6YHX2_LINUS	2e-111	73.47	AT1G07320.2|Symbols:RPL4|ribosomal protein L4|chr1:2249190-2250189 FORWARD LENGTH=280	8e-109	78.93	GO:0006412 GO:0019288 GO:0019344	cysteine biosynthetic process; "isopentenyl diphosphate biosynthetic process, mevalonate-independent pathway"; "translation"	GO:0003735 GO:0008266	poly(U) RNA binding; "structural constituent of ribosome"	GO:0000311 GO:0005634 GO:0005840 GO:0009507 GO:0009535 GO:0009547 GO:0009570 GO:0009579 GO:0016020 GO:0022626	chloroplast; "chloroplast stroma"; "chloroplast thylakoid membrane"; "cytosolic ribosome"; "membrane"; "nucleus"; "plastid large ribosomal subunit"; "plastid ribosome"; "ribosome"; "thylakoid"	PF00573	Ribosomal protein L4/L1 family	PTHR10746	50S RIBOSOMAL PROTEIN L4	KOG1624	Mitochondrial/chloroplast_ribosomal_protein_L4
Glyma.03G113800	NotDE	NotDE	1.31981	NotDE	NotDE	-1.15563	1.00985	1.17546											FeT1T2_R_Unique					Glyma.03G113800	480	UniRef100_UPI0003DE90DB PREDICTED: uncharacterized protein LOC100796351 isoform X3 n=1 Tax=Glycine max RepID=UPI0003DE90DB	0	93.19	NA	NA	NA	AT4G37440.2|Symbols:|unknown protein; LOCATED IN: cellular_component unknown; BEST Arabidopsis thaliana protein match is: unknown protein (TAIR:AT3G50040.1); Has 121 Blast hits to 117 proteins in 32 species: Archae - 0; Bacteria - 6; Metazoa - 13; Fungi - 5; Plants - 66; Viruses - 0; Other Eukaryotes - 31 (source: NCBI BLink).|chr4:17601647-17603766 FORWARD LENGTH=444	2e-41	65.32	NA	NA	NA	NA	GO:0005634	nucleus	NA	NA	NA	NA	NA	NA
Glyma.03G116100	NotDE	NotDE	1.06323	NotDE	1.73424	NotDE	NotDE	1.45306											FeT1T2_R_Unique					Glyma.03G116100	477	UniRef100_I1JMU6 Uncharacterized protein n=1 Tax=Glycine max RepID=I1JMU6_SOYBN	0	100	UniRef100_G7LBM3 UDP-glucuronosyltransferase 1-1 n=1 Tax=Medicago truncatula RepID=G7LBM3_MEDTR	0	100.21	AT4G01070.1|Symbols:GT72B1, UGT72B1|UDP-Glycosyltransferase superfamily protein|chr4:461858-463300 REVERSE LENGTH=480	1e-134	97.29	GO:0006612 GO:0006805 GO:0008152 GO:0009611 GO:0009636 GO:0009651 GO:0009805 GO:0009963 GO:0010363 GO:0042178	coumarin biosynthetic process; "metabolic process"; "positive regulation of flavonoid biosynthetic process"; "protein targeting to membrane"; "regulation of plant-type hypersensitive response"; "response to salt stress"; "response to toxic substance"; "response to wounding"; "xenobiotic catabolic process"; "xenobiotic metabolic process"	GO:0008194 GO:0016757 GO:0016758 GO:0035251	UDP-glucosyltransferase activity; "UDP-glycosyltransferase activity"; "transferase activity, transferring glycosyl groups"; "transferase activity, transferring hexosyl groups"	GO:0005634	nucleus	PF00201	UDP-glucoronosyl and UDP-glucosyl transferase	PTHR11926	GLUCOSYL/GLUCURONOSYL TRANSFERASES	KOG1192	UDP-glucuronosyl_and_UDP-glucosyl_transferase
Glyma.03G120300	NotDE	NotDE	1.55953	NotDE	NotDE	-1.11033	NotDE	NotDE											FeT1T2_R_Unique					Glyma.03G120300	148	UniRef100_I1JMY8 Uncharacterized protein n=1 Tax=Glycine max RepID=I1JMY8_SOYBN	5e-94	100	UniRef100_B7FHB7 50S ribosomal protein n=1 Tax=Medicago truncatula RepID=B7FHB7_MEDTR	2e-38	104.26	NA	NA	NA	NA	NA	NA	NA	NA	NA	NA	NA	NA	NA	NA	NA
Glyma.03G122200									Glyma.03G122200	-2.34311	NotDE	NotDE	NotDE	NotDE	NotDE	2.01753	NotDE				PiT1T2_L_Unique			Glyma.03G122200	394	UniRef100_I1JN07 Uncharacterized protein n=1 Tax=Glycine max RepID=I1JN07_SOYBN	0	100	UniRef100_Q5ZFS7 Nodulin-like protein (Fragment) n=1 Tax=Plantago major RepID=Q5ZFS7_PLAMJ	0	97.8	AT5G07050.1|Symbols:|nodulin MtN21 /EamA-like transporter family protein|chr5:2191533-2193416 REVERSE LENGTH=402	2e-174	97.26	NA	NA	NA	NA	GO:0009507 GO:0016020	chloroplast; "membrane"	PF00892	EamA-like transporter family	NA	NA	NA	NA
Glyma.03G122300	NotDE	NotDE	1.28586	NotDE	NotDE	-1.50982	NotDE	NotDE											FeT1T2_R_Unique					Glyma.03G122300	493	UniRef100_I1JN08 Uncharacterized protein n=1 Tax=Glycine max RepID=I1JN08_SOYBN	0	100	UniRef100_G7L4Q9 Cytochrome P450 n=1 Tax=Medicago truncatula RepID=G7L4Q9_MEDTR	0	95.67	AT3G56630.1|Symbols:CYP94D2|cytochrome P450, family 94, subfamily D, polypeptide 2|chr3:20978953-20980512 FORWARD LENGTH=499	0	97.39	GO:0055114	oxidation-reduction process	GO:0005506 GO:0009055 GO:0016705 GO:0019825 GO:0020037	electron carrier activity; "heme binding"; "iron ion binding"; "oxidoreductase activity, acting on paired donors, with incorporation or reduction of molecular oxygen"; "oxygen binding"	GO:0009507	chloroplast	PF00067	Cytochrome P450	PTHR24296	FAMILY NOT NAMED	KOG0157	Cytochrome_P450_CYP4/CYP19/CYP26_subfamilies
Glyma.03G128600	NotDE	NotDE	NotDE	NotDE	NotDE	NotDE	-1.0616	NotDE											PiT1T2_R_Unique					Glyma.03G128600	488	UniRef100_I1JN61 Uncharacterized protein n=1 Tax=Glycine max RepID=I1JN61_SOYBN	0	100	UniRef100_G8GTP2 BTB/POZ ankyrin repeat protein n=1 Tax=Glycine max RepID=G8GTP2_SOYBN	0	99.8	AT2G41370.1|Symbols:BOP2|Ankyrin repeat family protein / BTB/POZ domain-containing protein|chr2:17238019-17240203 REVERSE LENGTH=491	0	98.57	GO:0009864 GO:0009944 GO:0009954 GO:0010227 GO:0010254 GO:0010434 GO:0010582 GO:0048439	bract formation; "floral meristem determinacy"; "floral organ abscission"; "flower morphogenesis"; "induced systemic resistance, jasmonic acid mediated signaling pathway"; "nectary development"; "polarity specification of adaxial/abaxial axis"; "proximal/distal pattern formation"	GO:0005515	protein binding	GO:0005634 GO:0005737	cytoplasm; "nucleus"	PF00651 PF11900 PF00023	BTB/POZ domain; "Domain of unknown function (DUF3420)"; "Ankyrin repeat"	NA	NA	NA	NA
Glyma.03G131100	NotDE	NotDE	NotDE	NotDE	NotDE	NotDE	1.15697	NotDE											PiT1T2_R_Unique					Glyma.03G131100	474	UniRef100_UPI00023379AB PREDICTED: UDP-sulfoquinovose synthase, chloroplastic-like n=1 Tax=Glycine max RepID=UPI00023379AB	0	92.4	UniRef100_G7KRQ8 UDP-sulfoquinovose synthase n=3 Tax=Medicago truncatula RepID=G7KRQ8_MEDTR	0	99.37	AT4G33030.1|Symbols:SQD1|sulfoquinovosyldiacylglycerol 1|chr4:15936051-15937566 FORWARD LENGTH=477	0	99.37	GO:0009247 GO:0016036 GO:0019375 GO:0044237 GO:0046506	cellular metabolic process; "cellular response to phosphate starvation"; "galactolipid biosynthetic process"; "glycolipid biosynthetic process"; "sulfolipid biosynthetic process"	GO:0000166 GO:0003824 GO:0008146 GO:0008270 GO:0046507 GO:0050662	UDPsulfoquinovose synthase activity; "catalytic activity"; "coenzyme binding"; "nucleotide binding"; "sulfotransferase activity"; "zinc ion binding"	GO:0009507	chloroplast	PF01370	NAD dependent epimerase/dehydratase family	PTHR10366	NAD DEPENDENT EPIMERASE/DEHYDRATASE	KOG1371	UDP-glucose_4-epimerase/UDP-sulfoquinovose_synthase
Glyma.03G132900									Glyma.03G132900	NotDE	NotDE	NotDE	NotDE	NotDE	NotDE	3.62079	NotDE				PiT1T2_L_Unique			Glyma.03G132900	345	UniRef100_I1JN95 Uncharacterized protein n=1 Tax=Glycine max RepID=I1JN95_SOYBN	0	100	UniRef100_Q39900 Beta-1,3-glucanase n=1 Tax=Glycine max RepID=Q39900_SOYBN	0	98.85	AT3G57270.1|Symbols:BG1|beta-1,3-glucanase 1|chr3:21191336-21193118 REVERSE LENGTH=340	2e-137	93.82	GO:0005975	carbohydrate metabolic process	GO:0003824 GO:0004553 GO:0043169	catalytic activity; "cation binding"; "hydrolase activity, hydrolyzing O-glycosyl compounds"	GO:0005576	extracellular region	PF00332	Glycosyl hydrolases family 17	PTHR16631	FAMILY NOT NAMED	NA	NA
Glyma.03G134000	NotDE	NotDE	1.47962	NotDE	NotDE	-1.43572	1.06679	NotDE											Fe&PiT1T2_R_Unique					Glyma.03G134000	67	UniRef100_K7KET9 Uncharacterized protein n=1 Tax=Glycine max RepID=K7KET9_SOYBN	5e-42	100	UniRef100_K7MS03 Proteasome subunit beta type n=1 Tax=Glycine max RepID=K7MS03_SOYBN	6e-15	15.25	AT3G60820.3|Symbols:PBF1|N-terminal nucleophile aminohydrolases (Ntn hydrolases) superfamily protein|chr3:22472038-22473809 REVERSE LENGTH=223	2e-17	18.39	GO:0006094 GO:0006096 GO:0006511 GO:0006635 GO:0009407 GO:0009651 GO:0009817 GO:0043161 GO:0043248 GO:0046686 GO:0051603 GO:0051788 GO:0080129	defense response to fungus, incompatible interaction; "fatty acid beta-oxidation"; "gluconeogenesis"; "glycolysis"; "proteasomal ubiquitin-dependent protein catabolic process"; "proteasome assembly"; "proteasome core complex assembly"; "proteolysis involved in cellular protein catabolic process"; "response to cadmium ion"; "response to misfolded protein"; "response to salt stress"; "toxin catabol…	GO:0004175 GO:0004298 GO:0008233	endopeptidase activity; "peptidase activity"; "threonine-type endopeptidase activity"	GO:0000502 GO:0005737 GO:0005829 GO:0005839 GO:0005886 GO:0009507 GO:0048046	apoplast; "chloroplast"; "cytoplasm"; "cytosol"; "plasma membrane"; "proteasome complex"; "proteasome core complex"	NA	NA	NA	NA	NA	NA
Glyma.03G134200									Glyma.03G134200	NotDE	NotDE	NotDE	NotDE	NotDE	NotDE	1.31464	NotDE				PiT1T2_L_Unique			Glyma.03G134200	1038	UniRef100_I1JNA7 Uncharacterized protein n=1 Tax=Glycine max RepID=I1JNA7_SOYBN	0	100	UniRef100_Q8W0V0 Type IIB calcium ATPase n=1 Tax=Medicago truncatula RepID=Q8W0V0_MEDTR	0	100	AT3G57330.1|Symbols:ACA11|autoinhibited Ca2+-ATPase 11|chr3:21211655-21216375 REVERSE LENGTH=1025	0	100.49	GO:0006612 GO:0006754 GO:0006812 GO:0008152 GO:0009963 GO:0010363 GO:0042742 GO:0043069 GO:0055081 GO:0070588	ATP biosynthetic process; "anion homeostasis"; "calcium ion transmembrane transport"; "cation transport"; "defense response to bacterium"; "metabolic process"; "negative regulation of programmed cell death"; "positive regulation of flavonoid biosynthetic process"; "protein targeting to membrane"; "regulation of plant-type hypersensitive response"	GO:0000166 GO:0003824 GO:0005388 GO:0005516 GO:0005524 GO:0015662 GO:0046872	ATP binding; "ATPase activity, coupled to transmembrane movement of ions, phosphorylative mechanism"; "calcium-transporting ATPase activity"; "calmodulin binding"; "catalytic activity"; "metal ion binding"; "nucleotide binding"	GO:0005773 GO:0005774 GO:0005794 GO:0005886 GO:0009507 GO:0009705	Golgi apparatus; "chloroplast"; "plant-type vacuole membrane"; "plasma membrane"; "vacuolar membrane"; "vacuole"	PF00122 PF00689 PF12515 PF00702 PF00690	E1-E2 ATPase; "Cation transporting ATPase, C-terminus"; "Ca2+-ATPase N terminal autoinhibitory domain"; "haloacid dehalogenase-like hydrolase"; "Cation transporter/ATPase, N-terminus"	PTHR24093	FAMILY NOT NAMED	KOG0204	Calcium_transporting_ATPase
Glyma.03G135000	NotDE	NotDE	NotDE	NotDE	NotDE	NotDE	-1.06653	NotDE											PiT1T2_R_Unique					Glyma.03G135000	378	UniRef100_I1JNB5 Uncharacterized protein n=1 Tax=Glycine max RepID=I1JNB5_SOYBN	0	100	UniRef100_B9H9S8 GTP-binding family protein n=1 Tax=Populus trichocarpa RepID=B9H9S8_POPTR	0	100	AT2G41670.1|Symbols:|P-loop containing nucleoside triphosphate hydrolases superfamily protein|chr2:17374118-17376177 FORWARD LENGTH=386	0	96.11	GO:0008150	biological process	GO:0005525	GTP binding	GO:0005739 GO:0009507	chloroplast; "mitochondrion"	PF01926	50S ribosome-binding GTPase	PTHR11089	GTP-BINDING PROTEIN-RELATED	KOG2485	Conserved_ATP/GTP_binding_protein
Glyma.03G138600	NotDE	NotDE	-1.53748	NotDE	NotDE	1.95746	-1.05373	NotDE											Fe&PiT1T2_R_Unique					Glyma.03G138600	681	UniRef100_K7KEY3 Uncharacterized protein n=1 Tax=Glycine max RepID=K7KEY3_SOYBN	0	100	UniRef100_A2Q3L5 Zinc finger CCCH domain-containing protein n=1 Tax=Medicago truncatula RepID=A2Q3L5_MEDTR	0	92.64	AT2G41900.1|Symbols:|CCCH-type zinc finger protein with ARM repeat domain|chr2:17491352-17493502 FORWARD LENGTH=716	0	94.97	GO:0006355 GO:0006486	protein glycosylation; "regulation of transcription, DNA-dependent"	GO:0003676 GO:0003700 GO:0008270	nucleic acid binding; "sequence-specific DNA binding transcription factor activity"; "zinc ion binding"	GO:0005634 GO:0005737	cytoplasm; "nucleus"	PF00023 PF00642	Ankyrin repeat; "Zinc finger C-x8-C-x5-C-x3-H type (and similar)"	PTHR14493	UNCHARACTERIZED	KOG1595	CCCH-type_Zn-finger_protein
Glyma.03G139800	NotDE	NotDE	1.20045	NotDE	NotDE	NotDE	NotDE	NotDE											FeT1T2_R_Unique					Glyma.03G139800	359	UniRef100_K7KEY8 Uncharacterized protein n=2 Tax=Glycine max RepID=K7KEY8_SOYBN	0	82.11	UniRef100_B9II50 Zinc finger family protein n=1 Tax=Populus trichocarpa RepID=B9II50_POPTR	2e-168	98.88	AT3G57670.1|Symbols:NTT, WIP2|C2H2-type zinc finger family protein|chr3:21370936-21373121 FORWARD LENGTH=383	4e-146	92.43	GO:0006355 GO:0009827 GO:0009860 GO:0010500	plant-type cell wall modification; "pollen tube growth"; "regulation of transcription, DNA-dependent"; "transmitting tissue development"	GO:0003676 GO:0003700 GO:0008270	nucleic acid binding; "sequence-specific DNA binding transcription factor activity"; "zinc ion binding"	GO:0005622 GO:0005634	intracellular; "nucleus"	NA	NA	PTHR10593	SERINE/THREONINE-PROTEIN KINASE RIO	NA	NA
Glyma.03G142100	-1.99874	NotDE	1.71776	NotDE	NotDE	NotDE	2.16653	NotDE											Fe&PiT1T2_R_Unique					Glyma.03G142100	511	UniRef100_I1JNH7 Uncharacterized protein n=1 Tax=Glycine max RepID=I1JNH7_SOYBN	0	100	UniRef100_O81973 Cytochrome P450 93A3 n=1 Tax=Glycine max RepID=C93A3_SOYBN	0	100	AT5G06900.1|Symbols:CYP93D1|cytochrome P450, family 93, subfamily D, polypeptide 1|chr5:2136160-2137925 REVERSE LENGTH=507	1e-172	98.42	GO:0055114	oxidation-reduction process	GO:0005506 GO:0009055 GO:0016705 GO:0019825 GO:0020037	electron carrier activity; "heme binding"; "iron ion binding"; "oxidoreductase activity, acting on paired donors, with incorporation or reduction of molecular oxygen"; "oxygen binding"	NA	NA	PF00067	Cytochrome P450	PTHR24298	FAMILY NOT NAMED	KOG0156	Cytochrome_P450_CYP2_subfamily
Glyma.03G142800	NotDE	NotDE	5.55355	NotDE	NotDE	NotDE	NotDE	NotDE											FeT1T2_R_Unique					Glyma.03G142800	240	UniRef100_I1JNI8 Uncharacterized protein n=1 Tax=Glycine max RepID=I1JNI8_SOYBN	7e-175	100	UniRef100_A2Q4U4 Rhodanese-like n=1 Tax=Medicago truncatula RepID=A2Q4U4_MEDTR	3e-133	102.14	AT2G42220.1|Symbols:|Rhodanese/Cell cycle control phosphatase superfamily protein|chr2:17592105-17593305 FORWARD LENGTH=234	5e-112	97.01	GO:0008150 GO:0010103 GO:0019344 GO:0019684	biological process; "cysteine biosynthetic process"; "photosynthesis, light reaction"; "stomatal complex morphogenesis"	GO:0003674	molecular function	GO:0009507 GO:0009534 GO:0009535	chloroplast; "chloroplast thylakoid"; "chloroplast thylakoid membrane"	PF00581	Rhodanese-like domain	NA	NA	KOG1530	Rhodanese-related_sulfurtransferase
Glyma.03G143600	NotDE	NotDE	1.27128	NotDE	NotDE	NotDE	NotDE	NotDE											FeT1T2_R_Unique					Glyma.03G143600	428	UniRef100_I1JNJ7 Uncharacterized protein n=1 Tax=Glycine max RepID=I1JNJ7_SOYBN	0	100	UniRef100_G7KVC1 Two-component response regulator ARR2 n=1 Tax=Medicago truncatula RepID=G7KVC1_MEDTR	1e-137	100.52	AT5G06800.1|Symbols:|myb-like HTH transcriptional regulator family protein|chr5:2103374-2105680 FORWARD LENGTH=375	1e-61	44.27	GO:0006355	regulation of transcription, DNA-dependent	GO:0003700	sequence-specific DNA binding transcription factor activity	GO:0005634	nucleus	PF00249	Myb-like DNA-binding domain	NA	NA	NA	NA
Glyma.03G150100	NotDE	NotDE	-1.47152	NotDE	NotDE	1.69678	NotDE	NotDE											FeT1T2_R_Unique					Glyma.03G150100	234	UniRef100_I1JNR1 Uncharacterized protein n=1 Tax=Glycine max RepID=I1JNR1_SOYBN	3e-171	100	NA	NA	NA	AT2G48090.1|Symbols:|unknown protein; FUNCTIONS IN: molecular_function unknown; INVOLVED IN: biological_process unknown; LOCATED IN: chloroplast; EXPRESSED IN: male gametophyte, root, flower, carpel; EXPRESSED DURING: 4 anthesis, petal differentiation and expansion stage; Has 3 Blast hits to 3 proteins in 1 species: Archae - 0; Bacteria - 0; Metazoa - 0; Fungi - 0; Plants - 3; Viruses - 0; Other …	8e-06	46.15	GO:0008150	biological process	GO:0003674	molecular function	GO:0005634	nucleus	NA	NA	NA	NA	NA	NA
Glyma.03G151200	NotDE	NotDE	NotDE	NotDE	NotDE	NotDE	1.06936	NotDE											PiT1T2_R_Unique					Glyma.03G151200	867	UniRef100_K7KF62 Uncharacterized protein n=1 Tax=Glycine max RepID=K7KF62_SOYBN	0	100	UniRef100_A4PIS9 Isoamylase-type starch-debranching enzyme 2 n=1 Tax=Phaseolus vulgaris RepID=A4PIS9_PHAVU	0	100.12	AT1G03310.1|Symbols:ATISA2, ISA2, DBE1, BE2|debranching enzyme 1|chr1:813975-816623 FORWARD LENGTH=882	0	91.84	GO:0000023 GO:0005975 GO:0010021 GO:0019252 GO:0019761 GO:0043085	amylopectin biosynthetic process; "carbohydrate metabolic process"; "glucosinolate biosynthetic process"; "maltose metabolic process"; "positive regulation of catalytic activity"; "starch biosynthetic process"	GO:0003824 GO:0004553 GO:0004556 GO:0019156 GO:0043169	alpha-amylase activity; "catalytic activity"; "cation binding"; "hydrolase activity, hydrolyzing O-glycosyl compounds"; "isoamylase activity"	GO:0009507	chloroplast	PF00128 PF02922	Alpha amylase, catalytic domain; "Carbohydrate-binding module 48 (Isoamylase N-terminal domain)"	PTHR10357	ALPHA-AMYLASE	KOG0470	1,4-alpha-glucan_branching_enzyme/starch_branching_enzyme_II
Glyma.03G153200	NotDE	NotDE	-1.07697	NotDE	NotDE	NotDE	NotDE	-1.08827											FeT1T2_R_Unique					Glyma.03G153200	194	UniRef100_I1JNT9 Uncharacterized protein n=1 Tax=Glycine max RepID=I1JNT9_SOYBN	4e-141	100	NA	NA	NA	AT4G02830.2|Symbols:|unknown protein; FUNCTIONS IN: molecular_function unknown; INVOLVED IN: biological_process unknown; LOCATED IN: cellular_component unknown.|chr4:1262447-1263932 FORWARD LENGTH=182	2e-25	100	GO:0008150	biological process	GO:0003674	molecular function	GO:0005634	nucleus	NA	NA	NA	NA	NA	NA
Glyma.03G153700	NotDE	NotDE	NotDE	1.40186	NotDE	NotDE	1.01768	NotDE											PiT1T2_R_Unique					Glyma.03G153700	106	UniRef100_K7KF87 Uncharacterized protein n=1 Tax=Glycine max RepID=K7KF87_SOYBN	5e-68	100	UniRef100_Q84RQ3 Sucrose transporter 4 protein n=1 Tax=Lotus japonicus RepID=Q84RQ3_LOTJA	2e-33	17.22	AT1G09960.1|Symbols:SUT4, ATSUT4, SUC4, ATSUC4|sucrose transporter 4|chr1:3244258-3246718 FORWARD LENGTH=510	4e-26	17.25	GO:0015770 GO:0055085	sucrose transport; "transmembrane transport"	GO:0005351 GO:0008506 GO:0008515 GO:0015144	carbohydrate transmembrane transporter activity; "sucrose:hydrogen symporter activity"; "sucrose transmembrane transporter activity"; "sugar:hydrogen symporter activity"	GO:0005773 GO:0005801 GO:0005886 GO:0016020	cis-Golgi network; "membrane"; "plasma membrane"; "vacuole"	NA	NA	PTHR19432	SUGAR TRANSPORTER	NA	NA
Glyma.03G154800	NotDE	NotDE	1.29817	NotDE	NotDE	-1.279	NotDE	NotDE											FeT1T2_R_Unique					Glyma.03G154800	175	UniRef100_C6SZ70 Uncharacterized protein n=1 Tax=Glycine max RepID=C6SZ70_SOYBN	6e-127	100	UniRef100_G7L415 N-terminal acetyltransferase B complex catalytic subunit n=1 Tax=Medicago truncatula RepID=G7L415_MEDTR	1e-121	100	AT1G03150.1|Symbols:|Acyl-CoA N-acyltransferases (NAT) superfamily protein|chr1:756461-758441 FORWARD LENGTH=174	3e-124	100	GO:0001676 GO:0002213 GO:0006633 GO:0008152	defense response to insect; "fatty acid biosynthetic process"; "long-chain fatty acid metabolic process"; "metabolic process"	GO:0008080	N-acetyltransferase activity	GO:0005575	cellular component	PF00583	Acetyltransferase (GNAT) family	PTHR23091	N-TERMINAL ACETYLTRANSFERASE	KOG3234	Acetyltransferase,_(GNAT)_family
Glyma.03G155700	NotDE	NotDE	1.43079	NotDE	NotDE	-1.31932	NotDE	NotDE											FeT1T2_R_Unique					Glyma.03G155700	192	UniRef100_I1JNW0 Uncharacterized protein n=1 Tax=Glycine max RepID=I1JNW0_SOYBN	3e-136	100	NA	NA	NA	AT4G02715.1|Symbols:|unknown protein; Has 30201 Blast hits to 17322 proteins in 780 species: Archae - 12; Bacteria - 1396; Metazoa - 17338; Fungi - 3422; Plants - 5037; Viruses - 0; Other Eukaryotes - 2996 (source: NCBI BLink).|chr4:1202170-1202787 REVERSE LENGTH=205	1e-38	90.73	GO:0008150	biological process	GO:0003674	molecular function	GO:0005634	nucleus	NA	NA	NA	NA	NA	NA
Glyma.03G158700									Glyma.03G158700	NotDE	-1.86844	NotDE	NotDE	NotDE	NotDE	2.99062	NotDE				PiT1T2_L_Unique			Glyma.03G158700	255	UniRef100_I1JNZ1 Auxin-induced protein n=1 Tax=Glycine max RepID=I1JNZ1_SOYBN	0	100	UniRef100_I1JNZ1 Auxin-induced protein n=1 Tax=Glycine max RepID=I1JNZ1_SOYBN	0	100	AT4G14550.1|Symbols:IAA14, SLR|indole-3-acetic acid inducible 14|chr4:8348521-8349923 REVERSE LENGTH=228	1e-95	107.02	GO:0006355 GO:0009733 GO:0009741 GO:0010102 GO:0010583 GO:0045892 GO:0048527	lateral root development; "lateral root morphogenesis"; "negative regulation of transcription, DNA-dependent"; "regulation of transcription, DNA-dependent"; "response to auxin stimulus"; "response to brassinosteroid stimulus"; "response to cyclopentenone"	GO:0003700 GO:0005515	protein binding; "sequence-specific DNA binding transcription factor activity"	GO:0005634	nucleus	PF02309	AUX/IAA family	NA	NA	NA	NA
Glyma.03G159800	NotDE	NotDE	1.14706	NotDE	1.19587	NotDE	NotDE	1.31582											FeT1T2_R_Unique					Glyma.03G159800	173	UniRef100_K7KFC8 Uncharacterized protein n=2 Tax=Glycine max RepID=K7KFC8_SOYBN	2e-120	74.78	UniRef100_V5NXB9 Ethylene response factor 4 (Fragment) n=1 Tax=Coffea arabica RepID=V5NXB9_COFAR	2e-39	83.03	AT1G50640.1|Symbols:ERF3, ATERF3|ethylene responsive element binding factor 3|chr1:18757602-18758279 REVERSE LENGTH=225	7e-30	26.67	GO:0006355 GO:0009414 GO:0009737 GO:0010105 GO:0042538 GO:0045892	hyperosmotic salinity response; "negative regulation of ethylene mediated signaling pathway"; "negative regulation of transcription, DNA-dependent"; "regulation of transcription, DNA-dependent"; "response to abscisic acid stimulus"; "response to water deprivation"	GO:0003677 GO:0003700 GO:0005515	DNA binding; "protein binding"; "sequence-specific DNA binding transcription factor activity"	GO:0005634	nucleus	PF00847	AP2 domain	NA	NA	NA	NA
Glyma.03G161000	NotDE	NotDE	NotDE	NotDE	NotDE	NotDE	-1.1791	NotDE											PiT1T2_R_Unique					Glyma.03G161000	126	UniRef100_I1JP17 Uncharacterized protein n=1 Tax=Glycine max RepID=I1JP17_SOYBN	1e-83	100	UniRef100_D5FGC6 Bet1-like snare 1-1 n=1 Tax=Malus domestica RepID=D5FGC6_MALDO	1e-69	101.64	AT3G58170.1|Symbols:ATBS14A, ATBET11, BET11, BS14A|BET1P/SFT1P-like protein 14A|chr3:21542632-21543775 REVERSE LENGTH=122	2e-66	101.64	GO:0006888 GO:0006944 GO:0016192	ER to Golgi vesicle-mediated transport; "cellular membrane fusion"; "vesicle-mediated transport"	GO:0005484 GO:0008565	SNAP receptor activity; "protein transporter activity"	GO:0005634 GO:0005794 GO:0005886	Golgi apparatus; "nucleus"; "plasma membrane"	PF05739	SNARE domain	PTHR12791	GOLGI SNARE BET1-RELATED	KOG3385	V-SNARE
Glyma.03G163200	NotDE	NotDE	-1.26984	NotDE	NotDE	1.72169	-1.11231	-1.07951											FeT1T2_R_Unique					Glyma.03G163200	180	UniRef100_I1JP38 Uncharacterized protein n=1 Tax=Glycine max RepID=I1JP38_SOYBN	1e-126	100	NA	NA	NA	AT2G20500.1|Symbols:|unknown protein; FUNCTIONS IN: molecular_function unknown; INVOLVED IN: biological_process unknown; LOCATED IN: mitochondrion; EXPRESSED IN: 21 plant structures; EXPRESSED DURING: 13 growth stages; Has 13 Blast hits to 13 proteins in 5 species: Archae - 0; Bacteria - 0; Metazoa - 0; Fungi - 0; Plants - 13; Viruses - 0; Other Eukaryotes - 0 (source: NCBI BLink).|chr2:8835300-8…	1e-11	118.38	GO:0008150	biological process	GO:0003674	molecular function	GO:0005739	mitochondrion	NA	NA	NA	NA	NA	NA
Glyma.03G163300	NotDE	NotDE	1.06712	NotDE	NotDE	-1.11678	NotDE	NotDE											FeT1T2_R_Unique					Glyma.03G163300	154	UniRef100_I1JP39 Uncharacterized protein n=1 Tax=Glycine max RepID=I1JP39_SOYBN	2e-107	100	UniRef100_Q01J54 OSIGBa0145M07.3 protein n=3 Tax=Oryza sativa RepID=Q01J54_ORYSA	4e-39	66.48	AT2G20515.1|Symbols:|unknown protein; FUNCTIONS IN: molecular_function unknown; INVOLVED IN: biological_process unknown; LOCATED IN: endomembrane system; EXPRESSED IN: 16 plant structures; EXPRESSED DURING: 7 growth stages; Has 71 Blast hits to 71 proteins in 14 species: Archae - 0; Bacteria - 0; Metazoa - 0; Fungi - 0; Plants - 71; Viruses - 0; Other Eukaryotes - 0 (source: NCBI BLink).|chr2:883…	8e-55	98.71	GO:0008150	biological process	GO:0003674	molecular function	GO:0005576	extracellular region	NA	NA	NA	NA	NA	NA
Glyma.03G164200	NotDE	NotDE	-1.35948	NotDE	1.79023	NotDE	NotDE	-2.02881											FeT1T2_R_Unique					Glyma.03G164200	297	UniRef100_K7KFG6 Uncharacterized protein n=1 Tax=Glycine max RepID=K7KFG6_SOYBN	0	100	UniRef100_R4NHJ5 NAC transcription factor 009 n=1 Tax=Jatropha curcas RepID=R4NHJ5_JATCU	3e-132	103.14	AT4G28530.1|Symbols:anac074, NAC074|NAC domain containing protein 74|chr4:14090725-14094603 REVERSE LENGTH=352	6e-91	45.17	GO:0006355 GO:0007275	multicellular organismal development; "regulation of transcription, DNA-dependent"	GO:0003677 GO:0003700	DNA binding; "sequence-specific DNA binding transcription factor activity"	GO:0005634	nucleus	PF02365	No apical meristem (NAM) protein	NA	NA	NA	NA
Glyma.03G165100									Glyma.03G165100	NotDE	NotDE	NotDE	NotDE	NotDE	NotDE	1.61885	NotDE				PiT1T2_L_Unique			Glyma.03G165100	500	UniRef100_I1JP54 Uncharacterized protein n=1 Tax=Glycine max RepID=I1JP54_SOYBN	0	100	UniRef100_Q2QKL5 Glutathione gamma-glutamylcysteinyltransferase 3 n=1 Tax=Lotus japonicus RepID=PCS3_LOTJA	0	101.88	AT5G44070.1|Symbols:CAD1, ARA8, ATPCS1, PCS1|phytochelatin synthase 1 (PCS1)|chr5:17734876-17737672 FORWARD LENGTH=485	0	98.76	GO:0000165 GO:0006612 GO:0009409 GO:0009595 GO:0009697 GO:0009814 GO:0009862 GO:0009867 GO:0010038 GO:0010200 GO:0010310 GO:0010363 GO:0015700 GO:0019684 GO:0031348 GO:0042344 GO:0042742 GO:0043900 GO:0046685 GO:0046686 GO:0046938 GO:0050832 GO:0052544	MAPK cascade; "arsenite transport"; "defense response, incompatible interaction"; "defense response by callose deposition in cell wall"; "defense response to bacterium"; "defense response to fungus"; "detection of biotic stimulus"; "indole glucosinolate catabolic process"; "jasmonic acid mediated signaling pathway"; "negative regulation of defense response"; "photosynthesis, light reaction"; "phy…	GO:0005507 GO:0015446 GO:0016756 GO:0046870 GO:0046872 GO:0071992	arsenite-transmembrane transporting ATPase activity; "cadmium ion binding"; "copper ion binding"; "glutathione gamma-glutamylcysteinyltransferase activity"; "metal ion binding"; "phytochelatin transmembrane transporter activity"	GO:0005829 GO:0009507	chloroplast; "cytosol"	PF09328 PF05023	Domain of unknown function (DUF1984); "Phytochelatin synthase"	NA	NA	KOG0632	Phytochelatin_synthase
Glyma.03G169300	NotDE	NotDE	NotDE	NotDE	NotDE	NotDE	1.09499	NotDE											PiT1T2_R_Unique					Glyma.03G169300	367	UniRef100_K7KFL0 Uncharacterized protein n=2 Tax=Glycine max RepID=K7KFL0_SOYBN	0	100	UniRef100_G7KZI2 5-dehydro-2-deoxygluconokinase n=2 Tax=Medicago truncatula RepID=G7KZI2_MEDTR	0	71.49	AT4G28706.3|Symbols:|pfkB-like carbohydrate kinase family protein|chr4:14167805-14170619 FORWARD LENGTH=403	2e-169	88.34	GO:0006014	D-ribose metabolic process	GO:0004747 GO:0016301 GO:0016773	kinase activity; "phosphotransferase activity, alcohol group as acceptor"; "ribokinase activity"	GO:0009507	chloroplast	PF00294	pfkB family carbohydrate kinase	PTHR10584	SUGAR KINASE	KOG2855	Ribokinase
Glyma.03G172600	1.35337	NotDE	-1.47534	-1.25458	NotDE	NotDE	-1.39821	NotDE											PiT1T2_R_Unique					Glyma.03G172600	216	UniRef100_I1JPD8 Uncharacterized protein n=1 Tax=Glycine max RepID=I1JPD8_SOYBN	3e-156	100	NA	NA	NA	AT3G53630.1|Symbols:|unknown protein; BEST Arabidopsis thaliana protein match is: unknown protein (TAIR:AT4G18692.1); Has 42 Blast hits to 42 proteins in 10 species: Archae - 0; Bacteria - 0; Metazoa - 0; Fungi - 0; Plants - 42; Viruses - 0; Other Eukaryotes - 0 (source: NCBI BLink).|chr3:19883986-19885568 FORWARD LENGTH=194	1e-59	104.64	GO:0008150	biological process	GO:0003674	molecular function	GO:0005575	cellular component	NA	NA	NA	NA	NA	NA
Glyma.03G173800	NotDE	NotDE	-1.17501	NotDE	NotDE	NotDE	NotDE	NotDE											FeT1T2_R_Unique					Glyma.03G173800	329	UniRef100_K7KFP6 Uncharacterized protein n=1 Tax=Glycine max RepID=K7KFP6_SOYBN	0	100	UniRef100_B9IIV4 Chloroplast lumen common family protein n=1 Tax=Populus trichocarpa RepID=B9IIV4_POPTR	4e-90	74.41	AT2G37400.1|Symbols:|Tetratricopeptide repeat (TPR)-like superfamily protein|chr2:15696365-15697366 REVERSE LENGTH=333	2e-83	74.47	GO:0006626 GO:0008150	biological process; "protein targeting to mitochondrion"	NA	NA	GO:0009507 GO:0009536 GO:0009543 GO:0009941	chloroplast; "chloroplast envelope"; "chloroplast thylakoid lumen"; "plastid"	NA	NA	PTHR26312	FAMILY NOT NAMED	NA	NA
Glyma.03G174000	NotDE	NotDE	-1.67834	NotDE	NotDE	NotDE	-1.51849	-1.29764											FeT1T2_R_Unique					Glyma.03G174000	87	UniRef100_K7KFP8 Uncharacterized protein n=1 Tax=Glycine max RepID=K7KFP8_SOYBN	1e-18	66.67	NA	NA	NA	NA	NA	NA	NA	NA	NA	NA	NA	NA	NA	NA	NA	NA	NA	NA
Glyma.03G175200	NotDE	NotDE	-1.06385	NotDE	NotDE	1.15164	NotDE	NotDE											FeT1T2_R_Unique					Glyma.03G175200	1061	UniRef100_I1JPG1 Uncharacterized protein n=1 Tax=Glycine max RepID=I1JPG1_SOYBN	0	100	UniRef100_F9W2W4 Type IIA calcium ATPase n=2 Tax=Medicago truncatula RepID=F9W2W4_MEDTR	0	98.06	AT1G07670.1|Symbols:ATECA4, ECA4|endomembrane-type CA-ATPase 4|chr1:2370305-2374196 REVERSE LENGTH=1061	0	99.91	GO:0006754 GO:0006812 GO:0006816 GO:0008152	ATP biosynthetic process; "calcium ion transport"; "cation transport"; "metabolic process"	GO:0000166 GO:0003824 GO:0005388 GO:0005524 GO:0015662 GO:0016820 GO:0046872	ATP binding; "ATPase activity, coupled to transmembrane movement of ions, phosphorylative mechanism"; "calcium-transporting ATPase activity"; "catalytic activity"; "hydrolase activity, acting on acid anhydrides, catalyzing transmembrane movement of substances"; "metal ion binding"; "nucleotide binding"	GO:0005634 GO:0005783 GO:0005886 GO:0016020 GO:0016021	endoplasmic reticulum; "integral to membrane"; "membrane"; "nucleus"; "plasma membrane"	PF00689 PF00690 PF00122 PF00702	Cation transporting ATPase, C-terminus; "Cation transporter/ATPase, N-terminus"; "E1-E2 ATPase"; "haloacid dehalogenase-like hydrolase"	PTHR24093	FAMILY NOT NAMED	KOG0202	Ca2+_transporting_ATPase
Glyma.03G175300	NotDE	NotDE	-1.22507	NotDE	NotDE	2.44926	NotDE	NotDE											FeT1T2_R_Unique					Glyma.03G175300	735	UniRef100_I1JPG2 Uncharacterized protein n=1 Tax=Glycine max RepID=I1JPG2_SOYBN	0	100	UniRef100_G7L0M9 ABC transporter G family member n=1 Tax=Medicago truncatula RepID=G7L0M9_MEDTR	0	97.87	AT2G37360.1|Symbols:|ABC-2 type transporter family protein|chr2:15673555-15675822 REVERSE LENGTH=755	0	97.22	GO:0006810	transport	GO:0000166 GO:0005524 GO:0016887 GO:0017111 GO:0042626	ATP binding; "ATPase activity"; "ATPase activity, coupled to transmembrane movement of substances"; "nucleoside-triphosphatase activity"; "nucleotide binding"	GO:0016020	membrane	PF01061 PF00005	ABC-2 type transporter; "ABC transporter"	PTHR19241	ATP-BINDING CASSETTE TRANSPORTER	KOG0061	Transporter,_ABC_superfamily_(Breast_cancer_resistance_protein)
Glyma.03G175800									Glyma.03G175800	NotDE	NotDE	NotDE	NotDE	NotDE	NotDE	-1.33952	NotDE				PiT1T2_L_Unique			Glyma.03G175800	292	UniRef100_C6TG11 Uncharacterized protein n=1 Tax=Glycine max RepID=C6TG11_SOYBN	0	100	UniRef100_R4NF26 Sensitive to aluminum rhizotoxicity 2 protein n=1 Tax=Medicago sativa RepID=R4NF26_MEDSA	2e-177	101.39	AT2G37330.1|Symbols:ALS3|aluminum sensitive 3|chr2:15669190-15670172 FORWARD LENGTH=273	3e-145	96.34	GO:0010044	response to aluminum ion	NA	NA	GO:0005886	plasma membrane	PF03649	Uncharacterised protein family (UPF0014)	NA	NA	NA	NA
Glyma.03G175900	NotDE	NotDE	NotDE	NotDE	NotDE	NotDE	-1.02424	NotDE											PiT1T2_R_Unique					Glyma.03G175900	160	UniRef100_I1JPH0 Uncharacterized protein n=1 Tax=Glycine max RepID=I1JPH0_SOYBN	3e-113	100	UniRef100_F4J4N3 Dirigent protein 17 n=1 Tax=Arabidopsis thaliana RepID=DIR17_ARATH	2e-39	42.8	AT3G58090.1|Symbols:|Disease resistance-responsive (dirigent-like protein) family protein|chr3:21512479-21513905 REVERSE LENGTH=271	2e-42	42.8	GO:0008150	biological process	GO:0003674	molecular function	GO:0005634	nucleus	NA	NA	NA	NA	NA	NA
Glyma.03G176100	NotDE	NotDE	NotDE	NotDE	NotDE	NotDE	-1.02697	NotDE											PiT1T2_R_Unique					Glyma.03G176100	358	UniRef100_I1JPH1 Uncharacterized protein n=1 Tax=Glycine max RepID=I1JPH1_SOYBN	0	100	UniRef100_G7L0P0 Protein phosphatase 2c-like protein n=2 Tax=Medicago truncatula RepID=G7L0P0_MEDTR	0	96.49	AT3G12620.2|Symbols:|Protein phosphatase 2C family protein|chr3:4009510-4010993 REVERSE LENGTH=385	8e-176	91.95	GO:0006470	protein dephosphorylation	GO:0003824 GO:0004722	catalytic activity; "protein serine/threonine phosphatase activity"	GO:0008287	protein serine/threonine phosphatase complex	PF00481	Protein phosphatase 2C	PTHR13832	PROTEIN PHOSPHATASE 2C	KOG0700	Protein_phosphatase_2C/pyruvate_dehydrogenase_(lipoamide)_phosphatase
Glyma.03G176800	NotDE	NotDE	-1.46107	NotDE	NotDE	NotDE	NotDE	NotDE											FeT1T2_R_Unique					Glyma.03G176800	268	UniRef100_UPI00019AA83D PREDICTED: adenylate kinase 1, mitochondrial n=1 Tax=Glycine max RepID=UPI00019AA83D	0	100	UniRef100_G7L1P0 Adenylate kinase n=1 Tax=Medicago truncatula RepID=G7L1P0_MEDTR	3e-160	99.63	AT2G37250.1|Symbols:ADK, ATPADK1|adenosine kinase|chr2:15641991-15643318 FORWARD LENGTH=284	6e-139	94.01	GO:0006139 GO:0006354 GO:0008652 GO:0046939 GO:0048364 GO:0048367	DNA-dependent transcription, elongation; "cellular amino acid biosynthetic process"; "nucleobase-containing compound metabolic process"; "nucleotide phosphorylation"; "root development"; "shoot system development"	GO:0004017 GO:0005524 GO:0016776 GO:0019201 GO:0019205	ATP binding; "adenylate kinase activity"; "nucleobase-containing compound kinase activity"; "nucleotide kinase activity"; "phosphotransferase activity, phosphate group as acceptor"	GO:0005634 GO:0005737 GO:0005739 GO:0009507 GO:0009570	chloroplast; "chloroplast stroma"; "cytoplasm"; "mitochondrion"; "nucleus"	PF00406	Adenylate kinase	PTHR23359	NUCLEOTIDE KINASE	KOG3078	Adenylate_kinase
Glyma.03G179200									Glyma.03G179200	NotDE	NotDE	NotDE	NotDE	NotDE	NotDE	1.85291	NotDE				PiT1T2_L_Unique			Glyma.03G179200	497	UniRef100_K7KFS2 MLO-like protein n=1 Tax=Glycine max RepID=K7KFS2_SOYBN	0	100	UniRef100_K7KFS2 MLO-like protein n=1 Tax=Glycine max RepID=K7KFS2_SOYBN	0	100	AT3G45290.1|Symbols:MLO3, ATMLO3|Seven transmembrane MLO family protein|chr3:16617586-16621352 FORWARD LENGTH=508	5e-169	82.68	GO:0006952 GO:0008219	cell death; "defense response"	GO:0005516	calmodulin binding	GO:0005634 GO:0005886 GO:0016021	integral to membrane; "nucleus"; "plasma membrane"	PF03094	Mlo family	NA	NA	NA	NA
Glyma.03G179900	NotDE	NotDE	NotDE	1.26322	NotDE	NotDE	1.08193	NotDE											PiT1T2_R_Unique					Glyma.03G179900	249	UniRef100_UPI000189D41A PREDICTED: fasciclin-like arabinogalactan protein 11-like n=1 Tax=Glycine max RepID=UPI000189D41A	2e-177	100	UniRef100_G7L2R9 Fasciclin-like arabinogalactan protein n=1 Tax=Medicago truncatula RepID=G7L2R9_MEDTR	2e-102	87.98	AT5G03170.1|Symbols:FLA11, ATFLA11|FASCICLIN-like arabinogalactan-protein 11|chr5:752898-753638 REVERSE LENGTH=246	6e-80	76.83	GO:0009834	secondary cell wall biogenesis	NA	NA	GO:0005886 GO:0031225	anchored to membrane; "plasma membrane"	PF02469	Fasciclin domain	PTHR10900	PERIOSTIN-RELATED	NA	NA
Glyma.03G180000	NotDE	NotDE	NotDE	1.48889	NotDE	NotDE	1.41792	NotDE											PiT1T2_R_Unique					Glyma.03G180000	245	UniRef100_I1JPL3 Uncharacterized protein n=1 Tax=Glycine max RepID=I1JPL3_SOYBN	5e-175	100	UniRef100_G7L2R9 Fasciclin-like arabinogalactan protein n=1 Tax=Medicago truncatula RepID=G7L2R9_MEDTR	4e-101	92.25	AT5G03170.1|Symbols:FLA11, ATFLA11|FASCICLIN-like arabinogalactan-protein 11|chr5:752898-753638 REVERSE LENGTH=246	3e-81	76.42	GO:0009834	secondary cell wall biogenesis	NA	NA	GO:0005886 GO:0031225	anchored to membrane; "plasma membrane"	PF02469	Fasciclin domain	PTHR10900	PERIOSTIN-RELATED	NA	NA
Glyma.03G181900	NotDE	NotDE	NotDE	-1.04606	NotDE	NotDE	-1.1969	NotDE											PiT1T2_R_Unique					Glyma.03G181900	344	UniRef100_I1JPN3 Uncharacterized protein n=2 Tax=Glycine max RepID=I1JPN3_SOYBN	0	100	UniRef100_G7IAA1 Adenosine kinase n=2 Tax=Medicago truncatula RepID=G7IAA1_MEDTR	0	100	AT5G03300.1|Symbols:ADK2|adenosine kinase 2|chr5:796573-798997 FORWARD LENGTH=345	0	97.97	GO:0006166 GO:0006169	adenosine salvage; "purine ribonucleoside salvage"	GO:0004001 GO:0005507 GO:0016301 GO:0016773	adenosine kinase activity; "copper ion binding"; "kinase activity"; "phosphotransferase activity, alcohol group as acceptor"	GO:0005737 GO:0005829 GO:0005886	cytoplasm; "cytosol"; "plasma membrane"	PF00294	pfkB family carbohydrate kinase	PTHR10584	SUGAR KINASE	KOG2854	Possible_pfkB_family_carbohydrate_kinase
Glyma.03G183300	NotDE	NotDE	NotDE	NotDE	NotDE	NotDE	-1.11128	NotDE											PiT1T2_R_Unique					Glyma.03G183300	330	UniRef100_I1JPP7 Uncharacterized protein n=1 Tax=Glycine max RepID=I1JPP7_SOYBN	0	100	UniRef100_B9IFR1 Heavy-metal-associated domain-containing family protein n=1 Tax=Populus trichocarpa RepID=B9IFR1_POPTR	6e-79	99.7	AT5G03380.1|Symbols:|Heavy metal transport/detoxification superfamily protein|chr5:832400-834301 REVERSE LENGTH=392	1e-69	83.93	GO:0010200 GO:0030001	metal ion transport; "response to chitin"	GO:0046872	metal ion binding	GO:0005886	plasma membrane	PF00403	Heavy-metal-associated domain	PTHR22814	COPPER TRANSPORT PROTEIN ATOX1-RELATED	KOG1603	Copper_chaperone
Glyma.03G183400	NotDE	NotDE	1.17306	NotDE	NotDE	-1.05805	NotDE	NotDE											FeT1T2_R_Unique					Glyma.03G183400	502	UniRef100_I1JPP8 Uncharacterized protein n=1 Tax=Glycine max RepID=I1JPP8_SOYBN	0	100	UniRef100_D7LWN6 Histidyl-tRNA synthetase 1 n=1 Tax=Arabidopsis lyrata subsp. lyrata RepID=D7LWN6_ARALL	0	99.59	AT3G46100.1|Symbols:ATHRS1, HRS1|Histidyl-tRNA synthetase 1|chr3:16928444-16930984 REVERSE LENGTH=486	0	97.53	GO:0006418 GO:0006427	histidyl-tRNA aminoacylation; "tRNA aminoacylation for protein translation"	GO:0000166 GO:0004812 GO:0004821 GO:0005524	ATP binding; "aminoacyl-tRNA ligase activity"; "histidine-tRNA ligase activity"; "nucleotide binding"	GO:0005737 GO:0005739 GO:0009507	chloroplast; "cytoplasm"; "mitochondrion"	PF03129 PF00587	Anticodon binding domain; "tRNA synthetase class II core domain (G, H, P, S and T)"	PTHR11476	HISTIDYL-TRNA SYNTHETASE	KOG1936	Histidyl-tRNA_synthetase
Glyma.03G183600	NotDE	NotDE	NotDE	NotDE	NotDE	NotDE	1.051	NotDE											PiT1T2_R_Unique					Glyma.03G183600	1343	UniRef100_I1JPQ0 Uncharacterized protein n=1 Tax=Glycine max RepID=I1JPQ0_SOYBN	0	100	UniRef100_U5GAD2 P glycoprotein1 n=1 Tax=Populus trichocarpa RepID=U5GAD2_POPTR	0	98.89	AT2G36910.1|Symbols:ATPGP1, PGP1, ABCB1|ATP binding cassette subfamily B1|chr2:15502162-15507050 FORWARD LENGTH=1286	0	98.6	GO:0006200 GO:0007155 GO:0008361 GO:0009624 GO:0009637 GO:0009639 GO:0009640 GO:0009733 GO:0009793 GO:0009926 GO:0009958 GO:0010048 GO:0010090 GO:0010228 GO:0010315 GO:0010540 GO:0010541 GO:0043481 GO:0045010 GO:0048364 GO:0048440 GO:0048443 GO:0048765 GO:0055085 GO:0071555	ATP catabolic process; "acropetal auxin transport"; "actin nucleation"; "anthocyanin accumulation in tissues in response to UV light"; "auxin efflux"; "auxin polar transport"; "basipetal auxin transport"; "carpel development"; "cell adhesion"; "cell wall organization"; "embryo development ending in seed dormancy"; "photomorphogenesis"; "positive gravitropism"; "regulation of cell size"; "response…	GO:0005515 GO:0005516 GO:0010328 GO:0010329 GO:0042626	ATPase activity, coupled to transmembrane movement of substances; "auxin efflux transmembrane transporter activity"; "auxin influx transmembrane transporter activity"; "calmodulin binding"; "protein binding"	GO:0005886 GO:0009506 GO:0016021	integral to membrane; "plasma membrane"; "plasmodesma"	PF00664 PF00005	ABC transporter transmembrane region; "ABC transporter"	PTHR24221	FAMILY NOT NAMED	KOG0055	Multidrug/pheromone_exporter,_ABC_superfamily
Glyma.03G184100	NotDE	NotDE	1.51936	NotDE	NotDE	NotDE	NotDE	NotDE											FeT1T2_R_Unique					Glyma.03G184100	103	UniRef100_K7KFU2 Uncharacterized protein n=1 Tax=Glycine max RepID=K7KFU2_SOYBN	1e-71	100	UniRef100_I0BZU9 Thioredoxin-like protein 1 n=1 Tax=Populus tremula x Populus tremuloides RepID=I0BZU9_9ROSI	6e-47	78.91	AT3G53220.1|Symbols:|Thioredoxin superfamily protein|chr3:19722032-19722615 FORWARD LENGTH=126	1e-44	65.08	GO:0006662 GO:0045454	cell redox homeostasis; "glycerol ether metabolic process"	GO:0009055 GO:0015035	electron carrier activity; "protein disulfide oxidoreductase activity"	GO:0005737	cytoplasm	PF00085	Thioredoxin	PTHR10438	THIOREDOXIN	NA	NA
Glyma.03G184300	NotDE	NotDE	-1.01693	NotDE	NotDE	NotDE	NotDE	NotDE											FeT1T2_R_Unique					Glyma.03G184300	553	UniRef100_I1JPQ5 Uncharacterized protein n=1 Tax=Glycine max RepID=I1JPQ5_SOYBN	0	95.34	UniRef100_D7MIE0 Pentatricopeptide repeat-containing protein n=1 Tax=Arabidopsis lyrata subsp. lyrata RepID=D7MIE0_ARALL	0	96.53	AT5G37570.1|Symbols:|Pentatricopeptide repeat (PPR-like) superfamily protein|chr5:14924494-14926146 REVERSE LENGTH=550	0	98	GO:0008150	biological process	GO:0003674	molecular function	GO:0005739	mitochondrion	PF01535	PPR repeat	PTHR24015	FAMILY NOT NAMED	NA	NA
Glyma.03G185100	NotDE	NotDE	2.2011	NotDE	NotDE	-2.05011	NotDE	NotDE											FeT1T2_R_Unique					Glyma.03G185100	617	UniRef100_I1JPR2 Uncharacterized protein n=2 Tax=Glycine max RepID=I1JPR2_SOYBN	0	100	UniRef100_G7ZZA4 Nitrate and chloride transporter n=1 Tax=Medicago truncatula RepID=G7ZZA4_MEDTR	0	96.81	AT2G39210.1|Symbols:|Major facilitator superfamily protein|chr2:16366287-16368231 REVERSE LENGTH=601	0	92.85	GO:0006865 GO:0006888 GO:0009627 GO:0034976 GO:0043090 GO:0050832 GO:0055085	ER to Golgi vesicle-mediated transport; "amino acid import"; "amino acid transport"; "defense response to fungus"; "response to endoplasmic reticulum stress"; "systemic acquired resistance"; "transmembrane transport"	GO:0003674	molecular function	GO:0009506 GO:0009507	chloroplast; "plasmodesma"	PF06813	Nodulin-like	PTHR21576	UNCHARACTERIZED NODULIN-LIKE PROTEIN	NA	NA
Glyma.03G185900	NotDE	NotDE	1.07888	1.25232	NotDE	NotDE	1.03266	NotDE											PiT1T2_R_Unique					Glyma.03G185900	251	UniRef100_Q39882 Nodulin-26 n=1 Tax=Glycine max RepID=Q39882_SOYBN	4e-161	100.4	UniRef100_Q39882 Nodulin-26 n=1 Tax=Glycine max RepID=Q39882_SOYBN	4e-161	100.4	AT2G36830.1|Symbols:GAMMA-TIP, TIP1;1, GAMMA-TIP1|gamma tonoplast intrinsic protein|chr2:15445490-15446336 FORWARD LENGTH=251	8e-145	99.6	GO:0006096 GO:0006598 GO:0006810 GO:0006816 GO:0006833 GO:0006972 GO:0007030 GO:0009266 GO:0009269 GO:0009409 GO:0009651 GO:0009698 GO:0009737 GO:0009740 GO:0015840 GO:0042398 GO:0046686 GO:0055085 GO:0080170	Golgi organization; "calcium ion transport"; "cellular modified amino acid biosynthetic process"; "gibberellic acid mediated signaling pathway"; "glycolysis"; "hydrogen peroxide transmembrane transport"; "hyperosmotic response"; "phenylpropanoid metabolic process"; "polyamine catabolic process"; "response to abscisic acid stimulus"; "response to cadmium ion"; "response to cold"; "response to desi…	GO:0005215 GO:0015204 GO:0015250	transporter activity; "urea transmembrane transporter activity"; "water channel activity"	GO:0000326 GO:0005737 GO:0005773 GO:0005774 GO:0009705 GO:0009941 GO:0016020 GO:0016021 GO:0042807	central vacuole; "chloroplast envelope"; "cytoplasm"; "integral to membrane"; "membrane"; "plant-type vacuole membrane"; "protein storage vacuole"; "vacuolar membrane"; "vacuole"	PF00230	Major intrinsic protein	PTHR19139	AQUAPORIN TRANSPORTER	KOG0223	Aquaporin_(major_intrinsic_protein_family)
Glyma.03G186100	NotDE	NotDE	NotDE	NotDE	NotDE	NotDE	1.01144	NotDE											PiT1T2_R_Unique					Glyma.03G186100	217	UniRef100_I1JPS1 Uncharacterized protein n=2 Tax=Glycine max RepID=I1JPS1_SOYBN	1e-158	100	UniRef100_O22083 ZPT2-11 n=1 Tax=Petunia hybrida RepID=O22083_PETHY	4e-57	76.6	AT2G28200.1|Symbols:|C2H2-type zinc finger family protein|chr2:12024321-12025181 FORWARD LENGTH=286	2e-44	75.52	GO:0006355 GO:0010228 GO:0016926 GO:0048573 GO:0050665	hydrogen peroxide biosynthetic process; "photoperiodism, flowering"; "protein desumoylation"; "regulation of transcription, DNA-dependent"; "vegetative to reproductive phase transition of meristem"	GO:0003676 GO:0003700 GO:0008270	nucleic acid binding; "sequence-specific DNA binding transcription factor activity"; "zinc ion binding"	GO:0005622 GO:0005634	intracellular; "nucleus"	NA	NA	PTHR26374	FAMILY NOT NAMED	NA	NA
Glyma.03G187900	NotDE	NotDE	1.78007	NotDE	1.41905	NotDE	2.08737	NotDE											Fe&PiT1T2_R_Unique					Glyma.03G187900	367	UniRef100_I1JPT5 Uncharacterized protein n=2 Tax=Glycine max RepID=I1JPT5_SOYBN	0	100	UniRef100_G7L4Z8 Flavonol synthase/flavanone 3-hydroxylase n=1 Tax=Medicago truncatula RepID=G7L4Z8_MEDTR	0	86.84	AT2G36690.1|Symbols:|2-oxoglutarate (2OG) and Fe(II)-dependent oxygenase superfamily protein|chr2:15379930-15381987 FORWARD LENGTH=366	1e-170	95.08	GO:0009058 GO:0055114	biosynthetic process; "oxidation-reduction process"	GO:0016491 GO:0016706	oxidoreductase activity; "oxidoreductase activity, acting on paired donors, with incorporation or reduction of molecular oxygen, 2-oxoglutarate as one donor, and incorporation of one atom each of oxygen into both donors"	GO:0005737	cytoplasm	PF03171	2OG-Fe(II) oxygenase superfamily	PTHR10209	OXIDOREDUCTASE, 2OG-FE(II) OXYGENASE FAMILY PROTEIN	KOG0143	Iron/ascorbate_family_oxidoreductases
Glyma.03G190900	NotDE	NotDE	-1.37983	-1.02607	NotDE	NotDE	-1.28141	NotDE											PiT1T2_R_Unique					Glyma.03G190900	439	UniRef100_I1JPX2 Uncharacterized protein n=1 Tax=Glycine max RepID=I1JPX2_SOYBN	0	100	UniRef100_G7K5D2 Bystin n=1 Tax=Medicago truncatula RepID=G7K5D2_MEDTR	0	88.08	AT1G31660.1|Symbols:|CONTAINS InterPro DOMAIN/s: Bystin (InterPro:IPR007955); Has 475 Blast hits to 467 proteins in 210 species: Archae - 0; Bacteria - 9; Metazoa - 155; Fungi - 139; Plants - 55; Viruses - 0; Other Eukaryotes - 117 (source: NCBI BLink).|chr1:11331176-11333440 REVERSE LENGTH=444	0	98.65	GO:0006364 GO:0009165 GO:0009220 GO:0009553 GO:0009555	embryo sac development; "nucleotide biosynthetic process"; "pollen development"; "pyrimidine ribonucleotide biosynthetic process"; "rRNA processing"	GO:0003674	molecular function	GO:0005634	nucleus	PF05291	Bystin	PTHR12821	BYSTIN	KOG3871	Cell_adhesion_complex_protein_bystin
Glyma.03G191100	NotDE	NotDE	NotDE	NotDE	NotDE	NotDE	-1.12108	NotDE											PiT1T2_R_Unique					Glyma.03G191100	424	UniRef100_I1JPX4 Uncharacterized protein n=1 Tax=Glycine max RepID=I1JPX4_SOYBN	0	100	UniRef100_D1M7W9 Heat stress transcription factor A3 n=1 Tax=Solanum lycopersicum RepID=D1M7W9_SOLLC	8e-96	77.67	AT5G03720.1|Symbols:AT-HSFA3, HSFA3|heat shock transcription factor A3|chr5:971913-973683 REVERSE LENGTH=412	9e-92	93.45	GO:0006355 GO:0009408 GO:0010200	regulation of transcription, DNA-dependent; "response to chitin"; "response to heat"	GO:0003677 GO:0003700 GO:0043565	DNA binding; "sequence-specific DNA binding"; "sequence-specific DNA binding transcription factor activity"	GO:0005634	nucleus	PF00447	HSF-type DNA-binding	PTHR10015	HEAT SHOCK TRANSCRIPTION FACTOR	KOG0627	Heat_shock_transcription_factor
Glyma.03G191200	NotDE	NotDE	-1.15517	NotDE	NotDE	1.16289	NotDE	NotDE											FeT1T2_R_Unique					Glyma.03G191200	1035	UniRef100_K7KFY5 Uncharacterized protein n=2 Tax=Glycine max RepID=K7KFY5_SOYBN	0	100	UniRef100_G7L500 Pre-mRNA cleavage complex 2 protein Pcf11 n=1 Tax=Medicago truncatula RepID=G7L500_MEDTR	0	98.75	AT2G36480.1|Symbols:|ENTH/VHS family protein|chr2:15303114-15306274 REVERSE LENGTH=830	1e-78	39.88	GO:0006310 GO:0007062 GO:0007126 GO:0008150 GO:0010332 GO:0031048 GO:0032204 GO:0043247 GO:0045132	DNA recombination; "biological process"; "chromatin silencing by small RNA"; "meiosis"; "meiotic chromosome segregation"; "regulation of telomere maintenance"; "response to gamma radiation"; "sister chromatid cohesion"; "telomere maintenance in response to DNA damage"	GO:0008270	zinc ion binding	GO:0005622 GO:0005634	intracellular; "nucleus"	PF04818	RNA polymerase II-binding domain.	PTHR15921	PRE-MRNA CLEAVAGE COMPLEX II	KOG2071	mRNA_cleavage_and_polyadenylation_factor_I/II_complex,_subunit_Pcf11
Glyma.03G191500	NotDE	NotDE	-1.12506	NotDE	NotDE	1.05106	NotDE	NotDE											FeT1T2_R_Unique					Glyma.03G191500	359	UniRef100_I1JPX8 Fructose-bisphosphate aldolase n=1 Tax=Glycine max RepID=I1JPX8_SOYBN	0	100	UniRef100_I1JPX8 Fructose-bisphosphate aldolase n=1 Tax=Glycine max RepID=I1JPX8_SOYBN	0	100	AT2G36460.1|Symbols:|Aldolase superfamily protein|chr2:15296929-15298387 REVERSE LENGTH=358	0	100	GO:0006096 GO:0006098 GO:0009651 GO:0046686	glycolysis; "pentose-phosphate shunt"; "response to cadmium ion"; "response to salt stress"	GO:0003824 GO:0004332 GO:0005507	catalytic activity; "copper ion binding"; "fructose-bisphosphate aldolase activity"	GO:0005737 GO:0005739 GO:0005829 GO:0005886 GO:0009506 GO:0016020	cytoplasm; "cytosol"; "membrane"; "mitochondrion"; "plasma membrane"; "plasmodesma"	PF00274	Fructose-bisphosphate aldolase class-I	PTHR11627	FRUCTOSE-BISPHOSPHATE ALDOLASE	KOG1557	Fructose-biphosphate_aldolase
Glyma.03G198600	NotDE	NotDE	1.57568	NotDE	NotDE	NotDE	1.74692	NotDE											Fe&PiT1T2_R_Unique					Glyma.03G198600	336	UniRef100_I1JQ53 Uncharacterized protein n=1 Tax=Glycine max RepID=I1JQ53_SOYBN	0	100	UniRef100_B9NEF0 F-box family protein n=1 Tax=Populus trichocarpa RepID=B9NEF0_POPTR	2e-96	95.97	AT2G27310.1|Symbols:|F-box family protein|chr2:11683954-11684967 REVERSE LENGTH=337	2e-74	93.47	GO:0002679 GO:0008150 GO:0009414 GO:0009693 GO:0009723 GO:0009737 GO:0009738 GO:0009873 GO:0010200 GO:0010286 GO:0035556 GO:0042538	abscisic acid mediated signaling pathway; "biological process"; "ethylene biosynthetic process"; "ethylene mediated signaling pathway"; "heat acclimation"; "hyperosmotic salinity response"; "intracellular signal transduction"; "respiratory burst involved in defense response"; "response to abscisic acid stimulus"; "response to chitin"; "response to ethylene stimulus"; "response to water deprivatio…	GO:0003674	molecular function	NA	NA	NA	NA	NA	NA	NA	NA
Glyma.03G200400	NotDE	NotDE	1.82738	NotDE	NotDE	NotDE	NotDE	NotDE											FeT1T2_R_Unique					Glyma.03G200400	193	UniRef100_I1JQ71 Uncharacterized protein n=2 Tax=Glycine max RepID=I1JQ71_SOYBN	4e-139	100	UniRef100_G7ZUV8 HVA22-like protein i n=2 Tax=Medicago truncatula RepID=G7ZUV8_MEDTR	6e-93	94.12	AT2G36020.1|Symbols:HVA22J|HVA22-like protein J|chr2:15123424-15125140 REVERSE LENGTH=258	4e-62	73.64	GO:0008150	biological process	GO:0003674	molecular function	NA	NA	PF03134	TB2/DP1, HVA22 family	PTHR12300	HVA22-LIKE PROTEINS	KOG1726	HVA22/DP1_gene_product-related_proteins
Glyma.03G202100	NotDE	NotDE	1.19803	NotDE	NotDE	NotDE	NotDE	NotDE											FeT1T2_R_Unique					Glyma.03G202100	784	UniRef100_I1JQ87 Uncharacterized protein n=1 Tax=Glycine max RepID=I1JQ87_SOYBN	0	100	UniRef100_Q6DW76 Digalactosyldiacylglycerol synthase 1, chloroplastic n=1 Tax=Glycine max RepID=DGDG1_SOYBN	0	100	AT3G11670.1|Symbols:DGD1|UDP-Glycosyltransferase superfamily protein|chr3:3681090-3684495 REVERSE LENGTH=808	0	95.54	GO:0001666 GO:0006636 GO:0006655 GO:0006869 GO:0009058 GO:0015995 GO:0016036 GO:0016117 GO:0019288 GO:0019375 GO:0042550	biosynthetic process; "carotenoid biosynthetic process"; "cellular response to phosphate starvation"; "chlorophyll biosynthetic process"; "galactolipid biosynthetic process"; "isopentenyl diphosphate biosynthetic process, mevalonate-independent pathway"; "lipid transport"; "phosphatidylglycerol biosynthetic process"; "photosystem I stabilization"; "response to hypoxia"; "unsaturated fatty acid bi…	GO:0016757 GO:0035250 GO:0046480	UDP-galactosyltransferase activity; "galactolipid galactosyltransferase activity"; "transferase activity, transferring glycosyl groups"	GO:0005739 GO:0009507 GO:0009707	chloroplast; "chloroplast outer membrane"; "mitochondrion"	PF00534	Glycosyl transferases group 1	PTHR12526	GLYCOSYLTRANSFERASE	NA	NA
Glyma.03G203600	NotDE	NotDE	1.18043	NotDE	NotDE	NotDE	NotDE	NotDE											FeT1T2_R_Unique					Glyma.03G203600	618	UniRef100_K7KG48 Uncharacterized protein n=1 Tax=Glycine max RepID=K7KG48_SOYBN	0	100	UniRef100_Q9SF22 F26K24.5 protein n=2 Tax=Arabidopsis thaliana RepID=Q9SF22_ARATH	0	83.76	AT3G11760.1|Symbols:|unknown protein; FUNCTIONS IN: molecular_function unknown; INVOLVED IN: biological_process unknown; LOCATED IN: cellular_component unknown; EXPRESSED IN: 23 plant structures; EXPRESSED DURING: 14 growth stages; BEST Arabidopsis thaliana protein match is: unknown protein (TAIR:AT5G04860.1); Has 84 Blast hits to 73 proteins in 13 species: Archae - 0; Bacteria - 0; Metazoa - 0; …	0	83.76	GO:0008150	biological process	GO:0003674	molecular function	GO:0005634	nucleus	NA	NA	NA	NA	NA	NA
Glyma.03G204300	NotDE	NotDE	NotDE	NotDE	NotDE	NotDE	1.06453	NotDE											PiT1T2_R_Unique					Glyma.03G204300	454	UniRef100_I1JQB4 Uncharacterized protein n=1 Tax=Glycine max RepID=I1JQB4_SOYBN	0	100	UniRef100_Q8RWC5 Fasciclin-like arabinogalactan protein 16 n=1 Tax=Arabidopsis thaliana RepID=FLA16_ARATH	0	94.38	AT2G35860.1|Symbols:FLA16|FASCICLIN-like arabinogalactan protein 16 precursor|chr2:15059859-15061810 FORWARD LENGTH=445	0	94.38	GO:0007155	cell adhesion	NA	NA	GO:0005576	extracellular region	PF02469	Fasciclin domain	PTHR10900	PERIOSTIN-RELATED	KOG1437	Fasciclin_and_related_adhesion_glycoproteins
Glyma.03G206200	NotDE	NotDE	1.07477	NotDE	NotDE	-1.29354	NotDE	NotDE											FeT1T2_R_Unique					Glyma.03G206200	415	UniRef100_I1JQD8 Uncharacterized protein n=1 Tax=Glycine max RepID=I1JQD8_SOYBN	0	100	UniRef100_B9H9X7 Rhomboid family protein n=1 Tax=Populus trichocarpa RepID=B9H9X7_POPTR	0	99.51	AT3G58460.1|Symbols:ATRBL15, RBL15|RHOMBOID-like protein 15|chr3:21623374-21626348 REVERSE LENGTH=403	0	101.24	NA	NA	GO:0004252	serine-type endopeptidase activity	GO:0016021	integral to membrane	PF01694 PF00627	Rhomboid family; "UBA/TS-N domain"	PTHR22790	RHOMBOID-RELATED	KOG2632	Rhomboid_family_proteins
Glyma.03G206500	NotDE	NotDE	-1.26418	NotDE	NotDE	NotDE	NotDE	NotDE											FeT1T2_R_Unique					Glyma.03G206500	530	UniRef100_K7KG72 Uncharacterized protein n=1 Tax=Glycine max RepID=K7KG72_SOYBN	0	100	UniRef100_Q9SF04 F26K24.24 protein n=1 Tax=Arabidopsis thaliana RepID=Q9SF04_ARATH	8e-162	59.44	AT3G11950.2|Symbols:|TRAF-like superfamily protein|chr3:3783273-3785098 REVERSE LENGTH=572	9e-165	59.44	GO:0016117	carotenoid biosynthetic process	GO:0004659 GO:0008270	prenyltransferase activity; "zinc ion binding"	GO:0005737 GO:0009507 GO:0009941	chloroplast; "chloroplast envelope"; "cytoplasm"	PF02176	TRAF-type zinc finger	PTHR10131	TNF RECEPTOR ASSOCIATED FACTOR	NA	NA
Glyma.03G207400	NotDE	NotDE	1.61238	NotDE	NotDE	NotDE	NotDE	NotDE											FeT1T2_R_Unique					Glyma.03G207400	85	UniRef100_K7KG76 Uncharacterized protein n=1 Tax=Glycine max RepID=K7KG76_SOYBN	1e-55	100	NA	NA	NA	NA	NA	NA	NA	NA	NA	NA	NA	NA	PF07333	S locus-related glycoprotein 1 binding pollen coat protein (SLR1-BP)	NA	NA	NA	NA
Glyma.03G209800	NotDE	NotDE	1.17657	NotDE	NotDE	NotDE	NotDE	NotDE											FeT1T2_R_Unique					Glyma.03G209800	350	UniRef100_I1JQH3 Uncharacterized protein n=1 Tax=Glycine max RepID=I1JQH3_SOYBN	0	100	UniRef100_D0EP04 CONSTANS-like zinc finger protein n=1 Tax=Glycine max RepID=D0EP04_SOYBN	0	99.43	AT2G47890.1|Symbols:|B-box type zinc finger protein with CCT domain|chr2:19608245-19609476 FORWARD LENGTH=332	1e-90	102.11	GO:0006355 GO:0009611 GO:0009805 GO:0009963	coumarin biosynthetic process; "positive regulation of flavonoid biosynthetic process"; "regulation of transcription, DNA-dependent"; "response to wounding"	GO:0003700 GO:0008270	sequence-specific DNA binding transcription factor activity; "zinc ion binding"	GO:0005622 GO:0005634	intracellular; "nucleus"	PF00643 PF06203	B-box zinc finger; "CCT motif"	NA	NA	NA	NA
Glyma.03G210900	NotDE	NotDE	1.44318	NotDE	NotDE	-1.56517	NotDE	NotDE											FeT1T2_R_Unique					Glyma.03G210900	810	UniRef100_I1JQI7 Uncharacterized protein n=1 Tax=Glycine max RepID=I1JQI7_SOYBN	0	100	UniRef100_G7KRS7 Spermatogenesis-associated protein n=1 Tax=Medicago truncatula RepID=G7KRS7_MEDTR	0	97.4	AT4G03200.1|Symbols:|catalytics|chr4:1408296-1412566 FORWARD LENGTH=818	0	93.64	NA	NA	GO:0003824	catalytic activity	GO:0005576 GO:0009507	chloroplast; "extracellular region"	PF03190	Protein of unknown function, DUF255	PTHR12145	UNCHARACTERIZED	KOG2244	Highly_conserved_protein_containing_a_thioredoxin_domain
Glyma.03G214100	NotDE	NotDE	NotDE	NotDE	NotDE	NotDE	-1.08327	NotDE											PiT1T2_R_Unique					Glyma.03G214100	325	UniRef100_I1JQL7 Uncharacterized protein n=1 Tax=Glycine max RepID=I1JQL7_SOYBN	0	100	UniRef100_B9I9S3 SPX domain-containing family protein n=1 Tax=Populus trichocarpa RepID=B9I9S3_POPTR	0	101.25	AT1G02860.1|Symbols:NLA, BAH1|SPX (SYG1/Pho81/XPR1) domain-containing protein|chr1:635474-637083 FORWARD LENGTH=335	2e-167	96.72	GO:0006817 GO:0009626 GO:0009627 GO:0009697 GO:0009751 GO:0010167 GO:0010337 GO:0016036 GO:0042742 GO:0080021	cellular response to phosphate starvation; "defense response to bacterium"; "phosphate ion transport"; "plant-type hypersensitive response"; "regulation of salicylic acid metabolic process"; "response to benzoic acid stimulus"; "response to nitrate"; "response to salicylic acid stimulus"; "salicylic acid biosynthetic process"; "systemic acquired resistance"	GO:0004842 GO:0008270	ubiquitin-protein ligase activity; "zinc ion binding"	GO:0005634	nucleus	PF03105	SPX domain	PTHR23041	RING FINGER DOMAIN-CONTAINING	NA	NA
Glyma.03G217000	-1.14307	NotDE	NotDE	1.52225	NotDE	NotDE	1.07204	NotDE											PiT1T2_R_Unique					Glyma.03G217000	1030	UniRef100_K7KGD1 Uncharacterized protein n=1 Tax=Glycine max RepID=K7KGD1_SOYBN	0	100	UniRef100_G7IEJ0 Kinesin-4 n=1 Tax=Medicago truncatula RepID=G7IEJ0_MEDTR	0	103.64	AT2G47500.1|Symbols:|P-loop nucleoside triphosphate hydrolases superfamily protein with CH (Calponin Homology) domain|chr2:19493247-19497882 FORWARD LENGTH=983	0	104.68	GO:0007018	microtubule-based movement	GO:0003777 GO:0005524	ATP binding; "microtubule motor activity"	GO:0005737	cytoplasm	PF00225 PF00307	Kinesin motor domain; "Calponin homology (CH) domain"	PTHR24115	FAMILY NOT NAMED	KOG0239	Kinesin_(KAR3_subfamily)
Glyma.03G217200	NotDE	NotDE	NotDE	NotDE	NotDE	NotDE	-1.2488	NotDE											PiT1T2_R_Unique					Glyma.03G217200	492	UniRef100_K7KGD3 Uncharacterized protein n=1 Tax=Glycine max RepID=K7KGD3_SOYBN	0	100	NA	NA	NA	AT4G02210.2|Symbols:|unknown protein; FUNCTIONS IN: molecular_function unknown; INVOLVED IN: biological_process unknown; LOCATED IN: cellular_component unknown; EXPRESSED IN: 22 plant structures; EXPRESSED DURING: 13 growth stages; BEST Arabidopsis thaliana protein match is: unknown protein (TAIR:AT2G24960.2).|chr4:974320-975917 REVERSE LENGTH=439	6e-156	111.85	GO:0008150	biological process	GO:0003674	molecular function	GO:0005634	nucleus	NA	NA	NA	NA	NA	NA
Glyma.03G218300	NotDE	NotDE	-1.47354	NotDE	NotDE	2.04066	NotDE	NotDE											FeT1T2_R_Unique					Glyma.03G218300	344	UniRef100_I1JQQ6 Uncharacterized protein n=2 Tax=Glycine max RepID=I1JQQ6_SOYBN	0	100	UniRef100_B9GSG6 DNAJ heat shock family protein n=1 Tax=Populus trichocarpa RepID=B9GSG6_POPTR	0	97.39	AT3G62600.1|Symbols:ATERDJ3B, ERDJ3B|DNAJ heat shock family protein|chr3:23151038-23153346 REVERSE LENGTH=346	0	99.13	GO:0006457 GO:0006984 GO:0009408 GO:0009627 GO:0009644 GO:0034976 GO:0042542 GO:0052033	ER-nucleus signaling pathway; "pathogen-associated molecular pattern dependent induction by symbiont of host innate immune response"; "protein folding"; "response to endoplasmic reticulum stress"; "response to heat"; "response to high light intensity"; "response to hydrogen peroxide"; "systemic acquired resistance"	GO:0031072 GO:0051082	heat shock protein binding; "unfolded protein binding"	GO:0005737 GO:0005783 GO:0005788 GO:0005886	cytoplasm; "endoplasmic reticulum"; "endoplasmic reticulum lumen"; "plasma membrane"	PF00226 PF01556	DnaJ domain; "DnaJ C terminal domain"	PTHR24077	FAMILY NOT NAMED	KOG0713	Molecular_chaperone_(DnaJ_superfamily)
Glyma.03G221000	NotDE	NotDE	NotDE	NotDE	NotDE	NotDE	-1.04061	NotDE											PiT1T2_R_Unique					Glyma.03G221000	464	UniRef100_K7KGE8 Uncharacterized protein n=1 Tax=Glycine max RepID=K7KGE8_SOYBN	0	100	UniRef100_B9I9G6 Zinc knuckle family protein n=1 Tax=Populus trichocarpa RepID=B9I9G6_POPTR	0	99.78	AT3G62330.1|Symbols:|Zinc knuckle (CCHC-type) family protein|chr3:23063329-23065419 REVERSE LENGTH=479	5e-154	96.45	GO:0008150	biological process	GO:0003676 GO:0008270	nucleic acid binding; "zinc ion binding"	GO:0005634	nucleus	NA	NA	NA	NA	NA	NA
Glyma.03G222300									Glyma.03G222300	NotDE	NotDE	NotDE	NotDE	NotDE	NotDE	2.2533	NotDE				PiT1T2_L_Unique			Glyma.03G222300	724	UniRef100_I1JQV1 Uncharacterized protein n=1 Tax=Glycine max RepID=I1JQV1_SOYBN	0	100	UniRef100_G7KTQ1 Boron transporter n=1 Tax=Medicago truncatula RepID=G7KTQ1_MEDTR	0	99.86	AT3G62270.1|Symbols:|HCO3- transporter family|chr3:23042528-23045633 REVERSE LENGTH=703	0	98.72	GO:0006820 GO:0006826 GO:0010106 GO:0010167 GO:0015706 GO:0052541 GO:0052546	anion transport; "cell wall pectin metabolic process"; "cellular response to iron ion starvation"; "iron ion transport"; "nitrate transport"; "plant-type cell wall cellulose metabolic process"; "response to nitrate"	GO:0005452 GO:0015301	anion:anion antiporter activity; "inorganic anion exchanger activity"	GO:0016020 GO:0016021	integral to membrane; "membrane"	PF00955	HCO3- transporter family	PTHR11453	ANION EXCHANGE PROTEIN	NA	NA
Glyma.03G226200	NotDE	NotDE	NotDE	NotDE	NotDE	NotDE	1.32499	NotDE											PiT1T2_R_Unique					Glyma.03G226200	1248	UniRef100_I1JQZ4 Uncharacterized protein n=1 Tax=Glycine max RepID=I1JQZ4_SOYBN	0	100	UniRef100_G7KVH5 Paladin n=1 Tax=Medicago truncatula RepID=G7KVH5_MEDTR	0	95.56	AT3G62010.1|Symbols:|unknown protein; LOCATED IN: cellular_component unknown; EXPRESSED IN: 23 plant structures; EXPRESSED DURING: 15 growth stages; Has 553 Blast hits to 216 proteins in 93 species: Archae - 0; Bacteria - 124; Metazoa - 193; Fungi - 58; Plants - 108; Viruses - 0; Other Eukaryotes - 70 (source: NCBI BLink).|chr3:22964945-22971149 FORWARD LENGTH=1254	0	99.2	NA	NA	NA	NA	GO:0005634 GO:0005829	cytosol; "nucleus"	NA	NA	NA	NA	NA	NA
Glyma.03G226600	NotDE	NotDE	1.20898	NotDE	NotDE	NotDE	NotDE	NotDE											FeT1T2_R_Unique					Glyma.03G226600	772	UniRef100_I1JQZ9 Uncharacterized protein n=1 Tax=Glycine max RepID=I1JQZ9_SOYBN	0	100	UniRef100_Q2HUZ8 DEAD-box ATP-dependent RNA helicase n=1 Tax=Medicago truncatula RepID=Q2HUZ8_MEDTR	0	102.39	AT5G26742.2|Symbols:emb1138|DEAD box RNA helicase (RH3)|chr5:9285540-9288871 REVERSE LENGTH=748	0	87.7	GO:0009793	embryo development ending in seed dormancy	GO:0003676 GO:0003723 GO:0004386 GO:0005524 GO:0008026 GO:0008270	ATP-dependent helicase activity; "ATP binding"; "RNA binding"; "helicase activity"; "nucleic acid binding"; "zinc ion binding"	GO:0005634 GO:0009507 GO:0009570 GO:0009941 GO:0016020	chloroplast; "chloroplast envelope"; "chloroplast stroma"; "membrane"; "nucleus"	PF08152 PF00271 PF00098 PF00270	GUCT (NUC152) domain; "Helicase conserved C-terminal domain"; "Zinc knuckle"; "DEAD/DEAH box helicase"	PTHR24031	FAMILY NOT NAMED	KOG0331	ATP-dependent_RNA_helicase
Glyma.03G227400	NotDE	NotDE	-1.21993	NotDE	NotDE	1.85469	NotDE	NotDE											FeT1T2_R_Unique					Glyma.03G227400	219	UniRef100_C7S8D5 Germin-like protein 1 n=1 Tax=Glycine max RepID=C7S8D5_SOYBN	2e-153	100	UniRef100_C7S8D5 Germin-like protein 1 n=1 Tax=Glycine max RepID=C7S8D5_SOYBN	2e-153	100	AT1G09560.1|Symbols:GLP5|germin-like protein 5|chr1:3093896-3094639 FORWARD LENGTH=219	7e-108	90.87	GO:0006499 GO:0006865 GO:0006888 GO:0009409 GO:0009627 GO:0010167 GO:0010497 GO:0015706 GO:0034976 GO:0043090 GO:2000280	ER to Golgi vesicle-mediated transport; "N-terminal protein myristoylation"; "amino acid import"; "amino acid transport"; "nitrate transport"; "plasmodesmata-mediated intercellular transport"; "regulation of root development"; "response to cold"; "response to endoplasmic reticulum stress"; "response to nitrate"; "systemic acquired resistance"	GO:0030145 GO:0045735	manganese ion binding; "nutrient reservoir activity"	GO:0005576 GO:0005618 GO:0005634 GO:0009506	cell wall; "extracellular region"; "nucleus"; "plasmodesma"	PF00190	Cupin	NA	NA	NA	NA
Glyma.03G227700	NotDE	NotDE	NotDE	NotDE	NotDE	NotDE	1.17381	NotDE											PiT1T2_R_Unique					Glyma.03G227700	419	UniRef100_I1JR10 Uncharacterized protein n=2 Tax=Glycine max RepID=I1JR10_SOYBN	0	100	UniRef100_G7IAD1 R2R3-MYB transcription factor n=1 Tax=Medicago truncatula RepID=G7IAD1_MEDTR	2.33e-156	113.28	AT1G09540.1|Symbols:MYB61, ATMYB61|myb domain protein 61|chr1:3086333-3087689 FORWARD LENGTH=366	3e-110	114.21	GO:0001944 GO:0006355 GO:0009733 GO:0010089 GO:0010119 GO:0010214 GO:0016132 GO:0044036 GO:0048364	brassinosteroid biosynthetic process; "cell wall macromolecule metabolic process"; "regulation of stomatal movement"; "regulation of transcription, DNA-dependent"; "response to auxin stimulus"; "root development"; "seed coat development"; "vasculature development"; "xylem development"	GO:0003677 GO:0003700	DNA binding; "sequence-specific DNA binding transcription factor activity"	GO:0005634	nucleus	PF00249	Myb-like DNA-binding domain	PTHR10641	MYB-LIKE DNA-BINDING PROTEIN MYB	KOG0048	Transcription_factor,_Myb_superfamily
Glyma.03G228000	NotDE	NotDE	-2.15626	NotDE	NotDE	NotDE	NotDE	NotDE											FeT1T2_R_Unique					Glyma.03G228000	92	UniRef100_K7KGI4 Uncharacterized protein n=1 Tax=Glycine max RepID=K7KGI4_SOYBN	4e-61	100	UniRef100_G7IAB3 Ribosomal protein S12 n=1 Tax=Medicago truncatula RepID=G7IAB3_MEDTR	8e-28	48.43	AT3G05858.1|Symbols:|unknown protein; FUNCTIONS IN: molecular_function unknown; INVOLVED IN: biological_process unknown; LOCATED IN: cellular_component unknown; BEST Arabidopsis thaliana protein match is: unknown protein (TAIR:AT5G26620.1); Has 30201 Blast hits to 17322 proteins in 780 species: Archae - 12; Bacteria - 1396; Metazoa - 17338; Fungi - 3422; Plants - 5037; Viruses - 0; Other Eukaryot…	1e-09	91.11	GO:0008150	biological process	GO:0003674	molecular function	GO:0005634	nucleus	NA	NA	NA	NA	NA	NA
Glyma.03G228200	NotDE	NotDE	1.12611	NotDE	NotDE	-1.06194	NotDE	NotDE											FeT1T2_R_Unique					Glyma.03G228200	509	UniRef100_K7KGI6 Uncharacterized protein n=1 Tax=Glycine max RepID=K7KGI6_SOYBN	0	100	UniRef100_Q948P0 Aspartic proteinase 2 n=1 Tax=Glycine max RepID=Q948P0_SOYBN	0	100	AT1G11910.1|Symbols:APA1, ATAPA1|aspartic proteinase A1|chr1:4017119-4019874 REVERSE LENGTH=506	0	99.01	GO:0006096 GO:0006508 GO:0006623 GO:0006629 GO:0006833 GO:0006972 GO:0007030 GO:0009266 GO:0009651 GO:0046686 GO:0048513	Golgi organization; "glycolysis"; "hyperosmotic response"; "lipid metabolic process"; "organ development"; "protein targeting to vacuole"; "proteolysis"; "response to cadmium ion"; "response to salt stress"; "response to temperature stimulus"; "water transport"	GO:0004175 GO:0004190	aspartic-type endopeptidase activity; "endopeptidase activity"	GO:0005576 GO:0005773 GO:0005829 GO:0009506	cytosol; "extracellular region"; "plasmodesma"; "vacuole"	PF05184 PF00026 PF03489	Saposin-like type B, region 1; "Eukaryotic aspartyl protease"; "Saposin-like type B, region 2"	PTHR13683	ASPARTYL PROTEASES	KOG1339	Aspartyl_protease
Glyma.03G228600	NotDE	NotDE	-1.41799	NotDE	NotDE	2.02933	NotDE	NotDE											FeT1T2_R_Unique					Glyma.03G228600	539	UniRef100_K7KGI9 Uncharacterized protein n=1 Tax=Glycine max RepID=K7KGI9_SOYBN	0	100	UniRef100_B9I6M0 Glucan endo-1 family protein n=1 Tax=Populus trichocarpa RepID=B9I6M0_POPTR	2e-136	82.6	AT2G30933.1|Symbols:|Carbohydrate-binding X8 domain superfamily protein|chr2:13164179-13166517 REVERSE LENGTH=227	9e-40	50.66	GO:0008150	biological process	GO:0003674	molecular function	GO:0005886	plasma membrane	PF07983	X8 domain	PTHR16631	FAMILY NOT NAMED	NA	NA
Glyma.03G231200									Glyma.03G231200	NotDE	2.52513	NotDE	NotDE	NotDE	NotDE	3.30818	NotDE				PiT1T2_L_Unique			Glyma.03G231200	322	UniRef100_I1JR50 Uncharacterized protein n=1 Tax=Glycine max RepID=I1JR50_SOYBN	0	100	UniRef100_B9A9Z1 Nicotianamine synthase n=1 Tax=Lotus japonicus RepID=B9A9Z1_LOTJA	4e-177	100.94	AT1G09240.1|Symbols:NAS3, ATNAS3|nicotianamine synthase 3|chr1:2984950-2985912 FORWARD LENGTH=320	2e-135	100.31	GO:0009555 GO:0009860 GO:0010233 GO:0030418	nicotianamine biosynthetic process; "phloem transport"; "pollen development"; "pollen tube growth"	GO:0030410	nicotianamine synthase activity	NA	NA	PF03059	Nicotianamine synthase protein	PTHR11208	RNA-BINDING PROTEIN RELATED	NA	NA
Glyma.03G232600	NotDE	NotDE	1.28304	NotDE	NotDE	2.13748	NotDE	NotDE											FeT1T2_R_Unique					Glyma.03G232600	438	UniRef100_UPI0003DEB368 PREDICTED: uncharacterized protein LOC102664843 n=1 Tax=Glycine max RepID=UPI0003DEB368	0	90.4	UniRef100_B9N4N9 Calmodulin-binding protein 60-C n=1 Tax=Populus trichocarpa RepID=B9N4N9_POPTR	5e-52	56.7	AT5G57580.1|Symbols:|Calmodulin-binding protein|chr5:23314994-23317683 REVERSE LENGTH=647	3e-41	41.11	GO:0006487 GO:0008150	biological process; "protein N-linked glycosylation"	GO:0005516	calmodulin binding	GO:0005634	nucleus	PF07887	Calmodulin binding protein-like	NA	NA	NA	NA
Glyma.03G232700	NotDE	NotDE	1.0016	NotDE	NotDE	-1.6456	NotDE	NotDE											FeT1T2_R_Unique					Glyma.03G232700	164	UniRef100_C6TFV6 Uncharacterized protein n=1 Tax=Glycine max RepID=C6TFV6_SOYBN	4e-117	100	UniRef100_D5FNB3 DnaJ-like protein n=1 Tax=Glycine max RepID=D5FNB3_SOYBN	3e-116	100	AT1G56300.1|Symbols:|Chaperone DnaJ-domain superfamily protein|chr1:21079022-21080168 REVERSE LENGTH=156	1e-67	98.72	GO:0006457	protein folding	GO:0031072	heat shock protein binding	GO:0005737	cytoplasm	PF00226	DnaJ domain	PTHR24077	FAMILY NOT NAMED	NA	NA
Glyma.03G232900	NotDE	NotDE	1.50108	NotDE	NotDE	NotDE	NotDE	NotDE											FeT1T2_R_Unique					Glyma.03G232900	81	UniRef100_I1JR72 Uncharacterized protein n=1 Tax=Glycine max RepID=I1JR72_SOYBN	4e-51	100	UniRef100_G7KWI0 GATA transcription factor n=1 Tax=Medicago truncatula RepID=G7KWI0_MEDTR	2e-26	55.04	AT5G49300.1|Symbols:GATA16|GATA transcription factor 16|chr5:19984849-19985475 REVERSE LENGTH=139	7e-26	56.12	GO:0006355	regulation of transcription, DNA-dependent	GO:0003700 GO:0008270 GO:0043565	sequence-specific DNA binding; "sequence-specific DNA binding transcription factor activity"; "zinc ion binding"	GO:0005634	nucleus	PF00320	GATA zinc finger	PTHR10071	TRANSCRIPTION FACTOR GATA (GATA BINDING FACTOR)	NA	NA
Glyma.03G233600	NotDE	NotDE	2.73891	NotDE	NotDE	NotDE	NotDE	NotDE											FeT1T2_R_Unique					Glyma.03G233600	128	UniRef100_C6SVF8 Uncharacterized protein n=1 Tax=Glycine max RepID=C6SVF8_SOYBN	1e-75	100	UniRef100_I1H3L8 CST complex subunit TEN1-like protein n=1 Tax=Brachypodium distachyon RepID=I1H3L8_BRADI	6e-38	98.4	AT1G56260.1|Symbols:|unknown protein; Has 32 Blast hits to 32 proteins in 16 species: Archae - 0; Bacteria - 0; Metazoa - 2; Fungi - 0; Plants - 28; Viruses - 0; Other Eukaryotes - 2 (source: NCBI BLink).|chr1:21064647-21065577 REVERSE LENGTH=127	8e-38	91.34	GO:0000723 GO:0006661 GO:0019827 GO:0048367	phosphatidylinositol biosynthetic process; "shoot system development"; "stem cell maintenance"; "telomere maintenance"	GO:0005515 GO:0010521	protein binding; "telomerase inhibitor activity"	GO:0000781 GO:0009507	chloroplast; "chromosome, telomeric region"	NA	NA	NA	NA	NA	NA
Glyma.03G235200	NotDE	NotDE	NotDE	NotDE	NotDE	NotDE	-1.05532	NotDE											PiT1T2_R_Unique					Glyma.03G235200	426	UniRef100_I1JRA0 Uncharacterized protein n=1 Tax=Glycine max RepID=I1JRA0_SOYBN	0	100	UniRef100_G7I8P7 26S protease regulatory subunit 6A-like protein n=1 Tax=Medicago truncatula RepID=G7I8P7_MEDTR	0	100.47	AT3G05530.1|Symbols:RPT5A, ATS6A.2|regulatory particle triple-A ATPase 5A|chr3:1603540-1605993 FORWARD LENGTH=424	0	100.24	GO:0000741 GO:0006094 GO:0006511 GO:0006635 GO:0007010 GO:0009407 GO:0009553 GO:0009555 GO:0009560 GO:0009630 GO:0010498 GO:0030163 GO:0043161 GO:0043248 GO:0051788 GO:0080129	cytoskeleton organization; "embryo sac development"; "embryo sac egg cell differentiation"; "fatty acid beta-oxidation"; "gluconeogenesis"; "gravitropism"; "karyogamy"; "pollen development"; "proteasomal protein catabolic process"; "proteasomal ubiquitin-dependent protein catabolic process"; "proteasome assembly"; "proteasome core complex assembly"; "protein catabolic process"; "response to misfo…	GO:0000166 GO:0005516 GO:0005524 GO:0016787 GO:0016887 GO:0017111	ATP binding; "ATPase activity"; "calmodulin binding"; "hydrolase activity"; "nucleoside-triphosphatase activity"; "nucleotide binding"	GO:0000502 GO:0005634 GO:0005737 GO:0005829 GO:0008540	cytoplasm; "cytosol"; "nucleus"; "proteasome complex"; "proteasome regulatory particle, base subcomplex"	PF00004	ATPase family associated with various cellular activities (AAA)	PTHR23073	26S PROTEASE REGULATORY SUBUNIT	KOG0652	26S_proteasome_regulatory_complex,_ATPase_RPT5
Glyma.03G240000	-1.32665	NotDE	NotDE	1.04191	NotDE	NotDE	1.31394	NotDE											PiT1T2_R_Unique					Glyma.03G240000	344	UniRef100_I1JRF0 Uncharacterized protein n=1 Tax=Glycine max RepID=I1JRF0_SOYBN	0	100	UniRef100_G7KZP3 Transcription factor bHLH96 n=1 Tax=Medicago truncatula RepID=G7KZP3_MEDTR	6e-129	105.28	AT1G72210.1|Symbols:|basic helix-loop-helix (bHLH) DNA-binding superfamily protein|chr1:27180066-27182268 FORWARD LENGTH=320	2e-81	98.75	NA	NA	GO:0003677 GO:0003700	DNA binding; "sequence-specific DNA binding transcription factor activity"	GO:0005634	nucleus	PF00010	Helix-loop-helix DNA-binding domain	PTHR11534	MYOGENIC FACTOR	KOG2483	Upstream_transcription_factor_2/L-myc-2_protein
Glyma.03G240300	-1.16241	NotDE	NotDE	1.88919	NotDE	NotDE	1.14113	NotDE											PiT1T2_R_Unique					Glyma.03G240300	459	UniRef100_K7KGQ6 Uncharacterized protein n=1 Tax=Glycine max RepID=K7KGQ6_SOYBN	0	100	UniRef100_G7KZP6 GDSL esterase/lipase n=2 Tax=Medicago truncatula RepID=G7KZP6_MEDTR	0	96.38	AT1G54790.3|Symbols:|GDSL-like Lipase/Acylhydrolase superfamily protein|chr1:20441124-20442634 REVERSE LENGTH=383	0	98.43	GO:0006629 GO:0009832 GO:0010413 GO:0045492	glucuronoxylan metabolic process; "lipid metabolic process"; "plant-type cell wall biogenesis"; "xylan biosynthetic process"	GO:0004091 GO:0016788	carboxylesterase activity; "hydrolase activity, acting on ester bonds"	GO:0005576	extracellular region	PF00657	GDSL-like Lipase/Acylhydrolase	PTHR22835	ZINC FINGER FYVE DOMAIN CONTAINING PROTEIN	NA	NA
Glyma.03G241700	-1.76379	NotDE	2.73553	3.10148	NotDE	NotDE	2.12613	NotDE											PiT1T2_R_Unique					Glyma.03G241700	151	UniRef100_K7KGR6 Uncharacterized protein n=1 Tax=Glycine max RepID=K7KGR6_SOYBN	3e-102	100	UniRef100_A2Q3H8 Histidine-containing phosphotransfer protein n=1 Tax=Medicago truncatula RepID=A2Q3H8_MEDTR	3e-77	102.04	AT3G21510.1|Symbols:AHP1|histidine-containing phosphotransmitter 1|chr3:7578432-7579537 REVERSE LENGTH=154	2e-54	93.51	GO:0000041 GO:0000160 GO:0009553 GO:0009736 GO:0010029 GO:0015698 GO:0016049 GO:0031537 GO:0048831 GO:0051301 GO:0080036	cell division; "cell growth"; "cytokinin mediated signaling pathway"; "embryo sac development"; "inorganic anion transport"; "phosphorelay signal transduction system"; "regulation of anthocyanin metabolic process"; "regulation of cytokinin mediated signaling pathway"; "regulation of seed germination"; "regulation of shoot system development"; "transition metal ion transport"	GO:0004871 GO:0005515 GO:0009927 GO:0043424	histidine phosphotransfer kinase activity; "protein binding"; "protein histidine kinase binding"; "signal transducer activity"	GO:0005634 GO:0005737	cytoplasm; "nucleus"	PF01627	Hpt domain	NA	NA	KOG4747	Two-component_phosphorelay_intermediate_involved_in_MAP_kinase_cascade_regulation
Glyma.03G242600	NotDE	NotDE	-1.05643	NotDE	NotDE	NotDE	NotDE	NotDE											FeT1T2_R_Unique					Glyma.03G242600	130	UniRef100_I1JRI3 Uncharacterized protein n=1 Tax=Glycine max RepID=I1JRI3_SOYBN	1e-89	100	UniRef100_C6TGL5 Acyl carrier protein n=1 Tax=Glycine max RepID=C6TGL5_SOYBN	3e-65	82.39	AT1G54630.2|Symbols:ACP3|acyl carrier protein 3|chr1:20401993-20402919 REVERSE LENGTH=107	1e-18	61.68	GO:0006633	fatty acid biosynthetic process	GO:0000036 GO:0031177	ACP phosphopantetheine attachment site binding involved in fatty acid biosynthetic process; "phosphopantetheine binding"	GO:0009507 GO:0009570	chloroplast; "chloroplast stroma"	NA	NA	PTHR20863	ACYL CARRIER PROTEIN/ZINC FINGER PROTEIN 593-RELATED	NA	NA
Glyma.03G242700	NotDE	NotDE	1.19299	NotDE	NotDE	NotDE	NotDE	NotDE											FeT1T2_R_Unique					Glyma.03G242700	300	UniRef100_C6T8S6 Uncharacterized protein n=1 Tax=Glycine max RepID=C6T8S6_SOYBN	0	100	UniRef100_Q94AH1 Candidate G-protein coupled receptor 2 n=1 Tax=Arabidopsis thaliana RepID=Q94AH1_ARATH	7e-125	98.67	AT3G05010.1|Symbols:|Protein of unknown function, transmembrane-40|chr3:1389603-1391462 FORWARD LENGTH=300	8e-128	98.67	GO:0002237 GO:0010015	response to molecule of bacterial origin; "root morphogenesis"	GO:0003674	molecular function	GO:0009507 GO:0016020	chloroplast; "membrane"	PF10160	Predicted membrane protein	PTHR15876	TRANSMEMBRANE PROTEIN ADIPOCYTE-ASSOCIATED 1	KOG4536	Predicted_membrane_protein
Glyma.03G246800	NotDE	NotDE	2.26464	NotDE	NotDE	NotDE	2.44597	NotDE											Fe&PiT1T2_R_Unique					Glyma.03G246800	150	UniRef100_C6T231 Uncharacterized protein n=1 Tax=Glycine max RepID=C6T231_SOYBN	3e-100	100	UniRef100_B9HUQ2 Calmodulin 8 family protein n=1 Tax=Populus trichocarpa RepID=B9HUQ2_POPTR	3e-73	99.33	AT4G14640.1|Symbols:CAM8, AtCML8|calmodulin 8|chr4:8397800-8399996 FORWARD LENGTH=151	1e-72	96.69	GO:0005513 GO:0009612 GO:0019722 GO:0030048 GO:0051645 GO:0051646 GO:0060151	Golgi localization; "actin filament-based movement"; "calcium-mediated signaling"; "detection of calcium ion"; "mitochondrion localization"; "peroxisome localization"; "response to mechanical stimulus"	GO:0005509	calcium ion binding	GO:0005634	nucleus	PF00036	EF hand	PTHR23050	CALCIUM BINDING PROTEIN	KOG0027	Calmodulin_and_related_proteins_(EF-Hand_superfamily)
Glyma.03G247100	NotDE	NotDE	1.62403	NotDE	NotDE	3.17007	NotDE	NotDE											FeT1T2_R_Unique					Glyma.03G247100	415	UniRef100_I1JRM9 Uncharacterized protein n=1 Tax=Glycine max RepID=I1JRM9_SOYBN	0	100	UniRef100_Q0GPG5 BZIP transcription factor bZIP105 n=1 Tax=Glycine max RepID=Q0GPG5_SOYBN	0	100	AT5G28770.2|Symbols:BZO2H3|bZIP transcription factor family protein|chr5:10796648-10798147 REVERSE LENGTH=314	3e-69	123.25	GO:0006355 GO:0009410 GO:0030968 GO:0071215 GO:0071333	cellular response to abscisic acid stimulus; "cellular response to glucose stimulus"; "endoplasmic reticulum unfolded protein response"; "regulation of transcription, DNA-dependent"; "response to xenobiotic stimulus"	GO:0003677 GO:0003700 GO:0005515 GO:0042802 GO:0046982	DNA binding; "identical protein binding"; "protein binding"; "protein heterodimerization activity"; "sequence-specific DNA binding transcription factor activity"	GO:0005634	nucleus	PF12498 PF00170	Basic leucine-zipper C terminal; "bZIP transcription factor"	PTHR22952	CAMP-RESPONSE ELEMENT BINDING PROTEIN-RELATED	NA	NA
Glyma.03G250800	NotDE	NotDE	1.51859	NotDE	NotDE	1.09468	1.37117	NotDE											Fe&PiT1T2_R_Unique					Glyma.03G250800	359	UniRef100_I1JRS5 Uncharacterized protein n=1 Tax=Glycine max RepID=I1JRS5_SOYBN	0	100	UniRef100_G7I6S7 L-allo-threonine aldolase n=3 Tax=Medicago truncatula RepID=G7I6S7_MEDTR	0	90.4	AT1G08630.4|Symbols:THA1|threonine aldolase 1|chr1:2743948-2745685 REVERSE LENGTH=358	0	97.49	GO:0006520 GO:0006567 GO:0009744 GO:0009750	cellular amino acid metabolic process; "response to fructose stimulus"; "response to sucrose stimulus"; "threonine catabolic process"	GO:0003824 GO:0004793 GO:0016829 GO:0016832 GO:0030170	aldehyde-lyase activity; "catalytic activity"; "lyase activity"; "pyridoxal phosphate binding"; "threonine aldolase activity"	GO:0005737	cytoplasm	PF01212	Beta-eliminating lyase	PTHR10289	THREONINE ALDOLASE	KOG1368	Threonine_aldolase
Glyma.03G251700	NotDE	NotDE	-1.11712	NotDE	NotDE	1.41433	NotDE	NotDE											FeT1T2_R_Unique					Glyma.03G251700	769	UniRef100_I1JRT5 Uncharacterized protein n=1 Tax=Glycine max RepID=I1JRT5_SOYBN	0	99.61	UniRef100_G7L2X0 Ethylene receptor n=1 Tax=Medicago truncatula RepID=G7L2X0_MEDTR	0	96.99	AT3G04580.2|Symbols:EIN4|Signal transduction histidine kinase, hybrid-type, ethylene sensor|chr3:1235576-1237965 REVERSE LENGTH=766	0	95.82	GO:0000160 GO:0006355 GO:0007165 GO:0009738 GO:0009873 GO:0010105 GO:0030968 GO:0035556	abscisic acid mediated signaling pathway; "endoplasmic reticulum unfolded protein response"; "ethylene mediated signaling pathway"; "intracellular signal transduction"; "negative regulation of ethylene mediated signaling pathway"; "phosphorelay signal transduction system"; "regulation of transcription, DNA-dependent"; "signal transduction"	GO:0000155 GO:0000156 GO:0004673 GO:0004674 GO:0004871 GO:0004872 GO:0005524 GO:0051740	ATP binding; "ethylene binding"; "phosphorelay response regulator activity"; "phosphorelay sensor kinase activity"; "protein histidine kinase activity"; "protein serine/threonine kinase activity"; "receptor activity"; "signal transducer activity"	GO:0005783	endoplasmic reticulum	PF00512 PF01590 PF00072	His Kinase A (phospho-acceptor) domain; "GAF domain"; "Response regulator receiver domain"	PTHR24423	TWO-COMPONENT SENSOR HISTIDINE KINASE	KOG0519	Sensory_transduction_histidine_kinase
Glyma.03G253500	NotDE	NotDE	1.02238	NotDE	NotDE	-1.09248	NotDE	NotDE											FeT1T2_R_Unique					Glyma.03G253500	499	UniRef100_G0Z354 Uncharacterized protein n=1 Tax=Glycine max RepID=G0Z354_SOYBN	0	100	UniRef100_G7L300 Violaxanthin de-epoxidase n=1 Tax=Medicago truncatula RepID=G7L300_MEDTR	0	91.48	AT1G08550.2|Symbols:NPQ1, AVDE1|non-photochemical quenching 1|chr1:2707462-2709387 FORWARD LENGTH=462	0	80.52	GO:0000096 GO:0006098 GO:0006364 GO:0006546 GO:0006631 GO:0006636 GO:0006655 GO:0006733 GO:0006766 GO:0008652 GO:0009072 GO:0009106 GO:0009108 GO:0009117 GO:0009408 GO:0009416 GO:0009695 GO:0009965 GO:0010028 GO:0015994 GO:0015995 GO:0016117 GO:0016122 GO:0019216 GO:0019288 GO:0019748 GO:0030154 GO:0031408 GO:0044272 GO:0045893 GO:0055114	aromatic amino acid family metabolic process; "carotenoid biosynthetic process"; "cell differentiation"; "cellular amino acid biosynthetic process"; "chlorophyll biosynthetic process"; "chlorophyll metabolic process"; "coenzyme biosynthetic process"; "fatty acid metabolic process"; "glycine catabolic process"; "isopentenyl diphosphate biosynthetic process, mevalonate-independent pathway"; "jasmon…	GO:0005515 GO:0046422	protein binding; "violaxanthin de-epoxidase activity"	GO:0009507 GO:0009534 GO:0009543 GO:0030095 GO:0031977	chloroplast; "chloroplast photosystem II"; "chloroplast thylakoid"; "chloroplast thylakoid lumen"; "thylakoid lumen"	PF07137	Violaxanthin de-epoxidase (VDE)	NA	NA	NA	NA
Glyma.03G255300	NotDE	NotDE	1.26261	NotDE	NotDE	-1.90591	1.06473	1.08983											FeT1T2_R_Unique					Glyma.03G255300	258	UniRef100_UPI00023C1CB9 PREDICTED: uncharacterized protein LOC102670360 isoform X1 n=1 Tax=Glycine max RepID=UPI00023C1CB9	1e-169	94.76	UniRef100_Q1PEU2 Late embryogenesis abundant hydroxyproline-rich glycoprotein n=2 Tax=Arabidopsis thaliana RepID=Q1PEU2_ARATH	7e-33	93.25	AT2G46300.1|Symbols:|Late embryogenesis abundant (LEA) hydroxyproline-rich glycoprotein family|chr2:19008392-19009247 FORWARD LENGTH=252	8e-36	93.25	GO:0008150	biological process	GO:0003674	molecular function	NA	NA	NA	NA	NA	NA	NA	NA
Glyma.03G256200	NotDE	NotDE	1.06983	NotDE	NotDE	NotDE	NotDE	NotDE											FeT1T2_R_Unique					Glyma.03G256200	572	UniRef100_I1JRY6 Uncharacterized protein n=1 Tax=Glycine max RepID=I1JRY6_SOYBN	0	100	UniRef100_G7L419 GH3 family protein n=1 Tax=Medicago truncatula RepID=G7L419_MEDTR	0	84.02	AT2G46370.4|Symbols:JAR1|Auxin-responsive GH3 family protein|chr2:19034233-19036369 FORWARD LENGTH=586	0	97.27	GO:0009585 GO:0009611 GO:0009627 GO:0009640 GO:0009694 GO:0009733 GO:0009753 GO:0009861 GO:0009864 GO:0010046 GO:0010119 GO:0010193 GO:0010224 GO:0031348 GO:0071365 GO:2000030 GO:2000377	cellular response to auxin stimulus; "induced systemic resistance, jasmonic acid mediated signaling pathway"; "jasmonic acid and ethylene-dependent systemic resistance"; "jasmonic acid metabolic process"; "negative regulation of defense response"; "photomorphogenesis"; "red, far-red light phototransduction"; "regulation of reactive oxygen species metabolic process"; "regulation of response to red…	GO:0003824 GO:0005524 GO:0019899 GO:0070566 GO:0080123	ATP binding; "adenylyltransferase activity"; "catalytic activity"; "enzyme binding"; "jasmonate-amino synthetase activity"	GO:0005634 GO:0005737 GO:0005773	cytoplasm; "nucleus"; "vacuole"	PF03321	GH3 auxin-responsive promoter	NA	NA	NA	NA
Glyma.03G256500	NotDE	NotDE	1.20379	NotDE	NotDE	NotDE	1.18288	NotDE											Fe&PiT1T2_R_Unique					Glyma.03G256500	477	UniRef100_A5I866 Glucosyltransferase n=1 Tax=Glycine max RepID=A5I866_SOYBN	0	100	UniRef100_A5I866 Glucosyltransferase n=1 Tax=Glycine max RepID=A5I866_SOYBN	0	100	AT4G01070.1|Symbols:GT72B1, UGT72B1|UDP-Glycosyltransferase superfamily protein|chr4:461858-463300 REVERSE LENGTH=480	0	95.42	GO:0006612 GO:0006805 GO:0008152 GO:0009611 GO:0009636 GO:0009651 GO:0009805 GO:0009963 GO:0010363 GO:0042178	coumarin biosynthetic process; "metabolic process"; "positive regulation of flavonoid biosynthetic process"; "protein targeting to membrane"; "regulation of plant-type hypersensitive response"; "response to salt stress"; "response to toxic substance"; "response to wounding"; "xenobiotic catabolic process"; "xenobiotic metabolic process"	GO:0008194 GO:0016757 GO:0016758 GO:0035251	UDP-glucosyltransferase activity; "UDP-glycosyltransferase activity"; "transferase activity, transferring glycosyl groups"; "transferase activity, transferring hexosyl groups"	GO:0005634	nucleus	PF00201	UDP-glucoronosyl and UDP-glucosyl transferase	PTHR11926	GLUCOSYL/GLUCURONOSYL TRANSFERASES	KOG1192	UDP-glucuronosyl_and_UDP-glucosyl_transferase
Glyma.03G257700	NotDE	NotDE	1.14756	NotDE	NotDE	NotDE	NotDE	NotDE											FeT1T2_R_Unique					Glyma.03G257700	329	UniRef100_K7KH35 E3 ubiquitin-protein ligase n=1 Tax=Glycine max RepID=K7KH35_SOYBN	0	100	UniRef100_K7KH35 E3 ubiquitin-protein ligase n=1 Tax=Glycine max RepID=K7KH35_SOYBN	0	100	AT3G61790.1|Symbols:|Protein with RING/U-box and TRAF-like domains|chr3:22871974-22873543 REVERSE LENGTH=326	0	95.71	GO:0006511 GO:0007275 GO:0016567	multicellular organismal development; "protein ubiquitination"; "ubiquitin-dependent protein catabolic process"	GO:0004842 GO:0008270	ubiquitin-protein ligase activity; "zinc ion binding"	GO:0005634	nucleus	PF03145	Seven in absentia protein family	PTHR10315	SEVEN IN ABSENTIA HOMOLOG	KOG3002	Zn_finger_protein
Glyma.03G258300	NotDE	NotDE	1.28734	NotDE	NotDE	-1.33392	1.21128	NotDE											Fe&PiT1T2_R_Unique					Glyma.03G258300	663	UniRef100_K7KH37 Auxin response factor n=1 Tax=Glycine max RepID=K7KH37_SOYBN	0	100	UniRef100_K7KH37 Auxin response factor n=1 Tax=Glycine max RepID=K7KH37_SOYBN	0	100	AT3G61830.1|Symbols:ARF18|auxin response factor 18|chr3:22888171-22891179 FORWARD LENGTH=602	0	107.64	GO:0006355 GO:0009725	regulation of transcription, DNA-dependent; "response to hormone stimulus"	GO:0003677 GO:0003700 GO:0046983	DNA binding; "protein dimerization activity"; "sequence-specific DNA binding transcription factor activity"	GO:0005634	nucleus	PF02309 PF06507 PF02362	AUX/IAA family; "Auxin response factor"; "B3 DNA binding domain"	NA	NA	NA	NA
Glyma.03G258600	NotDE	NotDE	1.22419	NotDE	NotDE	NotDE	NotDE	NotDE											FeT1T2_R_Unique					Glyma.03G258600	427	UniRef100_I1JS11 Uncharacterized protein n=1 Tax=Glycine max RepID=I1JS11_SOYBN	0	100	NA	NA	NA	AT2G46550.1|Symbols:|unknown protein; BEST Arabidopsis thaliana protein match is: unknown protein (TAIR:AT1G01240.3); Has 72 Blast hits to 68 proteins in 13 species: Archae - 0; Bacteria - 0; Metazoa - 1; Fungi - 0; Plants - 71; Viruses - 0; Other Eukaryotes - 0 (source: NCBI BLink).|chr2:19112264-19113457 REVERSE LENGTH=397	9e-80	106.3	GO:0008150	biological process	GO:0003674	molecular function	NA	NA	NA	NA	NA	NA	NA	NA
Glyma.03G258800	NotDE	NotDE	-1.08278	NotDE	NotDE	1.32101	NotDE	NotDE											FeT1T2_R_Unique					Glyma.03G258800	294	UniRef100_K7KH42 Uncharacterized protein n=2 Tax=Glycine max RepID=K7KH42_SOYBN	0	100	UniRef100_Q0GLD4 Dof18 n=1 Tax=Glycine max RepID=Q0GLD4_SOYBN	4e-152	100.39	AT3G61850.4|Symbols:DAG1|Dof-type zinc finger DNA-binding family protein|chr3:22895495-22897150 FORWARD LENGTH=324	5e-67	74.38	GO:0006355 GO:0009639 GO:0009845	regulation of transcription, DNA-dependent; "response to red or far red light"; "seed germination"	GO:0003677 GO:0003700 GO:0008270	DNA binding; "sequence-specific DNA binding transcription factor activity"; "zinc ion binding"	GO:0005634	nucleus	PF02701	Dof domain, zinc finger	NA	NA	NA	NA
Glyma.03G260300	NotDE	NotDE	-1.46928	NotDE	NotDE	4.79693	NotDE	-1.49713											FeT1T2_R_Unique					Glyma.03G260300	531	UniRef100_I1JS32 3-ketoacyl-CoA synthase n=1 Tax=Glycine max RepID=I1JS32_SOYBN	0	100	UniRef100_I1JS32 3-ketoacyl-CoA synthase n=1 Tax=Glycine max RepID=I1JS32_SOYBN	0	100	AT1G01120.1|Symbols:KCS1|3-ketoacyl-CoA synthase 1|chr1:57392-58978 REVERSE LENGTH=528	0	98.67	GO:0000038 GO:0006633 GO:0008152 GO:0008610 GO:0009409 GO:0009416 GO:0009611 GO:0009805 GO:0010025 GO:0030497 GO:0042335	coumarin biosynthetic process; "cuticle development"; "fatty acid biosynthetic process"; "fatty acid elongation"; "lipid biosynthetic process"; "metabolic process"; "response to cold"; "response to light stimulus"; "response to wounding"; "very long-chain fatty acid metabolic process"; "wax biosynthetic process"	GO:0003824 GO:0009922 GO:0016746 GO:0016747	catalytic activity; "fatty acid elongase activity"; "transferase activity, transferring acyl groups"; "transferase activity, transferring acyl groups other than amino-acyl groups"	GO:0005783 GO:0016020 GO:0022626	cytosolic ribosome; "endoplasmic reticulum"; "membrane"	PF08541 PF08392	3-Oxoacyl-[acyl-carrier-protein (ACP)] synthase III C terminal ; "FAE1/Type III polyketide synthase-like protein"	NA	NA	NA	NA
Glyma.04G002200	NotDE	NotDE	NotDE	NotDE	NotDE	NotDE	-1.05419	NotDE											PiT1T2_R_Unique					Glyma.04G002200	354	UniRef100_I1JSC3 Cytoplasmic tRNA 2-thiolation protein 1 n=1 Tax=Glycine max RepID=I1JSC3_SOYBN	0	100	UniRef100_I1JSC3 Cytoplasmic tRNA 2-thiolation protein 1 n=1 Tax=Glycine max RepID=I1JSC3_SOYBN	0	100	AT2G44270.1|Symbols:ROL5|repressor of lrx1|chr2:18298078-18300153 REVERSE LENGTH=355	0	96.62	GO:0000278 GO:0000302 GO:0006355 GO:0006396 GO:0009410 GO:0009560 GO:0009640 GO:0010388 GO:0016567 GO:0016571 GO:0016579 GO:0043687 GO:0045893 GO:0048522 GO:0080157	RNA processing; "cullin deneddylation"; "embryo sac egg cell differentiation"; "histone methylation"; "mitotic cell cycle"; "photomorphogenesis"; "positive regulation of cellular process"; "positive regulation of transcription, DNA-dependent"; "post-translational protein modification"; "protein deubiquitination"; "protein ubiquitination"; "regulation of plant-type cell wall organization or biogen…	GO:0000049 GO:0005524	ATP binding; "tRNA binding"	GO:0005737	cytoplasm	PF01171	PP-loop family	PTHR11807	ATPASES OF THE PP SUPERFAMILY-RELATED	KOG2840	Uncharacterized_conserved_protein_with_similarity_to_predicted_ATPase_of_the_PP-loop_superfamily
Glyma.04G007300	NotDE	NotDE	2.56709	NotDE	NotDE	1.50645	NotDE	1.36605											FeT1T2_R_Unique					Glyma.04G007300	570	UniRef100_I1JSI1 Amidophosphoribosyltransferase n=1 Tax=Glycine max RepID=I1JSI1_SOYBN	0	100	UniRef100_I1JSI1 Amidophosphoribosyltransferase n=1 Tax=Glycine max RepID=I1JSI1_SOYBN	0	100	AT2G16570.1|Symbols:ATASE, ATASE1, ASE1|GLN phosphoribosyl pyrophosphate amidotransferase 1|chr2:7180424-7182124 REVERSE LENGTH=566	0	86.22	GO:0008152 GO:0009113 GO:0009116 GO:0009560	embryo sac egg cell differentiation; "metabolic process"; "nucleoside metabolic process"; "purine nucleobase biosynthetic process"	GO:0004044	amidophosphoribosyltransferase activity	GO:0005618 GO:0005829 GO:0009507 GO:0009532 GO:0009536 GO:0009570	cell wall; "chloroplast"; "chloroplast stroma"; "cytosol"; "plastid"; "plastid stroma"	PF00156 PF00310	Phosphoribosyl transferase domain; "Glutamine amidotransferases class-II"	PTHR11907	AMIDOPHOSPHORIBOSYLTRANSFERASE	KOG0572	Glutamine_phosphoribosylpyrophosphate_amidotransferase
Glyma.04G007700	NotDE	NotDE	-1.65444	NotDE	NotDE	3.52753	NotDE	NotDE											FeT1T2_R_Unique					Glyma.04G007700	698	UniRef100_I1JSI5 Arginine decarboxylase n=1 Tax=Glycine max RepID=I1JSI5_SOYBN	0	100	UniRef100_I1JSI5 Arginine decarboxylase n=1 Tax=Glycine max RepID=I1JSI5_SOYBN	0	100	AT4G34710.2|Symbols:ADC2, SPE2, ATADC2|arginine decarboxylase 2|chr4:16560315-16562450 REVERSE LENGTH=711	0	98.03	GO:0006527 GO:0006596 GO:0006612 GO:0006970 GO:0006979 GO:0007165 GO:0008295 GO:0009409 GO:0009414 GO:0009446 GO:0009611 GO:0009620 GO:0009651 GO:0009695 GO:0009723 GO:0009733 GO:0009737 GO:0009738 GO:0009753 GO:0009793 GO:0009863 GO:0009867 GO:0010363 GO:0042538 GO:0048316 GO:0080167	abscisic acid mediated signaling pathway; "arginine catabolic process"; "embryo development ending in seed dormancy"; "hyperosmotic salinity response"; "jasmonic acid biosynthetic process"; "jasmonic acid mediated signaling pathway"; "polyamine biosynthetic process"; "protein targeting to membrane"; "putrescine biosynthetic process"; "regulation of plant-type hypersensitive response"; "response t…	GO:0003824 GO:0008792	arginine decarboxylase activity; "catalytic activity"	GO:0005634	nucleus	PF00278 PF02784	Pyridoxal-dependent decarboxylase, C-terminal sheet domain; "Pyridoxal-dependent decarboxylase, pyridoxal binding domain"	PTHR11482	ARGININE/DIAMINOPIMELATE/ORNITHINE DECARBOXYLASE	NA	NA
Glyma.04G009400	NotDE	NotDE	-1.33375	NotDE	NotDE	1.89255	-2.21379	-1.66758											FeT1T2_R_Unique					Glyma.04G009400	215	UniRef100_C6TAX7 Uncharacterized protein n=1 Tax=Glycine max RepID=C6TAX7_SOYBN	7e-142	100	UniRef100_V9M4U6 Dehydrin protein n=1 Tax=Manihot esculenta RepID=V9M4U6_MANES	3e-36	92.2	AT1G20440.1|Symbols:COR47, RD17, AtCOR47|cold-regulated 47|chr1:7084722-7085664 REVERSE LENGTH=265	5e-22	71.32	GO:0006096 GO:0006833 GO:0006970 GO:0006972 GO:0007030 GO:0009266 GO:0009409 GO:0009414 GO:0009415 GO:0009631 GO:0009651 GO:0009737 GO:0010286 GO:0046686 GO:0050832	Golgi organization; "cold acclimation"; "defense response to fungus"; "glycolysis"; "heat acclimation"; "hyperosmotic response"; "response to abscisic acid stimulus"; "response to cadmium ion"; "response to cold"; "response to osmotic stress"; "response to salt stress"; "response to temperature stimulus"; "response to water deprivation"; "response to water stimulus"; "water transport"	GO:0003674	molecular function	GO:0005634 GO:0005829	cytosol; "nucleus"	PF00257	Dehydrin	NA	NA	NA	NA
Glyma.04G010300	NotDE	NotDE	-1.02325	NotDE	NotDE	NotDE	NotDE	NotDE											FeT1T2_R_Unique					Glyma.04G010300	156	UniRef100_Q0GPF7 BZIP transcription factor bZIP125 n=1 Tax=Glycine max RepID=Q0GPF7_SOYBN	2e-110	100	UniRef100_Q0GPF7 BZIP transcription factor bZIP125 n=1 Tax=Glycine max RepID=Q0GPF7_SOYBN	2e-110	100	AT4G34590.1|Symbols:ATB2, GBF6, AtbZIP11, BZIP11|G-box binding factor 6|chr4:16522449-16522928 FORWARD LENGTH=159	3e-45	81.13	GO:0006355 GO:0009410 GO:0009744 GO:0017148 GO:0030968 GO:0080149	endoplasmic reticulum unfolded protein response; "negative regulation of translation"; "regulation of transcription, DNA-dependent"; "response to sucrose stimulus"; "response to xenobiotic stimulus"; "sucrose induced translational repression"	GO:0003677 GO:0003700 GO:0043565 GO:0046982 GO:0046983	DNA binding; "protein dimerization activity"; "protein heterodimerization activity"; "sequence-specific DNA binding"; "sequence-specific DNA binding transcription factor activity"	GO:0005634	nucleus	PF00170	bZIP transcription factor	PTHR22952	CAMP-RESPONSE ELEMENT BINDING PROTEIN-RELATED	NA	NA
Glyma.04G012300	NotDE	NotDE	-1.30168	NotDE	NotDE	1.58448	NotDE	-1.38125											FeT1T2_R_Unique					Glyma.04G012300	311	UniRef100_Q9SDZ0 Isoflavone reductase homolog 2 n=1 Tax=Glycine max RepID=Q9SDZ0_SOYBN	0	100	UniRef100_Q9SDZ0 Isoflavone reductase homolog 2 n=1 Tax=Glycine max RepID=Q9SDZ0_SOYBN	0	100	AT4G39230.1|Symbols:|NmrA-like negative transcriptional regulator family protein|chr4:18266024-18267604 REVERSE LENGTH=308	2e-180	99.35	GO:0046686	response to cadmium ion	GO:0000166 GO:0032442	nucleotide binding; "phenylcoumaran benzylic ether reductase activity"	GO:0005737	cytoplasm	PF05368	NmrA-like family	PTHR10366	NAD DEPENDENT EPIMERASE/DEHYDRATASE	NA	NA
Glyma.04G012500	NotDE	NotDE	1.32597	NotDE	NotDE	NotDE	NotDE	NotDE											FeT1T2_R_Unique					Glyma.04G012500	431	UniRef100_I1JSN8 Uncharacterized protein n=1 Tax=Glycine max RepID=I1JSN8_SOYBN	0	100	UniRef100_G7J737 Transcription factor BEE n=1 Tax=Medicago truncatula RepID=G7J737_MEDTR	4e-141	103.02	AT4G34530.1|Symbols:CIB1|cryptochrome-interacting basic-helix-loop-helix 1|chr4:16498466-16499946 FORWARD LENGTH=335	1e-61	89.25	GO:0006351 GO:0009911	positive regulation of flower development; "transcription, DNA-dependent"	GO:0003677 GO:0003700	DNA binding; "sequence-specific DNA binding transcription factor activity"	GO:0005634	nucleus	PF00010	Helix-loop-helix DNA-binding domain	PTHR12565	STEROL REGULATORY ELEMENT-BINDING PROTEIN	NA	NA
Glyma.04G015700	NotDE	NotDE	1.04505	1.2597	NotDE	NotDE	1.62607	NotDE											PiT1T2_R_Unique					Glyma.04G015700	548	UniRef100_I1JSS9 MLO-like protein n=1 Tax=Glycine max RepID=I1JSS9_SOYBN	0	100	UniRef100_I1JSS9 MLO-like protein n=1 Tax=Glycine max RepID=I1JSS9_SOYBN	0	100	AT2G39200.1|Symbols:MLO12, ATMLO12|Seven transmembrane MLO family protein|chr2:16356255-16359797 REVERSE LENGTH=576	0	93.4	GO:0002679 GO:0006857 GO:0006865 GO:0006952 GO:0008219 GO:0009407 GO:0009817 GO:0010150 GO:0010200 GO:0010583 GO:0015824	amino acid transport; "cell death"; "defense response"; "defense response to fungus, incompatible interaction"; "leaf senescence"; "oligopeptide transport"; "proline transport"; "respiratory burst involved in defense response"; "response to chitin"; "response to cyclopentenone"; "toxin catabolic process"	GO:0005516	calmodulin binding	GO:0005886 GO:0016021	integral to membrane; "plasma membrane"	PF03094	Mlo family	NA	NA	NA	NA
Glyma.04G017100	NotDE	NotDE	NotDE	NotDE	NotDE	NotDE	1.12301	NotDE											PiT1T2_R_Unique					Glyma.04G017100	105	UniRef100_K7KHM1 Uncharacterized protein n=1 Tax=Glycine max RepID=K7KHM1_SOYBN	3e-69	100	UniRef100_B4FKU4 Cyclin4 n=1 Tax=Zea mays RepID=B4FKU4_MAIZE	6e-25	17.96	AT2G26770.2|Symbols:|plectin-related|chr2:11404257-11407743 REVERSE LENGTH=496	3e-43	17.94	GO:0007015 GO:0010119 GO:0032880	actin filament organization; "regulation of protein localization"; "regulation of stomatal movement"	GO:0003779	actin binding	GO:0005634	nucleus	NA	NA	PTHR26369	No Available Panther Description	NA	NA
Glyma.04G019000	NotDE	NotDE	-1.06911	NotDE	NotDE	NotDE	NotDE	NotDE											FeT1T2_R_Unique					Glyma.04G019000	511	UniRef100_K7KSJ9 Uncharacterized protein n=1 Tax=Glycine max RepID=K7KSJ9_SOYBN	0	83.11	UniRef100_U5GAX8 Pentatricopeptide repeat-containing family protein n=1 Tax=Populus trichocarpa RepID=U5GAX8_POPTR	0	93.93	AT2G06000.2|Symbols:|Pentatricopeptide repeat (PPR) superfamily protein|chr2:2328000-2329610 REVERSE LENGTH=536	1e-166	89.37	GO:0008150	biological process	GO:0003674	molecular function	GO:0005739	mitochondrion	PF01535	PPR repeat	PTHR24015	FAMILY NOT NAMED	NA	NA
Glyma.04G019900	NotDE	NotDE	1.02889	NotDE	NotDE	NotDE	NotDE	NotDE											FeT1T2_R_Unique					Glyma.04G019900	394	UniRef100_I1JSY2 Uncharacterized protein n=1 Tax=Glycine max RepID=I1JSY2_SOYBN	0	100	UniRef100_E5GCD1 Ubiquitin-protein ligase n=1 Tax=Cucumis melo subsp. melo RepID=E5GCD1_CUCME	3e-123	99.74	AT2G17030.1|Symbols:|F-box family protein with a domain of unknown function (DUF295)|chr2:7399108-7400650 FORWARD LENGTH=407	2e-32	95.09	GO:0008150	biological process	GO:0003674	molecular function	GO:0005634	nucleus	PF03478 PF00646	Protein of unknown function (DUF295); "F-box domain"	NA	NA	NA	NA
[truncated: 2,863 more rows]
